# Supplementary material for: The C-terminal region of TENT5 proteins drives ER-associated mRNA polyadenylation via FNDC3 interaction
Source: Cell Rep. 2026 Jun 4;45(6):117501. doi: 10.1016/j.celrep.2026.117501 (PMC13291444; doi:10.1016/j.celrep.2026.117501)
Supplement: Data S1. Label-free MS/MS analysis of TENT5D and TENT5B overexpressing LP1 cells, related to Figure 2 [file mmc2.xlsx]

## Sheet: Report_MS2_Norm
PG.ProteinGroups	PG.Genes	PG.ProteinDescriptions	PG.NrOfPrecursorsIdentified (Experiment-wide)	[1] EM_250610_Mock_3.raw.PG.MS2Quantity	[2] EM_250610_TENT5B_1.raw.PG.MS2Quantity	[3] EM_250610_TENT5B_2.raw.PG.MS2Quantity	[4] EM_250610_TENT5B_3.raw.PG.MS2Quantity	[5] EM_250610_Mock_1.raw.PG.MS2Quantity	[6] EM_250610_Mock_2.raw.PG.MS2Quantity	[7] EM_250610_TENT5D_2.raw.PG.MS2Quantity	[8] EM_250610_TENT5D_3.raw.PG.MS2Quantity	[9] EM_250610_TENT5D_1.raw.PG.MS2Quantity
A0A024QZ33;Q9H0G5	NSRP1	Coiled-coil domain containing 55, isoform CRA_a;Nuclear speckle splicing regulatory protein 1	4	10915.8	5241.27	3468.09	3510.42	7611.6	7166.75	3910.52	7305.67	3770.85
A0A024QZW4;Q9H1N7	SLC35B3	Adenosine 3'-phospho 5'-phosphosulfate transporter 2	1	1334.95	1721.44	1303.95	1078.18	1117.19	892.028	1736.61	2108.32	592.551
A0A024R161;F2Z3D1;J3QR79;Q9H1X3;Q9H1X3-3	DNAJC25-GNG10;DNAJC25;DNAJC25;DNAJC25;DNAJC25	Guanine nucleotide-binding protein subunit gamma;DnaJ homolog subfamily C member 25;DnaJ homolog subfamily C member 25;DnaJ homolog subfamily C member 25;Isoform 3 of DnaJ homolog subfamily C member 25	2	9697.52	14377.8	11601.8	7909.37	10659.4	9375.98	24853.9	25543.4	25698.5
A0A024R4E5	HDLBP	High density lipoprotein binding protein (Vigilin), isoform CRA_a	94	1.47779e+06	2.29768e+06	2.28852e+06	2.23976e+06	1.49808e+06	1.5733e+06	2.2428e+06	2.22201e+06	2200527
A0A024R644;A0A1B0GWI2;O75503	CLN5	Ceroid-lipofuscinosis neuronal protein 5;Ceroid-lipofuscinosis neuronal protein 5 (Fragment);Ceroid-lipofuscinosis neuronal protein 5	3	51879.6	23725	43009.2	52433.3	52477	49787.5	59560.2	57657.6	59126.5
A0A024R7W5;A0A087WY31;A0A087X0Q1;Q7Z739	YTHDF3	YTH domain family, member 3, isoform CRA_a;YTH domain-containing family protein 3;YTH domain-containing family protein 3;YTH domain-containing family protein 3	15	104193	74005.4	70284.1	71988.1	103584	109873	82424.9	83296.2	74644.8
A0A024RA52;P25787	PSMA2	Proteasome subunit alpha type;Proteasome subunit alpha type-2	17	1.11071e+06	767223	738088	875606	873686	1.12467e+06	883462	1.04296e+06	559419
A0A024RAC6;Q14241	ELOA	Elongin-A	11	29737.9	23019.4	24188.9	20660.8	28659.9	30290.8	26943.5	24874.9	30870.2
A0A024RCG2;A0A0J9YWM3;E9PRM7;Q96BI1	SLC22A18	Solute carrier family 22 (Organic cation transporter), member 18, isoform CRA_a;Solute carrier family 22 member 18;Solute carrier family 22 member 18;Solute carrier family 22 member 18	1	10434.7	25717.9	31909.5	20488.6	19171.4	15532.4	43275.5	31081.9	39020
A0A024RCR6;A0A0G2JK23;P46379;P46379-2;P46379-3	BAG6	BAG6;Large proline-rich protein BAG6;Large proline-rich protein BAG6;Isoform 2 of Large proline-rich protein BAG6;Isoform 3 of Large proline-rich protein BAG6	32	704164	864544	884201	906158	659542	684936	823137	832480	841095
A0A024RDL5;A0A087WVB5;A0A2R8Y522;A0A2R8Y568;A0A2R8Y8C6;Q75MD7;Q8WXX7;Q8WXX7-2	AUTS2	Autism susceptibility candidate 2, isoform CRA_a;Autism susceptibility gene 2 protein;Autism susceptibility gene 2 protein (Fragment);Autism susceptibility gene 2 protein;Autism susceptibility gene 2 protein;Autism susceptibility gene 2 protein (Fragment);Autism susceptibility gene 2 protein;Isoform 2 of Autism susceptibility gene 2 protein	4	28521.9	17051.6	18554.8	18645	26031.8	31271.8	14118.8	16813.8	13250.8
A0A067XG54;Q8NB49;Q8NB49-2;Q8NB49-3;Q8NB49-4	ATP11C	Phospholipid-transporting ATPase;Phospholipid-transporting ATPase IG;Isoform 2 of Phospholipid-transporting ATPase IG;Isoform 3 of Phospholipid-transporting ATPase IG;Isoform 4 of Phospholipid-transporting ATPase IG	11	78228.3	88869.2	80739.3	80864.9	89424.2	80622.8	93709.6	79665.7	87606
A0A075B6E4;A0A0A6YYI5;E7EQU6;E7ERW0;E7EWF5;F8W708;G5E9M7;G5E9M9;Q14135;Q14135-2;Q14135-4;Q14135-5;Q14135-6	VGLL4	Transcription cofactor vestigial-like protein 4;Transcription cofactor vestigial-like protein 4;Transcription cofactor vestigial-like protein 4 (Fragment);Transcription cofactor vestigial-like protein 4 (Fragment);Transcription cofactor vestigial-like protein 4 (Fragment);Transcription cofactor vestigial-like protein 4 (Fragment);Transcription cofactor vestigial-like protein 4;Transcription cofac…	1	4931.05	NaN	4729.95	2356.81	6083.75	2852	1035.22	NaN	2544.11
A0A075B6H4;Q9H8E8	KAT14	Cysteine-rich protein 2-binding protein	1	1241.55	841.828	802.467	1612.5	1327	1195.49	NaN	NaN	1240.69
A0A075B6Q3;Q5H9F3-3	BCORL1	BCL-6 corepressor-like protein 1 (Fragment);Isoform 3 of BCL-6 corepressor-like protein 1	2	20327.1	16708.4	26864.7	20785.1	16758.9	12709.6	18547.6	15076.4	19004.5
A0A075B6T1;Q9C0C7;Q9C0C7-2;Q9C0C7-3;Q9C0C7-4;Q9C0C7-5	AMBRA1	Activating molecule in BECN1-regulated autophagy protein 1;Activating molecule in BECN1-regulated autophagy protein 1;Isoform 2 of Activating molecule in BECN1-regulated autophagy protein 1;Isoform 3 of Activating molecule in BECN1-regulated autophagy protein 1;Isoform 4 of Activating molecule in BECN1-regulated autophagy protein 1;Isoform 5 of Activating molecule in BECN1-regulated autophagy pro…	3	77877.3	71781.4	58976.9	60746.1	90260.3	82222.1	62209.6	84042	87548.4
A0A075B6T4;Q9NVX7;Q9NVX7-2	KBTBD4	Kelch repeat and BTB domain-containing protein 4;Kelch repeat and BTB domain-containing protein 4;Isoform 2 of Kelch repeat and BTB domain-containing protein 4	3	28680.4	21392.1	22508	17379.6	29781.6	28321.3	26777.9	26790	24372
A0A075B754;Q96QE3;Q96QE3-2	ATAD5	ATPase family AAA domain-containing protein 5;ATPase family AAA domain-containing protein 5;Isoform 2 of ATPase family AAA domain-containing protein 5	1	8623.93	10046	11117.1	8601.5	9431.15	11129.9	9777.82	10976.7	NaN
A0A075B785;A0A2R8Y566;Q9P260;Q9P260-2	RELCH	RAB11-binding protein RELCH;RAB11-binding protein RELCH;RAB11-binding protein RELCH;Isoform 2 of RAB11-binding protein RELCH	7	15048.6	26100.8	19505.1	24532.3	12354.3	14077.5	19891.9	21738.4	22457.9
A0A075B7B4;Q14164;Q14164-2	IKBKE	Inhibitor of nuclear factor kappa-B kinase subunit epsilon;Inhibitor of nuclear factor kappa-B kinase subunit epsilon;Isoform 2 of Inhibitor of nuclear factor kappa-B kinase subunit epsilon	1	2845.87	1649.22	NaN	2621.64	1928.74	2210.86	3916.08	NaN	1688.62
A0A075B7B5;B7ZM87	SRGAP2	SLIT-ROBO Rho GTPase-activating protein 2	12	69125.9	94063.2	88572.3	74537	71135.5	75741.9	93439.7	76509.9	95783.1
A0A075B7D8	IGHV3OR15-7	Immunoglobulin heavy variable 3/OR15-7 (pseudogene) (Fragment)	2	163445	131048	182677	162837	168686	126328	170039	204899	250815
A0A087WSW9;A0A087WSY9;A0A182DWI3;F8W809;Q16881;Q16881-2;Q16881-3;Q16881-4;Q16881-5;Q16881-6	TXNRD1	Thioredoxin reductase 1, cytoplasmic;Thioredoxin reductase 1, cytoplasmic;Thioredoxin reductase 1, cytoplasmic;Thioredoxin reductase 1, cytoplasmic;Thioredoxin reductase 1, cytoplasmic;Isoform 2 of Thioredoxin reductase 1, cytoplasmic;Isoform 3 of Thioredoxin reductase 1, cytoplasmic;Isoform 4 of Thioredoxin reductase 1, cytoplasmic;Isoform 5 of Thioredoxin reductase 1, cytoplasmic;Isoform 6 of T…	25	329895	229980	233348	223710	343484	352220	227197	226601	222355
A0A087WT12;A0A087X2I2;A0A0A0MTT1;K7EJ20;K7EKX7;K7ENB4;K7ERP4;P36969;P36969-2	GPX4	Glutathione peroxidase;Glutathione peroxidase;Glutathione peroxidase (Fragment);Glutathione peroxidase;Glutathione peroxidase (Fragment);Glutathione peroxidase;Glutathione peroxidase (Fragment);Phospholipid hydroperoxide glutathione peroxidase;Isoform Cytoplasmic of Phospholipid hydroperoxide glutathione peroxidase	2	1162.77	2937.65	3193.74	969.167	1597.02	2340.31	3002.13	2233.23	2569.79
A0A087WT20;Q9NV06	DCAF13	DDB1- and CUL4-associated factor 13	14	396400	281500	295078	325038	374776	330298	330008	328309	333850
A0A087WT23;A0A087WV67;O00124;O00124-3	UBXN8	UBX domain-containing protein 8;UBX domain-containing protein 8;UBX domain-containing protein 8;Isoform 3 of UBX domain-containing protein 8	1	21878.4	9327.58	17151.6	13716.6	22428.5	13367.9	22881.2	21842.3	24638.7
A0A087WT30;Q8N5I9	C12orf45	Uncharacterized protein C12orf45	2	23529.7	6837.99	8351.59	10519.7	20520.6	23188.2	13435.5	11525.8	9872.3
A0A087WT53;A0A087WXD2;H7C4U7;H7C535;H7C5T8;Q96QZ7;Q96QZ7-2;Q96QZ7-3;Q96QZ7-4;Q96QZ7-5;Q96QZ7-6;Q96QZ7-7	MAGI1	Membrane-associated guanylate kinase, WW and PDZ domain-containing protein 1;Membrane-associated guanylate kinase, WW and PDZ domain-containing protein 1;Membrane-associated guanylate kinase, WW and PDZ domain-containing protein 1 (Fragment);Membrane-associated guanylate kinase, WW and PDZ domain-containing protein 1 (Fragment);Membrane-associated guanylate kinase, WW and PDZ domain-containing pr…	4	4524.32	3759.32	5047.52	4571.61	4691.71	5217.25	4024.72	3961.97	4851.47
A0A087WT84;Q9H9V9;Q9H9V9-2	JMJD4	2-oxoglutarate and iron-dependent oxygenase JMJD4;2-oxoglutarate and iron-dependent oxygenase JMJD4;Isoform 2 of 2-oxoglutarate and iron-dependent oxygenase JMJD4	1	10451.2	11186.7	9351.71	11660.6	15049.6	12257.2	13111.8	20592.9	13102.6
A0A087WT95	ACOT2	Acyl-coenzyme A thioesterase 2, mitochondrial	2	88835.9	145595	201828	104657	39550.6	150023	84002.9	147021	107697
A0A087WT99;Q9H0W9;Q9H0W9-2	C11orf54	Ester hydrolase C11orf54;Ester hydrolase C11orf54;Isoform 2 of Ester hydrolase C11orf54	3	38489.3	34525.2	45403.6	33298.6	30194.8	30124	46193.2	41377.7	35244.5
A0A087WTA1;A0A0A0MR20;A0A590UJB1;E9PDN6;F5H107;Q9C0A0;Q9C0A0-2	CNTNAP4;CNTNAP4;;CNTNAP4;CNTNAP4;CNTNAP4;CNTNAP4	Contactin-associated protein-like 4;Contactin-associated protein-like 4;Uncharacterized protein;Contactin-associated protein-like 4;Contactin-associated protein-like 4;Contactin-associated protein-like 4;Isoform 2 of Contactin-associated protein-like 4	1	19608.7	18598.7	17568.1	14102.9	18666.1	26130	26797.3	19212.2	17737.6
A0A087WTJ8;Q96NG3	TTC25	Tetratricopeptide repeat protein 25	1	2997.44	1.06624	1.19805	780.35	1.20219	754.426	225.13	1.94204	1.59052
A0A087WTM1;A0A087WZ85;A0A0A0MSX4;Q9Y6N7;Q9Y6N7-2;Q9Y6N7-3;Q9Y6N7-4;Q9Y6N7-5;Q9Y6N7-6	ROBO1	Roundabout homolog 1;Roundabout homolog 1;Roundabout homolog 1;Roundabout homolog 1;Isoform 2 of Roundabout homolog 1;Isoform 3 of Roundabout homolog 1;Isoform 4 of Roundabout homolog 1;Isoform 5 of Roundabout homolog 1;Isoform 6 of Roundabout homolog 1	2	68883.9	67118.8	87145.5	82136.6	58306.3	71397.6	87033.8	56068.4	82692.7
A0A087WTT2;Q5JWB9;Q96A57;Q96A57-2	TMEM230	Transmembrane protein 230;Transmembrane protein 230 (Fragment);Transmembrane protein 230;Isoform 1 of Transmembrane protein 230	1	173999	205792	199363	167850	184158	213429	152318	141251	143563
A0A087WTW0;A0A087WVR3;Q96T88;Q96T88-2	UHRF1	E3 ubiquitin-protein ligase UHRF1;E3 ubiquitin-protein ligase UHRF1;E3 ubiquitin-protein ligase UHRF1;Isoform 2 of E3 ubiquitin-protein ligase UHRF1	17	84003.4	61772.3	58466.4	57469	91018	79755.8	53012.7	60699.9	59228.3
A0A087WTY9;Q9Y605	MRFAP1	MORF4 family-associated protein 1	1	137800	132651	144399	137067	150796	133122	102908	130787	151747
A0A087WU02;Q96RQ1	ERGIC2	Endoplasmic reticulum-Golgi intermediate compartment protein 2	12	187938	137551	147026	232680	182847	143547	318340	309218	281890
A0A087WU07;Q5TGZ0	MICOS10	MICOS complex subunit MIC10	3	12467.3	22035.6	21633.6	13574.8	16263.5	17962.9	21597.8	15710.8	25272
A0A087WU28;A0A0B4J2C1;Q4U2R6	MRPL51	39S ribosomal protein L51, mitochondrial (Fragment);39S ribosomal protein L51, mitochondrial;39S ribosomal protein L51, mitochondrial	3	119517	113605	145021	121034	114072	75495.9	106695	118855	133585
A0A087WU31;A0A0A0MTB7;E9PE15;P51790;P51790-2;P51790-4;P51790-5	CLCN3	Chloride channel protein;Chloride channel protein;Chloride channel protein (Fragment);H(+)/Cl(-) exchange transporter 3;Isoform 2 of H(+)/Cl(-) exchange transporter 3;Isoform 3 of H(+)/Cl(-) exchange transporter 3;Isoform 4 of H(+)/Cl(-) exchange transporter 3	8	76653.2	95188.1	66221.9	79020.7	59657.5	88049.8	135009	121767	122905
A0A087WU53;Q9H0U3	MAGT1	Magnesium transporter protein 1	11	857008	1.21688e+06	1.02182e+06	1.04707e+06	901120	1.00235e+06	1.46924e+06	1.67322e+06	1.55522e+06
A0A087WU64;A6NMQ1;P09884	POLA1	DNA polymerase;DNA polymerase;DNA polymerase alpha catalytic subunit	16	78024	87512.1	84546.9	92909.8	78950.4	89045.9	81044.2	79291.5	90370.2
A0A087WU73;A0A087WVL2;A0A087X287;A0A494BZX7;A0A499FIJ6;B0QY83;E7ER32;Q969V6;W0Z7M9	MRTFA	Myocardin-related transcription factor A;Myocardin-related transcription factor A;Myocardin-related transcription factor A;Myocardin-related transcription factor A;Myocardin-related transcription factor A;Myocardin-related transcription factor A;Myocardin-related transcription factor A;Myocardin-related transcription factor A;Mkl1 variant 1 Mkl1_S	2	7891.36	5583.95	9886.66	6268.56	11690.8	14462.5	2784.72	9255.21	8743.74
A0A087WUB9;Q8WYA6	CTNNBL1	Beta-catenin-like protein 1	33	203275	247411	246961	246029	188408	189823	224811	224584	214259
A0A087WUC6;Q15005	SPCS2	Signal peptidase complex subunit 2	25	1.61044e+06	2.45874e+06	1.83401e+06	1.6154e+06	1.82524e+06	1.88248e+06	2589191	2.36959e+06	2971129
A0A087WUI6;Q8WXW3	PIBF1	Progesterone-induced-blocking factor 1	2	16976.5	24857	27246.2	23865.7	14826.9	18133.5	24382.5	20443.6	19851.2
A0A087WUJ1	LIME1	Lck-interacting transmembrane adapter 1 (Fragment)	8	87364.2	99449	92291.7	103873	84273.8	107849	129069	139772	132058
A0A087WUJ4;Q92618	ZNF516	Zinc finger protein 516 (Fragment);Zinc finger protein 516	3	17441.2	24776.9	22934.6	24447.2	22885.2	18428.8	21413.9	19243.2	22270.3
A0A087WUK2;O14979	HNRNPDL	Heterogeneous nuclear ribonucleoprotein D-like	29	2.92563e+06	1.96865e+06	2.59998e+06	1.96636e+06	3.00475e+06	3.43723e+06	1.79117e+06	2.32348e+06	2.07793e+06
A0A087WUP3;F8WBY6;Q8N3Z3;Q8N3Z3-2;Q8N3Z3-3	GTPBP8	GTP-binding protein 8;GTP-binding protein 8;GTP-binding protein 8;Isoform 2 of GTP-binding protein 8;Isoform 3 of GTP-binding protein 8	1	151807	146955	132161	112701	173086	179297	113491	117418	NaN
A0A087WUQ6;A0A2R8Y6B6;P07203	GPX1	Glutathione peroxidase;Glutathione peroxidase 1;Glutathione peroxidase 1	1	14460.5	14800.5	19642.8	16466.7	10624.4	14768.1	11577.6	14390.3	10484
A0A087WUS1;E7ET46;E7EUL8;E9PG92;F6Q0Y6;F8WBH8;Q96JB8;Q96JB8-2;Q96JB8-3;Q96JB8-4;Q96JB8-5	MPP4	MAGUK p55 subfamily member 4;MAGUK p55 subfamily member 4;MAGUK p55 subfamily member 4;MAGUK p55 subfamily member 4;MAGUK p55 subfamily member 4;MAGUK p55 subfamily member 4;MAGUK p55 subfamily member 4;Isoform 2 of MAGUK p55 subfamily member 4;Isoform 3 of MAGUK p55 subfamily member 4;Isoform 4 of MAGUK p55 subfamily member 4;Isoform 5 of MAGUK p55 subfamily member 4	1	NaN	NaN	NaN	NaN	NaN	NaN	NaN	37081.6	26308.6
A0A087WUS5;A0A494C098;A0A494C1T8;H0YBT0;P01106;P01106-2	MYC	Myc proto-oncogene protein;Myc proto-oncogene protein;Myc proto-oncogene protein;Myc proto-oncogene protein;Myc proto-oncogene protein;Isoform 2 of Myc proto-oncogene protein	2	9370.02	7691.1	9321.28	7209.71	12547.8	16752.6	12937.5	4279.81	15073.4
A0A087WUT6;O60841	EIF5B	Eukaryotic translation initiation factor 5B	50	612084	762082	715953	730760	598995	617423	703923	687065	675928
A0A087WUW6;Q9Y6K9;Q9Y6K9-2	IKBKG	NF-kappa-B essential modulator;NF-kappa-B essential modulator;Isoform 2 of NF-kappa-B essential modulator	12	61557.7	50906.5	52918.9	58944.6	68213.3	70023.1	56478.8	66632.2	59868.5
A0A087WUY7;A0A0A0MS92;E7ESB4;E9PHH8;K7EJT4;K7EMP6;K7EQX5;K7ER97;O75928;O75928-2;O75928-3;Q9Y6X2;U3KQV1	PIAS2;PIAS2;PIAS3;PIAS3;PIAS2;PIAS2;PIAS2;PIAS2;PIAS2;PIAS2;PIAS2;PIAS3;PIAS3	E3 SUMO-protein ligase PIAS2 (Fragment);E3 SUMO-protein ligase PIAS2;E3 SUMO-protein ligase PIAS3 (Fragment);E3 SUMO-protein ligase PIAS3;E3 SUMO-protein ligase PIAS2 (Fragment);E3 SUMO-protein ligase PIAS2 (Fragment);E3 SUMO-protein ligase PIAS2 (Fragment);E3 SUMO-protein ligase PIAS2 (Fragment);E3 SUMO-protein ligase PIAS2;Isoform PIAS2-alpha of E3 SUMO-protein ligase PIAS2;Isoform 3 of E3 SUMO…	2	6988.84	7459.34	7924.98	6769.47	6356.99	5312.44	6155.85	7118.76	7265.16
A0A087WV05;Q99417	;MYCBP	Uncharacterized protein;c-Myc-binding protein	5	161186	53369.7	90404.4	113661	139823	114326	78540.2	84532.9	85078.2
A0A087WV22;F8W7C6	RPL10	60S ribosomal protein L10	1	953106	708264	961372	708840	727726	964841	694411	885870	949063
A0A087WV34;Q8WWB7;Q8WWB7-2	GLMP	Glycosylated lysosomal membrane protein;Glycosylated lysosomal membrane protein;Isoform 2 of Glycosylated lysosomal membrane protein	4	111881	129810	156765	137039	112143	113902	195099	177972	185504
A0A087WVA1;P62341	SELENOT	Selenoprotein T;Thioredoxin reductase-like selenoprotein T	4	25419.2	32035.4	28971.8	22316.8	22355.4	37593.4	48055.1	41873.2	59731.5
A0A087WVA8;Q8IWB9;Q8IWB9-2	TEX2	Testis-expressed protein 2;Testis-expressed protein 2;Isoform 2 of Testis-expressed protein 2	4	24288.6	14562.3	26251.5	19848.5	26076.3	20999.3	26096.4	27155.2	25175.3
A0A087WVD1	LENG9	Leukocyte receptor cluster member 9	11	148209	93494.1	100028	92434.1	141452	140163	100525	120387	108284
A0A087WVF7;Q9NZM3;Q9NZM3-2;Q9NZM3-3;Q9NZM3-4	ITSN2	Intersectin-2;Intersectin-2;Isoform 2 of Intersectin-2;Isoform 3 of Intersectin-2;Isoform 4 of Intersectin-2	15	85039.5	71829.4	79270.4	70920.4	83387.8	89185.2	81008.7	89849.7	76426.1
A0A087WVI0;E9PBL8;Q8WTW3	COG1	Conserved oligomeric Golgi complex subunit 1;Conserved oligomeric Golgi complex subunit 1 (Fragment);Conserved oligomeric Golgi complex subunit 1	18	64607.3	74433.9	67265.8	60279.4	60255.7	52824.7	65124.9	48389.1	68081.3
A0A087WVK0;B8ZZR0;F8WBF5;P49759;P49759-3	CLK1	Dual-specificity protein kinase CLK1;Dual-specificity protein kinase CLK1;Dual-specificity protein kinase CLK1;Dual specificity protein kinase CLK1;Isoform 3 of Dual specificity protein kinase CLK1	2	24907	23944.2	26021.3	23725.1	22040.3	23413	25838.3	34546	34253.6
A0A087WVP7;H3BMZ7;H3BRQ8;P0C024;P0C024-2;P0C024-3	NUDT7	Peroxisomal coenzyme A diphosphatase NUDT7;Peroxisomal coenzyme A diphosphatase NUDT7;Peroxisomal coenzyme A diphosphatase NUDT7;Peroxisomal coenzyme A diphosphatase NUDT7;Isoform 2 of Peroxisomal coenzyme A diphosphatase NUDT7;Isoform 3 of Peroxisomal coenzyme A diphosphatase NUDT7	1	40875.2	39118.3	33316	34793.3	45128.7	37711.2	2989.58	29739.2	14232.3
A0A087WVQ6;Q00610;Q00610-2	CLTC	Clathrin heavy chain;Clathrin heavy chain 1;Isoform 2 of Clathrin heavy chain 1	174	4346641	5236920	4.97857e+06	5181541	4.15668e+06	4948921	4.46862e+06	4975239	4.60083e+06
A0A087WVS8;Q70IA6;Q70IA6-2;Q70IA6-3	MOB2	MOB kinase activator 2;MOB kinase activator 2;Isoform 2 of MOB kinase activator 2;Isoform 3 of MOB kinase activator 2	2	6424.96	11339.6	10134.1	8611.24	9435.04	8449.81	6706.69	7922.75	9594.21
A0A087WVT9;F2Z2X0;O00746;Q4TT34	NME4	Nucleoside diphosphate kinase;Nucleoside diphosphate kinase;Nucleoside diphosphate kinase, mitochondrial;Nucleoside diphosphate kinase	5	55327.9	58628.5	56771.7	56754.2	47208.9	53867.6	58890.7	62944.2	66951.2
A0A087WVZ0;Q5TI65;Q9Y5U8	MPC1	Mitochondrial pyruvate carrier;Mitochondrial pyruvate carrier;Mitochondrial pyruvate carrier 1	2	7233.3	3477.73	8380.15	9622.76	4720.77	6008.33	6385.97	11370.3	8280.02
A0A087WVZ9;P19388	POLR2E	DNA-directed RNA polymerases I, II, and III subunit RPABC1;DNA-directed RNA polymerases I, II, and III subunit RPABC1	9	186490	168793	158657	132945	132716	174908	156810	148832	112937
A0A087WW00;C9J9H9;P51668;Q9Y2X8	UBE2D1;UBE2D4;UBE2D1;UBE2D4	Ubiquitin-conjugating enzyme E2 D1;Ubiquitin-conjugating enzyme E2 D4;Ubiquitin-conjugating enzyme E2 D1;Ubiquitin-conjugating enzyme E2 D4	1	175540	187287	162283	103795	169028	207400	165868	150559	174949
A0A087WW40;Q9Y371;Q9Y371-2	SH3GLB1	Endophilin-B1;Endophilin-B1;Isoform 2 of Endophilin-B1	10	88755.6	104214	115229	126001	96290.1	111470	108416	101719	106664
A0A087WW43;E7ET33;Q06033;Q06033-2	ITIH3	Inter-alpha-trypsin inhibitor heavy chain H3;Inter-alpha-trypsin inhibitor heavy chain H3;Inter-alpha-trypsin inhibitor heavy chain H3;Isoform 2 of Inter-alpha-trypsin inhibitor heavy chain H3	3	89653.5	156461	180906	153279	81964.6	81749.1	145934	194783	189740
A0A087WW53;F5H390;Q9BR76	CORO1B	Coronin;Coronin;Coronin-1B	5	7594.37	5216.7	14410.4	8479.3	2583.1	7560.41	4905.65	9107.98	7431.13
A0A087WW58;Q9C0D9	SELENOI	Ethanolaminephosphotransferase 1	4	83268.9	87637.5	64045.8	64328.3	81506.5	89985.6	83106.8	82343.2	83607.8
A0A087WW66;Q99460	PSMD1	26S proteasome non-ATPase regulatory subunit 1	56	1.05521e+06	1.29573e+06	1.25072e+06	1.23902e+06	1.03473e+06	964699	1.41403e+06	939916	1.37407e+06
A0A087WW77;Q15334	LLGL1	Lethal(2) giant larvae protein homolog 1	6	65532.9	52598.5	56578.6	41534.9	70139.8	51296.6	64769.5	43323.9	72996.3
A0A087WW83;A0A087X0K8;Q6PRD1	GPR179	Probable G-protein-coupled receptor 179;Probable G-protein-coupled receptor 179;Probable G-protein coupled receptor 179	1	142985	191387	175524	151087	142249	144558	165174	204492	156585
A0A087WWA2;E9PQQ5;H0YEA7;Q9UJJ9	GNPTG	N-acetylglucosamine-1-phosphotransferase subunit gamma;N-acetylglucosamine-1-phosphotransferase subunit gamma;N-acetylglucosamine-1-phosphotransferase subunit gamma (Fragment);N-acetylglucosamine-1-phosphotransferase subunit gamma	1	26098.2	21605.7	34070.1	33765.9	27884.7	29568.5	38241.1	40600.7	34826.5
A0A087WWA3;O60333;O60333-2;O60333-4;Q4R9M9	KIF1B	Kinesin-like protein KIF1B;Kinesin-like protein KIF1B;Isoform 2 of Kinesin-like protein KIF1B;Isoform 4 of Kinesin-like protein KIF1B;Kinesin family member 1Bbeta isoform II	19	71494.5	84736.3	73186.2	74340.2	73334.6	78399.5	85543.9	76407.5	89964.3
A0A087WWE7;Q8N0T1	RBIS	Ribosomal biogenesis factor	1	2762.02	2773.99	4377.48	3681.43	3487.84	3233.47	2340.16	3385.31	2890.53
A0A087WWF6;P49005	POLD2	DNA polymerase delta subunit 2	15	128363	116632	141053	145387	124583	119343	154769	136352	142849
A0A087WWG3;A0A087X140;A0A0A0MRU4;A0A0A6YYH9;C9J3G2;H0Y5V3;Q4V339;Q5JTY5;Q5JTY5-2;Q5RIA9;Q5RIA9-3;Q5RIB0;Q8IUF1;Q9BRT8;Q9BRT8-3	CBWD3;CBWD1;CBWD3;CBWD5;CBWD2;CBWD6;CBWD6;CBWD3;CBWD3;CBWD5;CBWD5;CBWD5;CBWD2;CBWD1;CBWD1	COBW domain-containing protein 3;COBW domain-containing protein 1;COBW domain-containing protein 3;COBW domain-containing protein 5;COBW domain-containing protein 2;COBW domain-containing protein 6;COBW domain-containing protein 6;COBW domain-containing protein 3;Isoform 2 of COBW domain-containing protein 3;COBW domain-containing protein 5;Isoform 3 of COBW domain-containing protein 5;COBW domai…	4	28769.9	30051.6	28516.9	36274.9	27581	25579.3	41701.6	36665.4	38857.9
A0A087WWM4;F8WAN9;H0YLV5;H0YMB3;H0YNJ6;Q9P2T1;Q9P2T1-2;Q9P2T1-3	GMPR2	GMP reductase;GMP reductase;GMP reductase;GMP reductase;GMP reductase;GMP reductase 2;Isoform 2 of GMP reductase 2;Isoform 3 of GMP reductase 2	8	72116.5	61093.9	52867.5	64360.4	79710.9	91152.5	67769.5	62764.7	62801.6
A0A087WWP4;A0A499FJY3;Q96T37;Q96T37-2;Q96T37-3;Q96T37-4	RBM15	RNA-binding protein 15;RNA-binding protein 15;RNA-binding protein 15;Isoform 2 of RNA-binding protein 15;Isoform 3 of RNA-binding protein 15;Isoform 4 of RNA-binding protein 15	29	329414	336765	357989	318526	301985	348632	331266	303613	343902
A0A087WWS1;Q96FV9	THOC1	THO complex subunit 1	30	270197	350406	295961	300333	295453	241439	320922	253556	279811
A0A087WWU1;Q96Q45;Q96Q45-2;Q96Q45-3;Q96Q45-4;Q96Q45-5	TMEM237	Transmembrane protein 237;Transmembrane protein 237;Isoform 2 of Transmembrane protein 237;Isoform 3 of Transmembrane protein 237;Isoform 4 of Transmembrane protein 237;Isoform 5 of Transmembrane protein 237	1	12570.4	6167.86	NaN	9215.98	10488.7	6909	9768.1	8042.1	10754.1
A0A087WWW9;O95999	BCL10	B-cell lymphoma/leukemia 10	3	21593.1	26801.8	28164.5	21866.8	21363.1	26066.5	23066.2	27661.4	23671.5
A0A087WWX2;H7BZK3;Q8TBM8	DNAJB14	DnaJ homolog subfamily B member 14;DnaJ homolog subfamily B member 14 (Fragment);DnaJ homolog subfamily B member 14	1	5034.84	3887.38	3580.14	3665.14	2097.98	4633.64	7097.56	7811.53	4038.21
A0A087WWX7;H7BZL1;Q13163;Q13163-2;Q13163-3;Q13163-4	MAP2K5	Dual-specificity mitogen-activated protein kinase kinase 5 (Fragment);Dual-specificity mitogen-activated protein kinase kinase 5 (Fragment);Dual specificity mitogen-activated protein kinase kinase 5;Isoform A of Dual specificity mitogen-activated protein kinase kinase 5;Isoform C of Dual specificity mitogen-activated protein kinase kinase 5;Isoform 4 of Dual specificity mitogen-activated protein …	1	18636.8	16172.2	14285.8	16946.9	16999	20313	16474.1	16837.2	18082
A0A087WX41	CLTCL1	Clathrin heavy chain 2	1	124262	171234	149144	165053	114373	154083	124459	144597	108410
A0A087WX72;F8VVS7;H0Y3S8;P55211;P55211-2;P55211-3;P55211-4;Q5JRU2;Q5JRU8	CASP9	Caspase-9 (Fragment);Caspase-9;Caspase-9 (Fragment);Caspase-9;Isoform 2 of Caspase-9;Isoform 3 of Caspase-9;Isoform 4 of Caspase-9;Caspase-9 (Fragment);Caspase-9 (Fragment)	1	52590.6	76304.8	68801.4	64635.9	37713.5	67274.8	60472.1	62941.1	60975.4
A0A087WXA3;A0A087X0W5;A6NNA2	SRRM3	Serine/arginine repetitive matrix protein 3;Serine/arginine repetitive matrix protein 3 (Fragment);Serine/arginine repetitive matrix protein 3	1	7022.34	8987.75	14761.6	12793.7	9865.09	7587.9	13140.3	17381.8	12807.1
A0A087WXB0;O15126	SCAMP1	Secretory carrier-associated membrane protein;Secretory carrier-associated membrane protein 1	8	402280	306635	391261	350974	292723	295008	545056	427689	550472
A0A087WXB8;C9J480;Q9Y274	ST3GAL6	ST3 beta-galactoside alpha-2,3-sialyltransferase 6, isoform CRA_b;Type 2 lactosamine alpha-2,3-sialyltransferase (Fragment);Type 2 lactosamine alpha-2,3-sialyltransferase	4	25077.6	23931.7	20149.4	21391.9	23572.2	25531.6	27605.4	29662.7	34114.2
A0A087WXC5;E7ESZ7;O95299	NDUFA10	NADH dehydrogenase [ubiquinone] 1 alpha subcomplex subunit 10, mitochondrial;NADH dehydrogenase [ubiquinone] 1 alpha subcomplex subunit 10, mitochondrial;NADH dehydrogenase [ubiquinone] 1 alpha subcomplex subunit 10, mitochondrial	17	494378	593314	470905	591232	552361	655183	599118	549607	630634
A0A087WXF8;A0A087WXU5;A0A087WYV3;A0A0D9SEW3;Q9NP64;Q9NP64-2;Q9NP64-3	ZCCHC17	Nucleolar protein of 40 kDa;Nucleolar protein of 40 kDa;Nucleolar protein of 40 kDa;Nucleolar protein of 40 kDa;Nucleolar protein of 40 kDa;Isoform 2 of Nucleolar protein of 40 kDa;Isoform 3 of Nucleolar protein of 40 kDa	1	7094.91	11674.9	8923.38	9359.24	9150.8	13918.3	1619.07	NaN	3704.85
A0A087WXK4;Q7Z3F1	GPR155	Integral membrane protein GPR155	1	5802.57	5860.54	4722.07	5381.33	6136.18	5981.39	5104.13	4731.87	5540.22
A0A087WXK8;Q9H4H8;Q9H4H8-2	FAM83D	Chromosome 20 open reading frame 129;Protein FAM83D;Isoform 2 of Protein FAM83D	2	7195.9	6422.91	9667.09	6470.98	4315.64	6368.08	6941.98	6650.28	7957.2
A0A087WXL6;Q9H270	VPS11	Vacuolar protein sorting-associated protein 11 homolog	20	176652	215550	219230	202065	191700	151853	196329	160166	192458
A0A087WXM6;A0A0A6YYL6;J3KRX5;J3QQT2;P18621;P18621-3	RPL17;RPL17-C18orf32;RPL17;RPL17;RPL17;RPL17	60S ribosomal protein L17 (Fragment);Protein RPL17-C18orf32;60S ribosomal protein L17 (Fragment);60S ribosomal protein L17 (Fragment);60S ribosomal protein L17;Isoform 3 of 60S ribosomal protein L17	31	2017493	1.47984e+06	1492368	1.49924e+06	1.91162e+06	2.1312e+06	1496598	1.71344e+06	1.46065e+06
A0A087WXN4;Q96CB8	INTS12	Integrator complex subunit 12	8	78233.1	61029.2	60382	67264.1	67422.4	66415.6	64342.1	54467.6	63469.9
A0A087WXU0;A0A2R8Y4J4;Q9NWS8;Q9NWS8-2	RMND1	Required for meiotic nuclear division protein 1 homolog;Required for meiotic nuclear division protein 1 homolog;Required for meiotic nuclear division protein 1 homolog;Isoform 2 of Required for meiotic nuclear division protein 1 homolog	2	145501	109554	109826	129774	138566	137643	110703	136367	122561
A0A087WXX5;Q5SR67;Q9BRV3;Q9BRV3-2;Q9BRV3-3	SLC50A1	Sugar transporter SWEET1;Sugar transporter SWEET1;Sugar transporter SWEET1;Isoform 2 of Sugar transporter SWEET1;Isoform 3 of Sugar transporter SWEET1	4	19370.8	17357	14712.3	13582.8	13137.3	10013.5	22128.7	14989.6	15830.9
A0A087WXZ7;K7EIX2;Q6AI08	HEATR6	HEAT repeat-containing protein 6	3	12225.8	7501.08	7721.08	8532.71	13895.5	12916.5	5511.61	6223.07	8740.25
A0A087WY00;F8W6H6;F8WE88;G3V394;Q9Y4I1;Q9Y4I1-2;Q9Y4I1-3	MYO5A	Unconventional myosin-Va;Unconventional myosin-Va;Unconventional myosin-Va;Unconventional myosin-Va;Unconventional myosin-Va;Isoform 2 of Unconventional myosin-Va;Isoform 3 of Unconventional myosin-Va	22	71429.4	74291.2	87445.2	65507.1	74973	84740.1	76062.7	78936.4	64524.7
A0A087WY48;Q8IY22;Q8IY22-2	CMIP	C-Maf-inducing protein;C-Maf-inducing protein;Isoform 2 of C-Maf-inducing protein	5	24649.8	41277.1	35073	35866.1	22350.9	22249.8	27353	29295	28468.2
A0A087WY55;Q9NP79	VTA1	Chromosome 6 open reading frame 55, isoform CRA_b;Vacuolar protein sorting-associated protein VTA1 homolog	9	195939	183785	221699	201147	209132	260182	207913	232936	228429
A0A087WY58;A0A087X030;P51956	NEK3	Serine/threonine-protein kinase Nek3;Serine/threonine-protein kinase Nek3 (Fragment);Serine/threonine-protein kinase Nek3	2	33535.9	32117.6	28386.6	25957.7	36007.4	24812.6	28907.2	29988.5	31382.4
A0A087WY85;D6RAH7;H9KV45;P61077;P61077-3	UBE2D3	Ubiquitin-conjugating enzyme E2 D3;Ubiquitin-conjugating enzyme E2 D3;Ubiquitin-conjugating enzyme E2 D3;Ubiquitin-conjugating enzyme E2 D3;Isoform 3 of Ubiquitin-conjugating enzyme E2 D3	6	591851	687888	598961	444999	559765	576639	573331	600204	655973
A0A087WY96;A0A087WYN0;P31641	SLC6A6	Transporter;Transporter;Sodium- and chloride-dependent taurine transporter	2	67214.9	35862.4	49576.1	58721.6	49262.9	47714.9	31542.6	70611.2	9879.34
A0A087WYD6;Q03519;X5CMH5	TAP2	Antigen peptide transporter 2	29	823078	944839	867709	904018	723600	666346	1.45713e+06	1.34218e+06	1.31186e+06
A0A087WYF7;Q6UXV4	APOOL	MICOS complex subunit;MICOS complex subunit MIC27	11	183818	197721	159157	154296	174354	197736	174424	162198	162018
A0A087WYF8;A0A2U3TZH4;Q53GG5;Q53GG5-2	PDLIM3	PDZ and LIM domain protein 3;PDZ and LIM domain protein 3;PDZ and LIM domain protein 3;Isoform 2 of PDZ and LIM domain protein 3	1	5088.47	3305.88	5917.66	4277.1	5494.94	8291.03	3304.22	4985.18	3201.45
A0A087WYG2;A0A669KB35;E9PFH7;Q9UPT6	MAPK8IP3	C-Jun-amino-terminal kinase-interacting protein 3	7	24670.6	43837.8	49257.9	46526	21736.7	26859.2	46648.3	34715.3	38046.3
A0A087WYI2;G3V2K5;G3V3G2;G3V535;G3V5F7;Q9UI08;Q9UI08-2;Q9UI08-3;Q9UI08-4;Q9UI08-5	EVL	Ena/VASP-like protein;Ena/VASP-like protein (Fragment);Ena/VASP-like protein;Ena/VASP-like protein;Ena/VASP-like protein (Fragment);Ena/VASP-like protein;Isoform 1 of Ena/VASP-like protein;Isoform 3 of Ena/VASP-like protein;Isoform 4 of Ena/VASP-like protein;Isoform 5 of Ena/VASP-like protein	2	131942	121982	138153	127621	90055.4	131280	189862	133766	150336
A0A087WYJ2;M0R2B7;P28340	POLD1	DNA polymerase;DNA polymerase;DNA polymerase delta catalytic subunit	50	2.18828e+06	2.67888e+06	2488483	2.35096e+06	1.93263e+06	2.10178e+06	2312618	2.13723e+06	2586883
A0A087WYL7;G3V4A5;O75586;O75586-2	MED6	Mediator of RNA polymerase II transcription subunit 6;Mediator of RNA polymerase II transcription subunit 6;Mediator of RNA polymerase II transcription subunit 6;Isoform 2 of Mediator of RNA polymerase II transcription subunit 6	3	9521.35	16876	13243	7884.12	10858	21914.5	14402.2	11830.9	13802.1
A0A087WYN9;Q7Z478	DHX29	ATP-dependent RNA helicase DHX29	32	107445	155861	154948	143038	109841	127075	146320	138079	153001
A0A087WYP2;Q8IZQ5	SELENOH	Selenoprotein H	3	80825.9	57237	71163.7	52700	85172.4	69605.3	76430.2	75718.4	64155.4
A0A087WYR0;P09132	SRP19	Signal recognition particle 19 kDa protein	6	161282	145877	162972	130272	165207	175684	143615	145144	143517
A0A087WYS1;E7EUC7;Q16851;Q16851-2	UGP2	UTP--glucose-1-phosphate uridylyltransferase;UTP--glucose-1-phosphate uridylyltransferase;UTP--glucose-1-phosphate uridylyltransferase;Isoform 2 of UTP--glucose-1-phosphate uridylyltransferase	23	329202	194318	365164	334807	337644	295714	309447	271225	252983
A0A087WYS3;H7C4X9;Q9ULU4;Q9ULU4-10;Q9ULU4-11;Q9ULU4-12;Q9ULU4-13;Q9ULU4-14;Q9ULU4-15;Q9ULU4-16;Q9ULU4-17;Q9ULU4-18;Q9ULU4-19;Q9ULU4-2;Q9ULU4-20;Q9ULU4-21;Q9ULU4-23;Q9ULU4-3;Q9ULU4-4;Q9ULU4-5;Q9ULU4-6;Q9ULU4-7;Q9ULU4-8;Q9ULU4-9	ZMYND8	Protein kinase C-binding protein 1;Protein kinase C-binding protein 1 (Fragment);Protein kinase C-binding protein 1;Isoform 10 of Protein kinase C-binding protein 1;Isoform 11 of Protein kinase C-binding protein 1;Isoform 12 of Protein kinase C-binding protein 1;Isoform 13 of Protein kinase C-binding protein 1;Isoform 14 of Protein kinase C-binding protein 1;Isoform 15 of Protein kinase C-binding…	2	NaN	49393	31069.1	16665.1	36981.8	23928.5	36516	53804.2	40246
A0A087WYT3;Q15185;Q15185-4	PTGES3	Prostaglandin E synthase 3;Prostaglandin E synthase 3;Isoform 4 of Prostaglandin E synthase 3	20	6850949	9322608	8575915	7.37101e+06	7.69385e+06	7673419	8.0236e+06	7.67903e+06	9730097
A0A087WYU2;H3BNB2;H3BRT2;H3BS73;Q96S19;Q96S19-2;Q96S19-3;Q96S19-4;Q96S19-5;Q96S19-6	METTL26	Methyltransferase-like 26;Methyltransferase-like 26 (Fragment);Methyltransferase-like 26 (Fragment);Methyltransferase-like 26;Methyltransferase-like 26;Isoform 2 of Methyltransferase-like 26;Isoform 3 of Methyltransferase-like 26;Isoform 4 of Methyltransferase-like 26;Isoform 5 of Methyltransferase-like 26;Isoform 6 of Methyltransferase-like 26	3	62243.6	51657.3	66228.1	57856.6	41833.9	34069.9	45910.6	61075.8	46542.1
A0A087WYV9;A0A087X1F5	SYNJ2BP-COX16	SYNJ2BP-COX16 readthrough;SYNJ2BP-COX16 readthrough (Fragment)	7	128955	141515	123978	104879	130237	140345	131400	125919	146074
A0A087WZ13;E9PAU2	RAVER1	Ribonucleoprotein PTB-binding 1	21	441101	397526	389767	376233	473697	433506	367240	377527	384827
A0A087WZ32;A8K727;Q9HB19	PLEKHA2	Pleckstrin homology domain-containing family A member 2	2	17408.7	17783	19845.4	16822.9	17623.2	16618.7	15997.1	19097	22239.7
A0A087WZ62;Q9H6U8;Q9H6U8-3	;ALG9;ALG9	Mannosyltransferase;Alpha-1,2-mannosyltransferase ALG9;Isoform 3 of Alpha-1,2-mannosyltransferase ALG9	8	51047.6	57857.8	60708.4	63730.9	44395.2	42773.5	60930.9	60943.9	56907.1
A0A087WZ97;A0A087X2C2;Q5T7M9	DIPK1A	Divergent protein kinase domain 1A	5	6877.61	5399.27	4659.6	6667.04	6676.11	7712.42	14086.8	12241.7	13320.5
A0A087WZB5;Q9HBI1;Q9HBI1-2;Q9HBI1-3	PARVB	Beta-parvin;Beta-parvin;Isoform 2 of Beta-parvin;Isoform 3 of Beta-parvin	4	24095.9	22006.1	20252.3	31339.4	30358.7	26504.1	26220.3	22856.2	23738.6
A0A087WZE9	HMGN3	High mobility group nucleosome-binding domain-containing protein 3	1	5420.25	3985.22	6629.13	4895.32	8253.24	8725.18	6158.13	7578.01	8109.04
A0A087WZG4;A0A3B3IPE9;A0A590UK10;M0QZS0;Q6ZSZ5;Q6ZSZ5-1;Q6ZSZ5-2;Q6ZSZ5-5;Q6ZSZ5-6	ARHGEF18	Rho guanine nucleotide exchange factor 18;Rho guanine nucleotide exchange factor 18;Rho guanine nucleotide exchange factor 18 (Fragment);Rho guanine nucleotide exchange factor 18 (Fragment);Rho guanine nucleotide exchange factor 18;Isoform 5 of Rho guanine nucleotide exchange factor 18;Isoform 4 of Rho guanine nucleotide exchange factor 18;Isoform 2 of Rho guanine nucleotide exchange factor 18;Is…	2	4562.57	12424.2	25845.7	11777.2	3712.96	19488.1	3864.92	37247.6	23214.6
A0A087WZK9;B3KS98;O15372	EIF3H	Eukaryotic translation initiation factor 3 subunit H	25	412248	363558	291964	415162	455653	536822	450566	398329	394878
A0A087WZM8;Q8TBM7;Q8TBM7-2;Q8TBM7-3	TMEM254	Transmembrane protein 254;Transmembrane protein 254;Isoform 2 of Transmembrane protein 254;Isoform 3 of Transmembrane protein 254	1	30283.5	56354.5	76118	36074.5	42114.6	29379.3	71788.4	64261.9	66414.9
A0A087WZN1;O43837	IDH3B	Isocitrate dehydrogenase [NAD] subunit, mitochondrial;Isocitrate dehydrogenase [NAD] subunit beta, mitochondrial	27	498259	573588	393832	615403	572070	672673	551103	537198	610235
A0A087WZN3;A0A087X0R1;Q6UWP2;Q6UWP2-2;Q6UWP2-3	DHRS11	Dehydrogenase/reductase SDR family member 11 (Fragment);Dehydrogenase/reductase SDR family member 11 (Fragment);Dehydrogenase/reductase SDR family member 11;Isoform 2 of Dehydrogenase/reductase SDR family member 11;Isoform 3 of Dehydrogenase/reductase SDR family member 11	1	14215.1	10375.1	9792.94	12253.3	3500.98	NaN	17013.9	NaN	NaN
A0A087WZP9	LIME1	Lck-interacting transmembrane adapter 1	3	320198	336152	386211	340457	293894	310322	480764	517323	408948
A0A087WZT0;M0QZ22;Q5PRF9	SAMD4B	Protein Smaug homolog 2	6	32721.6	36299.4	32200.5	30652.2	34902.7	30936.4	42259	34787.6	38831.4
A0A087WZT3;Q9H3K6	BOLA2B;BOLA2	BolA-like protein 2	10	2.36821e+06	1.97216e+06	2780174	2.22088e+06	2.53102e+06	2452200	2.74375e+06	2.73932e+06	2.96876e+06
A0A087WZU2;E5RGN0;H0YAZ9;Q00536;Q00536-2;Q00536-3	CDK16	Cyclin-dependent kinase 16;Cyclin-dependent kinase 16 (Fragment);Cyclin-dependent kinase 16 (Fragment);Cyclin-dependent kinase 16;Isoform 2 of Cyclin-dependent kinase 16;Isoform 3 of Cyclin-dependent kinase 16	2	29987.1	39169.8	30889.4	37972.9	39903.9	34133.5	40937.3	40382.4	41388.8
A0A087WZY2;A6NIV2;Q9P0U1	TOMM7	Mitochondrial import receptor subunit TOM7 homolog	1	12621.5	21378.3	26974.2	17948.5	17157.2	NaN	22188.9	23138	20547.8
A0A087X011;E9PES4;J3KPF9;Q9Y496	KIF3A	Kinesin-like protein;Kinesin-like protein;Kinesin-like protein;Kinesin-like protein KIF3A	10	12017.5	19528.1	15093.4	19114.4	16627.5	15034.3	14413.2	18151.7	13802.6
A0A087X054;A0A494C039;Q9Y4L1	HYOU1	Hypoxia up-regulated protein 1	96	2767287	3.33124e+06	3.25675e+06	3394259	2449692	2482383	3920930	4847187	4.24502e+06
A0A087X072;O94761	RECQL4	ATP-dependent DNA helicase Q4	2	4693.7	6817.56	7131.26	6289.37	5184	3755.15	5683.14	5625.41	6204.81
A0A087X0E7;Q32NC0	C18orf21	UPF0711 protein C18orf21	2	1275.26	1006.73	1338.75	795.498	1621.37	2388.55	2064.88	810.205	550.972
A0A087X0H2;Q9Y620	FSBP;RAD54B	Fibrinogen silencer-binding protein;DNA repair and recombination protein RAD54B	4	24513.8	30935.8	27454.2	22864.1	25920.3	5757.39	31420.1	33227.9	36779
A0A087X0H7;A0A669KAW5;Q8NEL9;Q8NEL9-2;Q8NEL9-3;Q8NEL9-4	DDHD1	Phospholipase DDHD1;Phospholipase DDHD1 (Fragment);Phospholipase DDHD1;Isoform 2 of Phospholipase DDHD1;Isoform 3 of Phospholipase DDHD1;Isoform 4 of Phospholipase DDHD1	1	43548.4	36304.4	46205.4	26478.3	41734.2	41684.7	48516.2	41713.2	53100.1
A0A087X0H9;Q5T8P6;Q5T8P6-2;Q5T8P6-3	RBM26	RNA-binding protein 26;RNA-binding protein 26;Isoform 2 of RNA-binding protein 26;Isoform 3 of RNA-binding protein 26	11	110132	92808.3	93866.5	80835.7	107225	101568	91879.5	81768.8	89255
A0A087X0K9;G5E9E7;Q07157-2	TJP1	Tight junction protein ZO-1;Tight junction protein 1 (Zona occludens 1), isoform CRA_e;Isoform Short of Tight junction protein ZO-1	19	122640	104310	107404	101610	131278	125396	127167	127787	116212
A0A087X0L7;J3KNA0;Q15070;Q15070-2	OXA1L	Mitochondrial inner membrane protein OXA1L;Mitochondrial inner membrane protein OXA1L;Mitochondrial inner membrane protein OXA1L;Isoform 2 of Mitochondrial inner membrane protein OXA1L	9	195584	196318	166187	177183	229135	238747	228943	211031	265387
A0A087X0M4	SLC4A1AP	Kanadaptin	27	570408	737627	706888	643074	626402	638476	691523	651496	703912
A0A087X0M7;A0A087X216;B7Z2K3;Q8NE31;Q8NE31-2;Q8NE31-3;Q8NE31-4;Q8NE31-5	FAM13C	Protein FAM13C;Family with sequence similarity 13, member C1, isoform CRA_g;Protein FAM13C;Protein FAM13C;Isoform 2 of Protein FAM13C;Isoform 3 of Protein FAM13C;Isoform 4 of Protein FAM13C;Isoform 5 of Protein FAM13C	1	NaN	70167.5	78716.3	91371.4	123923	102709	109507	87639.4	37162.7
A0A087X0P0;Q02224;Q02224-3	CENPE	Centromere-associated protein E;Centromere-associated protein E;Isoform 3 of Centromere-associated protein E	9	111922	90966.3	101534	111283	106554	94234	114145	95930.1	97077.4
A0A087X0Q9;Q9BVL4	SELENOO	Protein adenylyltransferase SelO, mitochondrial;Protein adenylyltransferase SelO, mitochondrial	8	59586.7	59784.1	57058.2	51644.3	63483.5	69556.5	52459	51287.3	56225.1
A0A087X0R6;Q9UMY4;Q9UMY4-1	SNX12	Sorting nexin-12;Sorting nexin-12;Isoform 1 of Sorting nexin-12	13	429072	400760	442125	371584	443582	423840	414138	442996	455975
A0A087X0S5;P12109	COL6A1	Collagen alpha-1(VI) chain	1	4352.4	16921.7	15551.5	14650.5	4848.3	8045.46	13981.5	15007.9	15735.8
A0A087X0V5;P29728;P29728-2	OAS2	2'-5'-oligoadenylate synthase 2;2'-5'-oligoadenylate synthase 2;Isoform p69 of 2'-5'-oligoadenylate synthase 2	24	7067.47	15796.2	24720.6	14513.5	NaN	14504.6	85025	111533	92133.7
A0A087X0W8;Q04206;Q04206-2;Q04206-3;Q2TAM5	RELA	Transcription factor p65;Transcription factor p65;Isoform 2 of Transcription factor p65;Isoform 3 of Transcription factor p65;RELA protein	17	401527	493966	440552	389290	448145	414514	514037	435376	479997
A0A087X0X0;A0A087X255;C9J453;O15344;O15344-2	MID1	E3 ubiquitin-protein ligase Midline-1;E3 ubiquitin-protein ligase Midline-1;E3 ubiquitin-protein ligase Midline-1 (Fragment);E3 ubiquitin-protein ligase Midline-1;Isoform 2 of E3 ubiquitin-protein ligase Midline-1	2	10896	8648.43	9565.57	9016.86	9619.2	8696.9	10505.4	8267.81	10002.7
A0A087X117;A0A0G2JN29;Q15155	NOMO1	Nodal modulator 1	1	47874.2	52030.4	58528	56093.4	43863.3	49812.9	58639.3	61665.1	67015
A0A087X142;A6NFQ9;A6NMH6;F8W8I8;Q92599;Q92599-2;Q92599-4	SEPTIN8	Septin-8;Septin-8;Septin-8;Septin-8;Septin-8;Isoform 2 of Septin-8;Isoform 4 of Septin-8	2	19497.4	13032.6	16533.7	15877.5	22058.1	22545.6	16451	11801.2	16356.4
A0A087X159;P81877;P81877-2;P81877-3;P81877-4;P81877-5	SSBP2	Single-stranded DNA-binding protein 2;Single-stranded DNA-binding protein 2;Isoform 2 of Single-stranded DNA-binding protein 2;Isoform 3 of Single-stranded DNA-binding protein 2;Isoform 4 of Single-stranded DNA-binding protein 2;Isoform 5 of Single-stranded DNA-binding protein 2	1	3976.05	6279.25	6181.79	4088.02	6782.21	8802.05	5609.59	NaN	6021.82
A0A087X1A8;A0A2R8Y3X7;F5H211;G3V3R7;P54252;P54252-1;P54252-4	ATXN3	Ataxin-3;Ataxin-3;Ataxin-3;Ataxin-3 (Fragment);Ataxin-3;Isoform 1 of Ataxin-3;Isoform 4 of Ataxin-3	7	60886.1	90895.1	101452	79515.1	64608.4	71367.6	74186.7	76458.2	82533.5
A0A087X1D0;H0YE23;P25942;P25942-2	CD40	CD40 antigen (TNF receptor superfamily member 5), isoform CRA_c;Tumor necrosis factor receptor superfamily member 5 (Fragment);Tumor necrosis factor receptor superfamily member 5;Isoform II of Tumor necrosis factor receptor superfamily member 5	2	29745	7687.42	131684	16637.3	28145.9	13517.7	56035.2	23118.5	56288.9
A0A087X1E4;P53365;P53365-3	ARFIP2	Arfaptin-2;Arfaptin-2;Isoform 3 of Arfaptin-2	5	17607.5	16783.3	13476.8	28750	18464.6	14362.3	30838.6	28461.8	26014.8
A0A087X1G4;Q86X67;Q86X67-2;Q86X67-3;Q86X67-4	NUDT13	Nucleoside diphosphate-linked moiety X motif 13;Nucleoside diphosphate-linked moiety X motif 13;Isoform 2 of Nucleoside diphosphate-linked moiety X motif 13;Isoform 3 of Nucleoside diphosphate-linked moiety X motif 13;Isoform 4 of Nucleoside diphosphate-linked moiety X motif 13	1	1509.91	1667.39	1554.61	1969.61	2089.4	1910.27	1380.45	1715	1059.09
A0A087X1G7;O60613	SELENOF	Selenoprotein F	3	31854.4	13632.7	21691.1	14272.2	24878.8	25017.8	23401.2	40165.3	28857.1
A0A087X1J0;Q6ZW13;R4GNF0	C16orf86	Uncharacterized protein C16orf86 (Fragment);Uncharacterized protein C16orf86;Uncharacterized protein C16orf86 (Fragment)	2	50676.9	17018.6	38017.2	33693.7	52446.7	40211.8	29926.8	30583.7	22134
A0A087X1J6;A0A0G2JP21;A8MZA4;Q8N7Z2	GOLGA6L22;GOLGA6L22;GOLGA6L6;GOLGA6L1	Golgin subfamily A member 6-like protein 22;Golgin subfamily A member 6-like protein 22;Golgin subfamily A member 6-like protein 6;Golgin subfamily A member 6-like protein 1	2	12632.4	14011.7	16719.7	16381.1	10907.7	13129.5	17529	21924.1	19039.8
A0A087X1J9;A0A0B4J2E2;P10147;P55773;P55773-2;Q16663	CCL15;CCL15-CCL14;CCL3;CCL23;CCL23;CCL15	C-C motif chemokine 15 (Fragment);C-C motif chemokine;C-C motif chemokine 3;C-C motif chemokine 23;Isoform Long of C-C motif chemokine 23;C-C motif chemokine 15	1	NaN	NaN	NaN	NaN	NaN	NaN	10066.9	8592.31	10691.9
A0A087X1K6;Q9Y2Y9	KLF13	Krueppel-like factor 13	6	74955.1	39267.5	44085.9	39694.5	75458.9	83922.4	30172.5	42457.7	31206.1
A0A087X1P3;C9IYE1;Q86UW7;Q86UW7-2;Q86UW7-3	CADPS2	Calcium-dependent secretion activator 2;Calcium-dependent secretion activator 2;Calcium-dependent secretion activator 2;Isoform 2 of Calcium-dependent secretion activator 2;Isoform 3 of Calcium-dependent secretion activator 2	6	82547.8	120718	121572	107436	69996.2	88163.8	107142	118043	122559
A0A087X1P8;B7Z8E5;F8W6W4	KCNAB1	Voltage-gated potassium channel subunit beta-1	2	16877.9	13017.6	16071.2	13092.9	14183.3	20439.6	18874	22506.3	13027.1
A0A087X1U1;E7EUN2;F5GXM9;Q9UPQ3;Q9UPQ3-2	AGAP1	Arf-GAP with GTPase, ANK repeat and PH domain-containing protein 1;Arf-GAP with GTPase, ANK repeat and PH domain-containing protein 1;Arf-GAP with GTPase, ANK repeat and PH domain-containing protein 1;Arf-GAP with GTPase, ANK repeat and PH domain-containing protein 1;Isoform 2 of Arf-GAP with GTPase, ANK repeat and PH domain-containing protein 1	2	3160.04	1934.23	3586.81	3008.67	2391.7	1959.63	2572.89	4472.87	3749.14
A0A087X1W8;A0A0A0MTJ8;Q9BY67;Q9BY67-3;Q9BY67-4;Q9BY67-5;X5DQS5	CADM1	Cell adhesion molecule 1;Cell adhesion molecule 1 (Fragment);Cell adhesion molecule 1;Isoform 3 of Cell adhesion molecule 1;Isoform 4 of Cell adhesion molecule 1;Isoform 5 of Cell adhesion molecule 1;Cell adhesion molecule 1 (Fragment)	9	108874	94603.8	101003	89951.9	127476	108820	107557	82208.7	112655
A0A087X1Z1;A0A0G2JPW5;A0A0G2JQX1;A0A0G2JSA7;Q96RT8;Q96RT8-2	TUBGCP5	Gamma-tubulin complex component;Gamma-tubulin complex component;Gamma-tubulin complex component;Gamma-tubulin complex component;Gamma-tubulin complex component 5;Isoform 2 of Gamma-tubulin complex component 5	3	2071.2	1630.22	1650.54	1263.12	1802.46	1943.02	1989.06	1516.6	1100.55
A0A087X1Z3;Q9UL46	PSME2	Proteasome activator complex subunit 2	23	598170	615062	435587	398309	637572	777415	727646	644321	530382
A0A087X211;Q8TCG1	CIP2A	Protein CIP2A	11	46734.2	83171.1	87436.8	73545.8	41843	43199.5	59478.4	60042.4	59851.6
A0A087X256;Q2M389	WASHC4	WASH complex subunit 4	26	246303	270670	243612	259901	215152	251970	234134	290541	245720
A0A087X271;B4DDF4;B4DUT8;H3BVI6;Q99439;Q99439-2	CNN2	Calponin (Fragment);Calponin;Calponin;Calponin;Calponin-2;Isoform 2 of Calponin-2	3	9357.41	11038.3	10800.6	8523.52	11111.5	11577.6	5067.54	8698.4	4646.84
A0A087X279;P09913	IFIT2	Interferon-induced protein with tetratricopeptide repeats 2	10	NaN	NaN	NaN	NaN	NaN	NaN	86731	76013.6	69071.1
A0A087X295;E9PDU5;Q9NNW5	WDR6	WD repeat-containing protein 6	13	100445	128534	115458	115663	90222.7	104192	115181	104175	113702
A0A087X2B1;A0A0G2JRA5;A0A0G2JRD1;A0A286YEU2;B0QYV1;B0QYY4;B7Z1U7;F8VR27;F8VRS4;F8VZG9;F8VZY7;J3KNW3;O43251;O43251-10;O43251-2;O43251-3;O43251-4;O43251-5;O43251-6;O43251-7;O43251-8;O43251-9;Q9NWB1;Q9NWB1-2;Q9NWB1-3;Q9NWB1-4;Q9NWB1-5;S4R3K7;S4R469	RBFOX1;RBFOX2;RBFOX2;RBFOX1;RBFOX2;RBFOX2;RBFOX1;RBFOX1;RBFOX1;RBFOX1;RBFOX1;RBFOX1;RBFOX2;RBFOX2;RBFOX2;RBFOX2;RBFOX2;RBFOX2;RBFOX2;RBFOX2;RBFOX2;RBFOX2;RBFOX1;RBFOX1;RBFOX1;RBFOX1;RBFOX1;RBFOX2;RBFOX2	RNA binding protein fox-1 homolog 1;RNA-binding protein fox-1 homolog 2 (Fragment);RNA-binding protein fox-1 homolog 2 (Fragment);RNA-binding protein fox-1 homolog 1;RNA binding protein fox-1 homolog 2;RNA binding protein fox-1 homolog 2;RNA binding protein fox-1 homolog 1;RNA-binding protein fox-1 homolog 1 (Fragment);RNA binding protein fox-1 homolog 1;RNA-binding protein fox-1 homolog 1;RNA-bi…	2	2422.15	1873.97	2163.62	2312.86	2480.55	2469.91	1786.64	99.9809	2153.48
A0A087X2B2;E9PMH5;Q13490;Q13490-2	BIRC2	Baculoviral IAP repeat-containing protein 2;Baculoviral IAP repeat-containing protein 2;Baculoviral IAP repeat-containing protein 2;Isoform 2 of Baculoviral IAP repeat-containing protein 2	3	7440.23	11923	10573.8	7670.06	12013.7	12754.7	5771.02	8319.45	7595.72
A0A087X2D5;Q9BRJ2	MRPL45	39S ribosomal protein L45, mitochondrial;39S ribosomal protein L45, mitochondrial	17	356436	405606	358168	339979	353473	364616	422223	365206	400884
A0A087X2H0;Q99728;Q99728-2;Q99728-3	BARD1	BRCA1-associated RING domain protein 1;BRCA1-associated RING domain protein 1;Isoform alpha of BRCA1-associated RING domain protein 1;Isoform beta of BRCA1-associated RING domain protein 1	3	30181.4	50115.3	40741.2	35445.5	27521.7	24794.3	37984.9	26284.2	37348.4
A0A087X2H1;Q9ULT8	HECTD1	E3 ubiquitin-protein ligase HECTD1	11	46376.2	54522.1	44039.6	49019.3	47439.4	67222.2	50991.3	33821.9	45316.1
A0A087X2I1;P62333	PSMC6	26S proteasome regulatory subunit 10B	52	677537	848761	674929	753488	753349	710594	838069	870492	909638
A0A088AWN8;E7EP87;Q9UHQ1;Q9UHQ1-2;Q9UHQ1-3;Q9UHQ1-4	NARF	Nuclear prelamin A recognition factor;Nuclear prelamin A recognition factor;Nuclear prelamin A recognition factor;Isoform 2 of Nuclear prelamin A recognition factor;Isoform 3 of Nuclear prelamin A recognition factor;Isoform 4 of Nuclear prelamin A recognition factor	4	30474.4	32048.7	30299.3	35689.1	42769.8	35199.9	29846.3	35483.8	32589.8
A0A096LNU0;D6REY2;P23508;P23508-2	MCC	Colorectal mutant cancer protein;Colorectal mutant cancer protein;Colorectal mutant cancer protein;Isoform 2 of Colorectal mutant cancer protein	1	7182.47	9495.86	7818.75	6581.46	8813.12	10953.2	5046.98	NaN	7945.34
A0A096LP01;A0A096LPB2	SMIM26	Small integral membrane protein 26	1	24678.4	8027.06	14151.3	18195.8	26555.7	27529.3	NaN	19115.8	17833.1
A0A096LP10;Q9NP73-2	ALG13	Putative bifunctional UDP-N-acetylglucosamine transferase and deubiquitinase ALG13 (Fragment);Isoform 2 of Putative bifunctional UDP-N-acetylglucosamine transferase and deubiquitinase ALG13	5	52470.2	64204.1	61769.3	42012.1	52213.6	47915.4	60282.5	49270.1	56047.5
A0A096LP25	AAK1	AP2-associated protein kinase 1 (Fragment)	2	19474.9	15023.8	13844.5	15964	23255	20235.4	13900.6	14575.9	14724.9
A0A096LP39;A0A0G2JKY0;A0A140TA46	RPP21	Ribonuclease P protein subunit p21	1	14229.4	22690.8	19859	22743.8	21131.8	19787.1	NaN	NaN	13153.2
A0A096LP59	ATRX	Transcriptional regulator ATRX (Fragment)	1	3872.82	2208.02	3653.99	1530.12	4538.46	4729.39	NaN	NaN	11420.3
A0A096LPC5;A0A0A0MR88;Q9Y4E1;Q9Y4E1-1;Q9Y4E1-2	WASHC2C	WASH complex subunit 2C;WASH complex subunit 2C;WASH complex subunit 2C;Isoform 4 of WASH complex subunit 2C;Isoform 2 of WASH complex subunit 2C	1	16403.6	21036.3	22965.3	17575.4	21193.5	18661.2	19479.6	21881.5	28667.8
A0A096LPI6		Utp12 domain-containing protein (Fragment)	32	1.35979e+06	1361957	1.35384e+06	1.20654e+06	1.16154e+06	1.48617e+06	1050828	1.22234e+06	1.04085e+06
A0A0A0MQS1;Q53H96	PYCR3	Pyrroline-5-carboxylate reductase;Pyrroline-5-carboxylate reductase 3	10	225734	176531	144775	132408	208049	223744	192847	186523	139254
A0A0A0MQT4;Q5QP82;Q5QP82-2	DCAF10	DDB1- and CUL4-associated factor 10;DDB1- and CUL4-associated factor 10;Isoform 2 of DDB1- and CUL4-associated factor 10	3	12174.9	15027	16539.8	12451.7	15604	13772.1	20822	22089	26507.7
A0A0A0MQU0;Q9BV38;U3KQC1	WDR18	WD repeat-containing protein 18 (Fragment);WD repeat-containing protein 18;WD repeat-containing protein 18 (Fragment)	13	379151	611921	432368	546866	520726	414566	556884	569635	609314
A0A0A0MQU3;P62837;P62837-2	UBE2D2	Ubiquitin-conjugating enzyme E2 D2;Ubiquitin-conjugating enzyme E2 D2;Isoform 2 of Ubiquitin-conjugating enzyme E2 D2	1	2579.1	2792.56	3086.91	1426.29	3865.64	4070.45	2606.08	1556.13	2536.76
A0A0A0MQU4;H7C3V9;Q96I15	SCLY	Selenocysteine lyase;Selenocysteine lyase (Fragment);Selenocysteine lyase	10	201598	135049	144403	145436	203025	172062	127314	159045	137984
A0A0A0MQX2;Q9HD23;Q9HD23-2	MRS2	Magnesium transporter;Magnesium transporter MRS2 homolog, mitochondrial;Isoform 2 of Magnesium transporter MRS2 homolog, mitochondrial	1	35734.1	37336.4	29623.8	45156.4	37552.8	44842.4	36647.1	26749.8	33033.5
A0A0A0MQX8;C9JP00;Q9NR56;Q9NR56-2;Q9NR56-5;Q9NR56-6;Q9NR56-7	MBNL1	Muscleblind-like protein 1;Muscleblind-like protein 1;Muscleblind-like protein 1;Isoform 2 of Muscleblind-like protein 1;Isoform 5 of Muscleblind-like protein 1;Isoform 6 of Muscleblind-like protein 1;Isoform 7 of Muscleblind-like protein 1	14	789963	851801	770232	730494	864554	800865	793252	753638	855471
A0A0A0MR09;P43378	PTPN9	Tyrosine-protein phosphatase non-receptor type 9	4	55679	47301.5	45893.5	49514.8	56058.3	39772.9	49959.7	53988.4	55453.3
A0A0A0MR27;C9JWZ1;J3QT39;Q49A88;Q49A88-2;Q49A88-3;Q49A88-4;Q49A88-6	CCDC14	Coiled-coil domain-containing protein 14;Coiled-coil domain-containing protein 14 (Fragment);Coiled-coil domain containing 14, isoform CRA_c;Coiled-coil domain-containing protein 14;Isoform 2 of Coiled-coil domain-containing protein 14;Isoform 3 of Coiled-coil domain-containing protein 14;Isoform 4 of Coiled-coil domain-containing protein 14;Isoform 6 of Coiled-coil domain-containing protein 14	1	8938.58	12351.2	9223.28	7615.09	9654.82	5828.39	9913.92	8971.72	10568
A0A0A0MR39	MYEF2	Myelin expression factor 2	20	183266	187316	179296	168423	182751	182685	177938	166694	171245
A0A0A0MR85;Q03013	GSTM4	Glutathione S-transferase Mu 4	2	43025.5	43151.2	54538	42104.7	42043.3	38793.3	50726.2	45234.9	32642.8
A0A0A0MR93;A0A0C4DH11;K7EIQ0;K7ELZ7;K7ES91;Q53F39;Q53F39-2;Q53F39-3	MPPE1	Metallophosphoesterase 1;Metallophosphoesterase 1;Metallophosphoesterase 1 (Fragment);Metallophosphoesterase 1 (Fragment);Metallophosphoesterase 1 (Fragment);Metallophosphoesterase 1;Isoform 2 of Metallophosphoesterase 1;Isoform 3 of Metallophosphoesterase 1	1	11656.2	NaN	NaN	NaN	11356.8	2812.57	8806.71	11867.5	NaN
A0A0A0MRA8;A0A0A0MSA4;A8K968;Q9Y2J2;Q9Y2J2-2	EPB41L3	Band 4.1-like protein 3;Band 4.1-like protein 3;Band 4.1-like protein 3;Band 4.1-like protein 3;Isoform 2 of Band 4.1-like protein 3	2	6445.59	7759.87	8430.89	7152.97	7596.02	8688.36	6987.92	9105.41	7452.92
A0A0A0MRC8;A0A0A0MSC0;A0A0A0MSD9;A0A0A0MT07;F8WEA4;Q9NR82;Q9NR82-2;Q9NR82-3;Q9NR82-5;Q9NR82-6;Q9NR82-7	KCNQ5	Potassium voltage-gated channel subfamily KQT member 5;Potassium voltage-gated channel subfamily KQT member 5;Potassium voltage-gated channel subfamily KQT member 5;Potassium voltage-gated channel subfamily KQT member 5;Potassium voltage-gated channel subfamily KQT member 5;Potassium voltage-gated channel subfamily KQT member 5;Isoform 2 of Potassium voltage-gated channel subfamily KQT member 5;I…	1	256.021	899.767	NaN	260.832	723.431	1214.96	1045.95	146.251	1236.17
A0A0A0MRE3;G3V5X4;Q8WXH0;Q8WXH0-2	SYNE2	Nesprin-2;Nesprin-2;Nesprin-2;Isoform 2 of Nesprin-2	8	13637.6	17896.1	18663.4	14144.8	9767.06	9572.11	14295.5	10353.1	11030.8
A0A0A0MRE5;Q9ULH1	ASAP1	Arf-GAP with SH3 domain, ANK repeat and PH domain-containing protein 1;Arf-GAP with SH3 domain, ANK repeat and PH domain-containing protein 1	1	3936.71	2918.57	4784.08	1942.65	3940.14	3231.64	2667.71	1470.08	348.439
A0A0A0MRE6;O94967;O94967-2;O94967-3;O94967-4	WDR47	WD repeat-containing protein 47;WD repeat-containing protein 47;Isoform 2 of WD repeat-containing protein 47;Isoform 3 of WD repeat-containing protein 47;Isoform 4 of WD repeat-containing protein 47	2	8448.43	3015.61	2703.75	4049.29	4184.79	9371.97	2566.92	NaN	5727.7
A0A0A0MRF3;A0A1X7SBS4;H0YE88;H0YEJ9;H0YGS2;P28347;P28347-2;Q15561;Q15561-3;Q15562;Q15562-2;Q15562-4;Q53GI4;Q99594	TEAD4;TEAD3;TEAD1;TEAD1;TEAD4;TEAD1;TEAD1;TEAD4;TEAD4;TEAD2;TEAD2;TEAD2;TEAD4;TEAD3	Transcriptional enhancer factor TEF-3;Transcriptional enhancer factor TEF-5;Transcriptional enhancer factor TEF-1;Transcriptional enhancer factor TEF-1;Transcriptional enhancer factor TEF-3 (Fragment);Transcriptional enhancer factor TEF-1;Isoform 2 of Transcriptional enhancer factor TEF-1;Transcriptional enhancer factor TEF-3;Isoform 3 of Transcriptional enhancer factor TEF-3;Transcriptional enha…	2	15480.5	100905	101190	48084.8	61431.1	71884	40473.1	60758.8	26217
A0A0A0MRG8;Q16611	BAK1	Bcl-2 homologous antagonist/killer	9	493306	510008	450057	391887	434679	445097	419742	385566	298805
A0A0A0MRI1;Q8IXQ4;Q8IXQ4-2;Q8IXQ4-3	GPALPP1	GPALPP motifs-containing protein 1;GPALPP motifs-containing protein 1;Isoform 2 of GPALPP motifs-containing protein 1;Isoform 3 of GPALPP motifs-containing protein 1	1	14119	5918.67	8366.1	8102.82	14730.4	6808.44	4568.43	6677.85	5943.9
A0A0A0MRI2;Q9UNH7	SNX6	Sorting nexin;Sorting nexin-6	20	103295	76353.4	86012.6	97014.6	109764	104965	96239.8	110882	113199
A0A0A0MRJ3;Q8NEY1;Q8NEY1-2;Q8NEY1-3;Q8NEY1-4;Q8NEY1-5;Q8NEY1-7	NAV1	Neuron navigator 1;Neuron navigator 1;Isoform 2 of Neuron navigator 1;Isoform 3 of Neuron navigator 1;Isoform 4 of Neuron navigator 1;Isoform 5 of Neuron navigator 1;Isoform 7 of Neuron navigator 1	1	17884.1	19000.9	19098.8	19027.3	9750.01	21038.9	15288.7	19216.4	10266
A0A0A0MRJ6;H7BY58;P22061;P22061-2	PCMT1	Protein-L-isoaspartate O-methyltransferase;Protein-L-isoaspartate O-methyltransferase;Protein-L-isoaspartate(D-aspartate) O-methyltransferase;Isoform 2 of Protein-L-isoaspartate(D-aspartate) O-methyltransferase	15	452845	476402	524421	494521	384770	397740	633574	677836	532508
A0A0A0MRJ7;P12259	F5	Coagulation factor V	4	173274	318477	336268	325972	155190	160015	394264	233156	397773
A0A0A0MRM9;Q14978-2	NOLC1	Nucleolar and coiled-body phosphoprotein 1 (Fragment);Isoform Beta of Nucleolar and coiled-body phosphoprotein 1	33	1128119	554180	691138	584859	1.24926e+06	1266556	609159	738424	591348
A0A0A0MRR5;A0A494C0H3;E9PSD7;Q96BW1;Q96BW1-3	UPRT	Uracil phosphoribosyltransferase homolog;Uracil phosphoribosyltransferase homolog;Uracil phosphoribosyltransferase homolog;Uracil phosphoribosyltransferase homolog;Isoform 3 of Uracil phosphoribosyltransferase homolog	2	70984.7	89569	79469.7	74112.7	81918.4	87017.1	90966	70995.6	73628.7
A0A0A0MRS5;A0A0C4DG97;F8W946;Q8N450;Q9BXM9;Q9BXM9-2	FSD1L	FSD1-like protein;FSD1-like protein;FSD1-like protein;FSD1-like protein;FSD1-like protein;Isoform 2 of FSD1-like protein	2	68479.5	95532.7	156135	94081.2	93995.5	125005	76857.3	53333.4	94058.5
A0A0A0MRT2;Q9BTA9;Q9BTA9-2;Q9BTA9-5	WAC	WW domain-containing adapter protein with coiled-coil;WW domain-containing adapter protein with coiled-coil;Isoform 2 of WW domain-containing adapter protein with coiled-coil;Isoform 4 of WW domain-containing adapter protein with coiled-coil	8	43535.6	39712.7	37197.6	35563.8	39758.5	31109.7	34445.2	32133.1	35154.8
A0A0A0MRU0;A0A0C4DH75;A0A0D9SFF8;B4DZ84;D3DX48;D3DX49;Q14168;Q14168-2;Q14168-3;Q14168-4;Q14168-5;Q14168-6	MPP2	MAGUK p55 subfamily member 2;MAGUK p55 subfamily member 2;MAGUK p55 subfamily member 2;MAGUK p55 subfamily member 2;MAGUK p55 subfamily member 2;MAGUK p55 subfamily member 2;MAGUK p55 subfamily member 2;Isoform 2 of MAGUK p55 subfamily member 2;Isoform 3 of MAGUK p55 subfamily member 2;Isoform 4 of MAGUK p55 subfamily member 2;Isoform 5 of MAGUK p55 subfamily member 2;Isoform 6 of MAGUK p55 subfa…	6	28246.6	39972.2	37976	33355.2	28387	29128.4	36667.8	38317.4	34064.9
A0A0A0MRY0;Q8WUA7;Q8WUA7-4	TBC1D22A	TBC1 domain family member 22A;TBC1 domain family member 22A;Isoform 4 of TBC1 domain family member 22A	9	87728.7	77466.3	73402.8	89999.5	120381	126089	86906.5	73133.6	71285.7
A0A0A0MRZ4;E7EMV7;Q15025;Q15025-2;Q15025-3;Q15025-4;Q15025-5;Q15025-6;Q15025-7;Q15025-8	TNIP1	TNFAIP3-interacting protein 1;TNFAIP3-interacting protein 1;TNFAIP3-interacting protein 1;Isoform 2 of TNFAIP3-interacting protein 1;Isoform 3 of TNFAIP3-interacting protein 1;Isoform 4 of TNFAIP3-interacting protein 1;Isoform 5 of TNFAIP3-interacting protein 1;Isoform 6 of TNFAIP3-interacting protein 1;Isoform 7 of TNFAIP3-interacting protein 1;Isoform 8 of TNFAIP3-interacting protein 1	9	26125.7	33298.3	32367.5	35325.2	23233.8	23429.9	49918.6	49701.2	56213.8
A0A0A0MS08	IGHG1	Immunoglobulin heavy constant gamma 1 (Fragment)	33	9367974	7.59495e+06	10246486	9298364	10411454	9555073	13797707	12577173	13506995
A0A0A0MS51;A0A0A0MT01;P06396;P06396-2;P06396-3;P06396-4	GSN	Gelsolin;Gelsolin;Gelsolin;Isoform 2 of Gelsolin;Isoform 3 of Gelsolin;Isoform 4 of Gelsolin	12	169269	326524	306253	296484	155024	135924	356408	259607	340830
A0A0A0MS70;A0A0A0MSI9;H0Y4G9;Q99836;Q99836-2;Q99836-5;Q99836-6	MYD88	Myeloid differentiation primary response protein MyD88;Myeloid differentiation primary response protein MyD88;Myeloid differentiation primary response protein MyD88;Myeloid differentiation primary response protein MyD88;Isoform 2 of Myeloid differentiation primary response protein MyD88;Isoform 5 of Myeloid differentiation primary response protein MyD88;Isoform 6 of Myeloid differentiation primar…	6	67716.4	58579.5	55426.6	45412.7	54519.1	64897.5	78499.9	85109.4	86627.7
A0A0A0MS83;J3KPK0;Q9BXJ2;Q9BXJ2-2	C1QTNF7	Complement C1q tumor necrosis factor-related protein 7 (Fragment);Complement C1q tumor necrosis factor-related protein 7 (Fragment);Complement C1q tumor necrosis factor-related protein 7;Isoform 2 of Complement C1q tumor necrosis factor-related protein 7	1	60400.8	49403.2	57956	74181	35635.3	38110	48308.8	82333.5	59091.1
A0A0A0MS84;A0A338VFC5;Q9Y592;Q9Y592-2	CEP83	Centrosomal protein of 83 kDa;Centrosomal protein of 83 kDa;Centrosomal protein of 83 kDa;Isoform 2 of Centrosomal protein of 83 kDa	2	37446	51602.7	53162.5	39015.7	36823	36357.5	34156.7	41178.1	35534.5
A0A0A0MSA7;A0A0U1RQK7;O43432;O43432-3;O43432-4	EIF4G3	Eukaryotic translation initiation factor 4 gamma 3;Eukaryotic translation initiation factor 4 gamma 3;Eukaryotic translation initiation factor 4 gamma 3;Isoform 3 of Eukaryotic translation initiation factor 4 gamma 3;Isoform 4 of Eukaryotic translation initiation factor 4 gamma 3	8	114852	157265	142003	144416	106844	129546	130275	150247	147782
A0A0A0MSA9;A0A0C4DG49;P15151;P15151-2;P15151-3;P15151-4	PVR	Poliovirus receptor;Poliovirus receptor;Poliovirus receptor;Isoform Beta of Poliovirus receptor;Isoform Gamma of Poliovirus receptor;Isoform Delta of Poliovirus receptor	4	5101.26	3722	3240.83	3148.74	4982.46	5820.27	7366.92	5006.18	4139.16
A0A0A0MSD0;Q4LDE5;Q4LDE5-3	SVEP1	Sushi, von Willebrand factor type A, EGF and pentraxin domain-containing protein 1;Sushi, von Willebrand factor type A, EGF and pentraxin domain-containing protein 1;Isoform 3 of Sushi, von Willebrand factor type A, EGF and pentraxin domain-containing protein 1	2	36083.8	39049.4	23326.1	35785.1	36885.9	61673.1	50693.5	39766.9	56120.5
A0A0A0MSI2;B3KPJ4;Q8IXK0;Q8IXK0-2;Q8IXK0-4;Q8IXK0-5	PHC2	Polyhomeotic-like protein 2;Polyhomeotic-like protein 2;Polyhomeotic-like protein 2;Isoform 2 of Polyhomeotic-like protein 2;Isoform 4 of Polyhomeotic-like protein 2;Isoform 5 of Polyhomeotic-like protein 2	1	7386.06	5158.96	4711.94	5160.44	6758.37	7405.46	6046.88	5288.62	5739.93
A0A0A0MSI5;C9J695;C9JDT9;Q6ICL3;Q6ICL3-3;Q6ICL3-4;Q6ICL3-6	TANGO2	Transport and Golgi organization protein 2 homolog;Transport and Golgi organization protein 2 homolog (Fragment);Transport and Golgi organization protein 2 homolog;Transport and Golgi organization protein 2 homolog;Isoform 3 of Transport and Golgi organization protein 2 homolog;Isoform 4 of Transport and Golgi organization protein 2 homolog;Isoform 6 of Transport and Golgi organization protein 2 …	3	8168.9	8287.51	8055.25	6789.03	7345.53	7449.7	8097.5	8997.88	8307.49
A0A0A0MSI8;O00471	EXOC5	Exocyst complex component 5	14	70228	88994.7	81613	85035.3	58918.1	64498	82152.8	90557.5	78262.4
A0A0A0MSJ9;Q15283;Q15283-2	RASA2	Ras GTPase-activating protein 2;Ras GTPase-activating protein 2;Isoform 2 of Ras GTPase-activating protein 2	2	6151.16	3430.88	2339.56	3220.43	3093.48	1710.35	2979.46	1925.48	2442.46
A0A0A0MSK2;P0DJ07	PET100	Protein PET100 homolog, mitochondrial;Protein PET100 homolog, mitochondrial	1	130379	201491	115113	99435.4	153411	121771	129657	115123	114305
A0A0A0MSK5;Q5JTV8	TOR1AIP1	Torsin-1A-interacting protein 1	25	443289	368526	377992	373889	415725	430816	822201	764335	813319
A0A0A0MSK6;G3V444;Q13017;Q13017-2	ARHGAP5	Rho GTPase-activating protein 5;Rho GTPase-activating protein 5 (Fragment);Rho GTPase-activating protein 5;Isoform 2 of Rho GTPase-activating protein 5	1	2233.88	2330.5	2432.6	2350.59	2835.5	3009.82	2870.13	NaN	3456.65
A0A0A0MSR6;C9J879;Q9H3R0;Q9H3R0-2	KDM4C	Lysine-specific demethylase 4C (Fragment);Lysine-specific demethylase 4C;Lysine-specific demethylase 4C;Isoform 2 of Lysine-specific demethylase 4C	2	44761.3	52180.1	40374	41436.1	40401.2	31520	41167.6	42193.5	43229.6
A0A0A0MSS3;A0A0C4DFN6;Q8ND83;Q8ND83-2;Q8ND83-4	SLAIN1	SLAIN motif-containing protein 1;SLAIN motif-containing protein 1;SLAIN motif-containing protein 1;Isoform 2 of SLAIN motif-containing protein 1;Isoform 4 of SLAIN motif-containing protein 1	2	22680.8	7068.14	8535.91	13724.8	15028.1	22585.5	13485.9	19049.3	18363.6
A0A0A0MSU2;A0A1C7CYX1;Q6PJG2	MIDEAS	Mitotic deacetylase-associated SANT domain protein (Fragment);Mitotic deacetylase-associated SANT domain protein;Mitotic deacetylase-associated SANT domain protein	3	23646.6	16920.9	16503.2	6107.99	27737.6	28478.9	2876.21	15055.7	17495.1
A0A0A0MSV9;A0A0G2JH37;A0A0G2JKZ1;A2AB90;O15533;O15533-2;O15533-3	TAPBP	Tapasin;Tapasin;Tapasin;Tapasin;Tapasin;Isoform 2 of Tapasin;Isoform 3 of Tapasin	11	1.14666e+06	1.19302e+06	1.27605e+06	1.44218e+06	1.11878e+06	1030022	2.01946e+06	2.22257e+06	2118562
A0A0A0MSW4;P48739;P48739-3	PITPNB	Phosphatidylinositol transfer protein beta isoform;Phosphatidylinositol transfer protein beta isoform;Isoform 3 of Phosphatidylinositol transfer protein beta isoform	16	376649	209139	226710	229404	404054	414582	264626	271439	228525
A0A0A0MSY7;H3BP77;J3KS73;O00142;O00142-2;O00142-3;O00142-4;O00142-5;O00142-6	TK2	Thymidine kinase 2, mitochondrial;Thymidine kinase 2, mitochondrial;Thymidine kinase 2, mitochondrial (Fragment);Thymidine kinase 2, mitochondrial;Isoform 2 of Thymidine kinase 2, mitochondrial;Isoform 3 of Thymidine kinase 2, mitochondrial;Isoform 4 of Thymidine kinase 2, mitochondrial;Isoform 5 of Thymidine kinase 2, mitochondrial;Isoform 6 of Thymidine kinase 2, mitochondrial	2	37991.4	44039.8	42543.4	30266.8	36032.5	26257	48518.9	44899.3	27802.1
A0A0A0MT26;A0A2R8YEY8;M0R116;P13637;P13637-2;P13637-3	ATP1A3;;ATP1A3;ATP1A3;ATP1A3;ATP1A3	Sodium/potassium-transporting ATPase subunit alpha-3;Sodium/potassium-transporting ATPase subunit alpha;Sodium/potassium-transporting ATPase subunit alpha;Sodium/potassium-transporting ATPase subunit alpha-3;Isoform 2 of Sodium/potassium-transporting ATPase subunit alpha-3;Isoform 3 of Sodium/potassium-transporting ATPase subunit alpha-3	8	39778.8	51780.2	49050.3	49631.1	33740.3	42465.8	42341.2	42569.8	46627.6
A0A0A0MT32;P38571;P38571-2	LIPA	Lysosomal acid lipase/cholesteryl ester hydrolase;Lysosomal acid lipase/cholesteryl ester hydrolase;Isoform 2 of Lysosomal acid lipase/cholesteryl ester hydrolase	5	33743.1	41657.3	35266.5	59555.6	39392.2	57256.2	71063.1	61748.7	69605.6
A0A0A0MT33;Q9UPN6;Q9UPN6-2	SCAF8	SR-related and CTD-associated factor 8;SR-related and CTD-associated factor 8;Isoform 2 of SR-related and CTD-associated factor 8	5	23676.7	13498.3	19704.9	15182.5	21953.5	18612.9	13917.9	15198.3	16044.3
A0A0A0MT61;H7BYM2;Q8WYN0;Q8WYN0-3;Q8WYN0-5	ATG4A	Cysteine protease (Fragment);Cysteine protease (Fragment);Cysteine protease ATG4A;Isoform 3 of Cysteine protease ATG4A;Isoform 4 of Cysteine protease ATG4A	2	47806.9	57348.6	50935.8	49563.6	49033.3	50857	49503.4	72142	55532.7
A0A0A0MT72;A0A3B3IRS0;C9JUH3;E9PEC4;Q9BSQ5;Q9BSQ5-2;Q9BSQ5-3;Q9BSQ5-4	CCM2	Cerebral cavernous malformations 2 protein;Cerebral cavernous malformations 2 protein;Cerebral cavernous malformations 2 protein;Cerebral cavernous malformations 2 protein;Cerebral cavernous malformations 2 protein;Isoform 2 of Cerebral cavernous malformations 2 protein;Isoform 3 of Cerebral cavernous malformations 2 protein;Isoform 4 of Cerebral cavernous malformations 2 protein	1	3330.27	4068.85	5386.08	4739.5	3641.2	2515.25	2457.03	3721.99	3743.03
A0A0A0MT83;P26440	IVD	Isovaleryl-CoA dehydrogenase isoform 1;Isovaleryl-CoA dehydrogenase, mitochondrial	18	526040	590852	393950	505549	539863	678539	466874	468499	541452
A0A0A0MTB8;Q8NI36	WDR36	WD repeat-containing protein 36	35	517067	649318	587076	538472	549958	463477	561336	405808	489808
A0A0A0MTC1;A0A0A0MTR7;Q63HN8;Q63HN8-4	RNF213	E3 ubiquitin-protein ligase RNF213;E3 ubiquitin-protein ligase RNF213;E3 ubiquitin-protein ligase RNF213;Isoform 2 of E3 ubiquitin-protein ligase RNF213	22	54912.2	51678.8	57141.3	48134.2	47234.8	43286.4	76614.7	80570.4	57421.9
A0A0A0MTD5;Q8IYU8	MICU2	Calcium uptake protein 2, mitochondrial (Fragment);Calcium uptake protein 2, mitochondrial	3	46651.1	46630.2	45874	36025.6	48445.3	29129.2	30849.8	26652.1	38481.1
A0A0A0MTH3;Q13418	ILK	Integrin-linked protein kinase	15	89351.7	94070.3	103898	114473	77708.7	80235.7	119577	109068	106787
A0A0A0MTH9;O14981	BTAF1	TATA-binding protein-associated factor 172	30	264802	356943	306214	275260	257303	281873	291707	307746	309926
A0A0A0MTI6;Q9NYP7;Q9NYP7-2	ELOVL5	Elongation of very long chain fatty acids protein;Elongation of very long chain fatty acids protein 5;Isoform 2 of Elongation of very long chain fatty acids protein 5	5	97906.1	149387	122360	110258	85576.3	84779.5	165781	195204	168663
A0A0A0MTL5;D6R9R7;Q13309;Q13309-2	SKP2	S-phase kinase-associated protein 2;S-phase kinase-associated protein 2 (Fragment);S-phase kinase-associated protein 2;Isoform 2 of S-phase kinase-associated protein 2	2	59815	58865.4	81064	48755.3	60718	84427.9	47865.3	53785.4	58824.6
A0A0A0MTL6;Q6ZS17;Q6ZS17-2;Q6ZS17-3;Q6ZS17-4	RIPOR1	Rho family-interacting cell polarization regulator 1;Rho family-interacting cell polarization regulator 1;Isoform 2 of Rho family-interacting cell polarization regulator 1;Isoform 3 of Rho family-interacting cell polarization regulator 1;Isoform 4 of Rho family-interacting cell polarization regulator 1	7	44616.2	56434.4	62968.4	53966.9	41287.1	45194.9	49325.5	54543.5	60624.5
A0A0A0MTM1;F2Z2X7;Q5JVX6;Q5JVX7;Q5JVX7-2;S4R3Z8	C1orf141	Uncharacterized protein C1orf141;Uncharacterized protein C1orf141;Uncharacterized protein C1orf141 (Fragment);Uncharacterized protein C1orf141;Isoform 2 of Uncharacterized protein C1orf141;Uncharacterized protein C1orf141 (Fragment)	1	208234	60896.2	112825	169946	91705.9	108225	137186	112229	90971.8
A0A0A0MTN0;Q13617;Q13617-2	CUL2	Cullin-2;Cullin-2;Isoform 2 of Cullin-2	36	344586	305114	283394	334274	378604	306948	303581	227361	250824
A0A0A0MTU3;Q4ZIN3;Q4ZIN3-2	TMEM259	Membralin;Membralin;Isoform 2 of Membralin	5	46338.7	33955.7	39249.1	39240.1	45132.5	41637.5	76553.9	63494.5	80638.4
A0A0A6YYC0;E9PJN1;O75676;O75676-2	RPS6KA4	Ribosomal protein S6 kinase alpha-4 (Fragment);Ribosomal protein S6 kinase;Ribosomal protein S6 kinase alpha-4;Isoform 2 of Ribosomal protein S6 kinase alpha-4	3	6592.38	9352.27	8245.5	7293.08	6591.35	6648.53	8510.81	5590.36	8967.23
A0A0A6YYC7;Q96JP5;Q96JP5-2	ZFP91-CNTF;ZFP91;ZFP91	HCG2042749, isoform CRA_d;E3 ubiquitin-protein ligase ZFP91;Isoform 2 of E3 ubiquitin-protein ligase ZFP91	7	39416.9	28248.2	29358.9	30475.8	37576.9	35396.6	28885.1	26245.3	26113.8
A0A0A6YYG7;Q6IBW4;Q6IBW4-2;Q6IBW4-4	NCAPH2	Condensin-2 complex subunit H2;Condensin-2 complex subunit H2;Isoform 2 of Condensin-2 complex subunit H2;Isoform 4 of Condensin-2 complex subunit H2	3	11553.5	14192.2	16337.9	11037.4	11662.8	7691.79	11349.9	9785.66	15851.9
A0A0A6YYI3;A0A0B4J1V8;Q9NQ55;Q9NQ55-2;Q9NQ55-3	PPAN-P2RY11;PPAN-P2RY11;PPAN;PPAN;PPAN	Protein PPAN-P2RY11;HCG2039996;Suppressor of SWI4 1 homolog;Isoform 2 of Suppressor of SWI4 1 homolog;Isoform 3 of Suppressor of SWI4 1 homolog	15	205154	197872	166347	175865	211388	255346	159141	138837	160761
A0A0A6YYL4;P57737-3	CORO7-PAM16;CORO7	Coronin;Isoform 3 of Coronin-7	77	2.46743e+06	3.15367e+06	3214304	2.96985e+06	2.47979e+06	2.60521e+06	2783128	2481014	3.05865e+06
A0A0B4J1R7;Q96B45	BORCS7-ASMT;BORCS7	BORCS7-ASMT readthrough (NMD candidate);BLOC-1-related complex subunit 7	3	40021.7	23159.2	28715.2	27799	46563.2	48009.7	21879.8	28640.1	16916.1
A0A0B4J1S3;H3BLT4;O15392;O15392-2;O15392-3;O15392-4;O15392-5;O15392-6;O15392-7	BIRC5	Baculoviral IAP repeat-containing protein 5;Baculoviral IAP repeat-containing protein 5;Baculoviral IAP repeat-containing protein 5;Isoform 2 of Baculoviral IAP repeat-containing protein 5;Isoform 3 of Baculoviral IAP repeat-containing protein 5;Isoform 4 of Baculoviral IAP repeat-containing protein 5;Isoform 5 of Baculoviral IAP repeat-containing protein 5;Isoform 6 of Baculoviral IAP repeat-con…	2	22874.9	22544.4	35424.1	17757.7	16127.4	13532.6	14541.6	14592	3015.88
A0A0B4J1V9	HELLS	Helicase, lymphoid-specific, isoform CRA_b	21	98580.9	104201	90774	93543	97338.6	88515.2	86771.7	72360.2	79785.7
A0A0B4J1W3	NAA15	N-alpha-acetyltransferase 15, NatA auxiliary subunit	72	1.11775e+06	1.24088e+06	1.18299e+06	1.17435e+06	1.1242e+06	935402	1241413	951081	1.1956e+06
A0A0B4J1Z1;C9JAB2;Q16629;Q16629-2;Q16629-3;Q16629-4	SRSF7	Serine/arginine-rich-splicing factor 7;Serine/arginine-rich-splicing factor 7;Serine/arginine-rich splicing factor 7;Isoform 2 of Serine/arginine-rich splicing factor 7;Isoform 3 of Serine/arginine-rich splicing factor 7;Isoform 4 of Serine/arginine-rich splicing factor 7	17	3839553	2531542	3.04369e+06	2774823	3726380	4.03646e+06	2.43436e+06	3.15146e+06	2714801
A0A0B4J1Z5;P52657	GTF2A2	Transcription initiation factor IIA subunit 2	1	13070.8	NaN	NaN	18504	12759.9	NaN	875.103	NaN	NaN
A0A0B4J1Z8;A0A0B4J2F8;D6RAG0;E2QRJ6;E7EP90;E7EWC6;F6S314;H0Y980;P52435	POLR2J3;POLR2J3;POLR2J3;POLR2J3;POLR2J3;POLR2J3;POLR2J;;POLR2J	DNA-directed RNA polymerase II subunit RPB11-b2;DNA-directed RNA polymerase II subunit RPB11-b2;DNA-directed RNA polymerase II subunit RPB11-b2;DNA-directed RNA polymerase II subunit RPB11-b2;DNA-directed RNA polymerase II subunit RPB11-b2;DNA-directed RNA polymerase II subunit RPB11-b2 (Fragment);DNA-directed RNA polymerase II subunit RPB11-a;Uncharacterized protein (Fragment);DNA-directed RNA p…	1	14371.4	7229.12	11039.9	13108.1	12071.2	7714.29	11463.2	9841.07	14338.8
A0A0B4J231;B9A064	IGLL5	Immunoglobulin lambda-like polypeptide 5	15	1.82175e+06	2.75622e+06	3469549	3057361	1882327	1.62778e+06	3.69876e+06	4.4675e+06	4.08494e+06
A0A0B4J294;H3BP13;Q9UL33;Q9UL33-2	TRAPPC2L	Trafficking protein particle complex subunit 2-like protein;Trafficking protein particle complex subunit 2-like protein;Trafficking protein particle complex subunit 2-like protein;Isoform 2 of Trafficking protein particle complex subunit 2-like protein	4	96697.8	67952.6	88162	85208.4	65657.5	93472.1	91137.9	85813.4	86907.4
A0A0B4J298	PAM16	HCG15164, isoform CRA_a	1	NaN	1425.26	1372.12	814.638	NaN	442.101	857.682	NaN	NaN
A0A0B4J2A0		FGGY_N domain-containing protein	9	55613	36179	40897.2	47913.4	58266.4	54520.5	51331.5	54560.4	47813.8
A0A0B4J2A2	PPIAL4C	Peptidyl-prolyl cis-trans isomerase A-like 4C	3	457087	466428	269437	447348	419744	554246	365988	352184	510759
A0A0B4J2A4;P42765	ACAA2	3-ketoacyl-CoA thiolase, mitochondrial;3-ketoacyl-CoA thiolase, mitochondrial	33	707430	991769	654111	991540	852298	724372	842368	891495	990272
A0A0B4J2B4;K7ELC2;K7EM56;P62841;S4R417	RPS15	40S ribosomal protein S15	15	697939	379108	414130	463122	595350	512603	384502	562577	405132
A0A0B4J2C2;F8WF49;Q9Y2H0;Q9Y2H0-1;Q9Y2H0-3	DLGAP4	Discs, large (Drosophila) homolog-associated protein 4, isoform CRA_b;Disks large-associated protein 4;Disks large-associated protein 4;Isoform 2 of Disks large-associated protein 4;Isoform 3 of Disks large-associated protein 4	2	30153.3	33726.9	20141.9	26860.7	39654	30287.4	39306.7	28594.7	30837.7
A0A0B4J2D1;Q8WV15	TMEM255B	Transmembrane protein 255B	1	42906.9	NaN	50540.2	47247.7	52031.4	43596.5	55253.8	63145.1	66711
A0A0B4J2E5	LOC102724159	Uncharacterized protein	27	303441	375054	339559	285783	318708	309110	301720	229034	309430
A0A0B4J2G4;Q15345	LRRC41	Leucine-rich repeat-containing protein 41	16	64428.7	110798	91132.8	93679.9	73260.2	62129.8	97219.9	74685.4	91377.3
A0A0C3SFZ9;M0QZI3;O14526;O14526-2	FCHO1	F-BAR domain only protein 1;F-BAR domain only protein 1;F-BAR domain only protein 1;Isoform 2 of F-BAR domain only protein 1	6	10571.8	9830.01	7318.88	10189.2	11408.8	17286.2	9798.11	13714.4	7031.23
A0A0C4DFL7;Q16850	CYP51A1	Lanosterol 14-alpha demethylase	25	658172	538859	820717	657214	665050	559076	964350	733279	869335
A0A0C4DFL8;F5GX28;O94953	KDM4B	Lysine-specific demethylase 4B	8	90904.4	110915	123858	92548.3	93506.2	97355.3	91654.5	96765	108267
A0A0C4DFM1;Q92544	TM9SF4	Transmembrane 9 superfamily member;Transmembrane 9 superfamily member 4	19	474466	546022	546185	511006	436778	467829	719777	672457	776233
A0A0C4DFM2;Q6ZN55;Q6ZN55-2	ZNF574	HCG1643764, isoform CRA_b;Zinc finger protein 574;Isoform 2 of Zinc finger protein 574	7	24972.1	22245.6	20504.4	17468	22702.4	20784.5	15394.9	24614.3	20942.4
A0A0C4DFM7;E9PKX1;E9PKY2;Q5TAX3	TUT4	Terminal uridylyltransferase 4;Terminal uridylyltransferase 4 (Fragment);Terminal uridylyltransferase 4 (Fragment);Terminal uridylyltransferase 4	3	11132.2	13298.1	12077.7	12250.5	11710.5	13066.8	11359	11532	11629.3
A0A0C4DFN5;Q6NUS6;Q6NUS6-2;Q6NUS6-3	TCTN3	Chromosome 10 open reading frame 61;Tectonic-3;Isoform 2 of Tectonic-3;Isoform 3 of Tectonic-3	1	28280.4	30742.8	28872.9	31074.7	26887.3	23592.9	43012.4	37859.4	33283.8
A0A0C4DFQ4;Q2KHN1	RNF151	RING finger protein 151	1	11711.1	782.141	NaN	5936.86	4802.74	10481	8669.26	15540.9	NaN
A0A0C4DFT3;A0A590UJ08;A0A590UJD9;Q12959-2;Q12959-4	DLG1	Disks large homolog 1;Disks large homolog 1;Disks large homolog 1;Isoform 2 of Disks large homolog 1;Isoform 4 of Disks large homolog 1	14	164328	96731.5	106457	110819	158198	148776	81840	89920.8	87795
A0A0C4DFT8;B5MBX1;C9J929;G3XAA4;Q6IE81;Q6IE81-2;Q6IE81-3;Q9NQC1;Q9NQC1-2;Q9NQC1-3	JADE2;JADE2;JADE2;JADE2;JADE1;JADE1;JADE1;JADE2;JADE2;JADE2	E3 ubiquitin-protein ligase Jade-2;E3 ubiquitin-protein ligase Jade-2;E3 ubiquitin-protein ligase Jade-2 (Fragment);E3 ubiquitin-protein ligase Jade-2;Protein Jade-1;Isoform 2 of Protein Jade-1;Isoform 3 of Protein Jade-1;E3 ubiquitin-protein ligase Jade-2;Isoform 2 of E3 ubiquitin-protein ligase Jade-2;Isoform 3 of E3 ubiquitin-protein ligase Jade-2	1	6297.03	5431.62	7809.34	4113.23	4970.13	3263.64	4783.67	1993.77	3926.43
A0A0C4DFV0;Q9H469;X6RGT4;X6RHD7;X6RJB2	FBXL15	F-box/LRR-repeat protein 15;F-box/LRR-repeat protein 15;F-box/LRR-repeat protein 15 (Fragment);F-box/LRR-repeat protein 15 (Fragment);F-box/LRR-repeat protein 15 (Fragment)	4	17362.3	20531.2	21028.6	15223.9	14955.8	16976.6	22791.7	20615	24474.1
A0A0C4DFW4;Q5JUR7	TEX30	Testis-expressed protein 30	6	78619.1	143495	131241	105604	74866.7	88750.6	122829	113131	84333.9
A0A0C4DFX4;Q6ZRS2;Q6ZRS2-2;Q6ZRS2-3	;SRCAP;SRCAP;SRCAP	Uncharacterized protein (Fragment);Helicase SRCAP;Isoform 2 of Helicase SRCAP;Isoform 3 of Helicase SRCAP	12	55130.8	59287.4	60133.3	58856.8	46068.2	42781.6	64164.2	62209.2	56189.1
A0A0C4DFX6;A0A0C4DGG6;Q9UHC9;Q9UHC9-2;Q9UHC9-3;Q9UHC9-4	NPC1L1	NPC1-like intracellular cholesterol transporter 1;NPC1-like intracellular cholesterol transporter 1;NPC1-like intracellular cholesterol transporter 1;Isoform 2 of NPC1-like intracellular cholesterol transporter 1;Isoform 3 of NPC1-like intracellular cholesterol transporter 1;Isoform 4 of NPC1-like intracellular cholesterol transporter 1	1	49889.1	95655.9	58347.6	33583.3	51218.7	154754	166110	123723	181912
A0A0C4DFX7;Q9H967	WDR76	WD repeat-containing protein 76	5	18403.5	18866.1	17186.1	15748.3	21276.7	16759.5	19981.7	15695.7	17828.8
A0A0C4DFX9;Q9H3P2	NELFA	Negative elongation factor A	8	99343.1	81178.2	82520.3	83956.4	101387	120625	87328.6	104295	120487
A0A0C4DFY0;Q14242;Q14242-2	SELPLG	P-selectin glycoprotein ligand 1;P-selectin glycoprotein ligand 1;Isoform 2 of P-selectin glycoprotein ligand 1	2	48685.5	26413.9	37019.7	26785.7	55117.1	49110.5	95458.2	76076	76143.7
A0A0C4DFZ2;P15289;P15289-2	ARSA	Arylsulfatase A;Arylsulfatase A;Isoform 2 of Arylsulfatase A	1	25905	15128.7	11919.5	17938.1	29520.8	6842.07	19966.1	24766.6	16960.5
A0A0C4DG07;O60934	NBN	Nibrin	9	12790.9	10985	9352.38	6682.12	11357.2	12169	9504.46	8184.21	10528.7
A0A0C4DG17;C9J9K3;P08865	RPSA	40S ribosomal protein SA;40S ribosomal protein SA (Fragment);40S ribosomal protein SA	41	15927056	15384855	11683156	15847751	21340412	20762640	15455641	16717108	16281764
A0A0C4DG40;E7ENN3;Q8NF91;Q8NF91-4	SYNE1	Nesprin-1;Nesprin-1;Nesprin-1;Isoform 4 of Nesprin-1	9	133491	126473	144291	104868	86828	92780.7	106257	123632	93917.6
A0A0C4DG51;Q9NP80;Q9NP80-3	PNPLA8	Calcium-independent phospholipase A2-gamma (Fragment);Calcium-independent phospholipase A2-gamma;Isoform 3 of Calcium-independent phospholipase A2-gamma	4	37800.6	45382.4	42029.1	58493.3	30478.5	32334.6	46672.1	37230.5	41496.8
A0A0C4DG62;F5GYV5;F5H7X4;F8WCT1;H7BZV4;Q66PJ3;Q66PJ3-2;Q66PJ3-3;Q66PJ3-4;Q66PJ3-7	ARL6IP4	ADP-ribosylation factor-like protein 6-interacting protein 4;ADP-ribosylation factor-like protein 6-interacting protein 4 (Fragment);ADP-ribosylation factor-like protein 6-interacting protein 4 (Fragment);ADP-ribosylation factor-like protein 6-interacting protein 4;ADP-ribosylation factor-like protein 6-interacting protein 4 (Fragment);ADP-ribosylation factor-like protein 6-interacting protein 4;…	2	49856.5	31844.4	41168.3	37860.5	44342.6	42433.3	41422.4	41027.5	35544
A0A0C4DG88;P14859;P14859-2;P14859-3;P14859-4;P14859-5;P14859-6	POU2F1	POU domain protein (Fragment);POU domain, class 2, transcription factor 1;Isoform 2 of POU domain, class 2, transcription factor 1;Isoform 3 of POU domain, class 2, transcription factor 1;Isoform 4 of POU domain, class 2, transcription factor 1;Isoform 5 of POU domain, class 2, transcription factor 1;Isoform 6 of POU domain, class 2, transcription factor 1	2	72854.7	61630.3	79320.9	57823.7	80931.8	70712.8	62074.6	62891.4	78490.3
A0A0C4DG89;Q7L014	DDX46	Probable ATP-dependent RNA helicase DDX46	58	1.10413e+06	1.37604e+06	1.29243e+06	1.3781e+06	1.02894e+06	1.07696e+06	1.22628e+06	1.19856e+06	1234268
A0A0C4DG91;C9J9V6;C9JQB1;O75414	NME6	Nucleoside diphosphate kinase;Nucleoside diphosphate kinase (Fragment);Nucleoside diphosphate kinase;Nucleoside diphosphate kinase 6	8	55335	58528.7	54537.7	43021.9	56361.3	60474.2	55788.5	51339.1	61477
A0A0C4DG95;E9PD56;H7BYG4;Q7Z7A4;Q7Z7A4-2;Q7Z7A4-4;Q7Z7A4-6;W5RWE6	PXK	PX domain-containing protein kinase-like protein;PX domain-containing protein kinase-like protein;PX domain-containing protein kinase-like protein;PX domain-containing protein kinase-like protein;Isoform 2 of PX domain-containing protein kinase-like protein;Isoform 4 of PX domain-containing protein kinase-like protein;Isoform 6 of PX domain-containing protein kinase-like protein;PX domain-contain…	3	25148.3	24461.1	24716.2	21890.1	23963.2	25789.6	23269.7	19624.8	22263.4
A0A0C4DGA2;O75521;O75521-2	ECI2	Enoyl-CoA delta isomerase 2, mitochondrial;Enoyl-CoA delta isomerase 2;Isoform 2 of Enoyl-CoA delta isomerase 2	29	300428	363480	335928	370341	281458	322543	393954	395870	401832
A0A0C4DGA6;Q14527;Q14527-2	HLTF	Helicase-like transcription factor;Helicase-like transcription factor;Isoform 2 of Helicase-like transcription factor	11	121704	116280	120202	111394	91634	107941	84296.1	98392.8	82276.2
A0A0C4DGB0;Q9UIL1;Q9UIL1-2;Q9UIL1-3	SCOC	Short coiled-coil protein;Short coiled-coil protein;Isoform 2 of Short coiled-coil protein;Isoform 3 of Short coiled-coil protein	2	40529	13712.1	30719.9	25274.3	37709.4	41671.3	20458.6	22901.6	20720.3
A0A0C4DGB6;P02768	ALB	Serum albumin;Albumin	27	8.17412e+06	11813487	11852505	10146100	8.33762e+06	9150731	11886511	8587557	9661667
A0A0C4DGB9	PPA2	Inorganic pyrophosphatase 2, mitochondrial	3	41786.7	59180.8	64319.6	50854	38107.2	38309.1	54135.6	54948	58194.8
A0A0C4DGC8;Q9NVA4;Q9NVA4-2	TMEM184C	Transmembrane protein 184C;Transmembrane protein 184C;Isoform 2 of Transmembrane protein 184C	2	4178.87	5458.76	1663.29	5595.27	4368.98	2704.12	8391.44	5086.57	7422.26
A0A0C4DGG3;Q8NHM5;Q8NHM5-2;Q8NHM5-3;Q8NHM5-4	KDM2B	Lysine-specific demethylase 2B;Lysine-specific demethylase 2B;Isoform 2 of Lysine-specific demethylase 2B;Isoform 3 of Lysine-specific demethylase 2B;Isoform 4 of Lysine-specific demethylase 2B	3	85172.1	67068.4	69920.6	69052	78132.6	56581.4	60225.4	49411.7	72726.8
A0A0C4DGH0;Q5ZPR3	CD276	CD276 antigen	5	15847.8	17842	23123.7	15773.8	16347.4	17459.7	25021.8	27819.2	35874.2
A0A0C4DGH3;M0QYC2;Q9Y6R0	NUMBL	Numb-like protein;Numb-like protein (Fragment);Numb-like protein	2	102485	87739.5	92384.2	82252.5	76119.9	89649.6	104299	94771.9	102571
A0A0C4DGJ8	ETFRF1	Electron transfer flavoprotein regulatory factor 1	3	56399.1	57422.8	74690.2	64209.7	65465.6	38729.9	52448.4	62871.5	81285.6
A0A0C4DGN6;Q9Y2X7;Q9Y2X7-3	GIT1	ARF GTPase-activating protein GIT1;ARF GTPase-activating protein GIT1;Isoform 3 of ARF GTPase-activating protein GIT1	5	125737	115744	107584	102422	128717	114242	120879	90363.8	104019
A0A0C4DGP0;E7EU35;Q9UKF7;Q9UKF7-2	PITPNC1	Cytoplasmic phosphatidylinositol transfer protein 1;Cytoplasmic phosphatidylinositol transfer protein 1;Cytoplasmic phosphatidylinositol transfer protein 1;Isoform 2 of Cytoplasmic phosphatidylinositol transfer protein 1	8	35360.7	50603.7	48184.1	54047.6	55976.1	53005	42749.2	44601.4	39882.6
A0A0C4DGQ5;P04632	CAPNS1	Calpain small subunit 1	25	453136	458658	458911	405640	406001	457457	437147	436538	321043
A0A0C4DGQ8;Q6IAN0	DHRS7B	Dehydrogenase/reductase SDR family member 7B	16	776333	1.15023e+06	773952	770779	810902	990969	2.02205e+06	1.64613e+06	1.80362e+06
A0A0C4DGR2;M0QY25;Q86YD1;Q86YD1-2;Q86YD1-3	PTOV1	Prostate tumor overexpressed gene 1, isoform CRA_d;Prostate tumor-overexpressed gene 1 protein;Prostate tumor-overexpressed gene 1 protein;Isoform 2 of Prostate tumor-overexpressed gene 1 protein;Isoform 3 of Prostate tumor-overexpressed gene 1 protein	2	2434.65	4754.42	3442.62	5661.12	2652.92	2867.75	6589.97	4278.49	5048.85
A0A0C4DGS1;P39656	DDOST	Dolichyl-diphosphooligosaccharide--protein glycosyltransferase 48 kDa subunit	31	6.51355e+06	4.08919e+06	5.61354e+06	7471333	6.16184e+06	4.82051e+06	9848636	10084346	8391141
A0A0C4DGS9;Q9Y6K0	CEPT1	Choline/ethanolaminephosphotransferase 1	2	13872.1	31289.8	27365.9	33047.3	22496.8	16486.8	34071.1	37716.3	36820.3
A0A0C4DGU2;Q9Y4U1	MMACHC	Methylmalonic aciduria and homocystinuria type C protein;Cyanocobalamin reductase / alkylcobalamin dealkylase	2	40934.3	51025.2	40804	35889.6	40190.4	43593.9	46180.8	39174.5	33433.9
A0A0C4DGW2;P57768;P57768-2	SNX16	Sorting nexin-16;Sorting nexin-16;Isoform 2 of Sorting nexin-16	4	4191.74	7639.53	6960.16	5321.47	1554.28	7512.59	3468.71	7943.48	4399.13
A0A0C4DGZ1;Q8N5P1	ZC3H8	Zinc finger CCCH domain-containing protein 8	4	42490.7	35157.3	45508.8	34555.3	48803	28512	36232.4	34172.7	48139.1
A0A0C4DH01;Q9NVU0;Q9NVU0-5	POLR3E	DNA-directed RNA polymerase III subunit RPC5;DNA-directed RNA polymerase III subunit RPC5;Isoform 5 of DNA-directed RNA polymerase III subunit RPC5	18	220642	201411	190763	200570	229409	196341	191400	189471	175024
A0A0C4DH16;B8ZZS0;H7BXT7;Q9NYM9	BET1L	BET1-like protein	2	75724.2	36117.7	44553.8	44603.5	68064.8	66814.5	26965	46281.7	35765.3
A0A0C4DH35	IGHV3-35	Probable non-functional immunoglobulin heavy variable 3-35	2	52845.7	26494.6	32814	27838.9	38546.6	44158.9	34436.7	35356.6	31411.9
A0A0D9SEI3;A0A0D9SEN2;A0A0D9SER5;P21127;P21127-2;P21127-3;P21127-6;P21127-8;P21127-9	CDK11B	Cyclin-dependent kinase 11B;Cyclin-dependent kinase 11B;Cyclin-dependent kinase 11B;Cyclin-dependent kinase 11B;Isoform SV1 of Cyclin-dependent kinase 11B;Isoform 2 of Cyclin-dependent kinase 11B;Isoform SV5 of Cyclin-dependent kinase 11B;Isoform 8 of Cyclin-dependent kinase 11B;Isoform SV10 of Cyclin-dependent kinase 11B	25	551206	636872	554727	567269	492040	520561	582485	521777	577360
A0A0D9SEU5;Q6VN20;Q6VN20-3;R4GMX8	RANBP10	Ran-binding protein 10;Ran-binding protein 10;Isoform 3 of Ran-binding protein 10;Ran-binding protein 10	7	94529.1	117585	107036	94962.2	125103	96873.2	115624	102215	121508
A0A0D9SEY1;E7EN19;E7ENQ1;G3XAA2;G5E948;H7C360;O95819;O95819-2;O95819-3;O95819-4;O95819-5;O95819-6	MAP4K4	Mitogen-activated protein kinase kinase kinase kinase 4;Mitogen-activated protein kinase kinase kinase kinase 4;Mitogen-activated protein kinase kinase kinase kinase 4;Mitogen-activated protein kinase kinase kinase kinase 4;Mitogen-activated protein kinase kinase kinase kinase 4;Mitogen-activated protein kinase kinase kinase kinase 4 (Fragment);Mitogen-activated protein kinase kinase kinase kinas…	9	217756	166788	177807	217856	184238	192975	149619	156465	167117
A0A0D9SF44;A0A0D9SG39;A0A0R4J2E2;E5RHX3;E5RIK1;E5RIQ4;Q9Y3T6;Q9Y3T6-3	R3HCC1	R3H and coiled-coil domain-containing protein 1;R3H and coiled-coil domain-containing protein 1;R3H and coiled-coil domain-containing protein 1;R3H and coiled-coil domain-containing protein 1 (Fragment);R3H and coiled-coil domain-containing protein 1 (Fragment);R3H and coiled-coil domain-containing protein 1 (Fragment);R3H and coiled-coil domain-containing protein 1;Isoform 2 of R3H and coiled-co…	1	6848.77	12068.1	5989.63	2877.39	11443.6	13056	7419.56	5626.8	4986.54
A0A0D9SF58;E7EXA6;Q8WVB6	CHTF18	Chromosome transmission fidelity protein 18 homolog	27	123040	138969	135565	123112	108917	113340	119917	116207	131637
A0A0D9SF60;Q99569;Q99569-2	PKP4	Plakophilin-4;Plakophilin-4;Isoform 2 of Plakophilin-4	5	41813.9	42426.8	42656.1	45874	42377.5	46883	42856.3	39978.8	40599.6
A0A0D9SFH9;A0A1B0GV71;A0A1B0GW34;A0A1B0GWD3;B4DFF3;H3BNK7;H3BR00;O95086;Q13286;Q13286-2;Q13286-3;Q13286-4;Q13286-5;Q13286-7;Q2TA70;Q9UBD8	CLN3;CLN3;CLN3;;CLN3;CLN3;CLN3;CLN3;CLN3;CLN3;CLN3;CLN3;CLN3;CLN3;CLN3;CLN3	Battenin;Battenin;Battenin;Battenin;Battenin;Battenin (Fragment);Battenin;Battenin;Battenin;Isoform 2 of Battenin;Isoform 3 of Battenin;Isoform 4 of Battenin;Isoform 5 of Battenin;Isoform 7 of Battenin;Battenin;Battenin	1	44299.9	60054.5	57072.1	67814.5	40397.5	29647.4	92629.7	60552.5	71279.9
A0A0D9SFK2;Q92614;Q92614-4	MYO18A	Unconventional myosin-XVIIIa;Unconventional myosin-XVIIIa;Isoform 4 of Unconventional myosin-XVIIIa	25	73198.7	63007.6	60307.7	60752.8	71919.7	77069.9	64964.4	56770.6	56785.2
A0A0D9SFM0;H7C2W2;K4DI94;Q149N8;Q149N8-2;Q149N8-4;Q149N8-5	SHPRH	E3 ubiquitin-protein ligase SHPRH;E3 ubiquitin-protein ligase SHPRH (Fragment);E3 ubiquitin-protein ligase SHPRH;E3 ubiquitin-protein ligase SHPRH;Isoform 2 of E3 ubiquitin-protein ligase SHPRH;Isoform 3 of E3 ubiquitin-protein ligase SHPRH;Isoform 4 of E3 ubiquitin-protein ligase SHPRH	2	7113.66	7558.25	4858.5	5263.31	5126.86	6078.41	6378.86	5796.67	6656.78
A0A0D9SFR6;Q86XP1;Q86XP1-2;Q86XP1-3;Q86XP1-5	DGKH	Diacylglycerol kinase;Diacylglycerol kinase eta;Isoform 2 of Diacylglycerol kinase eta;Isoform 3 of Diacylglycerol kinase eta;Isoform 4 of Diacylglycerol kinase eta	2	6808.64	8621.68	8669.65	9949.82	8030.77	7582.98	7739.94	4185.76	9992.83
A0A0D9SFW8	HLA-F	HLA class I histocompatibility antigen, alpha chain F (Fragment)	1	13910.3	NaN	NaN	13713.9	NaN	NaN	22047.9	45268.5	18187.9
A0A0D9SG71;P49459	UBE2A	Ubiquitin-conjugating enzyme E2 A	3	242710	175835	118401	94388.9	251419	268720	165529	130500	191261
A0A0D9SG72;P61764	STXBP1	Syntaxin-binding protein 1	12	100619	89353.3	101041	101014	99070.7	110396	73393.7	79757.8	75076.8
A0A0D9SGE8	PHF6	PHD finger protein 6	24	102679	139990	116689	123504	129654	111033	110752	119692	126735
A0A0D9SGF6;Q13813-2	SPTAN1	Spectrin alpha chain, non-erythrocytic 1;Isoform 2 of Spectrin alpha chain, non-erythrocytic 1	202	1.26343e+06	1.01651e+06	1.10468e+06	1.10809e+06	1.20053e+06	1.2759e+06	886307	971857	890502
A0A0D9SGH0;Q92581-2;Q92581-3	SLC9A6	Sodium/hydrogen exchanger;Isoform 2 of Sodium/hydrogen exchanger 6;Isoform 3 of Sodium/hydrogen exchanger 6	3	19038.3	26647	20350.2	23035.8	21114.3	25059.9	43107.2	29213	40144.7
A0A0D9SGJ6;J3KQV8;O43426	SYNJ1	Synaptojanin-1	1	744.515	765.607	624.416	1122.76	1029.51	1046.44	422.168	964.513	509.613
A0A0G2JH30;A0A0G2JPX0;A0A2R8YFP9;A6NK88;P49918;P49918-2	CDKN1C	Cyclin-dependent kinase inhibitor 1C;Cyclin-dependent kinase inhibitor 1C;Cyclin-dependent kinase inhibitor 1C;Cyclin-dependent kinase inhibitor 1C;Cyclin-dependent kinase inhibitor 1C;Isoform Short of Cyclin-dependent kinase inhibitor 1C	1	30987.5	5022.3	24664.1	NaN	38335.8	NaN	5741.46	13805.1	18513.4
A0A0G2JH50;A0A0G2JIF0;A0A1W2PS56;A2BF26	HLA-C	HLA class I histocompatibility antigen, C alpha chain;HLA class I histocompatibility antigen, C alpha chain;HLA class I histocompatibility antigen, C alpha chain;HLA class I histocompatibility antigen, C alpha chain	5	59220.2	82452.8	80222.5	88176.1	78963.6	74723.2	173342	186929	174926
A0A0G2JH66;A0A0G2JPA3;A0A140T8X0;A0A140T9B7;A0A140T9V0;D0EV57	HLA-F	HLA class I histocompatibility antigen, alpha chain F;HLA class I histocompatibility antigen, alpha chain F;HLA class I histocompatibility antigen, alpha chain F (Fragment);HLA class I histocompatibility antigen, alpha chain F;HLA class I histocompatibility antigen, alpha chain F (Fragment);HLA class I histocompatibility antigen, alpha chain F	8	14188.4	12201.3	12580.1	17037.7	17844.4	19033.9	41719.9	40612.3	42524.5
A0A0G2JH68;A0A140T8Z0;A0A2R8Y5N1;H9KV28;O60610;O60610-2;O60610-3	DIAPH1	Protein diaphanous homolog 1;Protein diaphanous homolog 1;Protein diaphanous homolog 1;Protein diaphanous homolog 1;Protein diaphanous homolog 1;Isoform 2 of Protein diaphanous homolog 1;Isoform 3 of Protein diaphanous homolog 1	24	74593.6	92432.6	98886.9	105975	64840.3	69670.8	113810	125207	112506
A0A0G2JHC2;Q6NYC8	PPP1R18	PPP1R18;Phostensin	6	112285	65545.8	70562.4	64943.7	105982	96650.9	74810.2	73562.9	83652.5
A0A0G2JHJ2;Q92759	GTF2H4	General transcription factor IIH subunit 4 (Fragment);General transcription factor IIH subunit 4	4	31044.7	29995.4	19702.4	42028.2	39895.5	32124.8	33070.8	41482.6	37219.1
A0A0G2JHM8;Q16653-13	MOG	Myelin-oligodendrocyte glycoprotein;Isoform 13 of Myelin-oligodendrocyte glycoprotein	1	83419.8	48397	66434.3	62125.8	83612.1	24650.2	99160.4	65129	79326.9
A0A0G2JIR1;A0A0G2JIS2;A0A0G2JK64;A0A0G2JRN8;A0A0G2JRR0;A2ABF8;A2ABF9;Q96KQ7;Q96KQ7-2	EHMT2	Histone-lysine N-methyltransferase EHMT2;Histone-lysine N-methyltransferase EHMT2;Histone-lysine N-methyltransferase EHMT2;Histone-lysine N-methyltransferase EHMT2 (Fragment);Histone-lysine N-methyltransferase EHMT2 (Fragment);Histone-lysine N-methyltransferase EHMT2;Histone-lysine N-methyltransferase EHMT2;Histone-lysine N-methyltransferase EHMT2;Isoform 2 of Histone-lysine N-methyltransferase E…	13	111686	129833	127690	137649	104082	90381.9	115670	113332	112606
A0A0G2JIT5;A0A0G2JJ26;A0A0G2JJY3;A0A140T9R9;Q9H633;Q9H633-3;Q9H633-4	RPP21	RPP21;Ribonuclease P protein subunit p21;Ribonuclease P protein subunit p21;RPP21;Ribonuclease P protein subunit p21;Isoform 3 of Ribonuclease P protein subunit p21;Isoform 4 of Ribonuclease P protein subunit p21	2	2298.68	3283.01	4519.03	3645.09	2501.61	4788.56	4183.42	5001.21	5327.7
A0A0G2JIW1;P0DMV8;P0DMV9	HSPA1B;HSPA1A;HSPA1B	Heat shock 70 kDa protein 1B;Heat shock 70 kDa protein 1A;Heat shock 70 kDa protein 1B	40	1.90722e+06	1782123	1860952	1.84732e+06	1.78264e+06	1.74375e+06	2108074	2.16335e+06	1.95202e+06
A0A0G2JJD3;O95870	ABHD16A	HLA-B associated transcript 5, isoform CRA_b;Phosphatidylserine lipase ABHD16A	14	89114.8	149329	133248	124534	66393.5	80705.7	250971	208072	251414
A0A0G2JJL1;A0A140T9L0	WDR46	WD repeat-containing protein 46 (Fragment)	1	41199.5	14969.4	20033.4	22233.1	38641.2	38094.7	23478.7	16144.3	10989.2
A0A0G2JJQ8;P13762;X5D2U9	HLA-DRB4	HLA class II histocompatibility antigen, DR beta 4 chain;HLA class II histocompatibility antigen, DR beta 4 chain;HLA class II histocompatibility antigen, DR beta 4 chain	8	173851	230991	216343	189877	159774	180626	195780	216337	229820
A0A0G2JJV3	HLA-DPB1	HLA class II histocompatibility antigen, DP beta 1 chain	12	578180	766964	722509	703671	482909	617012	890852	938691	767187
A0A0G2JKR7;P28702;P28702-3	RXRB	Retinoic acid receptor RXR-beta;Retinoic acid receptor RXR-beta;Isoform 2 of Retinoic acid receptor RXR-beta	10	76274.4	91751.2	80679	80416.5	87125.5	77087	90408.9	78971.3	92699.8
A0A0G2JL52;B4E0K6;B7ZL25	VARS2	VARS2;Valine--tRNA ligase, mitochondrial;VARS2 protein	30	240419	300606	292201	261491	233946	245704	229128	188804	246208
A0A0G2JL54;A0A0G2JPR0;A0A140TA29;A0A140TA32;A0A140TA44;A0A140TA49;F5GXS0;P0C0L4;P0C0L4-2;P0C0L5	C4B_2;C4A;C4B;C4A;C4A;C4A;C4B;C4A;C4A;C4B	Complement C4-B;Complement C4-A;Complement C4-B;Complement C4-A;Complement C4-A;Complement C4-A;Complement C4-B;Complement C4-A;Isoform 2 of Complement C4-A;Complement C4-B	4	31230	59961.1	56804.9	49782.3	31704.1	43648.5	41387.8	53139.1	46684
A0A0G2JLV0	TAP2	Antigen peptide transporter 2	1	68782.9	64334.2	54982.9	73435.4	70226.6	51192.2	99222.9	59431.7	78444.7
A0A0G2JMB2;A0A286YEY1;A0A286YEY5;P01876;P01877	IGHA2;IGHA1;IGHA2;IGHA1;IGHA2	Immunoglobulin heavy constant alpha 2 (Fragment);Immunoglobulin heavy constant alpha 1 (Fragment);Immunoglobulin heavy constant alpha 2 (Fragment);Immunoglobulin heavy constant alpha 1;Immunoglobulin heavy constant alpha 2	1	14562.2	32061.7	59487.4	NaN	34188.4	45210	37476.2	53276.9	59983.3
A0A0G2JMH6;P01903	HLA-DRA	HLA-DRA;HLA class II histocompatibility antigen, DR alpha chain	23	2.14059e+06	1.88122e+06	2.38887e+06	2.10798e+06	1.88323e+06	1.96416e+06	2.56966e+06	3.16408e+06	2.50467e+06
A0A0G2JNB1;A0A0G2JNT7;A0A0G2JQF4;A0A3B3IT55;Q7Z3B3;Q7Z3B3-2	KANSL1	KAT8 regulatory NSL complex subunit 1;KAT8 regulatory NSL complex subunit 1;KAT8 regulatory NSL complex subunit 1;KAT8 regulatory NSL complex subunit 1;KAT8 regulatory NSL complex subunit 1;Isoform 2 of KAT8 regulatory NSL complex subunit 1	3	15363.6	8161.16	1529.53	3155.14	15087.9	18103.8	12420.1	2964.14	18430.9
A0A0G2JNH5;A0A0G2JP78;A0A0G2JPT5;O75943;O75943-2;O75943-3;O75943-4	RAD17	Cell cycle checkpoint protein RAD17;Cell cycle checkpoint protein RAD17;Cell cycle checkpoint protein RAD17;Cell cycle checkpoint protein RAD17;Isoform 2 of Cell cycle checkpoint protein RAD17;Isoform 3 of Cell cycle checkpoint protein RAD17;Isoform 4 of Cell cycle checkpoint protein RAD17	2	16465.9	26811.9	22216.9	17922.2	16610.5	15460.3	20268.5	17536.3	15352.8
A0A0G2JNZ2;A0A0G2JPP5;A0A669KB89;Q14160;Q14160-3	SCRIB	Protein scribble homolog;Protein scribble homolog;Protein scribble homolog;Protein scribble homolog;Isoform 3 of Protein scribble homolog	14	103415	85584.4	94827.7	89561.6	111520	115478	74559.7	76240	88354.9
A0A0G2JP55;A8MTQ3;P0C1Z6;P0C1Z6-2	TFPT	TCF3 fusion partner;TCF3 fusion partner;TCF3 fusion partner;Isoform 2 of TCF3 fusion partner	1	12082.4	17550.7	10264.8	19779.9	22363.8	13422.8	29392.5	14068.6	27809
A0A0G2JPA8;A0A0J9YY65;C9JMH6;P08697;P08697-2	SERPINF2	Alpha-2-antiplasmin;Alpha-2-antiplasmin (Fragment);Alpha-2-antiplasmin (Fragment);Alpha-2-antiplasmin;Isoform 2 of Alpha-2-antiplasmin	1	256223	898088	611451	538193	278868	312142	558377	534540	695920
A0A0G2JQK5;Q6DKJ4	NXN	Nucleoredoxin (Fragment);Nucleoredoxin	1	3569.44	3922.32	3664.23	4376.11	4143.58	3451.16	4673.69	3727.93	3478.23
A0A0J9YVP6;A0A0J9YYL3;Q9UHX1-2;Q9UHX1-4;Q9UHX1-6	PUF60	Poly(U)-binding-splicing factor PUF60 (Fragment);Poly(U)-binding-splicing factor PUF60 (Fragment);Isoform 2 of Poly(U)-binding-splicing factor PUF60;Isoform 4 of Poly(U)-binding-splicing factor PUF60;Isoform 6 of Poly(U)-binding-splicing factor PUF60	29	660111	494352	460655	472631	737780	773387	469153	449852	499761
A0A0J9YWD5;A0A0J9YYB5;B7ZM65;E9PJ24;F8WEF5;Q9P1Y6;Q9P1Y6-3	PHRF1	PHD and RING finger domain-containing protein 1;PHD and RING finger domain-containing protein 1;PHD and RING finger domain-containing protein 1;PHD and RING finger domain-containing protein 1;PHD and RING finger domain-containing protein 1;PHD and RING finger domain-containing protein 1;Isoform 3 of PHD and RING finger domain-containing protein 1	7	11606.5	6861.69	8301.72	7152.12	13511.4	14360.6	7732.13	9411.34	8632.36
A0A0J9YWI5	TBCD	Tubulin-specific chaperone D (Fragment)	1	9854	14395.2	11532.2	13094.8	4404.36	15787.2	14141.5	11575.1	8159.67
A0A0J9YWV4;O75154;O75154-2;O75154-3;X6RFI8	RAB11FIP3	Rab11 family-interacting protein 3 (Fragment);Rab11 family-interacting protein 3;Isoform 2 of Rab11 family-interacting protein 3;Isoform 3 of Rab11 family-interacting protein 3;Rab11 family-interacting protein 3 (Fragment)	1	52888.7	42414.5	39909.1	28060.2	61959.5	84096.9	44941.2	35203.2	39943.4
A0A0J9YX13;E9PKL9;E9PLH9;E9PP14;Q13630	TSTA3	GDP-L-fucose synthase (Fragment);GDP-L-fucose synthase (Fragment);GDP-L-fucose synthase (Fragment);GDP-L-fucose synthase (Fragment);GDP-L-fucose synthase	6	19492.3	27819.1	16791.5	32569.8	26320	33347.7	34398.5	26285.9	27842.3
A0A0J9YX66;A0A0J9YXJ0;A0A1B0GU44;A0A1B0GUN8;E9PC62;O95319;O95319-2;O95319-3;O95319-4;O95319-5;Q5VZZ6	CELF2	CUGBP Elav-like family member 2;CUGBP Elav-like family member 2;CUGBP Elav-like family member 2;CUGBP Elav-like family member 2;CUGBP Elav-like family member 2;CUGBP Elav-like family member 2;Isoform 2 of CUGBP Elav-like family member 2;Isoform 3 of CUGBP Elav-like family member 2;Isoform 4 of CUGBP Elav-like family member 2;Isoform 5 of CUGBP Elav-like family member 2;CUGBP Elav-like family memb…	18	188245	158059	176470	202005	190519	180457	195636	172724	203910
A0A0J9YXM6;Q562E7	WDR81	WD repeat-containing protein 81	16	86005.5	98431.8	87287.2	79321.7	85376.8	101928	95503	83248	79826.9
A0A0J9YY99;P01764;P01768;P0DP03	;IGHV3-23;IGHV3-30;IGHV3-30-5	Ig-like domain-containing protein (Fragment);Immunoglobulin heavy variable 3-23;Immunoglobulin heavy variable 3-30;Immunoglobulin heavy variable 3-30-5	3	79372.3	63594.3	106276	87551.1	70767.5	75850.9	105577	131675	117451
A0A0J9YYD9		Uncharacterized protein (Fragment)	11	494392	371007	473840	444162	422209	514351	525281	643614	555677
A0A0R4J2E8;P43243	MATR3	Matrin-3	66	1069011	947662	919400	925301	1.11134e+06	1.02786e+06	859689	879855	935486
A0A0R4J2F2;D6R9S8;D6RA76;D6RC11;D6RCE6;D6RCR8;D6RDI6;D6RDP6;D6RDY1;D6RFX6;D6RHU6;D6RIU2;Q9NY35;Q9NY35-2	CLDND1	Claudin domain-containing protein 1;Claudin domain-containing protein 1 (Fragment);Claudin domain-containing protein 1 (Fragment);Claudin domain-containing protein 1;Claudin domain-containing protein 1 (Fragment);Claudin domain-containing protein 1 (Fragment);Claudin domain-containing protein 1 (Fragment);Claudin domain-containing protein 1 (Fragment);Claudin domain-containing protein 1 (Fragment…	5	15870.3	10453.9	14366.2	11556.4	15539.4	18396.6	28318.3	23579.5	26744.1
A0A0R4J2F3;P0DPB6	POLR1D	Protein POLR1D, isoform 2;DNA-directed RNA polymerases I and III subunit RPAC2	10	325216	212612	209895	181510	314368	297086	241394	235075	220054
A0A0R4J2F4;Q9NWZ3;Q9NWZ3-2	IRAK4	Interleukin-1 receptor-associated kinase 4;Interleukin-1 receptor-associated kinase 4;Isoform 2 of Interleukin-1 receptor-associated kinase 4	2	5076.87	8007.66	8604.5	6517.25	5651.15	6713.73	9828.86	7320.07	6933.09
A0A0R4J2F6;Q12894;Q12894-2	IFRD2	Interferon-related developmental regulator 2;Interferon-related developmental regulator 2;Isoform 2 of Interferon-related developmental regulator 2	6	39114.8	21842.2	28862.8	24735.6	37231.4	35234.3	36202.8	25900.7	34505.6
A0A0R4J2G3;Q6PIU2	NCEH1	Arylacetamide deacetylase-like 1;Neutral cholesterol ester hydrolase 1	7	47042.9	38572.3	40817.6	49322.4	53367.9	46057.4	65749.9	77348	72838.5
A0A0R4J2G5;A0A1B0GV32;Q06413-2	MEF2C	Myocyte-specific enhancer factor 2C;Myocyte-specific enhancer factor 2C;Isoform 2 of Myocyte-specific enhancer factor 2C	7	131799	84258.2	97268.3	83535.9	131882	153315	66861.3	74250.2	67144.5
A0A0S2Z4L3;A0A3B3IRK9;A0A3B3ISJ1;G5E9F8;P07225	PROS1	Protein S isoform 2 (Fragment);Vitamin K-dependent protein S;Vitamin K-dependent protein S;Vitamin K-dependent protein S;Vitamin K-dependent protein S	1	6879.12	48925.7	29002.5	32421.6	NaN	8512.99	23472.1	13011.4	22029.7
A0A0U1RQC9;J3KP33;P04637;P04637-2;P04637-3;P04637-4;P04637-5;P04637-6	TP53	Cellular tumor antigen p53;Cellular tumor antigen p53;Cellular tumor antigen p53;Isoform 2 of Cellular tumor antigen p53;Isoform 3 of Cellular tumor antigen p53;Isoform 4 of Cellular tumor antigen p53;Isoform 5 of Cellular tumor antigen p53;Isoform 6 of Cellular tumor antigen p53	6	20631.4	50276.3	60396.4	49395.1	20137.7	20372.9	49704.1	37955.1	48214.4
A0A0U1RQG6;A0A0U1RQM7;A0A0U1RR06;C9JYH8;G8JLI5;H0Y329;H7C5B4;Q9Y484;Q9Y484-2;Q9Y484-3	WDR45	WD repeat domain phosphoinositide-interacting protein 4;WD repeat domain phosphoinositide-interacting protein 4;WD repeat domain phosphoinositide-interacting protein 4;WD repeat domain 45, isoform CRA_e;WD repeat domain phosphoinositide-interacting protein 4;WD repeat domain phosphoinositide-interacting protein 4 (Fragment);WD repeat domain phosphoinositide-interacting protein 4 (Fragment);WD rep…	1	21605.4	25491.8	31471.6	20445.5	28896.3	31702.6	43243.2	30130	30940.7
A0A0U1RQM0;H0YKX3;H0YMA4;Q15004	;PCLAF;PCLAF;PCLAF	PAF domain-containing protein;PCNA-associated factor;HCG2039386, isoform CRA_b;PCNA-associated factor	2	102805	14605	327.995	57008	131294	31992.3	NaN	40693.6	267.258
A0A0U1RQQ9;Q6P3W7	SCYL2	SCY1-like protein 2	11	26622.1	24335.4	28719	29125.9	31893.8	24874.9	26379.6	15648.6	26257.6
A0A0U1RQS5;A0A0U1RQV1;B3KNS4;Q96A10	ERVK3-1	Endogenous retrovirus group K3 member 1 (Fragment);Endogenous retrovirus group K3 member 1 (Fragment);Endogenous retrovirus group K3 member 1;Endogenous retrovirus group K3 member 1	2	8955.97	21700.4	22442.7	23602.8	20623.3	5101.29	8993.75	30071.2	28317.1
A0A0U1RQT7;A0A0U1RQY7;Q8IXA3;Q9HCP0;Q9HCP0-2;U3KQA5;U3KQB3	CSNK1G1	Casein kinase I isoform gamma-1;Casein kinase I isoform gamma-1;Casein kinase I gamma 1 isoform;Casein kinase I isoform gamma-1;Isoform 1S of Casein kinase I isoform gamma-1;Casein kinase I isoform gamma-1;Casein kinase I isoform gamma-1	2	46920	52192.4	54725.6	39601.1	38993.8	49476.6	45431.4	66038.5	47177.4
A0A0U1RQT8;Q8TCZ2;Q8TCZ2-2;Q8TCZ2-3;Q8TCZ2-5;Q8TCZ2-6	CD99L2	CD99 antigen-like protein 2 (Fragment);CD99 antigen-like protein 2;Isoform 2 of CD99 antigen-like protein 2;Isoform 3 of CD99 antigen-like protein 2;Isoform 5 of CD99 antigen-like protein 2;Isoform 6 of CD99 antigen-like protein 2	1	17273.7	9252.88	12777.9	11168.8	20333.1	18875	12396.9	16659.6	12571.1
A0A0U1RQV7;B7ZAP0;E9PS63;F5H8L0;Q5R372-5;Q5R372-6;Q5R372-7;Q5R372-8	RABGAP1L	Rab GTPase-activating protein 1-like (Fragment);Rab GTPase-activating protein 1-like, isoform 10;Rab GTPase-activating protein 1-like (Fragment);Rab GTPase-activating protein 1-like;Isoform 5 of Rab GTPase-activating protein 1-like;Isoform 6 of Rab GTPase-activating protein 1-like;Isoform 7 of Rab GTPase-activating protein 1-like;Isoform 8 of Rab GTPase-activating protein 1-like	2	18832.5	22008.9	26847.5	19922.9	22141	15923	9633.37	15451.2	14918.7
A0A0U1RQW3;Q8WXE1;Q8WXE1-2;Q8WXE1-3;Q8WXE1-5	ATRIP	ATR-interacting protein;ATR-interacting protein;Isoform 2 of ATR-interacting protein;Isoform 3 of ATR-interacting protein;Isoform 4 of ATR-interacting protein	3	15036.3	24412.3	23924.4	18070.6	16493.5	20463.4	22928.9	21409.1	22305.5
A0A0U1RQX8;A0A0U1RR39;A0A1B0GW38;P22681	CBL	E3 ubiquitin-protein ligase CBL;E3 ubiquitin-protein ligase CBL;E3 ubiquitin-protein ligase CBL (Fragment);E3 ubiquitin-protein ligase CBL	4	31282.1	25689.2	28892.4	22473.8	29795.5	31075.2	29760.4	23935.8	24786.9
A0A0U1RR32;A0A0U1RRH7;P20671	hCG_2039566;;H2AC7	Histone H2A;Histone H2A;Histone H2A type 1-D	22	116373096	89115904	121151080	104760728	110907808	75024328	73770656	112423728	102066056
A0A0U1RRB6;Q9Y2D4	EXOC6B	Exocyst complex component;Exocyst complex component 6B	6	4347.28	5310.82	6046.98	6021.38	4455.33	4534.91	6762.79	3186.46	3830.27
A0A0U1RRH6;B4DG57;O94880;O94880-2	PHF14	PHD finger protein 14;PHD finger protein 14;PHD finger protein 14;Isoform 2 of PHD finger protein 14	8	76986.9	96767.6	82438.9	74597.6	79738.9	84895.4	55526.8	77091.9	76678.3
A0A0U1RRK1;A0A286YF11;F6XEV2;Q9BPX6;Q9BPX6-2;Q9BPX6-3	MICU1	Calcium uptake protein 1, mitochondrial;Calcium uptake protein 1, mitochondrial;Calcium uptake protein 1, mitochondrial;Calcium uptake protein 1, mitochondrial;Isoform 2 of Calcium uptake protein 1, mitochondrial;Isoform 3 of Calcium uptake protein 1, mitochondrial	4	19298.1	34388.9	27197.6	29171.1	21978.5	25104.4	32206.4	34526.6	36621.4
A0A0U1RRL5;P32519;P32519-2	ELF1	ETS-related transcription factor Elf-1 (Fragment);ETS-related transcription factor Elf-1;Isoform 2 of ETS-related transcription factor Elf-1	4	58737.1	40166.5	53923.6	24104.2	50806.5	43914.9	29087.3	37285.8	49372.7
A0A0U1RRL7	MMP24OS	Protein MMP24OS	1	28121	18619.9	23201.7	24021.9	30122.3	6980.69	5612.61	21950.8	16177.8
A0A0U5Q247	HLA-DQB1	HLA class II histocompatibility antigen, DQ beta 1 chain	24	2.24178e+06	3.02661e+06	2.60875e+06	2.35903e+06	2.14403e+06	2.50988e+06	3545412	3.441e+06	3.33575e+06
A0A140T8X5;A0A140TA37;B7ZLI8;P49842;P49842-2;P49842-3;P49842-4	STK19	STK19;Serine/threonine-protein kinase 19;Serine/threonine kinase 19;Serine/threonine-protein kinase 19;Isoform 2 of Serine/threonine-protein kinase 19;Isoform 3 of Serine/threonine-protein kinase 19;Isoform 4 of Serine/threonine-protein kinase 19	2	16648	15041	13771.2	11175.5	14777.1	14491.6	13080	10060	8143.02
A0A140T8Y4;Q5SPM2	HLA-A	HLA class I histocompatibility antigen, A alpha chain;HLA class I heavy chain	27	1.00913e+06	1180947	1.00205e+06	1.26159e+06	1166074	1107000	1.46543e+06	1.68956e+06	1.59569e+06
A0A140T8Y5	DHX16	Pre-mRNA-splicing factor ATP-dependent RNA helicase DHX16	1	766244	613014	644167	789319	657440	707718	661314	680196	645695
A0A140T8Z5;A0A140T9R6;P01920	HLA-DQB1	HLA class II histocompatibility antigen, DQ beta 1 chain;HLA class II histocompatibility antigen, DQ beta 1 chain;HLA class II histocompatibility antigen, DQ beta 1 chain	5	400940	544388	648476	436737	419799	531790	635665	645137	700073
A0A140T8Z9;A0A140T900;A0A140T909;A0A140T914;A0A140T980;A0A140T9D6;A0A140T9F8;A0A140T9H1;A0A140T9J4;A0A140T9R4;A0A140T9U1;A0A140T9U4;A0A140T9Y8;A0A140T9Y9;J3KQ99;P20036	HLA-DPA1	HLA class II histocompatibility antigen, DP alpha 1 chain (Fragment);HLA class II histocompatibility antigen, DP alpha 1 chain (Fragment);HLA class II histocompatibility antigen, DP alpha 1 chain (Fragment);HLA class II histocompatibility antigen, DP alpha 1 chain (Fragment);HLA class II histocompatibility antigen, DP alpha 1 chain (Fragment);HLA class II histocompatibility antigen, DP alpha 1 ch…	7	1.06181e+06	880906	818206	1.1625e+06	1.00149e+06	933406	1.62215e+06	1.47286e+06	1.31397e+06
A0A140T921;A0A140T9H5;A0A140T9U8;O19617	HLA-C	HLA class I histocompatibility antigen, C alpha chain;HLA class I histocompatibility antigen, C alpha chain;HLA class I histocompatibility antigen, C alpha chain;HLA class I antigen	23	682838	861274	737921	807244	883530	737960	1.47527e+06	1.56493e+06	1.50801e+06
A0A140T9E9;H0Y6K2;P25440;P25440-3;P25440-4	BRD2	Bromodomain-containing protein 2 (Fragment);Bromodomain-containing protein 2 (Fragment);Bromodomain-containing protein 2;Isoform 3 of Bromodomain-containing protein 2;Isoform 4 of Bromodomain-containing protein 2	10	109818	89343.9	91312.2	76007.5	95220.4	126726	83103.6	87182.1	89111.3
A0A140T9G8;H7C4U4;H7C5D3;Q0P5T2;Q5SQH8;Q5SQH8-2;Q5SQH8-3;Q5SQH8-4	C6orf136	Uncharacterized protein C6orf136 (Fragment);Uncharacterized protein C6orf136 (Fragment);Uncharacterized protein C6orf136 (Fragment);C6orf136 protein (Fragment);Uncharacterized protein C6orf136;Isoform 2 of Uncharacterized protein C6orf136;Isoform 3 of Uncharacterized protein C6orf136;Isoform 4 of Uncharacterized protein C6orf136	2	11470.5	11071.9	15059.9	16900.5	11794.4	10040.9	16603.5	13080.1	21044
A0A140T9T7;Q03518	TAP1	Antigen peptide transporter 1	33	815611	769253	776464	757535	754718	637588	1510184	1.57299e+06	1.3489e+06
A0A140TA01;E9PQT8;E9PQZ5;O43189;O43189-2	PHF1	PHD finger protein 1;PHD finger protein 1;PHD finger protein 1;PHD finger protein 1;Isoform 1 of PHD finger protein 1	3	11549.6	20160.3	18714.8	15245.4	12961.7	13846	27745.1	19145.2	26357.4
A0A140TA09;Q99942	RNF5	E3 ubiquitin-protein ligase RNF5	5	25406.9	84618.6	86010.5	72246	28482.9	28264.2	59105.8	53426.2	71802.5
A0A140TA73;Q13425;Q13425-2	SNTB2	Beta-2-syntrophin (Fragment);Beta-2-syntrophin;Isoform 2 of Beta-2-syntrophin	1	290316	347945	463049	300249	326172	277544	334537	275676	364066
A0A140TA86;Q5XKP0	MICOS13	MICOS complex subunit MIC13	4	107097	110022	126303	101457	119893	112916	108871	105766	124066
A0A182DWF2;A0A182DWF3;D3YTF8;Q9NNW7;Q9NNW7-2	TXNRD2	Thioredoxin reductase 2, mitochondrial;Thioredoxin reductase 2, mitochondrial;Thioredoxin reductase 2, mitochondrial;Thioredoxin reductase 2, mitochondrial;Isoform 2 of Thioredoxin reductase 2, mitochondrial	13	75826.5	95174	85236.8	79431.3	85105.2	83055.5	79486.2	76875.5	93995.5
A0A182DWH4	HLA-DRB3	HLA class II histocompatibility antigen, DR beta 3 chain	15	544654	743148	767541	662116	540544	607452	868478	994560	893618
A0A1B0GTC3;A0A1B0GTC5;A0A1B0GU26;A0A1B0GUC3;A0A1B0GV98;A0A1B0GVH5;Q9C0B1	FTO	Alpha-ketoglutarate-dependent dioxygenase FTO	20	243219	244576	242156	233534	241300	261382	188936	207335	189610
A0A1B0GTF3;O43301	HSPA12A	Heat shock 70 kDa protein 12A	2	30027.9	30433.5	26074	27386.7	28537.7	28062.5	34231.3	32238.1	42605
A0A1B0GTG2;A0A1B0GW77;P49419;P49419-2	ALDH7A1	Alpha-aminoadipic semialdehyde dehydrogenase;Alpha-aminoadipic semialdehyde dehydrogenase;Alpha-aminoadipic semialdehyde dehydrogenase;Isoform 2 of Alpha-aminoadipic semialdehyde dehydrogenase	21	217599	227571	338773	278007	225927	216461	315515	277905	307221
A0A1B0GTG4;Q8WWW0;Q8WWW0-2	RASSF5	Ras association domain-containing protein 5;Ras association domain-containing protein 5;Isoform 2 of Ras association domain-containing protein 5	3	44005.2	34721.6	43482.5	34534.3	37937.4	45352.5	37922.1	36681.8	37366.3
A0A1B0GTM3;A0A1B0GTP7;A0A1B0GTZ5;A0A1B0GUA4;A0A1B0GUE3;A0A1B0GUG1;A0A1B0GUH5;A0A1B0GUW4;A0A1B0GV06;A0A1B0GW68;E7EMM4;Q13510;Q13510-2;Q13510-3	ASAH1	Acid ceramidase;Acid ceramidase;Acid ceramidase;Acid ceramidase;Acid ceramidase;Acid ceramidase;Acid ceramidase;Acid ceramidase (Fragment);Acid ceramidase (Fragment);Acid ceramidase;Acid ceramidase;Acid ceramidase;Isoform 2 of Acid ceramidase;Isoform 3 of Acid ceramidase	3	102377	99922.3	116662	115221	123862	139572	153813	144525	126717
A0A1B0GTU3;Q96L93;Q96L93-2;Q96L93-4;Q96L93-5;Q96L93-6	KIF16B	Kinesin-like protein KIF16B;Kinesin-like protein KIF16B;Isoform 2 of Kinesin-like protein KIF16B;Isoform 3 of Kinesin-like protein KIF16B;Isoform 4 of Kinesin-like protein KIF16B;Isoform 5 of Kinesin-like protein KIF16B	2	14282.4	20835.9	23282.7	22397.9	13791	17965	2548.71	14776.8	13828.5
A0A1B0GTU4;F5GZ78;P49023;P49023-2;P49023-3	PXN	Paxillin;Paxillin;Paxillin;Isoform Alpha of Paxillin;Isoform Gamma of Paxillin	6	16426.7	13474.1	16591.6	11664.4	15708.5	16640.9	13869.7	11789.6	11471.5
A0A1B0GU45;F5H006;Q12912;Q12912-2	IRAG2	Inositol 1,4,5-triphosphate receptor-associated 2;Inositol 1,4,5-triphosphate receptor-associated 2;Inositol 1,4,5-triphosphate receptor associated 2;Isoform 2 of Inositol 1,4,5-triphosphate receptor associated 2	32	327917	299254	278134	273113	306823	302212	240024	265425	265540
A0A1B0GU86;Q03154;Q03154-4	ACY1	Aminoacylase-1;Aminoacylase-1;Isoform 4 of Aminoacylase-1	9	120754	82190.6	82896.3	77052.6	144069	124845	83264.4	86709.5	83654
A0A1B0GUA3;Q96EK5	KIFBP	KIF-binding protein	18	139893	172162	159620	173347	136311	110751	143660	136593	129646
A0A1B0GUD2;H3BUT1;Q9NWW5	CLN6	Ceroid-lipofuscinosis neuronal protein 6;Ceroid-lipofuscinosis neuronal 6 late infantile variant isoform 5;Ceroid-lipofuscinosis neuronal protein 6	3	37020.1	39849.1	42023.4	36472.9	29706.7	40904	52843.5	54486.3	39586
A0A1B0GUH1;A0A1B0GVE6;B4DX77;Q9BSH3;Q9BSH3-2	;;NICN1;NICN1;NICN1	Aminomethyltransferase;Uncharacterized protein (Fragment);Nicolin-1;Nicolin-1;Isoform 2 of Nicolin-1	1	45643.9	23504.8	43528.5	6939.48	40731	NaN	48273.8	NaN	50718.8
A0A1B0GUI1;Q6GYQ0;Q6GYQ0-2;Q6GYQ0-4;Q6GYQ0-5;Q6GYQ0-6;Q6GYQ0-7	RALGAPA1	Ral GTPase-activating protein subunit alpha-1;Ral GTPase-activating protein subunit alpha-1;Isoform 2 of Ral GTPase-activating protein subunit alpha-1;Isoform 4 of Ral GTPase-activating protein subunit alpha-1;Isoform 5 of Ral GTPase-activating protein subunit alpha-1;Isoform 6 of Ral GTPase-activating protein subunit alpha-1;Isoform 7 of Ral GTPase-activating protein subunit alpha-1	3	14503.5	13245.7	17423.2	15355.5	14887.3	17297.1	15369.6	13216.9	14417.5
A0A1B0GUL7		Protein kinase domain-containing protein	1	158739	230606	239862	228192	148657	179382	217110	241421	234586
A0A1B0GUS7;B1AM27;O14795;O14795-2	UNC13B	Protein unc-13 homolog B;Protein unc-13 homolog B;Protein unc-13 homolog B;Isoform 2 of Protein unc-13 homolog B	14	93127.8	115907	114578	107373	75910.9	93967.7	86078.2	81755.9	81885.7
A0A1B0GUZ7;Q14156;Q14156-2;Q14156-3	EFR3A	Protein EFR3 homolog A;Protein EFR3 homolog A;Isoform 2 of Protein EFR3 homolog A;Isoform 3 of Protein EFR3 homolog A	5	22623	32279.2	30114.6	28384.2	28097.5	29854.8	34604.4	31866.7	44125.6
A0A1B0GV09;Q9H9B1	EHMT1	Histone-lysine N-methyltransferase EHMT1	9	27312.6	31355.8	26699.4	23152	21701.8	26654.8	25533.5	28032	25685.9
A0A1B0GV47;Q7Z4S6;Q7Z4S6-2;Q7Z4S6-3;Q7Z4S6-4;Q7Z4S6-5;Q7Z4S6-6	KIF21A	Kinesin-like protein KIF21A (Fragment);Kinesin-like protein KIF21A;Isoform 2 of Kinesin-like protein KIF21A;Isoform 3 of Kinesin-like protein KIF21A;Isoform 4 of Kinesin-like protein KIF21A;Isoform 5 of Kinesin-like protein KIF21A;Isoform 6 of Kinesin-like protein KIF21A	22	124158	155618	139389	135114	113630	115351	168890	152385	155330
A0A1B0GVD5;A0A1B0GW44;A0A1B0GWE8;P07339	CTSD	Cathepsin D	18	710561	792803	675784	668872	727529	740638	925264	936488	813032
A0A1B0GVW0;O75787;O75787-2	ATP6AP2	Renin receptor;Renin receptor;Isoform 2 of Renin receptor	8	163014	182575	185932	165146	162166	152053	242407	225998	236167
A0A1B0GVY1;K7ERN1;Q96PU5-4;Q96PU5-9	NEDD4L	E3 ubiquitin-protein ligase NEDD4-like;E3 ubiquitin-protein ligase NEDD4-like (Fragment);Isoform 4 of E3 ubiquitin-protein ligase NEDD4-like;Isoform 8 of E3 ubiquitin-protein ligase NEDD4-like	2	11594.8	8828.01	11065.8	9907.76	8229.59	6751.64	7608.68	9574.85	12402.3
A0A1B0GW05	DPY19L1	Probable C-mannosyltransferase DPY19L1	10	46004.6	76371.1	70407.9	63585.5	48695.2	49004.5	94996	90458.1	99582.3
A0A1B0GW41;E9PEN0;Q8WYH8;Q8WYH8-2	ING5	Inhibitor of growth protein 5;Inhibitor of growth protein 5;Inhibitor of growth protein 5;Isoform 2 of Inhibitor of growth protein 5	2	19342.2	18544	16849.9	6494.81	18273.3	22192.5	13136.8	22973.1	14086.6
A0A1B0GW72	PLEKHG4B	Pleckstrin homology domain-containing family G member 4B	1	20140.6	10884.9	13131.9	23478.9	18167.4	9348.99	22172.2	26045.3	11275.3
A0A1B0GX02;A9UJQ1;O00587;O00587-2;P80365	MFNG;MFNG;MFNG;MFNG;HSD11B2	Beta-1,3-N-acetylglucosaminyltransferase manic fringe (Fragment);Beta-1,3-N-acetylglucosaminyltransferase manic fringe (Fragment);Beta-1,3-N-acetylglucosaminyltransferase manic fringe;Isoform 2 of Beta-1,3-N-acetylglucosaminyltransferase manic fringe;Corticosteroid 11-beta-dehydrogenase isozyme 2	1	24132.6	29149.6	24467.8	22268.8	29139.6	20258	34948.9	30374.8	32139.5
A0A1C7CYX0	EXOC3L2	Exocyst complex component 3-like protein 2	1	540065	1.05585e+06	769627	782100	794260	773591	1.39643e+06	1.43607e+06	1.43999e+06
A0A1C7CYX9;Q16555	DPYSL2	Dihydropyrimidinase-related protein 2	47	4.61415e+06	4709080	4.78388e+06	4.58042e+06	5.09414e+06	5.17593e+06	4729710	4.68972e+06	4.27406e+06
A0A1P0AYU5;Q9BWM7	SFXN3	Sidoreflexin;Sideroflexin-3	1	2.81974e+06	3642012	3.63017e+06	3130584	2.62498e+06	2.79977e+06	3.16498e+06	2.97107e+06	3.3727e+06
A0A1W2PNH8;A0A1W2PNR0;A0A1W2PNW5;A0A1W2PPB6;A0A1W2PPR7;A0A1W2PQA9;A0A1W2PQP4;A0A1W2PQR8;A0A1W2PQZ1;A0A1W2PR74;A0A1W2PRH3;A0A1W2PS19;K7ELE1;K7EMD7;K7EPJ2;O95427	PIGN	GPI ethanolamine phosphate transferase 1;GPI ethanolamine phosphate transferase 1;GPI ethanolamine phosphate transferase 1;GPI ethanolamine phosphate transferase 1;GPI ethanolamine phosphate transferase 1;GPI ethanolamine phosphate transferase 1;GPI ethanolamine phosphate transferase 1;GPI ethanolamine phosphate transferase 1;GPI ethanolamine phosphate transferase 1;GPI ethanolamine phosphate tra…	2	4022.87	5232.22	3983.05	4951.09	3322.14	3186.05	3401.19	2960.95	3308.64
A0A1W2PNP0;A0A1W2PP57;A0A1W2PPC3;A0A1W2PPS0;Q969N2;Q969N2-5	PIGT	GPI transamidase component PIG-T (Fragment);GPI transamidase component PIG-T;GPI transamidase component PIG-T;GPI transamidase component PIG-T;GPI transamidase component PIG-T;Isoform 5 of GPI transamidase component PIG-T	23	159540	232321	227731	221268	170216	161982	242750	259389	281363
A0A1W2PNR9;Q9Y5U9	IER3IP1	Immediate early response 3-interacting protein 1	3	220889	223347	231409	212878	225043	219062	245531	212962	266278
A0A1W2PNV4		Uncharacterized protein	36	592811	639716	751907	627838	641169	658417	760070	651325	677396
A0A1W2PNW1;A0A494C0T4;P42226	STAT6	Signal transducer and activator of transcription (Fragment);Signal transducer and activator of transcription;Signal transducer and activator of transcription 6	26	143836	149597	127742	122950	149486	156307	127558	102636	120404
A0A1W2PNX8;Q9H3U1;Q9H3U1-2	UNC45A	Protein unc-45 homolog A;Protein unc-45 homolog A;Isoform 2 of Protein unc-45 homolog A	42	241549	288461	271960	260392	252124	208251	265947	213884	263988
A0A1W2PNY5;A0A1W2PPP6;A0A1W2PQZ6;A0A1W2PR08;A0A1W2PRF0;A0A1W2PRF5;A0A1W2PRJ0;A0A1W2PS93;A0A1X7SBS0;G5E9D4;Q96EB1;Q96EB1-2;Q96EB1-3	ELP4	Elongator complex protein 4;Elongator complex protein 4;Elongator complex protein 4;Elongator complex protein 4;Elongator complex protein 4;Elongator complex protein 4;Elongator complex protein 4;Elongator complex protein 4;Elongator complex protein 4;Elongation protein 4 homolog (S. cerevisiae), isoform CRA_b;Elongator complex protein 4;Isoform 2 of Elongator complex protein 4;Isoform 3 of Elong…	7	80720.7	80375.6	71025.1	85990	78362.4	80242.6	79756.5	83629.3	83005.3
A0A1W2PNZ9;Q15652;Q15652-3	JMJD1C	Probable JmjC domain-containing histone demethylation protein 2C;Probable JmjC domain-containing histone demethylation protein 2C;Isoform 3 of Probable JmjC domain-containing histone demethylation protein 2C	9	26394.1	24545.2	22937.2	20584.9	27848.1	29338.4	24907.2	25558	24608.1
A0A1W2PP04;Q9Y388	RBMX2	RNA-binding motif protein, X-linked 2;RNA-binding motif protein, X-linked 2	5	20374.8	25551.8	27838.9	23303.2	34915.2	38277	29701	25613.6	29204.8
A0A1W2PP70;Q08AS3	HLA-DQA1	HLA class II histocompatibility antigen, DQ alpha 1 chain;HLA class II histocompatibility antigen DQ alpha chain	6	1.23881e+06	1.07178e+06	1266573	1272584	1.3061e+06	1163042	1902143	2.07458e+06	1.63795e+06
A0A1W2PPC6;Q9H3H5;Q9H3H5-2	DPAGT1	UDP-N-acetylglucosamine--dolichyl-phosphate N-acetylglucosaminephosphotransferase;UDP-N-acetylglucosamine--dolichyl-phosphate N-acetylglucosaminephosphotransferase;Isoform 2 of UDP-N-acetylglucosamine--dolichyl-phosphate N-acetylglucosaminephosphotransferase	5	16737.5	36005.8	25724.9	38793.8	11583.7	19784.3	37039.6	41743.8	32522.3
A0A1W2PPG1;A0A1W2PPG5;A0A1W2PPP5;A0A1W2PPW8;A0A1W2PQM3;A0A1W2PR02;A0A1W2PR23;A0A1W2PRP7;A0A1W2PS81;E7EQ34;I3NI02;O14653;O14653-2	GOSR2;GOSR2;GOSR2;GOSR2;GOSR2;GOSR2;GOSR2;GOSR2;GOSR2;;GOSR2;GOSR2;GOSR2	Golgi SNAP receptor complex member 2;Golgi SNAP receptor complex member 2;Golgi SNAP receptor complex member 2;Golgi SNAP receptor complex member 2;Golgi SNAP receptor complex member 2;Golgi SNAP receptor complex member 2;Golgi SNAP receptor complex member 2;Golgi SNAP receptor complex member 2;Golgi SNAP receptor complex member 2;Uncharacterized protein;Golgi SNAP receptor complex member 2;Golgi…	5	13319.3	11199.9	9191.82	11715.8	11281.1	14280.8	8782.03	10231	7420.19
A0A1W2PPH5;A0A1W2PRN6;A6NLC8	TAF11L13;LINC02218;	TATA-box-binding protein-associated factor 11-like 13;HCG1807616;Putative TAF11-like protein ENSP00000332601	1	1673.79	3217.66	6186.91	490.11	NaN	7712.4	7187.65	4951.58	5004.99
A0A1W2PPI5;Q5JSJ4	INTS6L	DEAD/H (Asp-Glu-Ala-Asp/His) box polypeptide 26B, isoform CRA_b;Integrator complex subunit 6-like	1	20021.5	32597.5	32510.5	27427.9	24035.3	15242.5	41343.2	26935.4	37179.4
A0A1W2PPJ5;J3QT87;Q96SW2;Q96SW2-2	CRBN	Protein cereblon;Protein cereblon (Fragment);Protein cereblon;Isoform 2 of Protein cereblon	1	55512.3	42896.9	65758.8	53175	60685.9	45384.6	59195.6	77977	86843.1
A0A1W2PPZ5;P23193	TCEA1	Transcription elongation factor A protein 1	26	491859	395500	386418	398205	511440	568107	356007	372934	371130
A0A1W2PQ51;A0A1X7SBZ2;A0A5H1ZRQ2;Q92841	DDX17	Probable ATP-dependent RNA helicase DDX17	52	2.38096e+06	2.25537e+06	2.43992e+06	2.28987e+06	2298424	2157723	2213211	2.12707e+06	2.09352e+06
A0A1W2PQ72	HSPA14	Heat shock 70 kDa protein 14	1	41795.4	34859.7	34359.6	35177.7	43967.2	38925.4	36244.9	40587.4	40123.7
A0A1W2PQD3;Q8TET4	;GANC	Uncharacterized protein (Fragment);Neutral alpha-glucosidase C	1	33035.8	33768.6	33669.4	29055.9	37887.5	36541.3	30445.7	20823.5	33682.8
A0A1W2PQJ7;Q7Z5J4-2	RAI1	Retinoic acid-induced protein 1;Isoform 2 of Retinoic acid-induced protein 1	6	6816.61	3616.9	5044.99	5746.3	2504.94	5106.2	3634.26	5789.76	5360.87
A0A1W2PQL4		Uncharacterized protein	1	383030	478050	430271	416018	306546	324969	807739	700714	776048
A0A1W2PQP6;A0A1W2PQS0;Q9BWL3;Q9BWL3-3;Q9BWL3-5;X6R6S3	C1orf43	Protein C1orf43;Protein C1orf43;Protein C1orf43;Isoform 3 of Protein C1orf43;Isoform 5 of Protein C1orf43;Protein C1orf43	2	21737.7	7554.77	28958.9	27380.3	22623.4	22841.8	58899.4	40413.5	61635.1
A0A1W2PR09;A0A1W2PRL5;A0A1W2PRM0;F5GYH1;Q8NC96	NECAP1	Adaptin ear-binding coat-associated protein 1;Adaptin ear-binding coat-associated protein 1;Adaptin ear-binding coat-associated protein 1;Adaptin ear-binding coat-associated protein 1 (Fragment);Adaptin ear-binding coat-associated protein 1	5	169980	113031	106364	84114.2	201554	179975	144619	158160	141858
A0A1W2PR17;F2Z2I2;Q16875;Q16875-2;Q16875-3;Q16875-4;Q5VX20;Q5W015	PFKFB3	6-phosphofructo-2-kinase/fructose-2,6-bisphosphatase 3;6-phosphofructo-2-kinase/fructose-2,6-bisphosphatase 3;6-phosphofructo-2-kinase/fructose-2,6-bisphosphatase 3;Isoform 2 of 6-phosphofructo-2-kinase/fructose-2,6-bisphosphatase 3;Isoform 3 of 6-phosphofructo-2-kinase/fructose-2,6-bisphosphatase 3;Isoform 4 of 6-phosphofructo-2-kinase/fructose-2,6-bisphosphatase 3;6-phosphofructo-2-kinase/fruct…	6	16000.8	21222.2	20336.5	17947.2	20588	14537	20986.6	18915.9	31596.7
A0A1W2PR36;Q14353;Q14353-2	GAMT	Guanidinoacetate N-methyltransferase;Guanidinoacetate N-methyltransferase;Isoform 2 of Guanidinoacetate N-methyltransferase	5	176376	153032	171158	149690	103226	171182	139962	181849	115869
A0A1W2PRA1;A0A1X7SBY3;H0Y860;H7C5A5;H7C5C6;Q9P246;Q9P246-2;Q9P246-3	STIM2	Stromal interaction molecule 2;Stromal interaction molecule 2;Stromal interaction molecule 2;Stromal interaction molecule 2;Stromal interaction molecule 2;Stromal interaction molecule 2;Isoform 2 of Stromal interaction molecule 2;Isoform 3 of Stromal interaction molecule 2	3	9920.06	10880.9	11258.4	10175.8	7986.38	12039.4	13918.8	10806.3	12755.3
A0A1W2PRB8		DUF1907 domain-containing protein	19	128787	119521	134666	118992	132258	131123	124777	144255	120796
A0A1W2PRD1;Q9NY46;Q9NY46-2;Q9NY46-3;Q9NY46-4	SCN3A	Sodium channel protein;Sodium channel protein type 3 subunit alpha;Isoform 2 of Sodium channel protein type 3 subunit alpha;Isoform 3 of Sodium channel protein type 3 subunit alpha;Isoform 4 of Sodium channel protein type 3 subunit alpha	1	25433.9	18291.6	12157.8	21149	14671.1	7761.93	14353.3	25845	14446.9
A0A1W2PRU0;O43768-8	ENSA	Alpha-endosulfine;Isoform 8 of Alpha-endosulfine	3	39239	NaN	44075.4	40115.2	66744.5	63794.2	42143.3	36013.4	33984.7
A0A1W2PRV5;E7EQZ4;Q16637;Q16637-3	SMN2;SMN1;SMN1;SMN1	Survival motor neuron protein;Survival motor neuron protein;Survival motor neuron protein;Isoform SMN-delta7 of Survival motor neuron protein	5	71478.6	87248.8	86722	77703.1	62615.3	73360	74086.5	95238.8	90140.4
A0A1W2PS05;Q8NEB9	PIK3C3	Phosphatidylinositol 3-kinase catalytic subunit type 3	11	41841.6	44612.3	46011.7	46685.9	48415	44787.3	48367.9	35215	49376.1
A0A1W2PS27;E9PM72;Q9NVC6	MED17	Mediator of RNA polymerase II transcription subunit 17	1	18739.8	22747.9	22065.4	18655.9	32012.3	25140.8	24034.3	16930	18719.5
A0A1W2PS43;Q14108	SCARB2	Lysosome membrane protein 2	19	534953	884540	698338	806243	590813	491944	989267	612489	746549
A0A1W2PS85;P28715;R4GMW8	BIVM-ERCC5;ERCC5;BIVM-ERCC5	BIVM-ERCC5 readthrough;DNA repair protein complementing XP-G cells;BIVM-ERCC5 readthrough	5	41206.5	37858.3	46438.2	45209.5	31253.4	45793.9	48275.4	45775.9	59468.7
A0A1X7SBT4;H0Y2P9;Q8TBF5;Q8TBF5-2	PIGX	Phosphatidylinositol-glycan biosynthesis class X protein;Phosphatidylinositol-glycan biosynthesis class X protein;Phosphatidylinositol-glycan biosynthesis class X protein;Isoform 2 of Phosphatidylinositol-glycan biosynthesis class X protein	5	47827.8	69377.2	46783.4	44018.9	48629.5	48693.7	70462.6	44497.9	60237.7
A0A286YET3;Q6ZNW5	;GDPGP1	Uncharacterized protein;GDP-D-glucose phosphorylase 1	5	27580.6	35530.3	20622.3	31120.7	42009	38379.4	26650.3	38068.3	40616.3
A0A286YEY6;A0A3B3ISY7;D6R9Q5;D6RA92;D6RD74;Q9UM13	ANAPC10;;ANAPC10;ANAPC10;ANAPC10;ANAPC10	Anaphase-promoting complex subunit 10;DOC domain-containing protein;Anaphase-promoting complex subunit 10 (Fragment);Anaphase-promoting complex subunit 10 (Fragment);Anaphase-promoting complex subunit 10;Anaphase-promoting complex subunit 10	4	35734.4	44978.2	33772.1	34449.4	41821.4	47209.8	40127.2	36112.2	45084.7
A0A286YF22;O43175	PHGDH	D-3-phosphoglycerate dehydrogenase	55	6.39066e+06	9094716	10389382	9640290	6234978	5958400	9625595	8572731	9304013
A0A286YFE3;A0A286YFF7;A0A286YFL8;A0A2C9F2P4;P50897;Q5T0S4	PPT1	Palmitoyl-protein thioesterase 1;Palmitoyl-protein thioesterase 1;Palmitoyl-protein thioesterase 1 (Fragment);Palmitoyl-protein thioesterase 1;Palmitoyl-protein thioesterase 1;Palmitoyl-protein thioesterase 1	6	74320.6	68581.3	77425.3	68812.3	89394.7	87649.9	75736.9	70365.7	84182.2
A0A2H2FF08;Q68DK2;Q68DK2-2;Q68DK2-3;Q68DK2-5	ZFYVE26	Zinc finger FYVE domain-containing protein 26;Zinc finger FYVE domain-containing protein 26;Isoform 2 of Zinc finger FYVE domain-containing protein 26;Isoform 3 of Zinc finger FYVE domain-containing protein 26;Isoform 5 of Zinc finger FYVE domain-containing protein 26	1	505.165	286.704	1295.25	101.946	322.991	713.394	898.782	1114.56	400.336
A0A2Q2TH77;Q08379	GOLGA2	Golgin subfamily A member 2	35	213083	251503	237425	239824	197065	197931	251879	265664	267816
A0A2R8Y2A8;A0A590UJ60;A0A590UKC4;A0A5F9UJV3;Q13367;Q13367-4	AP3B2	AP-3 complex subunit beta;AP-3 complex subunit beta;AP-3 complex subunit beta;AP-3 complex subunit beta;AP-3 complex subunit beta-2;Isoform 4 of AP-3 complex subunit beta-2	1	NaN	151.139	573.948	418.031	1300.76	523.58	917.212	1771.81	441.172
A0A2R8Y2F6;P42336	PIK3CA	Phosphatidylinositol 4,5-bisphosphate 3-kinase catalytic subunit;Phosphatidylinositol 4,5-bisphosphate 3-kinase catalytic subunit alpha isoform	4	9063.25	14346.8	14639.8	14361.6	10713	10304.8	14034.6	10393.5	15519.7
A0A2R8Y2R1;A0A2R8Y416;A0A2R8Y448;A0A2R8Y4E3;A0A2R8Y4P8;A0A2R8Y4X1;A0A2R8Y504;A0A2R8Y5H7;A0A2R8Y5J3;A0A2R8Y5J6;A0A2R8Y5M2;A0A2R8Y5P8;A0A2R8Y5Q3;A0A2R8Y5R7;A0A2R8Y5X0;A0A2R8Y5X5;A0A2R8Y621;A0A2R8Y628;A0A2R8Y638;A0A2R8Y652;A0A2R8Y6D4;A0A2R8Y6G8;A0A2R8Y6S4;A0A2R8Y6U6;A0A2R8Y6V3;A0A2R8Y6Y5;A0A2R8Y7J1;A0A2R8Y7Q5;A0A2R8Y821;A0A2R8YD68;A0A2R8YE16;A0A2R8YE48;A0A2R8YE99;A0A2R8YEY2;A0A2R8YFA5;A0A2R8YGQ3;A0A…	SGCE	Epsilon-sarcoglycan (Fragment);Epsilon-sarcoglycan (Fragment);Epsilon-sarcoglycan;Epsilon-sarcoglycan;Epsilon-sarcoglycan;Epsilon-sarcoglycan;Epsilon-sarcoglycan;Epsilon-sarcoglycan (Fragment);Epsilon-sarcoglycan;Epsilon-sarcoglycan (Fragment);Epsilon-sarcoglycan;Epsilon-sarcoglycan (Fragment);Epsilon-sarcoglycan (Fragment);Epsilon-sarcoglycan;Epsilon-sarcoglycan (Fragment);Epsilon-sarcoglycan;Ep…	3	NaN	10502.4	9760.59	4292.83	7657.6	7594.59	18568.4	17654.1	17255.5
A0A2R8Y3B3;A0A2R8Y6F8;A0A2R8YE77;A0A2R8YEK3;A0A2R8YFN5;A0A2U3TZM1;A0A2U3TZM4;A0A2U3TZN6;O14936;O14936-2;O14936-3;O14936-4;O14936-5;O14936-6;Q5JS72;Q5JS79	CASK	Peripheral plasma membrane protein CASK (Fragment);Peripheral plasma membrane protein CASK;Calcium/calmodulin-dependent serine protein kinase (MAGUK family), isoform CRA_c;Peripheral plasma membrane protein CASK;Peripheral plasma membrane protein CASK;Peripheral plasma membrane protein CASK;Peripheral plasma membrane protein CASK;Peripheral plasma membrane protein CASK;Peripheral plasma membrane …	1	714.479	791.682	388.452	461.37	992.914	673.335	895.997	460.329	1055.61
A0A2R8Y3M4;A0A2R8Y4Y7;A0A2R8Y726;A0A2R8Y7B8;A0A2R8YFW4;A0A2U3TZH1;Q9UQ90	SPG7	Paraplegin;Paraplegin;Paraplegin;Paraplegin (Fragment);Paraplegin;Paraplegin;Paraplegin	10	145552	150732	133146	125818	158890	140952	172883	157800	159119
A0A2R8Y3N3;A0A2R8Y5P7;A0A2R8Y6I1;P49590;P49590-2	HARS2	Histidine--tRNA ligase, mitochondrial;Histidine--tRNA ligase, mitochondrial;Histidine--tRNA ligase, mitochondrial;Histidine--tRNA ligase, mitochondrial;Isoform 2 of Histidine--tRNA ligase, mitochondrial	7	64241.5	45469	49217.1	54296.7	65264.8	53923.6	54886.9	61149	51916.4
A0A2R8Y427;A0A2R8Y553;A0A2R8Y823;A0A2R8YD83;A0A2R8YE85;A0A3B3IT77;C9JT44;Q96DW6	SLC25A38	Mitochondrial glycine transporter (Fragment);Mitochondrial glycine transporter;Mitochondrial glycine transporter;Mitochondrial glycine transporter (Fragment);Mitochondrial glycine transporter (Fragment);Mitochondrial glycine transporter;Mitochondrial glycine transporter (Fragment);Mitochondrial glycine transporter	1	6012.12	5335.86	4490.84	5706.5	7327.23	7393.52	6111.08	4414.31	6197
A0A2R8Y432;A0A2R8Y589;A0A2R8Y5W6;A0A2R8Y7A4;A0A2R8Y7U5;A0A2R8YCP0;A0A2U3TZI9;A8MST6;Q5JTW2;Q5JTW2-2;Q5JTW2-3;Q5JTW2-5	CEP78	Centrosomal protein of 78 kDa (Fragment);Centrosomal protein of 78 kDa;Centrosomal protein of 78 kDa;Centrosomal protein of 78 kDa;Centrosomal protein of 78 kDa;Centrosomal protein of 78 kDa;Centrosomal protein of 78 kDa;Centrosomal protein of 78 kDa;Centrosomal protein of 78 kDa;Isoform 2 of Centrosomal protein of 78 kDa;Isoform 3 of Centrosomal protein of 78 kDa;Isoform 4 of Centrosomal protein…	1	4008.34	4927.99	8388.73	7802.84	4473.14	4639.07	7352.83	5778.73	6114.37
A0A2R8Y455;A0A2R8Y600;A0A2R8Y620;A0A2R8Y7U2;Q86VX2;Q86VX2-2	COMMD7	COMM domain-containing protein 7;COMM domain-containing protein 7;COMM domain-containing protein 7;COMM domain-containing protein 7;COMM domain-containing protein 7;Isoform 2 of COMM domain-containing protein 7	4	37867.1	35298.1	31594.2	20713.4	39892.1	26806.8	26321.8	12713.9	22454.9
A0A2R8Y484;Q08722;Q08722-2;Q08722-3;Q08722-4	CD47	Leukocyte surface antigen CD47 (Fragment);Leukocyte surface antigen CD47;Isoform OA3-293 of Leukocyte surface antigen CD47;Isoform OA3-305 of Leukocyte surface antigen CD47;Isoform OA3-312 of Leukocyte surface antigen CD47	4	128137	221393	192322	188345	149132	130454	321780	233345	278668
A0A2R8Y4A4;A0A2R8YFS5	DDX3X	ATP-dependent RNA helicase DDX3X	70	2.27656e+06	2.62827e+06	2.32025e+06	2.36498e+06	2335895	2.11111e+06	2499421	2338489	2.37672e+06
A0A2R8Y4P4;A0A2R8Y7S2;P51532-2;P51532-3;P51532-4;P51532-5	SMARCA4	Transcription activator BRG1;Transcription activator BRG1;Isoform 2 of Transcription activator BRG1;Isoform 3 of Transcription activator BRG1;Isoform 4 of Transcription activator BRG1;Isoform 5 of Transcription activator BRG1	56	535590	549850	501005	487827	505313	580353	482628	512396	490604
A0A2R8Y4T1;A0A494C067;E9PF55;E9PGF5;Q9HBL0	TNS1	Tensin-1;Tensin-1 (Fragment);Tensin-1;Tensin-1;Tensin-1	1	431439	395803	469804	406377	369537	425362	452432	227084	482417
A0A2R8Y4Z0;A0A2R8Y7W5;Q14004;Q14004-2	CDK13	Cyclin-dependent kinase 13 (Fragment);Cyclin-dependent kinase 13 (Fragment);Cyclin-dependent kinase 13;Isoform 2 of Cyclin-dependent kinase 13	8	1.60368e+06	1.79135e+06	1.62051e+06	1.63683e+06	1501794	1442470	2.04005e+06	1.68926e+06	1885890
A0A2R8Y4Z8;Q9Y3X0	CCDC9	Coiled-coil domain-containing protein 9	4	23774.1	31740.5	23795.8	18584.1	40750.3	38534.2	26400.8	27290.7	24096.6
A0A2R8Y521;A0A2R8Y5J0;A0A2R8YFK9;A0A2U3TZM0	CHD4	Chromodomain-helicase-DNA-binding protein 4	118	623706	694179	626878	675309	580471	604008	601825	600870	629877
A0A2R8Y543;A0A2R8Y5A3;A0A2R8Y5C3;A0A2R8Y5Z1;A0A2R8Y750;A0A2R8Y7Z0;A0A2R8Y804;A0A2R8YCH5;B4DGU4;P35222	CTNNB1	Catenin beta-1;Catenin beta-1;Catenin beta-1;Catenin beta-1;Catenin beta-1;Catenin beta-1;Catenin beta-1;Catenin beta-1 (Fragment);Catenin beta-1;Catenin beta-1	3	16835.4	15434.7	18762.1	15760.9	18363.1	16639	14910	15299.5	14049
A0A2R8Y595;A0A2R8YFL0;P49711	CTCF	Transcriptional repressor CTCF	19	68108.6	55845.9	58425.1	61977.1	60384.7	67487.1	44696.7	65347.7	48340.8
A0A2R8Y5A6;A0A2R8Y7E6;A0A2R8Y7P6;A0A2R8YDM9;A0A5F9ZHW5;A0A5F9ZI57;F8VQP2;F8WB06;H0YH87;Q99700;Q99700-2;Q99700-4;V9GY86	ATXN2	Ataxin-2;Ataxin-2;Ataxin-2;Ataxin-2;Ataxin-2;Ataxin-2;Ataxin-2;Ataxin-2;Ataxin-2;Ataxin-2;Isoform 2 of Ataxin-2;Isoform 4 of Ataxin-2;Ataxin-2	17	78318.8	41408.6	48301.7	53275.7	67402.1	68602.4	39484.2	51901.8	46782.7
A0A2R8Y5D3;A0A2R8YEZ4;O15160;O15160-2	POLR1C	DNA-directed RNA polymerases I and III subunit RPAC1;DNA-directed RNA polymerases I and III subunit RPAC1;DNA-directed RNA polymerases I and III subunit RPAC1;Isoform 2 of DNA-directed RNA polymerases I and III subunit RPAC1	10	732096	538087	470371	574388	783350	800225	545826	617132	607540
A0A2R8Y5K2;A0A5F9ZHW7;Q96LT7	C9orf72	Guanine nucleotide exchange C9orf72	2	31333.3	16893	33442.7	20471.4	34218.4	25521.3	37034.9	26582	29262
A0A2R8Y5K9;A0A2R8Y6H3;A0A2R8Y721;A0A2R8Y7U0;H0Y770;O75140;O75140-1;O75140-4;O75140-8;O75140-9	DEPDC5	GATOR complex protein DEPDC5 (Fragment);GATOR complex protein DEPDC5;GATOR complex protein DEPDC5;GATOR complex protein DEPDC5;GATOR complex protein DEPDC5;GATOR complex protein DEPDC5;Isoform 1 of GATOR complex protein DEPDC5;Isoform 4 of GATOR complex protein DEPDC5;Isoform 8 of GATOR complex protein DEPDC5;Isoform 9 of GATOR complex protein DEPDC5	1	4524.5	NaN	NaN	5304.9	6800.76	7327.88	4471.04	4478.57	2697.01
A0A2R8Y5L0;A0A2R8Y5Q6;A0A2R8Y6A4;A0A2R8Y6B3;A0A2R8Y6M5;A0A2R8Y7T8;A0A2R8YDU8;A0A2R8YEM0;A0A2R8YG40;A0A2U3TZM3;E9PPN1;F2Z3M0;H0YCV5;Q8WW01;Q8WW01-2	TSEN15	tRNA-splicing endonuclease subunit Sen15;tRNA-splicing endonuclease subunit Sen15 (Fragment);tRNA-splicing endonuclease subunit Sen15;tRNA-splicing endonuclease subunit Sen15 (Fragment);tRNA-splicing endonuclease subunit Sen15;tRNA-splicing endonuclease subunit Sen15;tRNA-splicing endonuclease subunit Sen15;tRNA-splicing endonuclease subunit Sen15;tRNA-splicing endonuclease subunit Sen15;Chromoso…	1	59447.8	83400.7	NaN	39478.9	54511.1	69010.8	64738.4	NaN	81090.8
A0A2R8Y5N2;A0A2R8Y5S3;A0A2R8YFV7;Q92574	TSC1	Hamartin	2	1320.52	4964.75	3422.12	1611.8	1326.82	2636.97	4815.09	6413.67	3535.11
A0A2R8Y5S7;P35241;P35241-5	RDX	Radixin;Radixin;Isoform 5 of Radixin	45	8731242	6423914	5.9875e+06	7202833	8.30063e+06	6889346	4.84788e+06	5156830	4.05902e+06
A0A2R8Y5S9;A0A2R8Y7Q9;A0A2R8YEK8;Q9Y5P4;Q9Y5P4-2;Q9Y5P4-3	CERT1	Ceramide transfer protein;Ceramide transfer protein;Ceramide transfer protein;Ceramide transfer protein;Isoform 2 of Ceramide transfer protein;Isoform 3 of Ceramide transfer protein	10	176886	193515	188697	178886	161265	193316	152928	161045	134636
A0A2R8Y635;A0A2R8YDN7	ATP13A3	Cation-transporting ATPase (Fragment);Cation-transporting ATPase	3	21376.3	24602.3	26936	15315.1	24517	24620.1	19357.7	22218.3	20589.2
A0A2R8Y653;Q9BZX2	UCK2	Uridine-cytidine kinase 2	16	1.27245e+06	1.32493e+06	1.16861e+06	1.00636e+06	1.19624e+06	1.30289e+06	1.10844e+06	1113966	1.17863e+06
A0A2R8Y661;A0A2R8YGD3;Q9Y4G8	RAPGEF2	Rap guanine nucleotide exchange factor 2	2	12479.2	9941.92	11294.2	14497.8	11404.1	13222.8	11946.9	14659.5	10053.5
A0A2R8Y6L5;Q13627;Q13627-2	DYRK1A	Dual-specificity tyrosine-phosphorylation-regulated kinase 1A (Fragment);Dual specificity tyrosine-phosphorylation-regulated kinase 1A;Isoform 1 of Dual specificity tyrosine-phosphorylation-regulated kinase 1A	11	53611.8	66119	66684.8	65682.7	59821.2	58380.6	63144.2	61686.4	59229
A0A2R8Y6N0	SMARCA4	Transcription activator BRG1 (Fragment)	2	17420.5	16955.1	9016.22	12192.6	16704.6	11675.6	14286.1	12183.5	11785.9
A0A2R8Y6W8;P19447	ERCC3	General transcription and DNA repair factor IIH helicase subunit XPB	13	210980	267332	238772	247589	195453	177705	262204	162819	222730
A0A2R8Y6X5;Q8NBS3-4	SLC4A11	Sodium bicarbonate transporter-like protein 11;Isoform 4 of Sodium bicarbonate transporter-like protein 11	1	476239	416208	403860	436171	555625	564388	375043	404850	394059
A0A2R8Y6Y7;A0A2R8YDQ9;Q9P2R7;Q9P2R7-2	SUCLA2	Succinate--CoA ligase [ADP-forming] subunit beta, mitochondrial;Succinate--CoA ligase [ADP-forming] subunit beta, mitochondrial;Succinate--CoA ligase [ADP-forming] subunit beta, mitochondrial;Isoform 2 of Succinate--CoA ligase [ADP-forming] subunit beta, mitochondrial	19	316297	690322	399840	597674	520728	413431	501896	514724	615039
A0A2R8Y7C0;P69905	HBA2;HBA1	Hemoglobin subunit alpha (Fragment);Hemoglobin subunit alpha	11	6.9411e+06	9519149	12336409	11178504	5798237	4953583	13227568	12900681	16543898
A0A2R8Y7C3;A0A2R8YE98;A0A494BZX3;Q8N4S0	CCDC82	Coiled-coil domain-containing protein 82	1	4982.75	4546.41	3756.47	5538.06	2393.08	1869.18	9329.8	6559.41	15533.3
A0A2R8Y7C8;A0A2R8YDR3;A0A2R8YGD6;P49815;P49815-4	TSC2	Tuberin;Tuberin (Fragment);Tuberin;Tuberin;Isoform 4 of Tuberin	16	100728	99581	109787	113270	113318	102482	89677.9	107544	107726
A0A2R8Y7J6;A0A2R8YD89;H3BNF9;Q9Y2V0;Q9Y2V0-2	C15orf41	Protein C15orf41;Protein C15orf41;Protein C15orf41 (Fragment);Protein C15orf41;Isoform 2 of Protein C15orf41	2	30876.9	8436.82	17088.5	17103.3	30687.1	22464.3	30957.9	22522.2	NaN
A0A2R8Y7R2;E9PFT6;P02042;P68871	HBB;HBD;HBD;HBB	Hemoglobin subunit beta;Hemoglobin subunit delta;Hemoglobin subunit delta;Hemoglobin subunit beta	1	261683	307425	521058	449792	187107	145185	468084	419001	584783
A0A2R8Y7R9;Q13136;Q13136-2	PPFIA1	Liprin-alpha-1 (Fragment);Liprin-alpha-1;Isoform 2 of Liprin-alpha-1	5	14756.5	10355.9	10986.5	11960.6	15368.6	17474.8	9984.07	10550.4	7840.59
A0A2R8Y7Y4;Q8N8A2;Q8N8A2-2	ANKRD44	Serine/threonine-protein phosphatase 6 regulatory ankyrin repeat subunit B;Serine/threonine-protein phosphatase 6 regulatory ankyrin repeat subunit B;Isoform 2 of Serine/threonine-protein phosphatase 6 regulatory ankyrin repeat subunit B	5	12060.9	12151.2	12176.4	11599.9	11202.5	10432	13966.3	11333.5	14894.9
A0A2R8Y811;P62263	RPS14	40S ribosomal protein S14 (Fragment);40S ribosomal protein S14	19	4.57268e+06	3.6645e+06	3.59799e+06	3.70433e+06	5.0091e+06	4.96951e+06	4020039	4463070	3.84446e+06
A0A2R8Y833;P31785	;IL2RG	Fibronectin type-III domain-containing protein;Cytokine receptor common subunit gamma	8	44180.4	71151.1	81362.1	79098.5	47160	46379.1	133814	138131	121904
A0A2R8Y849;A0A2R8YD14;E7ETK0;P62847;P62847-2;P62847-3;P62847-4	RPS24	40S ribosomal protein S24;40S ribosomal protein S24;40S ribosomal protein S24;40S ribosomal protein S24;Isoform 2 of 40S ribosomal protein S24;Isoform 3 of 40S ribosomal protein S24;Isoform 4 of 40S ribosomal protein S24	16	703355	516673	547853	565707	746653	790091	570963	720730	572562
A0A2R8Y852;P39880;P39880-2;P39880-3;P39880-5	CUX1	Homeobox protein cut-like;Homeobox protein cut-like 1;Isoform 2 of Homeobox protein cut-like 1;Isoform 3 of Homeobox protein cut-like 1;Isoform 6 of Homeobox protein cut-like 1	14	106096	96423	98296.5	88853.8	102142	103117	92315.4	100947	99803.6
A0A2R8Y855;B4DGM3;Q969G3;Q969G3-2	SMARCE1	SWI/SNF-related matrix-associated actin-dependent regulator of chromatin subfamily E member 1;SWI/SNF-related matrix-associated actin-dependent regulator of chromatin subfamily E member 1;SWI/SNF-related matrix-associated actin-dependent regulator of chromatin subfamily E member 1;Isoform 2 of SWI/SNF-related matrix-associated actin-dependent regulator of chromatin subfamily E member 1	17	268746	189818	213042	212714	263113	248805	216128	212128	201881
A0A2R8Y880;Q7Z6E9;Q7Z6E9-2	RBBP6	E3 ubiquitin-protein ligase RBBP6 (Fragment);E3 ubiquitin-protein ligase RBBP6;Isoform 2 of E3 ubiquitin-protein ligase RBBP6	8	25228.2	15592.3	19592.7	20845.1	19880.9	23072.6	17400.7	23065.9	18116.7
A0A2R8Y891;P08237;P08237-3	PFKM	ATP-dependent 6-phosphofructokinase;ATP-dependent 6-phosphofructokinase, muscle type;Isoform 3 of ATP-dependent 6-phosphofructokinase, muscle type	54	1776464	2.21751e+06	1.89751e+06	2.01009e+06	1.80347e+06	1.48266e+06	1.86837e+06	1589070	1.69353e+06
A0A2R8Y8E0;A0A2U3TZI2;H7C560;P15056	BRAF	Serine/threonine-protein kinase B-raf	8	98818.5	130479	109282	114797	110529	88558.7	181124	146484	166801
A0A2R8YCJ8;Q5T2H3;Q5THU2;Q9NVV5;Q9NVV5-2;Q9NVV5-3;Q9NVV5-5;Q9NVV5-6	AIG1	Androgen-induced gene 1 protein;Androgen-induced gene 1 protein (Fragment);Androgen-induced gene 1 protein;Androgen-induced gene 1 protein;Isoform 2 of Androgen-induced gene 1 protein;Isoform 3 of Androgen-induced gene 1 protein;Isoform 5 of Androgen-induced gene 1 protein;Isoform 6 of Androgen-induced gene 1 protein	1	34000.5	24758.5	31516.2	22846.7	19959.1	4832.76	34814.1	30799.5	51157.2
A0A2R8YCL1;Q13322;Q13322-2;Q13322-3;Q13322-4	GRB10	Growth factor receptor-bound protein 10;Growth factor receptor-bound protein 10;Isoform 1 of Growth factor receptor-bound protein 10;Isoform 2 of Growth factor receptor-bound protein 10;Isoform 4 of Growth factor receptor-bound protein 10	2	2032.25	5866.06	4863.34	3286.36	3504.19	5577.73	2262.59	1744.01	3818.82
A0A2R8YCL5;A0A2U3TZR0;Q9UBP0;Q9UBP0-3	SPAST	Spastin (Fragment);Spastin;Spastin;Isoform 3 of Spastin	13	23931.9	25073.7	25539.5	26314.7	25814.2	28922.7	22753.8	24610.7	26904
A0A2R8YCS7;Q9Y3Z3	SAMHD1	Deoxynucleoside triphosphate triphosphohydrolase SAMHD1	36	619301	930266	848295	779761	634385	598972	1.15964e+06	1.09604e+06	1.04004e+06
A0A2R8YCV2;Q8NCS4	;TMEM35B	Uncharacterized protein;Transmembrane protein 35B	1	53837.4	87971.4	72203	41153.9	57041.7	69648	150261	129887	166017
A0A2R8YD49;A0A2R8YEX0;Q9H1P3;Q9H1P3-2	OSBPL2	Oxysterol-binding protein;Oxysterol-binding protein;Oxysterol-binding protein-related protein 2;Isoform 2 of Oxysterol-binding protein-related protein 2	5	10801.7	12256.1	11872.4	12134.6	10644.3	11083	14853.5	12529.5	12660.5
A0A2R8YD58;E7EU96;P68400	CSNK2A1	Casein kinase II subunit alpha	37	2.18205e+06	1.9254e+06	1.75827e+06	2.51088e+06	2302790	2438446	2.00073e+06	2.21e+06	2.18452e+06
A0A2R8YD63;Q92547	TOPBP1	DNA topoisomerase 2-binding protein 1	13	50703.8	47691.1	36089	44775.9	40707.1	41553.6	39113.3	39147.5	47123.6
A0A2R8YD85;Q96BY6;Q96BY6-3	DOCK10	Dedicator of cytokinesis protein 10;Dedicator of cytokinesis protein 10;Isoform 3 of Dedicator of cytokinesis protein 10	11	45446.2	53641.7	49455.3	48566.8	38937.5	45768.3	58120.9	55249.8	54301.2
A0A2R8YDB8;H7BXF5;Q9H0E3;Q9H0E3-3	SAP130	Histone deacetylase complex subunit SAP130;Histone deacetylase complex subunit SAP130;Histone deacetylase complex subunit SAP130;Isoform 3 of Histone deacetylase complex subunit SAP130	4	35547.8	28869	28499.9	24506.7	34174.9	27045.4	26800	32486.7	27714.2
A0A2R8YDE6;Q9UBN7	HDAC6	Histone deacetylase 6	13	157296	255072	215965	253089	168307	190712	230845	228652	238309
A0A2R8YDJ1;A0A5K1VW60;Q99766	DMAC2L	ATP synthase subunit s, mitochondrial (Fragment);ATP synthase subunit s, mitochondrial;ATP synthase subunit s, mitochondrial	1	119210	141033	110962	94674.2	115645	129640	75390.6	106139	80811.6
A0A2R8YDQ0;Q9H267	;VPS33B	Uncharacterized protein;Vacuolar protein sorting-associated protein 33B	29	146986	196392	199381	190975	158602	168894	204292	171031	191390
A0A2R8YDQ5;C9JNZ9;Q6NUN9;Q6NUN9-2;Q6ZMS7;Q6ZMS7-2;Q75MW2;Q75MW2-2;Q8TD17;Q9UDV6;Q9UDV7;Q9UDV7-2	ZNF746;ZNF746;ZNF746;ZNF746;ZNF783;ZNF783;ZNF767P;ZNF767P;ZNF398;ZNF212;ZNF282;ZNF282	Zinc finger protein 746;Zinc finger protein 746;Zinc finger protein 746;Isoform 2 of Zinc finger protein 746;Protein ZNF783;Isoform 2 of Protein ZNF783;Protein ZNF767;Isoform 2 of Protein ZNF767;Zinc finger protein 398;Zinc finger protein 212;Zinc finger protein 282;Isoform 2 of Zinc finger protein 282	1	2053.17	2078.53	1343.11	2514.84	1.9354	1312.54	3073.46	1125.13	1801.58
A0A2R8YDR8;Q9BZD2;Q9BZD2-2	SLC29A3	Equilibrative nucleoside transporter 3;Equilibrative nucleoside transporter 3;Isoform 2 of Equilibrative nucleoside transporter 3	1	24133.2	NaN	22115.3	20446	23517.3	18158.3	28211.5	20645.9	25234
A0A2R8YEI1;P14210;P14210-2;P14210-3;P14210-4;P14210-5;P14210-6	HGF	Hepatocyte growth factor;Hepatocyte growth factor;Isoform 2 of Hepatocyte growth factor;Isoform 3 of Hepatocyte growth factor;Isoform 4 of Hepatocyte growth factor;Isoform 5 of Hepatocyte growth factor;Isoform 6 of Hepatocyte growth factor	1	127927	386923	290717	201157	164506	131565	384143	152688	325771
A0A2R8YEM2;P51946	CCNH	Cyclin-H	3	11532.3	19785.8	24181.6	22398.2	15519.5	20812.1	30156	18960.1	18360
A0A2R8YF87;Q96AX1	VPS33A	Vacuolar protein sorting-associated protein 33A	16	305909	314061	288844	298125	318440	323924	288621	290257	286731
A0A2R8YFB7;E9PNS0;Q5QJ74	;TBCEL;TBCEL	NIDO domain-containing protein (Fragment);Tubulin-specific chaperone cofactor E-like protein (Fragment);Tubulin-specific chaperone cofactor E-like protein	3	8811.38	13804.6	14847.9	14444.7	13930.5	13669	19806.5	18540	18146.7
A0A2R8YFH5;Q15437	SEC23B	Protein transport protein SEC23;Protein transport protein Sec23B	49	1.60017e+06	2.05407e+06	1.88332e+06	1.91557e+06	1632397	1.43416e+06	1.67516e+06	1527269	1.50999e+06
A0A2R8YG42;B1ALK7;Q14155-1;Q14155-5	ARHGEF7	Rho guanine nucleotide exchange factor 7;Rho guanine nucleotide exchange factor 7;Isoform 1 of Rho guanine nucleotide exchange factor 7;Isoform 5 of Rho guanine nucleotide exchange factor 7	10	45888.5	29453.2	33359.7	26599.4	52489.3	45180.4	34859.6	28985	30344.3
A0A2R8YGH5;H7C1E4;P61966	AP1S1	AP complex subunit sigma;AP complex subunit sigma (Fragment);AP-1 complex subunit sigma-1A	7	266110	243871	222696	240450	262454	293115	278883	239043	261429
A0A2R8YH03;Q5VWN6;Q5VWN6-2	TASOR2	Protein TASOR 2;Protein TASOR 2;Isoform 2 of Protein TASOR 2	1	4156.64	2110.98	1.31801	9400.24	8065.71	2716.18	8657.22	7827.18	1502.48
A0A2R8YH90	TPM4	Tropomyosin alpha-4 chain (Fragment)	1	NaN	NaN	NaN	NaN	9342.81	25847.7	NaN	NaN	1.70858
A0A2R8YHI9;Q15813;Q15813-2	TBCE	Tubulin-specific chaperone E;Tubulin-specific chaperone E;Isoform 2 of Tubulin-specific chaperone E	17	71984.6	92202.9	116871	107881	85037.1	81305.4	112498	107135	126138
A0A2U3TZH3;Q05639	EEF1A2	Elongation factor 1-alpha;Elongation factor 1-alpha 2	2	4941.44	5616.39	4003.95	5894.23	9155.75	5960.13	7947.57	6134.04	3956.2
A0A2U3TZH6	EPB41	Protein 4.1	18	209163	166199	186246	202931	219551	199513	182962	193087	178252
A0A2U3TZJ5;Q9H165;Q9H165-2;Q9H165-6	BCL11A	B-cell lymphoma/leukemia 11A;B-cell lymphoma/leukemia 11A;Isoform 2 of B-cell lymphoma/leukemia 11A;Isoform 6 of B-cell lymphoma/leukemia 11A	2	8830.92	7420.57	9859.08	6594.7	7254.54	11978.1	5314.98	7648.99	7804.81
A0A2U3TZL5;E9PNW4;P13987;P13987-2	CD59;;CD59;CD59	CD59 glycoprotein (Fragment);UPAR/Ly6 domain-containing protein;CD59 glycoprotein;Isoform 2 of CD59 glycoprotein	3	13813.9	14131.7	19720.1	16196.7	14138.3	6223	26026.7	33258.4	29634.6
A0A2U3TZV8;Q4KWH8;Q4KWH8-2;Q4KWH8-3;Q4KWH8-4	PLCH1	Phosphoinositide phospholipase C;1-phosphatidylinositol 4,5-bisphosphate phosphodiesterase eta-1;Isoform 2 of 1-phosphatidylinositol 4,5-bisphosphate phosphodiesterase eta-1;Isoform 3 of 1-phosphatidylinositol 4,5-bisphosphate phosphodiesterase eta-1;Isoform 4 of 1-phosphatidylinositol 4,5-bisphosphate phosphodiesterase eta-1	1	405611	1.03559e+06	878122	613656	527568	440271	975837	333128	642782
A0A2Y9D025;P56556	NDUFA6	NADH dehydrogenase [ubiquinone] 1 alpha subcomplex subunit 6	5	274449	320570	381418	316215	256822	236543	321786	393283	323269
A0A384DVK4;Q7Z5L2;Q7Z5L2-2	R3HCC1L	Coiled-coil domain-containing protein R3HCC1L;Coiled-coil domain-containing protein R3HCC1L;Isoform 2 of Coiled-coil domain-containing protein R3HCC1L	6	12948.8	13949.8	14020.2	13160.5	14057.3	16682.5	11503.4	13832.6	9906.9
A0A384DVL6;C9J0Q5;C9J7T7;C9JE98;C9JQE8;Q9Y618;Q9Y618-4;Q9Y618-5	NCOR2	Nuclear receptor corepressor 2;Nuclear receptor corepressor 2;Nuclear receptor corepressor 2;Nuclear receptor corepressor 2;Nuclear receptor corepressor 2 (Fragment);Nuclear receptor corepressor 2;Isoform 3 of Nuclear receptor corepressor 2;Isoform 4 of Nuclear receptor corepressor 2	2	22055.8	12360.2	15563.3	19573	15743	13965.8	10970.7	16103.7	17954.5
A0A384DVU0;Q8IY17;Q8IY17-3	PNPLA6	Patatin-like phospholipase domain-containing protein 6;Patatin-like phospholipase domain-containing protein 6;Isoform 3 of Patatin-like phospholipase domain-containing protein 6	15	114868	138894	132129	125043	104308	106310	119861	134371	138246
A0A384N5Y3;F5H2F4;V9GYY3	MTHFD1	C-1-tetrahydrofolate synthase, cytoplasmic;C-1-tetrahydrofolate synthase, cytoplasmic;C-1-tetrahydrofolate synthase, cytoplasmic	84	4.37662e+06	6.62767e+06	6.57256e+06	5906798	4.46969e+06	4270791	5701989	4.74445e+06	5.72304e+06
A0A3B3IRE4;Q8TCE6;Q8TCE6-2	DENND10	DENN domain-containing protein 10;DENN domain-containing protein 10;Isoform 2 of DENN domain-containing protein 10	4	169874	195883	176102	174772	212112	190639	226679	165236	190573
A0A3B3IRI9;A0A3B3IRJ8;A0A3B3IRP8;A0A3B3IRV1;A0A3B3IRZ8;A0A3B3IS68;A0A3B3ISJ4;A0A3B3ISS7;A0A3B3ISY0;A0A3B3IT04;A0A3B3IT84;A0A3B3IT95;A0A3B3ITV2;A0A3B3ITZ3;A0A3B3IU01;A6NFW1;A6NGJ7;A6NMT1;C9J8F0;E7EVA8;E7EW22;Q9BY41;Q9BY41-5	HDAC8;HDAC8;HDAC8;;HDAC8;HDAC8;HDAC8;HDAC8;HDAC8;HDAC8;HDAC8;HDAC8;HDAC8;HDAC8;HDAC8;HDAC8;HDAC8;HDAC8;HDAC8;HDAC8;HDAC8;HDAC8;HDAC8	Histone deacetylase 8;Histone deacetylase 8;Histone deacetylase 8;Hist_deacetyl domain-containing protein (Fragment);Histone deacetylase 8;Histone deacetylase 8;Histone deacetylase 8;Histone deacetylase 8;Histone deacetylase 8;Histone deacetylase 8;Histone deacetylase 8;Histone deacetylase 8 (Fragment);Histone deacetylase 8 (Fragment);Histone deacetylase 8;Histone deacetylase 8;Histone deacetylas…	1	7271.97	13177.2	8190.49	11341.1	13579	8628.91	13538.7	10146.7	11451.7
A0A3B3IRJ1;C9J477;C9J579;C9JA22;C9JCY2;F8WDG2;Q6PIY5;Q6PIY5-2	ARMH1	Armadillo-like helical domain-containing protein 1;Armadillo-like helical domain-containing protein 1 (Fragment);Armadillo-like helical domain-containing protein 1 (Fragment);Armadillo-like helical domain-containing protein 1 (Fragment);Armadillo-like helical domain-containing protein 1 (Fragment);Armadillo-like helical domain-containing protein 1;Armadillo-like helical domain containing protein …	1	14180.2	14378.1	9653.66	13189.3	22839.6	16283.2	13011.9	13679.6	13165.4
A0A3B3IRL2;O75629	CREG1	Cellular repressor of E1A-stimulated genes 1, isoform CRA_a;Protein CREG1	2	35507.8	18336.9	21473.4	17051.2	36546.9	20483.9	25615	40647.9	36659.6
A0A3B3IRQ9;P55265-3	ADAR	Double-stranded RNA-specific adenosine deaminase (Fragment);Isoform 3 of Double-stranded RNA-specific adenosine deaminase	114	1702786	1.60439e+06	1.53261e+06	1.4948e+06	1.63782e+06	1.73918e+06	1.69431e+06	1.57598e+06	1.70256e+06
A0A3B3IRR1;A0A3F2YNY7;F5H345;P08397;P08397-2	HMBS	Porphobilinogen deaminase;Porphobilinogen deaminase;Porphobilinogen deaminase;Porphobilinogen deaminase;Isoform 2 of Porphobilinogen deaminase	5	95919.4	67710.2	55397.4	74859.3	140476	110454	67615.5	86443.2	73431
A0A3B3IRR6;A0A3B3IT54;A0A3B3ITA3;Q9H7E9;Q9H7E9-2	C8orf33	UPF0488 protein C8orf33;UPF0488 protein C8orf33;UPF0488 protein C8orf33;UPF0488 protein C8orf33;Isoform 2 of UPF0488 protein C8orf33	11	158013	112059	109842	90979.8	158242	157393	91487.5	91624.5	90305.2
A0A3B3IRT8;C9IZQ1;C9J3L8;C9J5W0;E9PAL7;P43307	SSR1	Translocon-associated protein subunit alpha	4	2.77489e+06	2.65164e+06	2.7795e+06	2.4915e+06	2.21553e+06	2.23572e+06	6.80376e+06	5.76861e+06	6.1791e+06
A0A3B3IRW9;Q6P4E1;Q6P4E1-5	GOLM2	Golgi membrane protein 2;Protein GOLM2;Isoform 5 of Protein GOLM2	2	44327.6	62249.7	49839.6	49416.7	42027.3	34387.7	82517.1	68565.9	80835.3
A0A3B3IRX1		Uncharacterized protein	1	NaN	28778.8	21144.5	31403.2	36506.4	20268.1	51980.6	NaN	68384.6
A0A3B3IS53;A0A3F2YNX6;A5PLL3;Q92794	KAT6A	Histone acetyltransferase (Fragment);Histone acetyltransferase;Histone acetyltransferase;Histone acetyltransferase KAT6A	5	21003.5	17699.2	31724.2	16537.3	15570.5	22383	14867	17705.6	17107.3
A0A3B3IS71	RB1	Retinoblastoma-associated protein	13	67041.1	102985	108196	94650	86818.1	76159.6	63441.5	52796.8	79968.1
A0A3B3IS79;F5H527;Q76I76	SSH2	Protein phosphatase Slingshot homolog 2	1	21606.4	23880.8	28057.4	20418.3	23707.6	22001.3	18683.5	25839.2	18622.7
A0A3B3ISA1;A0A499FJD3;Q96S15	WDR24	GATOR complex protein WDR24	8	192184	243144	278518	213056	214686	152974	233349	213188	269435
A0A3B3ISE5;A0A3B3ISE9;A0A3B3IT79;B7Z1T1;H7BYE5;H7C384;O00258;O00258-2	GET1;WRB-SH3BGR;GET1;GET1;GET1;GET1;GET1;GET1	Guided entry of tail-anchored proteins factor 1;Uncharacterized protein;Guided entry of tail-anchored proteins factor 1 (Fragment);Guided entry of tail-anchored proteins factor 1;Guided entry of tail-anchored proteins factor 1 (Fragment);Guided entry of tail-anchored proteins factor 1;Guided entry of tail-anchored proteins factor 1;Isoform 2 of Guided entry of tail-anchored proteins factor 1	2	66321	80130.9	80607.8	69223	72645.5	63391.7	102585	88574.2	97726.8
A0A3B3ISE6;A0A3B3ITJ7	KDM5B	Lysine-specific demethylase 5B	8	36583.8	41479.8	40860.3	33713.9	36091.7	36269.4	31837.6	35870.7	39319.1
A0A3B3ISF0;Q659C4;Q659C4-2	LARP1B	La-related protein 1B;La-related protein 1B;Isoform 2 of La-related protein 1B	2	14964.8	20931	11548.8	15754.2	16779.8	20198	18260.9	15724.3	13729.2
A0A3B3ISF9;B4DKB2;P42892;P42892-2;P42892-3;P42892-4	ECE1	Endothelin-converting enzyme 1;Endothelin-converting enzyme 1;Endothelin-converting enzyme 1;Isoform A of Endothelin-converting enzyme 1;Isoform C of Endothelin-converting enzyme 1;Isoform D of Endothelin-converting enzyme 1	11	37296.1	28010.1	26086.5	28467.7	35546.4	31779	73140.3	64923.6	78638.1
A0A3B3ISG5;P14735	IDE	Insulin-degrading enzyme	48	433983	477341	500789	428991	459017	446251	467412	261470	452741
A0A3B3ISV4	VKORC1L1	Vitamin K epoxide reductase complex subunit 1-like protein 1	7	98396.5	128376	115502	106301	98325.6	111362	153892	146736	151853
A0A3B3IT31;A0A494C126;Q9NUN5;Q9NUN5-3	LMBRD1	Probable lysosomal cobalamin transporter;Probable lysosomal cobalamin transporter (Fragment);Lysosomal cobalamin transport escort protein LMBD1;Isoform 3 of Lysosomal cobalamin transport escort protein LMBD1	1	NaN	NaN	NaN	1451.06	NaN	NaN	2917.32	718.603	4449.17
A0A3B3IT47;Q9Y2I8;Q9Y2I8-2	WDR37	WD repeat-containing protein 37;WD repeat-containing protein 37;Isoform 2 of WD repeat-containing protein 37	10	72532.7	66379.6	50165.3	54347.6	80762	83103.6	60577.8	50349.9	57995.1
A0A3B3IT82;P54132	BLM	Bloom syndrome protein	11	45030.5	66314.6	54998.8	61845.4	45756.4	37347.4	59639	43376.3	66380.1
A0A3B3ITC2;Q13884	SNTB1	Beta-1-syntrophin	6	17892.5	26723.8	27067.8	22729.8	19663.8	19095.3	25962.4	24464.9	25175.9
A0A3B3ITH3;Q9P2X3;Q9P2X3-2	IMPACT	Protein IMPACT;Protein IMPACT;Isoform 2 of Protein IMPACT	6	50587.3	95834.1	64275.5	92371.1	70099.7	72100.7	68579.6	69684.3	86865
A0A3B3ITJ4	HNRNPL	Heterogeneous nuclear ribonucleoprotein L (Fragment)	3	69117.8	68562.1	77781.1	66637.7	69666.6	93708.7	61057.8	82019.8	65522.8
A0A3B3ITK7;P36871	PGM1	Phosphoglucomutase-1	27	542789	466467	426127	470048	624284	648622	442081	383529	393517
A0A3B3ITL1;Q8WUD1	RAB2B	Ras-related protein Rab-2B	4	20747.4	30333.9	21201.5	27526.9	22731.3	23835.5	26452.3	23054.8	22769.7
A0A3B3ITN6;D6RA89;D6RBB0;O60683;O60683-2	PEX10	Peroxisome biogenesis factor 10 (Fragment);Peroxisome biogenesis factor 10;Peroxisome biogenesis factor 10;Peroxisome biogenesis factor 10;Isoform 2 of Peroxisome biogenesis factor 10	1	11666.1	9601.02	6021.01	8330.4	10887.1	10468.5	9177.3	11143.9	8308.21
A0A3B3ITP4;Q495G5;Q8IVH4	MMAA	Methylmalonic aciduria type A protein, mitochondrial;MMAA protein;Methylmalonic aciduria type A protein, mitochondrial	4	34826.3	46349.9	50529.6	42954.3	52990	57817.8	59621.1	56609.3	60511.6
A0A3B3ITR4		Uncharacterized protein (Fragment)	2	6964.63	6378.12	4045.35	5287.46	5925.43	5550.95	4745.45	3346.99	4491.92
A0A3B3ITR6;O95363	FARS2	Phenylalanine--tRNA ligase, mitochondrial;Phenylalanine--tRNA ligase, mitochondrial	12	64484	97437.9	79113	84620.6	75048.4	69466.1	77490.5	80753.9	87774.6
A0A3B3ITT5;P47914	RPL29	60S ribosomal protein L29	6	231277	150153	176308	176837	213257	255195	134650	189234	134931
A0A3B3ITU3;Q9H246	C1orf21	Uncharacterized protein C1orf21	1	9150.57	4991.66	4606.96	6796.84	7399.95	7507.62	5611.56	5811.71	4835.79
A0A3B3ITU8;A0A3B3IU04;A0A3F2YNW8;Q14643;Q14643-2;Q14643-3;Q14643-4;Q14643-5;Q14643-6;Q14643-7;Q14643-8	ITPR1	Inositol 1,4,5-trisphosphate receptor type 1;Inositol 1,4,5-trisphosphate receptor type 1;Inositol 1,4,5-trisphosphate receptor type 1;Inositol 1,4,5-trisphosphate receptor type 1;Isoform 2 of Inositol 1,4,5-trisphosphate receptor type 1;Isoform 3 of Inositol 1,4,5-trisphosphate receptor type 1;Isoform 4 of Inositol 1,4,5-trisphosphate receptor type 1;Isoform 5 of Inositol 1,4,5-trisphosphate rec…	10	93897.8	142191	137798	116048	83190.8	107575	164685	158501	159971
A0A3B3ITW3;P28288	ABCD3	ATP-binding cassette sub-family D member 3	19	212530	291037	282442	289753	227076	190202	207954	204101	227615
A0A3B3ITX4;E9PN17;O75964	;ATP5MG;ATP5MG	Uncharacterized protein;ATP synthase subunit g, mitochondrial;ATP synthase subunit g, mitochondrial	7	2145820	1.71642e+06	2.39574e+06	1919816	1902945	2.18295e+06	1.9989e+06	2.08456e+06	2273764
A0A3B3ITY6;O94985;O94985-2;Q5SR54	CLSTN1	Calsyntenin-1 (Fragment);Calsyntenin-1;Isoform 2 of Calsyntenin-1;Calsyntenin-1 (Fragment)	1	5006.24	4093.12	NaN	NaN	4341	5550.96	9128.86	NaN	11651.6
A0A3B3ITZ9;Q9Y2W1	THRAP3	Thyroid hormone receptor-associated protein 3	33	484127	348652	380702	373868	436844	437977	356341	371196	355342
A0A3B3IU16;C9JTT8;H7C1N3;O15155;O15155-2;Q68DU7	BET1	BET1 homolog;BET1 homolog;BET1 homolog (Fragment);BET1 homolog;Isoform 2 of BET1 homolog;BET1 homolog	1	2422.59	1106.39	7530.7	5285.08	NaN	2348.04	3840.57	1804.48	1692.16
A0A3B3IU33;Q9Y303;Q9Y303-2;Q9Y303-3	AMDHD2	N-acetylglucosamine-6-phosphate deacetylase;N-acetylglucosamine-6-phosphate deacetylase;Isoform 2 of N-acetylglucosamine-6-phosphate deacetylase;Isoform 3 of N-acetylglucosamine-6-phosphate deacetylase	6	112010	85013.2	67286.9	80744.6	152287	122574	85513.1	88732.1	105632
A0A3B3IU42;O14893;O14893-3	GEMIN2	Gem-associated protein 2;Gem-associated protein 2;Isoform 3 of Gem-associated protein 2	4	39472.4	133268	72993.4	35969	54276.6	47495.3	39371.4	81784.8	85226.1
A0A3B3IU45;P33991	MCM4	DNA helicase;DNA replication licensing factor MCM4	90	2.48988e+06	3.62587e+06	3.38106e+06	3373221	2446028	2.22945e+06	3.20678e+06	2.66258e+06	3.1559e+06
A0A3B3IU55;Q8WXE9;Q8WXE9-3	STON2	Stonin-2;Stonin-2;Isoform 2 of Stonin-2	3	11982.4	18468	18668.2	32806.6	12752.5	17730.2	9248.12	9868.54	15193.3
A0A3B3IU69;F8W717;O00423;O00423-3	EML1	Echinoderm microtubule-associated protein-like 1;Echinoderm microtubule-associated protein-like 1;Echinoderm microtubule-associated protein-like 1;Isoform 3 of Echinoderm microtubule-associated protein-like 1	1	47650.6	34987.4	26541.6	39590.2	29687.5	47796.5	25828.9	23889.4	18237.8
A0A3B3IUB1;Q13144	EIF2B5	Translation initiation factor eIF-2B subunit epsilon	26	627812	755695	693412	737018	633926	500835	730659	615084	669228
A0A3B3IUB5;Q8TCT9;Q8TCT9-5	HM13	Minor histocompatibility antigen H13;Minor histocompatibility antigen H13;Isoform 5 of Minor histocompatibility antigen H13	13	576519	886896	612522	945384	707697	698296	1.02179e+06	903596	1.2273e+06
A0A3B3IUB9	BIRC6	Baculoviral IAP repeat-containing protein 6 (Fragment)	32	218995	260052	265759	249694	207818	205866	253939	244911	236515
A0A3B3IUC0;Q9Y287;Q9Y287-2	ITM2B	Integral membrane protein 2B;Integral membrane protein 2B;Isoform 2 of Integral membrane protein 2B	1	2978.31	8350.02	5384.7	9067.29	4075.45	5523.82	39860.5	31945.3	37958.5
A0A3B3IUD2;Q9BUK6;Q9BUK6-2;Q9BUK6-3;Q9BUK6-7	MSTO1	Protein misato homolog 1;Protein misato homolog 1;Isoform 2 of Protein misato homolog 1;Isoform 3 of Protein misato homolog 1;Isoform 7 of Protein misato homolog 1	18	437682	538683	521423	492701	473090	469730	640928	532738	589303
A0A3B3IUD7;Q14690	PDCD11	Programmed cell death 11, isoform CRA_a;Protein RRP5 homolog	82	993938	971467	919898	859818	1.0052e+06	1.08771e+06	886951	962487	915196
A0A3F2YNY6;O75400;O75400-2;O75400-3	PRPF40A	Pre-mRNA-processing factor 40 homolog A;Pre-mRNA-processing factor 40 homolog A;Isoform 2 of Pre-mRNA-processing factor 40 homolog A;Isoform 3 of Pre-mRNA-processing factor 40 homolog A	21	379423	337585	348990	340954	371189	395103	327287	351840	343349
A0A494BYR6;Q86Y91;Q86Y91-6	KIF18B	Kinesin-like protein;Kinesin-like protein KIF18B;Isoform 2 of Kinesin-like protein KIF18B	1	4151.71	1538.38	631.385	1231.36	272.064	NaN	NaN	NaN	NaN
A0A494BZT7;O14656	TOR1A	Torsin-1A	5	66492.7	56002.1	54746.8	52022.4	57431.1	68242	156263	139111	110805
A0A494BZT8;Q9Y6A5	TACC3	Transforming acidic coiled-coil-containing protein 3	10	30923.5	40730.6	54827.6	45347.3	25015.2	21667.3	28158.3	30427.3	25942.1
A0A494BZV2	MPRIP	Myosin phosphatase Rho-interacting protein	1	7690.72	4617.38	5245.52	5816.9	7318.1	6443.09	3356.4	4981.72	NaN
A0A494BZZ2;B7Z596;F5H7S3;H0YK48;H0YKJ4;H7BYY1;P09493-5	TPM1	Tropomyosin alpha-1 chain;Tropomyosin alpha-1 chain;Tropomyosin alpha-1 chain;Tropomyosin alpha-1 chain;Tropomyosin 1 (Alpha), isoform CRA_b;Tropomyosin 1 (Alpha), isoform CRA_m;Isoform 5 of Tropomyosin alpha-1 chain	3	364217	253355	188472	203142	389477	354022	249941	154384	192594
A0A494C004;A0A494C141;A0A499FJ53;A6XNE1;Q16635;Q16635-2;Q16635-3;Q16635-4;Q16635-5;Q16635-6;Q16635-7;Q16635-8;Q16635-9	TAZ	Tafazzin family protein;Tafazzin family protein (Fragment);Tafazzin family protein;Tafazzin family protein;Tafazzin;Isoform 2 of Tafazzin;Isoform 3 of Tafazzin;Isoform 4 of Tafazzin;Isoform 5 of Tafazzin;Isoform 6 of Tafazzin;Isoform 7 of Tafazzin;Isoform 8 of Tafazzin;Isoform 9 of Tafazzin	7	30887.6	36147.5	46811.1	40376.1	27857.3	29735.5	37047.3	45924.2	31159.1
A0A494C017;A0A499FIY8;C9JC07;C9JJV6;C9JZL8;Q96S97	MYADM	Myeloid-associated differentiation marker (Fragment);Myeloid-associated differentiation marker (Fragment);Myeloid-associated differentiation marker (Fragment);Myeloid-associated differentiation marker (Fragment);Myeloid-associated differentiation marker (Fragment);Myeloid-associated differentiation marker	1	171349	194089	152521	137580	160961	165533	131749	147900	165556
A0A494C028;P35659	DEK	Protein DEK	17	736646	469125	667357	654015	729510	667356	611941	598180	520926
A0A494C050;Q5M9Q1;Q8N5F7	NKAP;NKAPL;NKAP	NF-kappa-B-activating protein (Fragment);NKAP-like protein;NF-kappa-B-activating protein	3	28187	43506.5	43759.2	42761.4	34901	16239.4	37486.3	30254	35898
A0A494C066;B7Z4W5;Q16773;Q16773-2	KYAT1	Kynurenine--oxoglutarate transaminase 1;Cysteine conjugate-beta lyase cytoplasmic (Glutamine transaminase K, kyneurenine aminotransferase), isoform CRA_b;Kynurenine--oxoglutarate transaminase 1;Isoform 2 of Kynurenine--oxoglutarate transaminase 1	2	14880.3	23966.5	15516.6	27660.1	33576.6	20813.3	13559.5	27692.9	22051.1
A0A494C070;A0A494C0Z6;A0A494C1G8;H0Y6K5;H0Y7L6;Q02447;Q02447-2;Q02447-3;Q02447-4;Q02447-5;Q02447-6	SP3	Transcription factor Sp3;Transcription factor Sp3 (Fragment);Transcription factor Sp3 (Fragment);Transcription factor Sp3;Transcription factor Sp3 (Fragment);Transcription factor Sp3;Isoform 2 of Transcription factor Sp3;Isoform 3 of Transcription factor Sp3;Isoform 4 of Transcription factor Sp3;Isoform 5 of Transcription factor Sp3;Isoform 6 of Transcription factor Sp3	4	51891.9	37954.9	30146.1	38961.2	54831.3	74402.5	26936.5	41307.8	40728.5
A0A494C0B4;P54725;P54725-2;P54725-3	RAD23A	UV excision repair protein RAD23 homolog A;UV excision repair protein RAD23 homolog A;Isoform 2 of UV excision repair protein RAD23 homolog A;Isoform 3 of UV excision repair protein RAD23 homolog A	7	240571	138039	166021	159155	240512	213740	209179	177089	184641
A0A494C0G1;H0Y987;O95394;O95394-3;O95394-4	PGM3	Phosphoacetylglucosamine mutase;Phosphoacetylglucosamine mutase;Phosphoacetylglucosamine mutase;Isoform 2 of Phosphoacetylglucosamine mutase;Isoform 3 of Phosphoacetylglucosamine mutase	11	106417	86771.2	83133.3	95035.7	106755	108063	92366	100862	89413
A0A494C0G4;A0A494C0Y4;A0JLT2;A0JLT2-2;J3KR33	MED19	Mediator of RNA polymerase II transcription subunit 19;Mediator of RNA polymerase II transcription subunit 19;Mediator of RNA polymerase II transcription subunit 19;Isoform 2 of Mediator of RNA polymerase II transcription subunit 19;Mediator of RNA polymerase II transcription subunit 19	3	50900.6	47862.2	60926	40436.5	61187	72805	74725.4	154527	121016
A0A494C0J7;Q08188	;TGM3	TGc domain-containing protein;Protein-glutamine gamma-glutamyltransferase E	2	4287.9	6098.33	5058.37	5198.74	4670.33	5384.6	4309.26	4892.34	5503.74
A0A494C0L6;C9JGI3;P19971;P19971-2	TYMP	Thymidine phosphorylase (Fragment);Thymidine phosphorylase (Fragment);Thymidine phosphorylase;Isoform 2 of Thymidine phosphorylase	2	4601.29	2940.62	4389.91	3935.1	3571.36	4541.07	5573.78	6800.52	5938.61
A0A494C0N9;A0A494C0Y3		Uncharacterized protein	1	2273.31	4733.43	1829.64	1378.24	3846.09	2791.7	3147.59	NaN	2825.55
A0A494C0R8	CLUH	Clustered mitochondria protein homolog	62	814579	773937	764102	688439	826612	891687	693599	700799	737321
A0A494C0S0;Q9H3E2	SNX25	Sorting nexin-25	4	14232.7	14132.3	14512.3	18983.9	12322.6	14180.6	18178.8	11311	20165.5
A0A494C0W0;O95453;O95453-2	PARN	Poly(A)-specific ribonuclease PARN;Poly(A)-specific ribonuclease PARN;Isoform 2 of Poly(A)-specific ribonuclease PARN	25	323876	451295	426569	421789	352047	322085	379779	374591	344727
A0A494C0Z5;Q9H082	RAB33B	Ras-related protein Rab-33B	1	171266	232873	161781	166952	197484	183180	176669	164750	162909
A0A494C100;Q9UJA3;Q9UJA3-2;Q9UJA3-3;Q9UJA3-4	;MCM8;MCM8;MCM8;MCM8	MCM domain-containing protein;DNA helicase MCM8;Isoform 2 of DNA helicase MCM8;Isoform 3 of DNA helicase MCM8;Isoform 4 of DNA helicase MCM8	2	236759	283774	236021	183011	193072	164121	228430	176012	229932
A0A494C105;Q9H3U5;Q9H3U5-3;Q9H3U5-5;Q9H3U5-6	MFSD1	Major facilitator superfamily domain-containing protein 1;Major facilitator superfamily domain-containing protein 1;Isoform 3 of Major facilitator superfamily domain-containing protein 1;Isoform 5 of Major facilitator superfamily domain-containing protein 1;Isoform 6 of Major facilitator superfamily domain-containing protein 1	2	77029.4	89865.3	72437.5	85374	86429.3	96922.8	171649	120460	126582
A0A494C108;Q8N9T8	KRI1	Protein KRI1 homolog	7	59504	30907.4	38119.5	40489.4	59569.6	54660.3	32068.1	35616.7	35285.4
A0A494C164;P52630;P52630-4	STAT2	Signal transducer and activator of transcription;Signal transducer and activator of transcription 2;Isoform 2 of Signal transducer and activator of transcription 2	15	105584	140405	109599	106438	97918.3	109482	183169	138083	160711
A0A494C165;P12955	PEPD	Xaa-Pro dipeptidase (Fragment);Xaa-Pro dipeptidase	23	605582	354934	533743	476165	698636	583025	565138	427207	407999
A0A494C169;Q9NVE7	PANK4	4'-phosphopantetheine phosphatase	27	119318	146299	126566	139148	132378	111570	146072	115804	141784
A0A494C1F2;P35658;P35658-2;P35658-3;P35658-4;P35658-5	NUP214	Nuclear pore complex protein Nup214;Nuclear pore complex protein Nup214;Isoform 2 of Nuclear pore complex protein Nup214;Isoform 3 of Nuclear pore complex protein Nup214;Isoform 4 of Nuclear pore complex protein Nup214;Isoform 5 of Nuclear pore complex protein Nup214	30	200212	199720	208728	208222	180497	183091	187955	207656	191577
A0A494C1J1;C9J8U1;F8WAN1;Q69YQ0;Q69YQ0-2	SPECC1L;SPECC1L;SPECC1L-ADORA2A;SPECC1L;SPECC1L	Cytospin-A;Cytospin-A (Fragment);SPECC1L-ADORA2A readthrough (NMD candidate);Cytospin-A;Isoform 2 of Cytospin-A	2	25918.7	25110.7	31052.6	35434.5	23850.1	34205.8	27331.5	30803.1	32037.8
A0A494C1L5;P50851-2	LRBA	Lipopolysaccharide-responsive and beige-like anchor protein;Isoform 2 of Lipopolysaccharide-responsive and beige-like anchor protein	32	163346	198260	195487	191722	151299	157929	176623	174307	165699
A0A494C1M4;Q3SY69	ALDH1L2	10-formyltetrahydrofolate dehydrogenase;Mitochondrial 10-formyltetrahydrofolate dehydrogenase	49	384201	774596	766190	703827	401483	329250	705833	476055	601739
A0A494C1N0;P26885	FKBP2	Peptidylprolyl isomerase;Peptidyl-prolyl cis-trans isomerase FKBP2	10	515475	511263	572645	514454	533930	456294	656720	737695	679539
A0A494C1P7;Q86WJ1	CHD1L	Chromodomain-helicase-DNA-binding protein 1-like	28	209196	292707	277091	262981	217327	229705	238267	205934	274093
A0A494C1V1;H0Y764;Q6ZNJ1;Q6ZNJ1-2;Q6ZNJ1-3	NBEAL2	Neurobeachin-like protein 2;Neurobeachin-like protein 2 (Fragment);Neurobeachin-like protein 2;Isoform 2 of Neurobeachin-like protein 2;Isoform 3 of Neurobeachin-like protein 2	4	35722.3	44318.2	41909.2	33923.1	34852	35169	34971.1	30857.1	42229.3
A0A499FI31	SART3	Squamous cell carcinoma antigen recognized by T-cells 3	47	601095	573905	564793	552911	567169	599384	510329	511892	546178
A0A499FI48	PDIA4	Protein disulfide-isomerase	103	5.2987e+06	6.09195e+06	5808917	6.10677e+06	5.02282e+06	4.3659e+06	8629052	8443240	7.47587e+06
A0A499FIX8;A0FGR8-2;H7BXI1	ESYT2	Extended synaptotagmin-2;Isoform 2 of Extended synaptotagmin-2;Extended synaptotagmin-2	32	201148	293350	290755	250520	211197	165200	354460	250125	312734
A0A499FIY5;Q8N3Y1;Q8N3Y1-2	FBXW8	F-box/WD repeat-containing protein 8;F-box/WD repeat-containing protein 8;Isoform 2 of F-box/WD repeat-containing protein 8	3	19440.6	27452.7	26365	30460	23808.2	19415.3	25413.8	23644.4	23519.4
A0A499FIZ0	WDR26	WD repeat-containing protein 26	5	54486.9	69531.4	74135	60400.7	56161.2	61432.2	71613.9	61352	76007.2
A0A499FJI4;O75592;O75592-2	MYCBP2	E3 ubiquitin-protein ligase MYCBP2;E3 ubiquitin-protein ligase MYCBP2;Isoform 2 of E3 ubiquitin-protein ligase MYCBP2	15	35589.3	39755.1	36907	38764.6	35811.9	27297.2	44753.2	46657.5	47083.2
A0A499FJK2;P01137	TGFB1	Transforming growth factor beta;Transforming growth factor beta-1 proprotein	1	4904.15	NaN	2270.3	5749.58	5630.74	4326.48	11654.6	10180.8	12492.8
A0A4W9A917;P01860	IGHG3	Immunoglobulin heavy constant gamma 3 (Fragment);Immunoglobulin heavy constant gamma 3	6	89504.1	121840	144172	115596	79047.4	126554	104126	207260	175219
A0A590UJ43;P48729;U3KPX3	CSNK1A1	Casein kinase I isoform alpha	15	182237	155494	156460	155316	156799	144867	179758	187237	168282
A0A590UJ84;A0A590UK57;H7BYW9;Q9P2R6	RERE	Arginine-glutamic acid dipeptide repeats protein (Fragment);Arginine-glutamic acid dipeptide repeats protein;Arginine-glutamic acid dipeptide repeats protein;Arginine-glutamic acid dipeptide repeats protein	3	20273.6	13109.6	11854.1	13774.8	15511.3	14813.3	14513.3	15098	15128
A0A590UJA9;C9JCW7;C9JE12;Q9BVT8	TMUB1	Transmembrane and ubiquitin-like domain-containing protein 1;Transmembrane and ubiquitin-like domain-containing protein 1 (Fragment);Transmembrane and ubiquitin-like domain-containing protein 1 (Fragment);Transmembrane and ubiquitin-like domain-containing protein 1	7	212139	319683	309979	278118	211993	202089	620037	516585	559624
A0A590UJC7;A0A590UK51;O60733;O60733-2	PLA2G6	85/88 kDa calcium-independent phospholipase A2;85/88 kDa calcium-independent phospholipase A2;85/88 kDa calcium-independent phospholipase A2;Isoform SH-iPLA2 of 85/88 kDa calcium-independent phospholipase A2	3	12732.7	18515.3	21265.8	21555.2	13297.3	9377.33	20399.9	18482.8	19815.2
A0A590UJD8;A0A590UJW2;Q5VVJ2	MYSM1	Histone H2A deubiquitinase MYSM1	5	15677	12883.6	14576.6	12568.8	16084.4	14182.6	9389.5	14731.5	15688.3
A0A590UJF2;A0A590UJF7;A0A590UJP0;A8MTK3;B7Z7M5;Q5MJ34;Q9NUX5;Q9NUX5-2	POT1	Protection of telomeres protein 1;Protection of telomeres protein 1;Protection of telomeres protein 1;POT1 protection of telomeres 1 homolog (S. pombe), isoform CRA_a;Protection of telomeres protein 1;Protection of telomeres protein 1;Protection of telomeres protein 1;Isoform 2 of Protection of telomeres protein 1	1	2303.53	2601.33	3128.94	3770.36	1707.12	1140.89	3824.65	3225.88	1944.53
A0A590UJK3;Q14BN4;Q14BN4-2;Q14BN4-3	SLMAP	Sarcolemmal membrane-associated protein;Sarcolemmal membrane-associated protein;Isoform 2 of Sarcolemmal membrane-associated protein;Isoform 3 of Sarcolemmal membrane-associated protein	6	47153.5	41841.5	41249.3	42136.4	51518.9	42221.6	45255.3	40947.1	46450
A0A590UJK4;A0A590UJP7;A0A590UK01;A0A590UK80;Q13247;Q13247-3	SRSF6;SRSF6;SRSF6;;SRSF6;SRSF6	Serine/arginine-rich-splicing factor 6;Serine/arginine-rich-splicing factor 6;Serine/arginine-rich-splicing factor 6;Uncharacterized protein (Fragment);Serine/arginine-rich splicing factor 6;Isoform SRP55-3 of Serine/arginine-rich splicing factor 6	20	1.76529e+06	1.12455e+06	1.29444e+06	1.14818e+06	1708689	1833280	1108823	1.37256e+06	1.12017e+06
A0A590UJL0;P08842	STS	Steryl-sulfatase	21	100239	120637	128849	117502	138551	110700	203534	200720	204353
A0A590UJL8	H3-2	H3.2 histone (putative) (Fragment)	2	48872	45646.5	31312.5	32479.8	52291.7	61635.4	44857.8	42974.8	41400.8
A0A590UJW4;E7EQB3;Q9BSV6	TSEN34	tRNA-splicing endonuclease subunit Sen34	4	43707.3	30985	54212.9	32164.1	44570.7	35473.6	32440	45371.9	35174.9
A0A590UK92;O14746;O14746-2;O14746-3;O14746-4	TERT	Telomerase reverse transcriptase;Telomerase reverse transcriptase;Isoform 2 of Telomerase reverse transcriptase;Isoform 3 of Telomerase reverse transcriptase;Isoform 4 of Telomerase reverse transcriptase	1	2761.69	1128.83	1518.83	1118.19	2078.32	2365.6	1080.69	1771.87	1502.59
A0A590UKC9;P20585	MSH3	DNA mismatch repair protein Msh3	16	59634.2	82801.2	75355.5	67698.3	59005.6	60149.2	62140.1	65678.5	73786.1
A0A5F9UK94;H0Y360;Q01433;Q01433-2	AMPD2	AMP deaminase;AMP deaminase;AMP deaminase 2;Isoform Ex1A-2-3 of AMP deaminase 2	20	226814	173909	181610	163105	241868	240217	185364	157797	158817
A0A5F9UP49;Q9BRK5	SDF4	45 kDa calcium-binding protein	20	83314.3	82898.4	111455	149131	69328.2	67447.6	226658	230049	203362
A0A5F9UY30;A0A5H1ZRP2;O43493;O43493-3;O43493-5;O43493-7	TGOLN2	Trans-Golgi network integral membrane protein 2;Trans-Golgi network integral membrane protein 2;Trans-Golgi network integral membrane protein 2;Isoform TGN48 of Trans-Golgi network integral membrane protein 2;Isoform 5 of Trans-Golgi network integral membrane protein 2;Isoform 7 of Trans-Golgi network integral membrane protein 2	12	15296.3	23047.6	18017.5	16130.2	20310.5	19080.1	29204.2	18056.4	30099.1
A0A5F9YFS9	SPCS1	Signal peptidase complex subunit 1	10	993387	1.00416e+06	871910	1.10708e+06	907298	882970	1.55636e+06	1.40361e+06	1.50279e+06
A0A5F9ZA98;B4DGL8;O75027;O75027-2	ABCB7	ATP-binding cassette sub-family B member 7, mitochondrial;ATP-binding cassette sub-family B member 7, mitochondrial (Fragment);ATP-binding cassette sub-family B member 7, mitochondrial;Isoform 2 of ATP-binding cassette sub-family B member 7, mitochondrial	18	318452	423847	368745	370948	316507	315351	339061	313811	376711
A0A5F9ZGN6;P05089;P05089-2;P05089-3	ARG1	Arginase;Arginase-1;Isoform 2 of Arginase-1;Isoform 3 of Arginase-1	1	25001.6	15715.1	24770.9	18172.6	8688.01	18528.6	15945.3	18063.3	22544.7
A0A5F9ZGX9;A0A5F9ZGY2;A0A5F9ZH14;A0A5F9ZH37;A0A5F9ZH74;A0A5F9ZHE7;A0A5F9ZHP5;H7BZ69;Q3SYG4;Q3SYG4-2;Q3SYG4-3;Q3SYG4-4;Q3SYG4-7	BBS9	Protein PTHB1;Protein PTHB1;Protein PTHB1;Protein PTHB1;Protein PTHB1;Protein PTHB1;Protein PTHB1 (Fragment);Protein PTHB1 (Fragment);Protein PTHB1;Isoform 2 of Protein PTHB1;Isoform 3 of Protein PTHB1;Isoform 4 of Protein PTHB1;Isoform 7 of Protein PTHB1	1	NaN	NaN	8832.61	3124.26	3133.37	3963.65	6769.92	NaN	5529.53
A0A5F9ZGY7;Q6NVU6	UFSP1	Inactive Ufm1-specific protease 1	2	15602.1	NaN	10004.7	7583.24	11904.9	13434.6	5275.28	9051.98	8324.36
A0A5F9ZH11;A0A5F9ZHW9;A0A5F9ZHX4;P55201;P55201-2;P55201-3;P55201-4	BRPF1	Peregrin (Fragment);Peregrin;Peregrin;Peregrin;Isoform 2 of Peregrin;Isoform 3 of Peregrin;Isoform 4 of Peregrin	3	79591.7	68735.7	54330.6	49397.2	59219.6	67568.6	48006.1	48464.5	58730.1
A0A5F9ZH13;Q9NQC8;Q9NQC8-2	IFT46	Intraflagellar transport protein 46 homolog;Intraflagellar transport protein 46 homolog;Isoform 2 of Intraflagellar transport protein 46 homolog	2	1430.81	8756.82	13195.5	10167.9	7367.81	8135.64	16157.8	11590.5	10040.6
A0A5F9ZH79;A0A5F9ZHP1;H0YCB3;H0YE76;Q8N9N2;Q8N9N2-2	ASCC1	Activating signal cointegrator 1 complex subunit 1;Activating signal cointegrator 1 complex subunit 1;Activating signal cointegrator 1 complex subunit 1 (Fragment);Activating signal cointegrator 1 complex subunit 1 (Fragment);Activating signal cointegrator 1 complex subunit 1;Isoform 2 of Activating signal cointegrator 1 complex subunit 1	5	42403.3	34930.6	40177.4	43841.2	44645.1	36745.7	43257.7	42747.3	50385.3
A0A5F9ZHB6;P49642	PRIM1	DNA primase;DNA primase small subunit	11	113806	86105.6	94584	98121.7	100219	91092.6	117664	92498.1	99243.8
A0A5F9ZHJ0	ACAT1	Acetyl-CoA acetyltransferase, mitochondrial	1	11427.2	19439.3	20193.6	13487.6	12860.2	15535.2	18184.8	22668	28041
A0A5F9ZHN7;Q9NTJ5	SACM1L	Phosphatidylinositide phosphatase SAC1;Phosphatidylinositol-3-phosphatase SAC1	36	442565	615169	529854	536714	472508	517059	531874	474256	613594
A0A5F9ZHN8;A0A5F9ZI39;P23458	JAK1	Tyrosine-protein kinase;Tyrosine-protein kinase;Tyrosine-protein kinase JAK1	12	39154.5	37805.1	32549.3	40631.4	38214.7	36761.7	31992.4	28369.8	30882.9
A0A5F9ZHN9;P51648;P51648-2	ALDH3A2	Aldehyde dehydrogenase;Aldehyde dehydrogenase family 3 member A2;Isoform 2 of Aldehyde dehydrogenase family 3 member A2	17	413795	363534	601124	519460	432069	342240	550185	414991	464081
A0A5F9ZHQ7;Q68CZ6	HAUS3	HAUS augmin-like complex subunit 3	7	65632.4	82108	77162.6	72905.8	70026.1	72623.5	82661.8	74161.9	86093.4
A0A5F9ZHR7;P11117	ACP2	Lysosomal acid phosphatase	8	147495	131962	134279	136528	147811	146489	307358	276520	300145
A0A5F9ZHS3;O00255-2	MEN1	Menin;Isoform 2 of Menin	8	22273.1	25124.7	25566.2	23490.6	19609	19996.1	31631.7	24679.4	25282.2
A0A5F9ZHU7;P49643	PRIM2	DNA primase large subunit	8	77754.6	88953	112292	96235.1	88556.6	74513	106259	83480.7	103453
A0A5F9ZHY7;Q8WY22	BRI3BP	BRI3-binding protein	3	96179.7	88668.6	88772.3	63448.4	97166.4	87170.3	133176	121861	148813
A0A5F9ZI14;Q9UIF7-3;Q9UIF7-6	MUTYH	Adenine DNA glycosylase (Fragment);Isoform Alpha-3 of Adenine DNA glycosylase;Isoform Gamma-3 of Adenine DNA glycosylase	2	66434.4	88138.6	108683	84233.7	56797.1	69186.4	106809	89885.3	109121
A0A5F9ZI63	EED	Polycomb protein EED	7	68535.6	67452.7	61188.9	69272.2	69033.2	66581.1	46530	67067.3	61409.3
A0A5H1ZRP4;Q8WX92-2	NELFB	Negative elongation factor B;Isoform 2 of Negative elongation factor B	31	167879	212112	199067	202326	183998	181736	222308	185978	220570
A0A5H1ZRP5;Q00532;Q00532-2;Q00532-3	CDKL1	Cyclin-dependent kinase-like 1;Cyclin-dependent kinase-like 1;Isoform 2 of Cyclin-dependent kinase-like 1;Isoform 3 of Cyclin-dependent kinase-like 1	1	56395.1	75713	69706.6	59927.6	74539	77035.8	80407.8	60784.1	61446
A0A5H1ZRS1	PCM1	Pericentriolar material 1 protein	38	96644.6	125395	121487	111660	97607.9	98429	113123	105483	115200
A0A5K1VW28;H0YH69;Q9HBU6	ETNK1	Ethanolamine kinase 1	3	25246.8	23905.7	8586.43	22916.2	39923.5	30340.8	23882	22618.6	26097.9
A0A5K1VW70;P98198;P98198-3	ATP8B2	Phospholipid-transporting ATPase;Phospholipid-transporting ATPase ID;Isoform 3 of Phospholipid-transporting ATPase ID	3	34792.2	28559.1	29731.1	20713.5	28756.6	38885.2	33736	28219.7	36319
A0A5K1VW85;O75419;O75419-2;O75419-3	CDC45	Cell division control protein 45 homolog;Cell division control protein 45 homolog;Isoform 2 of Cell division control protein 45 homolog;Isoform 3 of Cell division control protein 45 homolog	6	17194.4	44863.2	44663.2	49481.1	20471.2	25882.7	42071.7	37223.6	58891.7
A0A669KAU7;A0A669KB95;A0A669KBH4;E9PEZ1;Q14999;Q14999-2;Q8IWT3;Q8IWT3-3	CUL7;CUL7;CUL7;CUL9;CUL7;CUL7;CUL9;CUL9	Cullin-7 (Fragment);Cullin-7 (Fragment);Cullin-7;Cullin-9;Cullin-7;Isoform 2 of Cullin-7;Cullin-9;Isoform 2 of Cullin-9	1	1786.5	4142.94	5416.34	2983.22	1863.47	1450.64	4029.69	4633.32	3369.41
A0A669KAV7;A0A669KBH9;M0QXA7;O95785-3	WIZ	Protein Wiz;Protein Wiz;Protein Wiz;Isoform 3 of Protein Wiz	7	61801	38424.1	41417.4	33187.9	60155.4	74607.6	38894.6	42829.7	42051
A0A669KAW1;Q9BYC5;Q9BYC5-2	FUT8	Alpha-(1,6)-fucosyltransferase;Alpha-(1,6)-fucosyltransferase;Isoform 2 of Alpha-(1,6)-fucosyltransferase	8	10808.3	13376.7	17147.2	11400.7	12891.6	12347.5	26259.6	31475.2	25539.8
A0A669KAX3;O76024	WFS1	Wolframin	18	404932	559351	479451	426792	433079	460950	1.47975e+06	1.13194e+06	1.33324e+06
A0A669KAX4;K4DI93;Q13620;Q13620-1	CUL4B	Cullin-4B;Cullin 4B, isoform CRA_e;Cullin-4B;Isoform 2 of Cullin-4B	33	194533	189694	176755	182336	209357	170757	174828	141619	150307
A0A669KAX9;Q5T653	;MRPL2	Uncharacterized protein (Fragment);39S ribosomal protein L2, mitochondrial	8	436421	564702	486266	393660	400240	473245	558282	500087	474820
A0A669KAY5;A0A669KB27;A0A669KBH7;C9IYK6;C9JTE9;H7C5E2;Q9UHQ4;Q9UHQ4-2	DUS4L-BCAP29;DUS4L-BCAP29;DUS4L-BCAP29;BCAP29;BCAP29;BCAP29;BCAP29;BCAP29	Uncharacterized protein;Uncharacterized protein;Uncharacterized protein;B-cell receptor-associated protein (Fragment);B-cell receptor-associated protein (Fragment);B-cell receptor-associated protein (Fragment);B-cell receptor-associated protein 29;Isoform 2 of B-cell receptor-associated protein 29	3	11376.2	7551.22	10276.1	10711.2	7642.55	13985.2	9280.3	18561.4	9520.17
A0A669KB10;A0A669KBG8;Q92538;Q92538-2;Q92538-3	GBF1	Golgi-specific brefeldin A-resistance guanine nucleotide exchange factor 1;Golgi-specific brefeldin A-resistance guanine nucleotide exchange factor 1;Golgi-specific brefeldin A-resistance guanine nucleotide exchange factor 1;Isoform 2 of Golgi-specific brefeldin A-resistance guanine nucleotide exchange factor 1;Isoform 3 of Golgi-specific brefeldin A-resistance guanine nucleotide exchange factor 1	56	309026	486134	483090	481518	312336	337040	522287	460886	497974
A0A669KB12;Q09472	EP300	Histone acetyltransferase p300	12	44446.2	57733.5	53671.1	41320.7	41134	54862.6	43331.8	61237.4	44855.7
A0A669KB29;Q9P0U4;Q9P0U4-2	CXXC1	CXXC-type zinc finger protein 1;CXXC-type zinc finger protein 1;Isoform 2 of CXXC-type zinc finger protein 1	14	71196.7	53764.1	56663.7	41001.4	78954.2	50258.3	56439.9	61247.8	45166.2
A0A669KB53;A0A669KB56;A0A669KB68;A0A669KBA4;P42224	STAT1	Signal transducer and activator of transcription 1-alpha/beta	35	125179	201219	165779	200662	126013	96860.8	744678	555646	542376
A0A669KB72;Q8IX15;Q8IX15-3	HOMEZ	Homeobox and leucine zipper protein Homez;Homeobox and leucine zipper protein Homez;Isoform 2 of Homeobox and leucine zipper protein Homez	2	14601	12076.6	8952	9504.7	11405.3	15877.4	9879.33	14561.8	494.821
A0A669KBI7;Q9UMN6	KMT2B	Histone-lysine N-methyltransferase 2B	5	9752.95	7891.54	9408.07	9072.12	10819.9	9727.72	7757.93	12952.8	16110.6
A0A669KBJ7;Q9H2P0	ADNP	Activity-dependent neuroprotector homeobox protein	34	311159	293343	285074	289192	310974	316500	268150	293437	279008
A0A669KBL1;Q93009;Q93009-3	USP7	Ubiquitin carboxyl-terminal hydrolase 7;Ubiquitin carboxyl-terminal hydrolase 7;Isoform 3 of Ubiquitin carboxyl-terminal hydrolase 7	94	1.70078e+06	1.77438e+06	1.77988e+06	1.77757e+06	1.48068e+06	1.58125e+06	1.57486e+06	1.62589e+06	1.66627e+06
A0A669KBL2;Q5VUG0	SFMBT2	Scm-like with four MBT domains protein 2	4	59421.4	60147.6	50766.8	48725.8	68843.3	60090.2	47228.2	47300.9	56771.8
A0AV96;A0AV96-2;D6R9D6;D6RBS9	RBM47	RNA-binding protein 47;Isoform 2 of RNA-binding protein 47;RNA-binding protein 47;RNA-binding protein 47 (Fragment)	8	82982.5	101120	88631.4	82984.9	97435.2	88385.9	98212.5	86258.7	88935.1
A0AVF1;B7Z2T3;B7Z6R6	TTC26	Intraflagellar transport protein 56	2	11058.3	6688.6	12402.7	11461.8	16103.4	9985.79	14664.2	13120.4	7158.26
A0AVI4	TMEM129	E3 ubiquitin-protein ligase TM129	3	47282.1	32728.8	37963.3	36778.4	35649.6	29463.3	52879.9	49077.3	48455.1
A0AVT1	UBA6	Ubiquitin-like modifier-activating enzyme 6	41	296488	364937	360009	327688	301123	302621	359590	287235	385467
A0JNW5	UHRF1BP1L	UHRF1-binding protein 1-like	5	14951.9	19658.9	28583.1	24191.8	13548	23462.4	21923.1	25327.8	27413.4
A0PJW6	TMEM223	Transmembrane protein 223	2	72667.4	70491.2	84368.7	67831.8	65637.2	80957.2	122042	120623	99131.2
A1A4S6	ARHGAP10	Rho GTPase-activating protein 10	8	19770.5	23991.5	17370.8	19806.6	19923.7	16913.7	17774.3	19900.9	20272.6
A1L0T0	ILVBL	2-hydroxyacyl-CoA lyase 2	26	200751	264275	252513	252150	197764	219675	332894	345023	377350
A1L170;A1L170-2;F8W6W0	C1orf226;C1orf226;	Uncharacterized protein C1orf226;Isoform 2 of Uncharacterized protein C1orf226;Uncharacterized protein (Fragment)	1	111253	52225.4	71617.2	54823	124064	115095	23512.8	NaN	NaN
A1L188	NDUFAF8	NADH dehydrogenase [ubiquinone] 1 alpha subcomplex assembly factor 8	2	20645.6	23972.4	25764.4	13576.7	21327.1	15077.3	16622.5	19467.8	21361.8
A2A274;Q99798	ACO2	Aconitate hydratase, mitochondrial;Aconitate hydratase, mitochondrial	67	2184065	2603780	2.3973e+06	2.41734e+06	2.09486e+06	1.88113e+06	2109587	1.72394e+06	1.9535e+06
A2A2L4;Q5JX74;Q9NUS5	AP5S1	AP-5 complex subunit sigma-1 (Fragment);AP-5 complex subunit sigma-1;AP-5 complex subunit sigma-1	1	NaN	16881	13167.7	10789.4	18134.2	18011.6	23770.5	15178.4	18921.8
A2A2Q9;Q9Y312	AAR2	Protein AAR2 homolog	13	54950.3	64573	46782.6	71080.9	75801.8	67345.2	57679.6	74785.7	70531.6
A2A2U4;P16083;Q5TD05;Q5TD07	NQO2	Ribosyldihydronicotinamide dehydrogenase [quinone] (Fragment);Ribosyldihydronicotinamide dehydrogenase [quinone];Ribosyldihydronicotinamide dehydrogenase [quinone] (Fragment);Ribosyldihydronicotinamide dehydrogenase [quinone]	1	44777.4	39331.1	49053.6	46718.3	37310.2	33079.2	66513.5	72582.3	56055.2
A2A376;O95786;O95786-2	DDX58	Antiviral innate immune response receptor RIG-I;Antiviral innate immune response receptor RIG-I;Isoform 2 of Antiviral innate immune response receptor RIG-I	3	46.8476	39752.5	283.038	67341.9	884.574	24238.5	60712.3	99867.7	33123.8
A2A3R5	RPS6	40S ribosomal protein S6	36	3.93303e+06	2.75613e+06	3.14714e+06	2.99311e+06	3.91622e+06	4362335	3.1855e+06	3.76009e+06	3.1673e+06
A2BFX2	HLA-DRB1	HLA class II histocompatibility antigen DR beta chain	17	4866255	6.50364e+06	5887548	5.42059e+06	5394218	6157130	6808129	7.12014e+06	7110546
A2RRP1	NBAS	Neuroblastoma-amplified sequence	42	216499	346429	297750	291449	224808	254423	291172	283848	277540
A2RTX5;B7ZLP8	TARS3	Threonine--tRNA ligase 2, cytoplasmic;TARSL2 protein	6	88727.3	127152	115004	106160	93448.1	85966.7	95362	96464.6	105081
A2RUC4	TYW5	tRNA wybutosine-synthesizing protein 5	2	46379.4	49973.1	132896	29546.6	30320.5	60886.8	40252.9	49767.2	52893.6
A3KFK1;B0QZ55;Q9H869;Q9H869-2;Q9H869-3;Q9H869-4;Q9H869-6;Q9H869-8;Q9H869-9	YY1AP1	YY1-associated protein 1 (Fragment);YY1-associated protein 1;YY1-associated protein 1;Isoform 2 of YY1-associated protein 1;Isoform 3 of YY1-associated protein 1;Isoform 4 of YY1-associated protein 1;Isoform 6 of YY1-associated protein 1;Isoform 8 of YY1-associated protein 1;Isoform 9 of YY1-associated protein 1	3	21623.4	32988.3	27561.9	28423.4	25251.7	14464.6	37975.5	21626.7	32737
A3KMH1;A3KMH1-3	VWA8	von Willebrand factor A domain-containing protein 8;Isoform 3 of von Willebrand factor A domain-containing protein 8	13	62840.4	65244.7	56178.3	56410.5	53139.8	56019.5	48803.4	42320.8	42552
A3KN83;A3KN83-2;A3KN83-3	SBNO1	Protein strawberry notch homolog 1;Isoform 2 of Protein strawberry notch homolog 1;Isoform 3 of Protein strawberry notch homolog 1	10	87679.3	87923.4	81288.1	78090.2	93631.2	99550.8	63405.2	65478.7	72742.7
A4D1E9	GTPBP10	GTP-binding protein 10	8	158784	145193	144696	157544	151269	179307	174621	172097	175704
A4D1P6;C9J1X0	WDR91	WD repeat-containing protein 91	6	77014	86396.6	90301.1	86644	98052.9	95060.7	89898.9	80998.8	93888.3
A4D1U4;C9J7X6	DENND11	DENN domain-containing protein 11	3	6825.91	4162.44	4808.1	4074.77	3380.55	4810.23	4406.45	4142.96	4385.49
A5PLL7;A5PLL7-2	TMEM189	Plasmanylethanolamine desaturase;Isoform 2 of Plasmanylethanolamine desaturase	2	62492.5	55040	57097	60510.6	42016.5	56646.3	93345.2	102349	65849.6
A5PLN9;A5PLN9-2;A5PLN9-4;A5PLN9-5	TRAPPC13	Trafficking protein particle complex subunit 13;Isoform 2 of Trafficking protein particle complex subunit 13;Isoform 3 of Trafficking protein particle complex subunit 13;Isoform 4 of Trafficking protein particle complex subunit 13	5	66227.8	71879.6	83532	74579	86315.8	82063.8	83126.7	91473.4	93828.5
A5YKK6;A5YKK6-2	CNOT1	CCR4-NOT transcription complex subunit 1;Isoform 2 of CCR4-NOT transcription complex subunit 1	59	354009	444552	399861	410291	338197	419690	396250	392371	372430
A6NCE7;H3BTL1;Q9GZQ8	MAP1LC3B2;MAP1LC3B;MAP1LC3B	Microtubule-associated proteins 1A/1B light chain 3 beta 2;Microtubule-associated protein 1 light chain 3 beta, isoform CRA_f;Microtubule-associated proteins 1A/1B light chain 3B	5	173890	253915	309024	282572	167062	179959	240159	305288	247735
A6ND36	FAM83G	Protein FAM83G	1	4691.66	2724.89	9534.05	1962.83	4191.85	8858.39	3268.72	4285.14	7131.73
A6NDG6	PGP	Glycerol-3-phosphate phosphatase	13	856764	570593	636159	581035	866159	880403	732322	770195	665403
A6NDL7	METTL21EP	Putative methyltransferase-like protein 21E pseudogene	1	2557.26	1920.27	1746.55	1828.08	2140.87	2227.39	1311.93	3204.25	956.93
A6NDU8	C5orf51	UPF0600 protein C5orf51	3	30578.7	32874.7	38018.4	25338.9	35067.4	38833.5	32863.7	37143	36241.4
A6NED2;G3V2I3	RCCD1	RCC1 domain-containing protein 1	4	23040.1	25745.7	22212.1	25480.3	23189.6	20411.3	25310.6	26984.9	22733.2
A6NEP9;Q8NG11;Q8NG11-2	TSPAN14	Tetraspanin (Fragment);Tetraspanin-14;Isoform 2 of Tetraspanin-14	1	27754.5	9196.26	16045.5	14494.7	15761.5	14556.9	20123.2	18912.5	18772.1
A6NF31;O75665	OFD1	Oral-facial-digital syndrome 1 protein	2	10653	7921.02	7090.92	9925.85	8968.79	9325.96	6261.56	5435.45	7394.21
A6NFI3	ZNF316	Zinc finger protein 316	4	11526.7	10161.5	13956.1	10263.5	13257.2	12292.1	10101.3	8922.23	7724.13
A6NFQ2	TCAF2	TRPM8 channel-associated factor 2	12	96488.4	100047	115622	89929	106454	88823.8	90651.2	96585.3	113231
A6NFX8;Q9UKK9	NUDT5	ADP-sugar pyrophosphatase	19	707404	588961	660892	720818	786432	762525	741843	780586	658931
A6NG10;K7EIJ0;K7EMC9;K7ENL2;Q969T9	WBP2	WW domain-binding protein 2;WW domain-binding protein 2 (Fragment);WW domain-binding protein 2;WW domain-binding protein 2;WW domain-binding protein 2	7	94934.8	131621	124790	139830	116238	118936	107734	85487.2	93828.6
A6NGJ0;P51808	DYNLT3	Dynein light chain Tctex-type 3	3	37122.2	39145	56758.1	40661.8	32619	40030.3	43609.5	51168.3	44763.3
A6NHB5;Q14202;Q14202-2	ZMYM3	Zinc finger MYM-type protein 3;Zinc finger MYM-type protein 3;Isoform 2 of Zinc finger MYM-type protein 3	26	73655.2	102537	96065.4	90794.4	74690.5	73727.8	81697.2	80106.4	83619.3
A6NHQ2	FBLL1	rRNA/tRNA 2'-O-methyltransferase fibrillarin-like protein 1	1	9331116	8940374	8.30106e+06	7.45674e+06	9817962	7632931	8892434	7.76099e+06	8464526
A6NHR9	SMCHD1	Structural maintenance of chromosomes flexible hinge domain-containing protein 1	55	358388	482236	447828	418179	368285	404958	466953	455067	464437
A6NHX0	CASTOR2	Cytosolic arginine sensor for mTORC1 subunit 2	2	14324.4	19720.9	15008.4	18784.3	29021.2	32942.4	20364.6	17071.1	12842.1
A6NHZ5	LRRC14B	Leucine-rich repeat-containing protein 14B	3	72354.4	39359.1	63929.9	52792.8	38281.6	66166.8	34259.2	42444.7	63083.2
A6NIH7	UNC119B	Protein unc-119 homolog B	3	64175.4	74909.3	69607.7	63360.4	65628.2	66363.7	48341.1	55200.3	55343.6
A6NIT2;A6NMN0;P46020;P46020-2;P46020-3	PHKA1	Phosphorylase b kinase regulatory subunit;Phosphorylase b kinase regulatory subunit;Phosphorylase b kinase regulatory subunit alpha, skeletal muscle isoform;Isoform 2 of Phosphorylase b kinase regulatory subunit alpha, skeletal muscle isoform;Isoform 3 of Phosphorylase b kinase regulatory subunit alpha, skeletal muscle isoform	1	8484.85	9909.96	8391.1	11243.8	5774.31	9088.81	9264.37	8160.3	10382.4
A6NIW2;Q5JSL3	DOCK11	Dedicator of cytokinesis protein 11	2	10716.2	20057.3	19343.5	12972.2	10564	12089.8	11591.4	13640.8	11705.5
A6NJ78	METTL15	12S rRNA N4-methylcytidine (m4C) methyltransferase	3	28076.7	26424	23630.3	29808.5	23873.8	29803.7	25139.5	24517.1	24907.2
A6NJD9;A8MVT4;A8MYK1;Q16540	MRPL23	39S ribosomal protein L23, mitochondrial;39S ribosomal protein L23, mitochondrial;39S ribosomal protein L23, mitochondrial;39S ribosomal protein L23, mitochondrial	7	461080	646530	601369	522413	502751	443311	567991	554066	514287
A6NKF1;F8WC89	SAC3D1	SAC3 domain-containing protein 1	3	39177.8	48544.2	51232.1	49302.7	47230.3	39405.7	82793	40563.1	75651.3
A6NKZ2;P51606	RENBP	N-acylglucosamine 2-epimerase	5	17975.4	18112.2	16095.8	27612.7	29909.3	25619.3	20131	27492.1	22339.7
A6NL76	ACTA1	Actin, alpha skeletal muscle	2	1.33028e+06	2.57166e+06	2.28997e+06	2542025	2.42095e+06	2.37348e+06	1877139	2705816	2.30587e+06
A6NLH6;Q9P003	CNIH4	Protein cornichon homolog 4	2	25905.3	17880.1	23921.7	22477.9	25023	21124.1	28788.9	27068.6	26091.4
A6NML8;C9J6U3;K4DI95;O60879;O60879-2;O60879-3	DIAPH2	Diaphanous homolog 2 (Drosophila), isoform CRA_c;Protein diaphanous homolog 2;Diaphanous homolog 2 (Drosophila), isoform CRA_a;Protein diaphanous homolog 2;Isoform 2 of Protein diaphanous homolog 2;Isoform 3 of Protein diaphanous homolog 2	6	28490.9	39378.6	41645.6	40444	28698	21822.1	35414.7	35686	40433.3
A6NN50;A8MSZ8;O75147;O75147-1;O75147-2;O75147-4	OBSL1	Obscurin-like protein 1;Obscurin-like protein 1;Obscurin-like protein 1;Isoform 3 of Obscurin-like protein 1;Isoform 2 of Obscurin-like protein 1;Isoform 4 of Obscurin-like protein 1	1	6645.02	5905.62	NaN	5593.56	2647.82	5806.1	3066.23	4811.8	NaN
A6NNL5	C15orf61	Uncharacterized protein C15orf61	3	25760.4	36580.6	26400.6	31087.3	37236.2	28241.8	22016.3	30856.7	34399.4
A6NNS2;A6NNS2-2;I3NI52	DHRS7C	Dehydrogenase/reductase SDR family member 7C;Isoform 2 of Dehydrogenase/reductase SDR family member 7C;Dehydrogenase/reductase SDR family member 7C (Fragment)	1	51776.3	55819.9	34561.7	39765	61632.5	39799.3	55345.6	41112.3	45293.7
A6PW57;Q99755;Q99755-3;Q99755-4	PIP5K1A	Phosphatidylinositol 4-phosphate 5-kinase type-1 alpha;Phosphatidylinositol 4-phosphate 5-kinase type-1 alpha;Isoform 3 of Phosphatidylinositol 4-phosphate 5-kinase type-1 alpha;Isoform 4 of Phosphatidylinositol 4-phosphate 5-kinase type-1 alpha	5	77646.2	80276.7	86735.5	68401.7	70509.4	80094.7	64800.8	94721.1	87624.9
A6XGL3;E7EQ64;P07477	PRSS1	Protease serine 1;Trypsin-1;Trypsin-1	4	1.63324e+06	2.03433e+06	1.7355e+06	1608886	1.7569e+06	1.60193e+06	1923973	1.67541e+06	1.67623e+06
A6ZKI3	RTL8C	Retrotransposon Gag-like protein 8C	2	30113.6	24523.8	38670.2	52438.3	28200.6	23074.6	22038.5	23426.8	30846.9
A7E2V4;A7E2V4-2;A7E2V4-3;A7E2V4-4;A7E2V4-5;S4R393;S4R410	ZSWIM8	Zinc finger SWIM domain-containing protein 8;Isoform 2 of Zinc finger SWIM domain-containing protein 8;Isoform 3 of Zinc finger SWIM domain-containing protein 8;Isoform 4 of Zinc finger SWIM domain-containing protein 8;Isoform 5 of Zinc finger SWIM domain-containing protein 8;Zinc finger SWIM domain-containing protein 8;Zinc finger SWIM domain-containing protein 8	3	5554.01	8516.96	9134.04	5945.62	5950.53	6954.48	8147.26	6183.45	8803.02
A7MCY6	TBKBP1	TANK-binding kinase 1-binding protein 1	2	12400.1	9845.9	10334.5	7320.98	8884.88	9810.79	3546.06	8066.3	NaN
A8CG34	POM121C	Nuclear envelope pore membrane protein POM 121C	13	116461	87349	91038.1	91022.6	110962	109923	106428	120079	104892
A8K070	GPS1	COP9 signalosome complex subunit 1	1	11130	50889.1	39458.1	33302.9	37922.2	40667	47204.4	52690.5	36929.6
A8K878;P55145	MANF	Mesencephalic astrocyte-derived neurotrophic factor	29	111088	138975	148275	132637	113879	109432	300503	319561	296610
A8MQ02;J3KN01;P55196;P55196-1;P55196-5	AFDN	Afadin;Afadin;Afadin;Isoform 2 of Afadin;Isoform 5 of Afadin	9	82623.2	82324.2	71893.9	79895	79581.2	86905.9	79549.7	77302.6	62490.9
A8MRA7;H0YDD6;I3L448;Q5TC12	ATPAF1	ATP synthase mitochondrial F1 complex assembly factor 1;ATP synthase mitochondrial F1 complex assembly factor 1 (Fragment);ATP synthase mitochondrial F1 complex assembly factor 1;ATP synthase mitochondrial F1 complex assembly factor 1	1	5699.38	8788.61	9135.9	9378.42	10105.9	7235.88	9706.69	10128.3	8245.84
A8MTY9;O14972	VPS26C	Vacuolar protein sorting-associated protein 26C	5	50172	83808.4	58338.3	51723.9	56837.3	44397.8	76705.6	56359.6	79015.1
A8MU21;Q9BVK8;Q9BVK8-2	TMEM147	Transmembrane protein 147;Transmembrane protein 147;Isoform 2 of Transmembrane protein 147	2	14133.9	12292.7	16036.3	10897	14825.2	11542.8	24513.9	19192.2	21308.5
A8MU27;A8MUA9;P55854;P55854-2	SUMO3	Small ubiquitin-related modifier 3;SMT3 suppressor of mif two 3 homolog 3 (Yeast), isoform CRA_d;Small ubiquitin-related modifier 3;Isoform 2 of Small ubiquitin-related modifier 3	1	24662.7	22052.3	33140.6	26231.3	21175.8	NaN	17749.9	31985.9	21184.3
A8MUM1;Q53HC9	EIPR1	EARP and GARP complex-interacting protein 1	11	120566	132065	139298	145849	125936	118052	161407	152096	155427
A8MUP8;J3KSJ4;P10276;P10276-2;P10276-3	RARA	Retinoic acid receptor alpha;Retinoic acid receptor alpha (Fragment);Retinoic acid receptor alpha;Isoform Alpha-2 of Retinoic acid receptor alpha;Isoform Alpha-1-deltaBC of Retinoic acid receptor alpha	2	4215.94	3962.45	5836.03	4167.72	4201.44	4008.25	5393.89	6506.16	4351.27
A8MVG1;F5H4X8;K7EJH6;Q96DB9	FXYD5	FXYD domain-containing ion transport regulator 5;FXYD domain-containing ion transport regulator;FXYD domain-containing ion transport regulator 5;FXYD domain-containing ion transport regulator 5	1	161002	193679	203920	147779	184559	185399	155123	133597	201715
A8MVZ6;Q96G01;Q96G01-3;Q96G01-4	BICD1	BICD1 protein;Protein bicaudal D homolog 1;Isoform 3 of Protein bicaudal D homolog 1;Isoform 4 of Protein bicaudal D homolog 1	2	7489.37	7152.01	6897.15	7920.99	6106.85	6185.85	6958.76	6745.63	8925.33
A8MW95	BECN2	Beclin-2	1	8081.37	4945.09	5078	5732.78	4829.4	3787.27	6141.87	5908.78	3680.09
A8MW99	MEI4	Meiosis-specific protein MEI4	1	150093	148235	169112	165331	97108.2	112978	144187	206117	101778
A8MWD9;P62308	SNRPGP15;SNRPG	Putative small nuclear ribonucleoprotein G-like protein 15;Small nuclear ribonucleoprotein G	5	491479	405098	537480	451960	413872	370313	375866	562520	442547
A8MWR2;Q8TF74;Q8TF74-2	WIPF2	WAS/WASL-interacting protein family member 2;WAS/WASL-interacting protein family member 2;Isoform 2 of WAS/WASL-interacting protein family member 2	1	NaN	4650.4	7039.42	7178.4	16248.4	18074.9	10483.4	9698.67	14156.3
A8MX75;P18074	ERCC2	General transcription and DNA repair factor IIH helicase subunit XPD (Fragment);General transcription and DNA repair factor IIH helicase subunit XPD	15	91400.1	98376.7	76120.7	80910.9	77080.2	62998.6	78180.4	68922	67457
A8MXB7;Q9Y343;Q9Y343-2	SNX24	Sorting nexin-24;Sorting nexin-24;Isoform 2 of Sorting nexin-24	1	8730.15	8843.45	7478.38	6628.01	6796.19	8316.5	8299.47	6505.32	10052.8
A8MXF6;B7ZBD4;B7ZBD5;E7EWW3;F2Z2E5;F2Z2T3;F2Z3A9;F2Z3J7;Q9UBK7;Q9UBK7-2;Q9UBK7-3;Q9UNT1;Q9UNT1-2;Q9UNT1-3	RABL2B;RABL2A;RABL2A;RABL2A;RABL2A;RABL2B;RABL2B;RABL2B;RABL2A;RABL2A;RABL2A;RABL2B;RABL2B;RABL2B	Rab-like protein 2B;Rab-like protein 2A (Fragment);Rab-like protein 2A;Rab-like protein 2A;Rab-like protein 2A;Rab-like protein 2B;Rab-like protein 2B;Rab-like protein 2B;Rab-like protein 2A;Isoform 2 of Rab-like protein 2A;Isoform 3 of Rab-like protein 2A;Rab-like protein 2B;Isoform 2 of Rab-like protein 2B;Isoform 3 of Rab-like protein 2B	1	37339.1	41042.7	38953.7	29244.8	39863.4	40782.8	34279.1	43614.7	27402.3
A8MXQ1;P53801	PTTG1IP	Pituitary tumor-transforming gene 1 protein-interacting protein	2	22620.8	47644.5	49467.8	38480.5	22891.9	36661.6	99353.1	104126	103901
A8MXV4	NUDT19	Nucleoside diphosphate-linked moiety X motif 19	14	396009	438852	287132	401745	458871	434725	332155	367776	421347
A9UHW6;A9UHW6-2;A9UHW6-3;J3QLJ5;J3QRZ6	MIF4GD	MIF4G domain-containing protein;Isoform 2 of MIF4G domain-containing protein;Isoform 3 of MIF4G domain-containing protein;MIF4G domain-containing protein;MIF4G domain-containing protein (Fragment)	4	36184.8	31580	37001	33586.8	36657.2	38886.2	34599	40403.7	29015.7
A9Z1X7;E9PCT1;Q8IYB3;Q8IYB3-2	SRRM1	Serine/arginine repetitive matrix protein 1;Serine/arginine repetitive matrix protein 1;Serine/arginine repetitive matrix protein 1;Isoform 2 of Serine/arginine repetitive matrix protein 1	9	144006	108517	122715	99892.3	160525	160966	109196	97591	100423
B0QXZ8;B0QXZ9;Q9UGU5	HMGXB4	HMG domain-containing protein 4 (Fragment);HMG domain-containing protein 4 (Fragment);HMG domain-containing protein 4	2	10240	3813.71	4331.41	3877.01	9239.17	7804.52	3897.07	4138.85	2305.13
B0QY16;Q6ICG6;Q6ICG6-2;Q6ICG6-3	KIAA0930	Uncharacterized protein KIAA0930 (Fragment);Uncharacterized protein KIAA0930;Isoform 2 of Uncharacterized protein KIAA0930;Isoform 3 of Uncharacterized protein KIAA0930	1	46143.5	44150.2	34784.3	52252	45707.6	41657.7	51567	46843.7	59665.7
B0QY29;Q9NWS6	FAM118A	Protein FAM118A	4	1984.42	4089.55	2340.14	4527.41	3262.81	5691.81	3660.08	3432.03	4433.82
B0QY89;Q9Y262	EIF3L	Eukaryotic translation initiation factor 3 subunit L	40	1.0778e+06	953603	927305	956063	1.27964e+06	1.14059e+06	960155	887454	925050
B0QY95;Q9NQG6	MIEF1	Mitochondrial dynamics protein MID51	13	109984	62607.6	92751.5	73616.2	114586	96484.7	60652.1	51541.3	67412.4
B0QYK0;Q01844;Q01844-3;Q01844-5;Q01844-6	EWSR1	RNA-binding protein EWS;RNA-binding protein EWS;Isoform 3 of RNA-binding protein EWS;Isoform 5 of RNA-binding protein EWS;Isoform 6 of RNA-binding protein EWS	11	652796	370742	445697	433462	740397	531299	391013	395892	377372
B0QYN7;H3BPC4;H3BQQ9;P63279	UBE2I	SUMO-conjugating enzyme UBC9;SUMO-conjugating enzyme UBC9 (Fragment);SUMO-conjugating enzyme UBC9 (Fragment);SUMO-conjugating enzyme UBC9	10	1.166e+06	1.2061e+06	1.25831e+06	1182012	1.19796e+06	1.2951e+06	1.01284e+06	959389	1.01903e+06
B0QYS6;B0QYS7;P19484	TFEB	Transcription factor EB	6	75882.7	74136.1	80107.7	51051.1	70226.7	65904.1	63207.5	49664.6	51579
B0YIW2;P02656	APOC3	Apolipoprotein C-III	3	1.37775e+06	769944	1.4255e+06	1.13793e+06	441723	NaN	947590	2.09745e+06	3.04643e+06
B1AH87;P30536	TSPO	Putative peripheral benzodiazepine receptor-related protein (Fragment);Translocator protein	2	152078	181494	111757	70436.5	123485	191330	129610	165647	208073
B1AHQ6;Q9NSP4	CENPM	Centromere protein M	3	39224	48076.5	70388.5	52199.3	47068.3	25646.5	50813.9	46708	54982
B1AJU2;E2QRE5;Q9Y228;Q9Y228-2	TRAF3IP3	TRAF3-interacting JNK-activating modulator;TRAF3-interacting JNK-activating modulator;TRAF3-interacting JNK-activating modulator;Isoform 2 of TRAF3-interacting JNK-activating modulator	5	31197.9	22675.4	23495.9	21782.2	27676.7	30809.5	14459.1	13865.1	17703.9
B1AK44;Q9UI95	MAD2L2	Mitotic spindle assembly checkpoint protein MAD2B	1	63936.2	74649.6	60253	65200	37296.1	82522.1	74175.8	57850.9	NaN
B1AKC8;Q9NUA8	ZBTB40	Zinc finger and BTB domain-containing protein 40 (Fragment);Zinc finger and BTB domain-containing protein 40	1	9861.93	9733.69	12258.4	12357.5	12284.4	12045.8	11012.5	14617.4	10074.5
B1AKC9;P29323;P29323-2;P29323-3;Q6NVW1	EPHB2	Ephrin type-B receptor 2;Ephrin type-B receptor 2;Isoform 2 of Ephrin type-B receptor 2;Isoform 3 of Ephrin type-B receptor 2;EPHB2 protein	2	828.876	689.434	820.379	2.77376	1181.03	871.407	1364.62	484.842	1613.8
B1AKR6;Q9NP97	DYNLRB1	Dynein light chain roadblock-type 1	3	217628	197756	335389	263797	238725	181733	143613	348373	240100
B1AKV3;Q9NVA1;Q9NVA1-2	UQCC1	Ubiquinol-cytochrome-c reductase complex assembly factor 1 (Fragment);Ubiquinol-cytochrome-c reductase complex assembly factor 1;Isoform 2 of Ubiquinol-cytochrome-c reductase complex assembly factor 1	8	130223	120905	95291	90308.1	120221	111090	99774.9	103593	81828.9
B1AL05;Q8N983;Q8N983-2	MRPL43	39S ribosomal protein L43, mitochondrial;39S ribosomal protein L43, mitochondrial;Isoform 2 of 39S ribosomal protein L43, mitochondrial	11	812536	944033	1.0042e+06	777700	722988	812815	874910	884788	902604
B1AL69;Q7L3B6	CDC37L1	Hsp90 co-chaperone Cdc37-like 1	1	19450.9	36196.4	34317.2	19091.3	44561.8	36615.6	32150.8	35877.8	25539
B1AL79;H0Y5V5;Q16513;Q16513-2;Q16513-4;Q16513-5	PKN2	Protein kinase N2, isoform CRA_b;Serine/threonine-protein kinase N2 (Fragment);Serine/threonine-protein kinase N2;Isoform 2 of Serine/threonine-protein kinase N2;Isoform 4 of Serine/threonine-protein kinase N2;Isoform 5 of Serine/threonine-protein kinase N2	1	7545.49	8813.96	10348.4	10396.2	6434.27	7438.61	8337	11176.5	10156.6
B1ALA9;P60891	PRPS1	Ribose-phosphate pyrophosphokinase 1	14	570483	576610	593916	624939	582798	563619	602467	630748	582818
B1ALB4;E9PD50;Q92540;Q92540-2;Q92540-4;Q92540-5	SMG7	Protein SMG7 (Fragment);Protein SMG7;Protein SMG7;Isoform 2 of Protein SMG7;Isoform 4 of Protein SMG7;Isoform 5 of Protein SMG7	8	18315.9	15719.1	17643.7	13518.2	17430	19673	22243.7	20046.7	19590.1
B1ALH6;O14832;O14832-2	PHYH	Phytanoyl-CoA dioxygenase, peroxisomal;Phytanoyl-CoA dioxygenase, peroxisomal;Isoform 2 of Phytanoyl-CoA dioxygenase, peroxisomal	2	20061.5	19792.4	16871.9	14096.2	12896.6	22367.1	16530.4	NaN	21648.4
B1ALM5;Q9P0T7	TMEM9	Transmembrane protein 9	4	45576.5	58375.9	62612	56488.9	45791.4	52411.7	105389	103736	99138.1
B1AM31;Q5T1B0	AXDND1	Axonemal dynein light chain domain-containing protein 1 (Fragment);Axonemal dynein light chain domain-containing protein 1	1	81830.6	83032.2	82647	61197.8	67506.7	78363.8	69239	80172.5	51857
B1AMA5;B1AMA6;E9PGB8;Q9BPZ7;Q9BPZ7-2;Q9BPZ7-3;Q9BPZ7-4;Q9BPZ7-5;Q9BPZ7-6	MAPKAP1	Target of rapamycin complex 2 subunit MAPKAP1 (Fragment);Target of rapamycin complex 2 subunit MAPKAP1 (Fragment);Target of rapamycin complex 2 subunit MAPKAP1;Target of rapamycin complex 2 subunit MAPKAP1;Isoform 2 of Target of rapamycin complex 2 subunit MAPKAP1;Isoform 3 of Target of rapamycin complex 2 subunit MAPKAP1;Isoform 4 of Target of rapamycin complex 2 subunit MAPKAP1;Isoform 5 of Tar…	1	19677.3	20266.6	31157.7	23424	2590.9	NaN	14281.3	11390.7	9774.01
B1AMS2;Q14141;Q14141-2;Q14141-4	SEPTIN6	Septin 6, isoform CRA_b;Septin-6;Isoform I of Septin-6;Isoform V of Septin-6	14	313248	202687	261689	253328	300570	277234	206976	225780	195983
B1AMW1;P19256;P19256-2;P19256-3	CD58	CD58 antigen, (Lymphocyte function-associated antigen 3), isoform CRA_c;Lymphocyte function-associated antigen 3;Isoform 2 of Lymphocyte function-associated antigen 3;Isoform 3 of Lymphocyte function-associated antigen 3	4	67128.1	51816.1	53922.2	49791.2	66227.8	64244.9	126083	105937	120413
B1AP58;P15169	CPN1	Carboxypeptidase N catalytic chain (Fragment);Carboxypeptidase N catalytic chain	1	5588.19	21250.1	24292.3	16570.6	NaN	NaN	13305.3	26406.8	15680.8
B1AQP1;P22415;P22415-2	USF1	Upstream stimulatory factor 1;Upstream stimulatory factor 1;Isoform 2 of Upstream stimulatory factor 1	2	8137.46	6151.12	5885.16	5671.35	8732.4	12462.8	9073.84	NaN	NaN
B1AVT0;P49760;P49760-3	CLK2	Dual-specificity protein kinase CLK2;Dual specificity protein kinase CLK2;Isoform 3 of Dual specificity protein kinase CLK2	2	107899	73610.9	69960	93064.5	117780	119944	97908.9	79146.2	92813.9
B2R5W2;B4DY08;G3V4W0;P07910-2	HNRNPC	Heterogeneous nuclear ribonucleoproteins C1/C2;Heterogeneous nuclear ribonucleoproteins C1/C2;Heterogeneous nuclear ribonucleoproteins C1/C2 (Fragment);Isoform C1 of Heterogeneous nuclear ribonucleoproteins C1/C2	41	2.0994e+06	1.81193e+06	2.01813e+06	1.98827e+06	2442218	2.61654e+06	1.88777e+06	1.99465e+06	1.91178e+06
B2WTI3;B2WTI4;K7EJU9;Q6NYC1;Q6NYC1-2;Q6NYC1-3	JMJD6	Bifunctional arginine demethylase and lysyl-hydroxylase JMJD6;Bifunctional arginine demethylase and lysyl-hydroxylase JMJD6;Bifunctional arginine demethylase and lysyl-hydroxylase JMJD6;Bifunctional arginine demethylase and lysyl-hydroxylase JMJD6;Isoform 2 of Bifunctional arginine demethylase and lysyl-hydroxylase JMJD6;Isoform 3 of Bifunctional arginine demethylase and lysyl-hydroxylase JMJD6	12	260981	249655	254168	233823	264737	247639	294418	305421	284124
B3KNX7;E9PM17;Q13153;Q13153-2	PAK1	Non-specific serine/threonine protein kinase;Serine/threonine-protein kinase PAK 1;Serine/threonine-protein kinase PAK 1;Isoform 2 of Serine/threonine-protein kinase PAK 1	14	400132	344976	349468	319626	370182	402382	296123	302934	277944
B3KR95;B7ZBL5;K7EKL5;K7EM80;K7EMN9;K7ENM0;Q6P3S1;Q6P3S1-2;Q6P3S1-3;Q6P3S1-4;Q6P3S1-5;Q8IV53;Q8IV53-2	DENND1B;DENND1B;DENND1C;DENND1C;DENND1C;DENND1C;DENND1B;DENND1B;DENND1B;DENND1B;DENND1B;DENND1C;DENND1C	DENN domain-containing protein 1B;DENN domain-containing protein 1B (Fragment);DENN domain-containing protein 1C;DENN domain-containing protein 1C (Fragment);DENN domain-containing protein 1C (Fragment);DENN domain-containing protein 1C (Fragment);DENN domain-containing protein 1B;Isoform 2 of DENN domain-containing protein 1B;Isoform 3 of DENN domain-containing protein 1B;Isoform 4 of DENN domai…	1	20136.4	27064.2	NaN	21155.9	24134.4	22438	21495.7	52269.3	62054.5
B3KRF7;E9PC66;P17029	ZKSCAN1	Zinc finger protein with KRAB and SCAN domains 1	5	15013.8	19764.3	22284.1	19411.6	22666.5	20956.5	19628.8	23573	19410
B3KSI3;O15382	BCAT2	Branched-chain-amino-acid aminotransferase;Branched-chain-amino-acid aminotransferase, mitochondrial	23	795413	792703	689210	807491	851131	914626	804409	783822	841746
B3KTM8;H0YMJ0;Q9UBU8-2	MORF4L1	Mortality factor 4-like protein 1;Mortality factor 4-like protein 1 (Fragment);Isoform 2 of Mortality factor 4-like protein 1	7	60537.2	53327.2	55173.9	53656.1	70862.5	82943	57320.7	53481.3	53797.4
B3KUS5;Q70CQ3	USP30	Ubiquitin carboxyl-terminal hydrolase;Ubiquitin carboxyl-terminal hydrolase 30	8	33092.9	30562.7	34699.8	32588.6	28254.9	33255.4	30598.8	34492.2	34879.9
B3KVZ3;H0Y9E6;Q9H3R5	CENPH	Centromere protein H;Centromere protein H (Fragment);Centromere protein H	1	2851.76	2824.35	4095.56	4101.2	2661.19	2731.58	5047.53	5347.83	2675.93
B3KWA8;C9JRT8;O95622;O95622-2	ADCY5	Adenylate cyclase type 5;Adenylate cyclase type 5 (Fragment);Adenylate cyclase type 5;Isoform 2 of Adenylate cyclase type 5	1	77170.2	50680.2	65410.8	49527.6	78815.5	72184	NaN	72563.4	64999.2
B3KY94;O14735;O14735-3	CDIPT	CDP-diacylglycerol--inositol 3-phosphatidyltransferase;CDP-diacylglycerol--inositol 3-phosphatidyltransferase;Isoform 3 of CDP-diacylglycerol--inositol 3-phosphatidyltransferase	6	251628	426548	307901	250161	217789	236817	391999	357794	410403
B4DDD6	DBNL	Drebrin-like protein	1	1445.91	3041.38	2015.37	541.814	3752.76	4740.75	3050.08	655.107	2341.23
B4DDH2;F8WAK5;Q9BYT3;Q9BYT3-2	STK33	Serine/threonine-protein kinase 33;Serine/threonine-protein kinase 33;Serine/threonine-protein kinase 33;Isoform 2 of Serine/threonine-protein kinase 33	4	9976.82	11732.8	12217.7	12216.1	6916.43	13825.8	4080.96	12096.1	7859.8
B4DED4;Q6PII5-2	HAGHL	Hydroxyacylglutathione hydrolase-like protein;Isoform 2 of Hydroxyacylglutathione hydrolase-like protein	4	42313.8	41649.8	49370.7	40456.6	44476.9	46945.3	31105.9	32637.2	41307.3
B4DEE8;P16455	MGMT	Methylated-DNA--protein-cysteine methyltransferase	4	62474.2	90374.7	86356.1	68680.8	61951.1	69345.3	49546.6	56217.1	70911.9
B4DHE8;Q96DH6;Q96DH6-2	MSI2	RNA-binding protein Musashi homolog 2;RNA-binding protein Musashi homolog 2;Isoform 2 of RNA-binding protein Musashi homolog 2	6	83255.3	55613.2	69965.4	68448.9	86087.8	72093.5	71311.6	77603.5	74543.4
B4DI03;K7EJQ7;Q9BY50	SEC11C	Signal peptidase complex catalytic subunit SEC11;Signal peptidase complex catalytic subunit SEC11;Signal peptidase complex catalytic subunit SEC11C	16	663736	792829	932384	817480	581946	648613	969729	1.21899e+06	1.13856e+06
B4DJL6;B4DVT3;Q96SY0;Q96SY0-3;Q96SY0-4	INTS14	Integrator complex subunit 14;Integrator complex subunit 14;Integrator complex subunit 14;Isoform 3 of Integrator complex subunit 14;Isoform 4 of Integrator complex subunit 14	12	46221.2	51653.8	58886.1	51949.1	43719.9	52329.6	49459.2	46133.6	56998.7
B4DJV2;O75390	CS	Citrate synthase;Citrate synthase, mitochondrial	41	2.62828e+06	5.20223e+06	2399585	4.84599e+06	3802882	3516120	3.50323e+06	3.96605e+06	4.62748e+06
B4DK69;P52895;S4R3P0	AKR1C2	Aldo-keto reductase family 1 member C2;Aldo-keto reductase family 1 member C2;Aldo-keto reductase family 1 member C2 (Fragment)	1	25024.6	18530.5	9469.38	15091.2	29625.7	21071.7	25672.4	14902.1	23946.6
B4DKD1;Q9BSA4	TTYH2	Protein tweety homolog;Protein tweety homolog 2	2	29046.6	11413.6	11045.6	18715.7	29972.2	26492.6	32103.2	24371.3	25873.6
B4DL54	CHURC1-FNTB	Protein farnesyltransferase subunit beta	5	37287.9	11540.2	32960.2	38566	41767.5	30677.5	26210.3	21981.3	28418.5
B4DLN1		cDNA FLJ60124, highly similar to Mitochondrial dicarboxylate carrier	33	1368482	1.81438e+06	1.67696e+06	1.37748e+06	1.34035e+06	1.19816e+06	1.61174e+06	1.67883e+06	1.53589e+06
B4DLR8;P15559;P15559-2;P15559-3	NQO1	NAD(P)H dehydrogenase [quinone] 1;NAD(P)H dehydrogenase [quinone] 1;Isoform 2 of NAD(P)H dehydrogenase [quinone] 1;Isoform 3 of NAD(P)H dehydrogenase [quinone] 1	8	81798.5	107661	91725.8	86631.6	84483.5	89845.9	105814	92191.3	98487
B4DM58;P00374	DHFR	Dihydrofolate reductase	6	129111	133590	114839	97301.1	130256	167159	133135	110605	120080
B4DMI0;Q8WUF8;Q8WUF8-3;Q8WUF8-4	FAM172A	Cotranscriptional regulator FAM172A;Cotranscriptional regulator FAM172A;Isoform 3 of Cotranscriptional regulator FAM172A;Isoform 4 of Cotranscriptional regulator FAM172A	3	4195.72	5675.12	5534.2	5592.72	5333.72	4262.02	3624.66	4557.88	2187.62
B4DN67;Q5W0F9;Q5W0G0;Q96J84;Q96J84-2;Q96J84-3	KIRREL1	Kin of IRRE-like protein 1;Kin of IRRE-like protein 1;Kin of IRRE-like protein 1;Kin of IRRE-like protein 1;Isoform 2 of Kin of IRRE-like protein 1;Isoform 3 of Kin of IRRE-like protein 1	1	9240.45	NaN	NaN	9323.15	9838.9	8643.2	NaN	19796.1	NaN
B4DPR9;Q99551	MTERF1	Transcription termination factor 1, mitochondrial;Transcription termination factor 1, mitochondrial	2	21489.8	15748.4	15401.9	21420.9	17043.2	9272.7	22359.9	20457.6	14040.6
B4DR61;P61619	SEC61A1	Protein transport protein Sec61 subunit alpha isoform 1	26	1.37927e+06	1.73867e+06	1.46276e+06	1.93659e+06	1.35984e+06	1.53776e+06	2.89797e+06	2.9244e+06	2.8918e+06
B4DR80;Q9Y6E0;Q9Y6E0-2	STK24	Serine/threonine-protein kinase 24;Serine/threonine-protein kinase 24;Isoform A of Serine/threonine-protein kinase 24	10	264265	204147	303506	289022	315318	246047	341196	316996	268522
B4DUA7;Q9NX70	MED29	Intersex-like (Drosophila);Mediator of RNA polymerase II transcription subunit 29	3	24306.3	14093.3	17047	16769.7	25014.3	18422.8	18792.1	14521.2	17376.6
B4DUC8;Q13126;Q13126-2;Q13126-3;Q13126-4	MTAP	S-methyl-5'-thioadenosine phosphorylase;S-methyl-5'-thioadenosine phosphorylase;Isoform 2 of S-methyl-5'-thioadenosine phosphorylase;Isoform 3 of S-methyl-5'-thioadenosine phosphorylase;Isoform 4 of S-methyl-5'-thioadenosine phosphorylase	16	281719	203603	168423	174976	273417	346872	197854	182508	163014
B4DVL2;H0Y988;Q02083;Q02083-2;R4GNC0	NAAA	N-acylethanolamine-hydrolyzing acid amidase;N-acylethanolamine-hydrolyzing acid amidase (Fragment);N-acylethanolamine-hydrolyzing acid amidase;Isoform 2 of N-acylethanolamine-hydrolyzing acid amidase;N-acylethanolamine-hydrolyzing acid amidase (Fragment)	3	21440.9	18954.3	20429.3	19893.9	22481.3	22490.9	22338.3	26478.9	25369.2
B4DVN3;Q7L5Y9	MAEA	E3 ubiquitin-protein transferase MAEA	10	82469.5	121829	93849.5	111054	108546	98436.5	116623	122680	119430
B4DW98	SLAMF7	SLAM family member 7	1	NaN	NaN	NaN	NaN	NaN	NaN	33937.1	16395.3	27967
B4DWJ3;Q96CJ1	EAF2	ELL-associated factor 2	2	9648.03	3693.93	1.27852	1.12012	14422.3	13299.9	NaN	2910.96	NaN
B4DYU2;Q96MW5	COG8	Conserved oligomeric Golgi complex subunit 8	10	126855	155477	144194	151788	135430	128128	142858	144910	156441
B4DZS0;O76075	DFFB	DNA fragmentation factor subunit beta	7	53309.9	49703.9	51148.7	42670.3	54747.8	58748.9	48592.5	49903.9	49058.3
B4E0T2;P50542;P50542-2;P50542-3;P50542-4	PEX5	Peroxisomal targeting signal 1 receptor;Peroxisomal targeting signal 1 receptor;Isoform 2 of Peroxisomal targeting signal 1 receptor;Isoform 3 of Peroxisomal targeting signal 1 receptor;Isoform 4 of Peroxisomal targeting signal 1 receptor	8	48059.7	37300.6	27123.9	37122.8	50734.8	40801.9	27882.7	15487.2	22256.1
B4E0Y9;Q8NBY1;Q9P289	STK26	Serine/threonine-protein kinase 26	13	105006	92441.8	106470	102857	115063	99697	98025.3	97970.9	100335
B4E127;F5H0I7;G8JL98;Q13569	TDG	G/T mismatch-specific thymine DNA glycosylase;G/T mismatch-specific thymine DNA glycosylase (Fragment);G/T mismatch-specific thymine DNA glycosylase;G/T mismatch-specific thymine DNA glycosylase	1	NaN	743.886	1141.67	NaN	859.818	1678.61	NaN	NaN	563.571
B4E1Q4;O14730;O14730-2	RIOK3	Serine/threonine-protein kinase RIO3;Serine/threonine-protein kinase RIO3;Isoform 2 of Serine/threonine-protein kinase RIO3	6	19238.8	22865.8	17005.7	21144.7	21197.3	19293.2	24742.9	24237.6	30215.3
B4E1Z4;E7ETN3;P00751	;;CFB	cDNA FLJ55673, highly similar to Complement factor B;Uncharacterized protein;Complement factor B	2	8195.52	20781.9	13356	13966.6	8216.92	5471.41	20012.6	15022.7	12227.5
B4E2Q0;P98194;P98194-2;P98194-3;P98194-4;P98194-5;P98194-6;P98194-7;P98194-9	ATP2C1	Calcium-transporting ATPase;Calcium-transporting ATPase type 2C member 1;Isoform 2 of Calcium-transporting ATPase type 2C member 1;Isoform 3 of Calcium-transporting ATPase type 2C member 1;Isoform 4 of Calcium-transporting ATPase type 2C member 1;Isoform 5 of Calcium-transporting ATPase type 2C member 1;Isoform 6 of Calcium-transporting ATPase type 2C member 1;Isoform 7 of Calcium-transporting AT…	20	76200.2	146119	133754	122492	73992.9	66048.8	234177	168156	214495
B4E3L3;Q96RU2;Q96RU2-2	USP28	Ubiquitin carboxyl-terminal hydrolase;Ubiquitin carboxyl-terminal hydrolase 28;Isoform 2 of Ubiquitin carboxyl-terminal hydrolase 28	12	40129.3	53415	49841.9	45826.5	41241.7	37322.5	53961.4	48860.2	52533.2
B5MBX0;Q96FF9	CDCA5	Sororin	3	7584.82	6565.7	2695.71	5425.63	8897.39	21589.6	2467.03	4888.56	361.842
B5MC51;P53671-3	LIMK2	LIM domain kinase 2;Isoform 3 of LIM domain kinase 2	2	8321.3	14601.3	14084.4	7666.9	8679.12	5379.23	11019.3	15856.3	14334.8
B5MC53;B5MCF8;E7EX18;P39210	MPV17	MpV17 transgene, murine homolog, glomerulosclerosis, isoform CRA_f;Protein Mpv17;Protein Mpv17;Protein Mpv17	4	43022.6	71135.5	92903.7	66935.4	41653.6	59308.4	58864.2	80845.5	75773.9
B5MCB5;P29373;P29762;Q5SYZ4	CRABP1;CRABP2;CRABP1;CRABP2	Cellular retinoic acid-binding protein 1 (Fragment);Cellular retinoic acid-binding protein 2;Cellular retinoic acid-binding protein 1;Cellular retinoic acid-binding protein 2 (Fragment)	1	12123.4	11307.2	19726	13355.7	12570.7	7444.12	9767.43	16714.8	11826.9
B5MCD7;O43759;O43759-2	SYNGR1	Synaptogyrin-1;Synaptogyrin-1;Isoform 1B of Synaptogyrin-1	2	170925	285775	254731	235003	205094	229403	329223	257419	357030
B5MCH6;Q9UMR7;Q9UMR7-2;Q9UMR7-3;Q9UMR7-4	;CLEC4A;CLEC4A;CLEC4A;CLEC4A	Uncharacterized protein (Fragment);C-type lectin domain family 4 member A;Isoform 2 of C-type lectin domain family 4 member A;Isoform 3 of C-type lectin domain family 4 member A;Isoform 4 of C-type lectin domain family 4 member A	1	79793.5	76134.4	79184.4	129909	82152.1	74444.1	169690	106799	132258
B5MCW3;H7C127;H7C128;H7C179;Q9H0E9;Q9H0E9-2;Q9H0E9-4	BRD8	Bromodomain-containing protein 8;Bromodomain-containing protein 8 (Fragment);Bromodomain-containing protein 8 (Fragment);Bromodomain-containing protein 8 (Fragment);Bromodomain-containing protein 8;Isoform 2 of Bromodomain-containing protein 8;Isoform 4 of Bromodomain-containing protein 8	5	16449.2	17198.5	16246.8	15839.2	20110	27284.5	11702.8	17439.1	16211.2
B5MD46;Q9BXI6;Q9BXI6-2	TBC1D10A	TBC1 domain family member 10A;TBC1 domain family member 10A;Isoform 2 of TBC1 domain family member 10A	3	18626.2	22911.9	20858.2	15846.7	20975	18801.6	21918.5	17337.4	22040.7
B5MDQ0;Q2NKX8	ERCC6L	DNA excision repair protein ERCC-6-like	16	77292.3	96948.5	73541.6	89925.1	85286.8	72939.2	96167	84391.9	96846.5
B5MDU6;Q9H6V9;Q9H6V9-2	LDAH	Lipid droplet-associated hydrolase;Lipid droplet-associated hydrolase;Isoform 2 of Lipid droplet-associated hydrolase	7	215444	138215	215699	175192	220924	184337	184393	156565	164048
B5ME97;E7EW69;E7EX04;F5GYV2;F5H1F2;Q9P0V9;Q9P0V9-2;Q9P0V9-3	SEPTIN10	Septin 10, isoform CRA_c;Septin-10;Septin-10;Septin-10 (Fragment);Septin-10 (Fragment);Septin-10;Isoform 2 of Septin-10;Isoform 3 of Septin-10	1	17221.9	21247.3	17564.9	20613.5	21467	13976.5	19400.1	34033.3	20563.7
B7WNH4;M0R0R3;M0R2G5;Q9BQ49	SMIM7;SMIM7;;SMIM7	Small integral membrane protein 7;Small integral membrane protein 7;Uncharacterized protein (Fragment);Small integral membrane protein 7	2	7511.16	4107.63	6622.85	2666.23	10723.1	9507.9	5192.64	4682.11	9141.5
B7WPE2;Q32P44	EML3	Echinoderm microtubule associated protein like 3, isoform CRA_e;Echinoderm microtubule-associated protein-like 3	14	115994	127058	119914	109712	124763	120764	110603	109147	115148
B7WPG3;C9IYN3;Q8WVV9;Q8WVV9-4;Q8WVV9-5;V9GYK2	HNRNPLL	Heterogeneous nuclear ribonucleoprotein L-like;Heterogeneous nuclear ribonucleoprotein L-like;Heterogeneous nuclear ribonucleoprotein L-like;Isoform 4 of Heterogeneous nuclear ribonucleoprotein L-like;Isoform 5 of Heterogeneous nuclear ribonucleoprotein L-like;Heterogeneous nuclear ribonucleoprotein L-like	25	119469	143821	137119	134603	125332	125820	124034	122644	131096
B7WPL9;F8W9A8;Q6PFW1;Q6PFW1-2;Q6PFW1-3;Q6PFW1-4;Q6PFW1-5;Q6PFW1-6;Q6PFW1-7	PPIP5K1	Inositol hexakisphosphate and diphosphoinositol-pentakisphosphate kinase;Inositol hexakisphosphate and diphosphoinositol-pentakisphosphate kinase;Inositol hexakisphosphate and diphosphoinositol-pentakisphosphate kinase 1;Isoform 2 of Inositol hexakisphosphate and diphosphoinositol-pentakisphosphate kinase 1;Isoform 3 of Inositol hexakisphosphate and diphosphoinositol-pentakisphosphate kinase 1;Is…	2	19163.7	30618.1	33862	30448.1	21879.9	23067	28931.6	30508.7	32507.9
B7Z1P2;Q9H4M3-2	FBXO44	F-box only protein 44;Isoform 2 of F-box only protein 44	4	28756.4	21724.9	17954.5	14270.6	29583.9	20519.9	30096.9	29359.4	36061.5
B7Z2R7;Q5T8D3;Q5T8D3-2;Q5T8D3-3;Q5T8D3-4	ACBD5	Acyl-CoA-binding domain-containing protein 5;Acyl-CoA-binding domain-containing protein 5;Isoform 2 of Acyl-CoA-binding domain-containing protein 5;Isoform 3 of Acyl-CoA-binding domain-containing protein 5;Isoform 4 of Acyl-CoA-binding domain-containing protein 5	3	20756	16693.3	17333.3	15459.6	21901.2	24751.2	13341	18473.3	12390.9
B7Z3B9;Q13480;Q13480-2	GAB1	GRB2-associated-binding protein 1;GRB2-associated-binding protein 1;Isoform 2 of GRB2-associated-binding protein 1	6	22382.5	10503.1	8321.88	10650.7	25495.4	24676	8116.11	7825.37	7798.6
B7Z3H4;Q9Y297;Q9Y297-2	BTRC	Beta-transducin repeat containing isoform 4;F-box/WD repeat-containing protein 1A;Isoform 2 of F-box/WD repeat-containing protein 1A	6	19855.4	20690.8	21231.9	20991.8	22407.3	24211.1	24539.3	22034.7	21877.4
B7Z493;E9PJX4;F8VWL3;F8W1R0;Q96M96	FGD4	FYVE, RhoGEF and PH domain-containing protein 4;FYVE, RhoGEF and PH domain-containing protein 4;FYVE, RhoGEF and PH domain-containing protein 4;FYVE, RhoGEF and PH domain-containing protein 4;FYVE, RhoGEF and PH domain-containing protein 4	3	52308.1	66666.5	52123.2	58558.6	59576.3	76660.9	60369.1	68285.6	56829
B7Z4L1;B7Z4U3;E7EPW5;G3XAH9;H7BXS2;Q9NRC1-2;Q9NRC1-3;Q9NRC1-4;Q9NRC1-5	ST7	Suppression of tumorigenicity 7, isoform CRA_d;Suppressor of tumorigenicity 7 protein;Suppressor of tumorigenicity 7 protein;Suppression of tumorigenicity 7, isoform CRA_b;Suppressor of tumorigenicity 7 protein;Isoform 2 of Suppressor of tumorigenicity 7 protein;Isoform 3 of Suppressor of tumorigenicity 7 protein;Isoform 4 of Suppressor of tumorigenicity 7 protein;Isoform 5 of Suppressor of tumor…	6	12721.5	15719.4	12849	17330.5	13836.3	13927	23396.1	23247.3	28240.7
B7Z4M1	RTN3	Reticulon	2	149769	212919	247111	294599	127381	107556	248436	337425	175582
B7Z503;Q9BSF8;Q9BSF8-2	BTBD10	BTB (POZ) domain containing 10, isoform CRA_c;BTB/POZ domain-containing protein 10;Isoform 2 of BTB/POZ domain-containing protein 10	2	10180.7	7846.59	9412.78	10730	12190.3	10186.8	11785.5	10586.5	6065.35
B7Z5N5;Q15796;Q15796-2	SMAD2	Mothers against decapentaplegic homolog;Mothers against decapentaplegic homolog 2;Isoform Short of Mothers against decapentaplegic homolog 2	4	42999.7	42597.2	40988.8	38597.1	50478.2	50010	35128.1	35238.6	43099.6
B7Z6D5;Q96GQ7	DDX27	Probable ATP-dependent RNA helicase DDX27	30	858879	979241	1.00478e+06	883709	937859	789040	982180	791970	807295
B7Z7F3;Q9H6Z4;Q9H6Z4-2;Q9H6Z4-3	RANBP3	Ran-binding protein 3;Ran-binding protein 3;Isoform 2 of Ran-binding protein 3;Isoform 3 of Ran-binding protein 3	12	305595	177050	159869	202672	277967	232706	159123	152918	145170
B7Z8R2;Q8WV60	PTCD2	Pentatricopeptide repeat-containing protein 2, mitochondrial;Pentatricopeptide repeat-containing protein 2, mitochondrial	4	28488.2	17801.1	35095.8	16526.9	25294.9	26461.3	28687.2	23489	28753.1
B7ZAQ6;B7ZAQ6-2;B7ZAQ6-3;P0CG08	GPR89A;GPR89A;GPR89A;GPR89B	Golgi pH regulator A;Isoform 2 of Golgi pH regulator A;Isoform 3 of Golgi pH regulator A;Golgi pH regulator B	7	100233	133359	113532	142881	102014	109367	168006	157886	149202
B7ZAX5;Q01415;Q01415-2	GALK2	N-acetylgalactosamine kinase;N-acetylgalactosamine kinase;Isoform 2 of N-acetylgalactosamine kinase	11	307365	283784	272130	360525	354617	303562	329121	382387	317372
B7ZBJ5	CAB39L	Calcium-binding protein 39-like (Fragment)	1	1078.24	538.034	1070.32	797.101	1112.99	1154.89	534.843	686.719	243.318
B7ZC38;Q9NR46	SH3GLB2	Endophilin-B2	18	298116	265315	312664	304670	293367	265846	312194	274373	278688
B7ZKJ8;Q14624;Q14624-2;Q14624-3;Q14624-4	ITIH4	ITIH4 protein;Inter-alpha-trypsin inhibitor heavy chain H4;Isoform 2 of Inter-alpha-trypsin inhibitor heavy chain H4;Isoform 3 of Inter-alpha-trypsin inhibitor heavy chain H4;Isoform 4 of Inter-alpha-trypsin inhibitor heavy chain H4	4	71475.3	97494.7	84759	96778	59144.9	56150.4	93478	94630.6	101042
B7ZKQ9;Q8WTV0-2;Q8WTV0-4	SCARB1	SCARB1 protein;Isoform 1 of Scavenger receptor class B member 1;Isoform 4 of Scavenger receptor class B member 1	9	286155	381767	312683	323638	314002	270930	478013	353819	415616
B7ZL88;Q8N8Q8	COX18	COX18 protein;Cytochrome c oxidase assembly protein COX18, mitochondrial	2	19560.8	19399.8	17954	20445.5	19100	17363.4	19984.3	21106.9	15614.9
B7ZM99;Q6UB35	MTHFD1L	MTHFD1L protein;Monofunctional C1-tetrahydrofolate synthase, mitochondrial	39	460872	677586	676695	582845	480593	524034	516972	388982	507319
B8ZZ06;Q4TT61;Q9BV90	SNRNP25	Chromosome 16 open reading frame 33 (Fragment);Chromosome 16 open reading frame 33;U11/U12 small nuclear ribonucleoprotein 25 kDa protein	2	16454.4	23660.8	21301.4	16103.1	18411.3	11682.1	15602.3	9937.33	16042.8
B8ZZ87;Q6NZ67;Q6P582	MZT2B;MZT2B;MZT2A	Mitotic-spindle organizing protein 2B;Mitotic-spindle organizing protein 2B;Mitotic-spindle organizing protein 2A	2	23484.3	25946.2	36884.2	30757.1	25777.2	18390.2	27633.5	28861.8	28571.5
B8ZZC8;B8ZZE3;B8ZZY8;E7EMN2;F5H4E8;H7C0M7;Q9NRN9	METTL5	rRNA N6-adenosine-methyltransferase METTL5;Methyltransferase like 5, isoform CRA_b;rRNA N6-adenosine-methyltransferase METTL5;rRNA N6-adenosine-methyltransferase METTL5;rRNA N6-adenosine-methyltransferase METTL5 (Fragment);rRNA N6-adenosine-methyltransferase METTL5 (Fragment);rRNA N6-adenosine-methyltransferase METTL5	1	37263.6	34297.8	29204.2	30123.3	18439.8	43143.7	47036.3	15189.2	14923.3
B8ZZD4;Q86VP1;Q86VP1-2;Q86VP1-4	TAX1BP1	Tax1-binding protein 1;Tax1-binding protein 1;Isoform 2 of Tax1-binding protein 1;Isoform 4 of Tax1-binding protein 1	4	11018	11771.5	14009.9	12685.4	15044.2	9608.66	23587.6	15031.2	20740.1
B8ZZG1;Q9NZW5	MPP6	MAGUK p55 subfamily member 6	21	479242	449057	444002	424578	499126	481641	452928	433020	496495
B8ZZI5;B8ZZN3;O75716	STK16	Serine/threonine-protein kinase 16	3	5964.31	3893.23	4358.07	5072.38	3961.37	3331.48	4060.65	6189.24	5768.59
B8ZZK5;O43924	PDE6D	Phosphodiesterase 6D, cGMP-specific, rod, delta, isoform CRA_a;Retinal rod rhodopsin-sensitive cGMP 3',5'-cyclic phosphodiesterase subunit delta	1	3091.75	4590.54	4000.07	3120.02	2729.33	3776.67	3117.49	2893.87	2293.78
B8ZZN6;P63165	SUMO1	Small ubiquitin-related modifier 1	9	849283	882852	891583	814360	809446	822847	860378	689262	884623
B8ZZQ6;P06454;P06454-2	PTMA	Prothymosin alpha;Prothymosin alpha;Isoform 2 of Prothymosin alpha	15	3242438	2.08455e+06	1884631	1.4149e+06	3.55479e+06	3.57687e+06	1.6694e+06	1.52503e+06	1913831
B8ZZU6;P15336;P15336-4;P15336-5	ATF2	Cyclic AMP-dependent transcription factor ATF-2;Cyclic AMP-dependent transcription factor ATF-2;Isoform 4 of Cyclic AMP-dependent transcription factor ATF-2;Isoform 5 of Cyclic AMP-dependent transcription factor ATF-2	3	13751.6	35308.3	674.791	3143.13	30861.7	9473.83	3684.81	10485.5	25505.4
B8ZZV3;Q8NFR7	CCDC148	Coiled-coil domain-containing protein 148	2	79325.9	70409.4	58623.4	70382.3	77803.6	64886.2	85617.2	51309.3	78310.8
B8ZZV9;B8ZZX2;H0YHF1;Q96MF6;Q96MF6-2;Q96MF6-3;Q9H8M1;Q9H8M1-2	COQ10B;COQ10B;COQ10A;COQ10A;COQ10A;COQ10A;COQ10B;COQ10B	Coenzyme Q-binding protein COQ10 homolog B, mitochondrial;Coenzyme Q-binding protein COQ10 homolog B, mitochondrial;Coenzyme Q-binding protein COQ10 homolog A, mitochondrial (Fragment);Coenzyme Q-binding protein COQ10 homolog A, mitochondrial;Isoform 2 of Coenzyme Q-binding protein COQ10 homolog A, mitochondrial;Isoform 3 of Coenzyme Q-binding protein COQ10 homolog A, mitochondrial;Coenzyme Q-bin…	1	25257.2	22220.1	19189.8	18241.3	19680.2	21073.3	14490.4	21713.5	23727.9
B8ZZY2;P52594;P52594-2;P52594-3;P52594-4	AGFG1	Arf-GAP domain and FG repeat-containing protein 1;Arf-GAP domain and FG repeat-containing protein 1;Isoform 2 of Arf-GAP domain and FG repeat-containing protein 1;Isoform 3 of Arf-GAP domain and FG repeat-containing protein 1;Isoform 4 of Arf-GAP domain and FG repeat-containing protein 1	6	46025	47978.3	32437.9	28042.3	67034.7	71735.7	47111.3	40731	41815.2
B8ZZY7;B9A031;C9JQZ0;F8WBN3;F8WBV6;P84101;P84101-2;P84101-3;P84101-4	SERF2	Small EDRK-rich factor 2;Small EDRK-rich factor 2;Small EDRK-rich factor 2 (Fragment);Small EDRK-rich factor 2;Small EDRK-rich factor 2;Small EDRK-rich factor 2;Isoform 2 of Small EDRK-rich factor 2;Isoform 3 of Small EDRK-rich factor 2;Isoform 4 of Small EDRK-rich factor 2	1	5024.32	5379.9	4722.4	2646.43	7802.74	5085.34	4526.17	5469.03	4320.18
B8ZZZ1;F8W8K9;G5E966;Q96PC3;Q96PC3-2;Q96PC3-3;Q96PC3-4	AP1S3	AP complex subunit sigma;AP-1 complex subunit sigma-3;AP-1 complex subunit sigma-3;AP-1 complex subunit sigma-3;Isoform 2 of AP-1 complex subunit sigma-3;Isoform 3 of AP-1 complex subunit sigma-3;Isoform 4 of AP-1 complex subunit sigma-3	1	3612.08	4049.31	NaN	NaN	5533.78	12787.1	11865.2	5723.34	12276.5
B8ZZZ7;Q9NUQ6;Q9NUQ6-3;Q9NUQ6-4	SPATS2L	DNA polymerase-transactivated protein 6, isoform CRA_b;SPATS2-like protein;Isoform 3 of SPATS2-like protein;Isoform 4 of SPATS2-like protein	12	19498.2	35999.6	32938.9	30761.4	24586.2	24247.1	44999.3	42111.5	36402.3
B9EGA3;J3KMX2;Q92925;Q92925-2;Q92925-3	SMARCD2	SMARCD2 protein;SWI/SNF-related matrix-associated actin-dependent regulator of chromatin subfamily D member 2;SWI/SNF-related matrix-associated actin-dependent regulator of chromatin subfamily D member 2;Isoform 2 of SWI/SNF-related matrix-associated actin-dependent regulator of chromatin subfamily D member 2;Isoform 3 of SWI/SNF-related matrix-associated actin-dependent regulator of chromatin su…	21	189162	183155	153911	174853	189291	184393	166744	160473	161804
B9EGE7;Q8TCN5;Q8TCN5-2	ZNF507	ZNF507 protein;Zinc finger protein 507;Isoform 2 of Zinc finger protein 507	1	16306.4	12227.9	17834.3	14869.4	15747.8	15966.2	6337.7	15258	30930
B9TX31;M0QZQ2;Q71SY5;Q71SY5-4;Q71SY5-5;Q71SY5-6	MED25	Mediator complex subunit MED25 variant MED25_i4;Mediator of RNA polymerase II transcription subunit 25;Mediator of RNA polymerase II transcription subunit 25;Isoform 4 of Mediator of RNA polymerase II transcription subunit 25;Isoform 5 of Mediator of RNA polymerase II transcription subunit 25;Isoform 6 of Mediator of RNA polymerase II transcription subunit 25	3	6987.4	9097.87	10639.6	8013.5	8781.66	5198.99	6699.19	8702.7	11408.3
B9ZVV8;Q53H47;Q53H47-3	SETMAR	Histone-lysine N-methyltransferase SETMAR (Fragment);Histone-lysine N-methyltransferase SETMAR;Isoform 3 of Histone-lysine N-methyltransferase SETMAR	3	5887.41	6362.49	4921.75	4912.69	5789.91	7539.88	5292.58	4817.01	3911.76
C4AMC7;Q6VEQ5	WASH3P;WASH2P	Putative WAS protein family homolog 3;WAS protein family homolog 2	7	128741	109855	104306	105078	135463	126588	129153	131306	107776
C4B7M2;Q96JI7;Q96JI7-2;Q96JI7-3	SPG11	Spatacsin;Spatacsin;Isoform 2 of Spatacsin;Isoform 3 of Spatacsin	2	7033.92	8825.48	6369.65	4403.8	7238.65	6352.33	7075.41	5080.53	3371.01
C9IYN7;C9J9N8;C9JEX8;Q0PNE2;Q0PNE2-2	ELP6	Elongator complex protein 6;Elongator complex protein 6 (Fragment);Elongator complex protein 6 (Fragment);Elongator complex protein 6;Isoform 2 of Elongator complex protein 6	5	49712.1	72096	54468.2	28618.8	58312.1	59550.1	73782.4	44669.5	37620.5
C9IZ13;Q9H0F7;Q9H0F7-2	ARL6	ADP-ribosylation factor-like protein 6 (Fragment);ADP-ribosylation factor-like protein 6;Isoform 2 of ADP-ribosylation factor-like protein 6	2	2993.13	6196.18	1488.04	1045.82	2816.14	4516.83	3957.94	2473.59	1920.06
C9IZ93;C9J9P8;C9JF62;C9JSK8;Q969M7;Q969M7-2;Q969M7-3;Q969M7-6;Q969M7-7	UBE2F	NEDD8-conjugating enzyme UBE2F;NEDD8-conjugating enzyme UBE2F (Fragment);NEDD8-conjugating enzyme UBE2F (Fragment);NEDD8-conjugating enzyme UBE2F (Fragment);NEDD8-conjugating enzyme UBE2F;Isoform 2 of NEDD8-conjugating enzyme UBE2F;Isoform 3 of NEDD8-conjugating enzyme UBE2F;Isoform 6 of NEDD8-conjugating enzyme UBE2F;Isoform 7 of NEDD8-conjugating enzyme UBE2F	3	8021.41	9395.56	12650.4	8643.46	7758.41	7534.97	7565.08	9744.74	9011.18
C9IZL5;C9JC87;C9JMG3;C9JWL4;O00189	AP4M1	AP-4 complex subunit mu-1;AP-4 complex subunit mu-1;AP-4 complex subunit mu-1 (Fragment);AP-4 complex subunit mu-1 (Fragment);AP-4 complex subunit mu-1	3	11200.6	10327.8	11519.8	17446.1	15585.2	13959.9	13183.8	15808.5	14125.1
C9J014;C9J271;Q9Y5X2	SNX8	Sorting nexin-8 (Fragment);Sorting nexin-8 (Fragment);Sorting nexin-8	5	28020.1	23709.5	24271.7	23102.8	29016.8	22780.6	25277.9	30585.8	26700.4
C9J036;H7C4G8;Q9H857;Q9H857-2;Q9H857-3;Q9H857-4	NT5DC2	5'-nucleotidase domain-containing protein 2 (Fragment);5'-nucleotidase domain-containing protein 2 (Fragment);5'-nucleotidase domain-containing protein 2;Isoform 2 of 5'-nucleotidase domain-containing protein 2;Isoform 3 of 5'-nucleotidase domain-containing protein 2;Isoform 4 of 5'-nucleotidase domain-containing protein 2	1	9323.08	4525.51	6777.13	12309.4	9072.02	NaN	15403.5	7040.93	6561.71
C9J066;Q8N4C6;Q8N4C6-10;Q8N4C6-2;Q8N4C6-4;Q8N4C6-5;Q8N4C6-7;Q8N4C6-9	NIN	Ninein;Ninein;Isoform 3 of Ninein;Isoform 2 of Ninein;Isoform 4 of Ninein;Isoform 5 of Ninein;Isoform 7 of Ninein;Isoform 8 of Ninein	8	17703.9	16578.6	15450.2	15513.1	18200.9	23204.1	9818.68	19176.3	16312.4
C9J0A4;P57723;P57723-2	PCBP4	Poly(rC)-binding protein 4;Poly(rC)-binding protein 4;Isoform 2 of Poly(rC)-binding protein 4	3	1038.95	30541.4	13263.6	24122.3	26226.9	20478.6	25888.5	21375.6	25947.6
C9J0A7;Q9UQN3	CHMP2B	Charged multivesicular body protein 2b	4	72914.1	54171.7	57565.4	60527.7	60606	59696.3	62393.1	55607.4	59404.2
C9J0E4;P01040	CSTA	Cystatin-A	3	28997.8	25541.1	25020.3	24679.5	34040.3	24820.8	27380.6	22997.1	30145.2
C9J0I9;Q86WB0	ZC3HC1	Nuclear-interacting partner of ALK	11	151208	150336	127356	105691	144897	165467	154223	126843	132521
C9J0J7;G5E9Q6;P35080-2	PFN2	Profilin;Profilin;Isoform IIb of Profilin-2	5	209454	149435	185426	164330	201339	217877	183639	156930	162495
C9J0K6;P30626;P30626-2	SRI	Sorcin;Sorcin;Isoform 2 of Sorcin	16	762739	984115	1.07067e+06	755247	836165	639551	857725	881082	991759
C9J0V5;C9J9V9;G3V0G1;H7C0J2;Q9BQQ3;Q9BQQ3-2	GORASP1	Golgi reassembly-stacking protein 1 (Fragment);Golgi reassembly-stacking protein 1 (Fragment);Golgi reassembly stacking protein 1, 65kDa, isoform CRA_d;Golgi reassembly-stacking protein 1 (Fragment);Golgi reassembly-stacking protein 1;Isoform 2 of Golgi reassembly-stacking protein 1	2	1119.48	1168.97	2664.84	1514.7	1749.11	637.242	2350.22	1091.8	1418.68
C9J0W7;C9JNM5;F8W782;Q96A54	ADIPOR1	Adiponectin receptor protein 1 (Fragment);Adiponectin receptor protein 1 (Fragment);Adiponectin receptor protein 1;Adiponectin receptor protein 1	1	9023.72	8176.66	8199.04	6336.75	10371.3	10783.6	12474	10334.3	18228.1
C9J1C6;Q9P0P0	RNF181	E3 ubiquitin-protein ligase RNF181	5	168104	114255	99542	103731	185886	99266.5	101528	87645.6	108395
C9J1P0;Q96HH4	TMEM169	Transmembrane protein 169 (Fragment);Transmembrane protein 169	1	60736.8	33647.4	32426.5	30440.2	40691.7	39918.8	47490.5	43464	45077
C9J2C0;Q9NY65;Q9NY65-2	TUBA8	Tubulin alpha chain (Fragment);Tubulin alpha-8 chain;Isoform 2 of Tubulin alpha-8 chain	1	636405	486147	867901	563823	681485	557231	819764	640648	737887
C9J2I1;Q8IUR7;Q8IUR7-2;Q8IUR7-3	ARMC8	Armadillo repeat-containing protein 8 (Fragment);Armadillo repeat-containing protein 8;Isoform 2 of Armadillo repeat-containing protein 8;Isoform 3 of Armadillo repeat-containing protein 8	2	51323.9	74052.4	38038.1	58025.1	46005.2	44343.3	56507	49736.6	36205.3
C9J2P0;P51965	UBE2E1	Ubiquitin-conjugating enzyme E2 E1 (Fragment);Ubiquitin-conjugating enzyme E2 E1	7	198035	218580	178214	118368	188983	199398	198003	170711	183440
C9J2P9;Q75N03;Q75N03-2	CBLL1	E3 ubiquitin-protein ligase Hakai (Fragment);E3 ubiquitin-protein ligase Hakai;Isoform 2 of E3 ubiquitin-protein ligase Hakai	2	94521.7	78522.8	72866.1	63352.2	75884.7	94113.3	76668	79133.9	42445.7
C9J2R1;C9J448;C9J9A4;C9JNW1;F8VQT7;F8WBN1;F8WDR5;Q9BRL7;Q9BRL7-2;Q9BRL7-3	SEC22C	Vesicle-trafficking protein SEC22c (Fragment);Vesicle-trafficking protein SEC22c (Fragment);Vesicle-trafficking protein SEC22c (Fragment);Vesicle-trafficking protein SEC22c (Fragment);Vesicle-trafficking protein SEC22c;Vesicle-trafficking protein SEC22c;Vesicle-trafficking protein SEC22c;Vesicle-trafficking protein SEC22c;Isoform 2 of Vesicle-trafficking protein SEC22c;Isoform 3 of Vesicle-traffi…	1	1054.22	NaN	558.145	339.695	928.009	1500.92	946.717	1627.91	695.889
C9J2Y9;P30876	POLR2B	DNA-directed RNA polymerase subunit beta;DNA-directed RNA polymerase II subunit RPB2	56	604980	643124	591218	593503	563282	613616	570430	583595	572104
C9J3D7;Q9UKG9	CROT	Peroxisomal carnitine O-octanoyltransferase	3	10268.3	5717.98	3605.82	8040.77	8533.18	10104.9	5550.21	7897.58	6772.78
C9J3M4;O75425;O75425-2;O75425-3	MOSPD3	Motile sperm domain-containing protein 3 (Fragment);Motile sperm domain-containing protein 3;Isoform 2 of Motile sperm domain-containing protein 3;Isoform 3 of Motile sperm domain-containing protein 3	1	2115.14	6107.12	5878.76	3998.11	1793.44	1939.23	4812.52	4830.81	2588.38
C9J461;C9J872;C9J977;Q14188;Q14188-2;Q14188-3;Q14188-4;Q14188-5;Q14188-6;Q14188-7;Q14188-8	TFDP2	Transcription factor Dp-2 (Fragment);Transcription factor Dp-2 (Fragment);Transcription factor Dp-2 (Fragment);Transcription factor Dp-2;Isoform Beta of Transcription factor Dp-2;Isoform Gamma of Transcription factor Dp-2;Isoform Delta of Transcription factor Dp-2;Isoform Epsilon of Transcription factor Dp-2;Isoform 6 of Transcription factor Dp-2;Isoform 7 of Transcription factor Dp-2;Isoform 8 o…	2	15799.3	7865.7	9952.31	7055.54	11592.3	8901.32	5392.64	10384.3	8250.24
C9J494;Q9H000	MKRN2	Probable E3 ubiquitin-protein ligase makorin-2	8	33402.1	32660.6	31412.5	28534.8	42107.2	37899.5	37246.3	35185.1	38563.2
C9J4C4;Q8NFG4;Q8NFG4-2	FLCN	Folliculin (Fragment);Folliculin;Isoform 2 of Folliculin	1	3540.46	8806.37	9476.71	3359.87	7064.88	5151.58	10586.5	8182.63	7595.49
C9J4K0;Q9BVC5;Q9BVC5-2	C2orf49	Ashwin;Ashwin;Isoform 2 of Ashwin	4	77432.7	42407.3	62546.3	50066.4	63458.2	87190.2	37609.5	47811.5	40412.8
C9J5C3;Q9BUL8	PDCD10	Programmed cell death protein 10 (Fragment);Programmed cell death protein 10	11	600610	449873	470138	370906	494476	563803	455726	437993	275425
C9J5J4;H0Y322;H7C4T7;Q5TKA1;Q5TKA1-2;Q5TKA1-3	LIN9	Protein lin-9 homolog;Protein lin-9 homolog (Fragment);Protein lin-9 homolog (Fragment);Protein lin-9 homolog;Isoform 2 of Protein lin-9 homolog;Isoform 3 of Protein lin-9 homolog	1	11969.5	12070.5	11280.4	10974.6	11128.4	10523.2	11549.5	11008.3	10621.9
C9J5X1;P08069	IGF1R	Tyrosine-protein kinase receptor;Insulin-like growth factor 1 receptor	4	32296.3	50438	41413.5	42091.2	33380.7	43838	55052.2	49192.4	54910.4
C9J6J1;C9JA07;Q9GZY4	COA1	Cytochrome c oxidase assembly factor 1 homolog (Fragment);Cytochrome c oxidase assembly factor 1 homolog (Fragment);Cytochrome c oxidase assembly factor 1 homolog	1	30069.7	21134.5	15998.8	12565.4	25714.6	28820.1	25857.4	17567.8	22942.9
C9J6P4	ZC3HAV1	Zinc finger CCCH-type antiviral protein 1	1	18687.3	15277.9	15658.3	18282.5	16217.5	18914.7	17981.7	16334.1	14627.9
C9J712;P35080	PFN2	Profilin;Profilin-2	1	125764	72859.1	95395.8	89458.5	87658.6	104847	92802	87503.1	68536.3
C9J713;H7C5Q0;Q96IZ7;Q96IZ7-2	RSRC1	Serine/Arginine-related protein 53;Serine/Arginine-related protein 53 (Fragment);Serine/Arginine-related protein 53;Isoform 2 of Serine/Arginine-related protein 53	2	14680	5718.87	7938.96	9739.03	19959.2	12381.3	12549.9	8640.54	5764.59
C9J7K9;O15162;O15162-2	PLSCR1	Phospholipid scramblase;Phospholipid scramblase 1;Isoform 2 of Phospholipid scramblase 1	6	13253.8	16756.3	16105.6	19254.3	7592.86	13280.5	211248	227628	143780
C9J7Y4;Q8WWK9;Q8WWK9-4;Q8WWK9-5;Q8WWK9-6	CKAP2	Cytoskeleton-associated protein 2 (Fragment);Cytoskeleton-associated protein 2;Isoform 2 of Cytoskeleton-associated protein 2;Isoform 3 of Cytoskeleton-associated protein 2;Isoform 4 of Cytoskeleton-associated protein 2	1	1588.12	2453.74	1690.18	2026.54	3206.02	3067.91	2448.65	653.204	1684.43
C9J7Z4;Q8NCE0;Q8NCE0-2	TSEN2	tRNA-splicing endonuclease subunit Sen2 (Fragment);tRNA-splicing endonuclease subunit Sen2;Isoform 2 of tRNA-splicing endonuclease subunit Sen2	4	12800.4	12972.7	14839.9	11093.5	15482.2	13662.6	15912.4	17764	17301.3
C9J8U3;Q7Z2E3;Q7Z2E3-10;Q7Z2E3-11;Q7Z2E3-5;Q7Z2E3-7;Q7Z2E3-9	APTX	Aprataxin;Aprataxin;Isoform 10 of Aprataxin;Isoform 11 of Aprataxin;Isoform 5 of Aprataxin;Isoform 7 of Aprataxin;Isoform 9 of Aprataxin	8	88957.8	105175	107022	89372.3	88533.1	78672	107744	101957	112091
C9JA08;Q96D46	NMD3	60S ribosomal export protein NMD3	20	173660	148476	144379	153893	195030	191400	159365	145453	166233
C9JA28;Q9UNL2;Q9UNL2-2	SSR3	Translocon-associated protein subunit gamma;Translocon-associated protein subunit gamma;Isoform 2 of Translocon-associated protein subunit gamma	10	223678	352073	416988	329398	266382	292879	416107	641528	566129
C9JAK5	ARF4	ADP-ribosylation factor 4	9	494542	637268	748514	476963	548367	451770	876811	739149	771886
C9JAX1;Q16595	FXN	Frataxin, mitochondrial;Frataxin, mitochondrial	5	237308	196940	198537	153113	207817	216777	195012	186269	210495
C9JB30;Q9UPY8;Q9UPY8-2	MAPRE3	Microtubule-associated protein RP/EB family member 3 (Fragment);Microtubule-associated protein RP/EB family member 3;Isoform 2 of Microtubule-associated protein RP/EB family member 3	1	71660.8	61584.6	NaN	27862.7	62110.2	70386.5	62890.9	56273	75843.7
C9JB84;F8WBM2;Q9NWB7	IFT57	Intraflagellar transport protein 57 homolog (Fragment);Intraflagellar transport protein 57 homolog;Intraflagellar transport protein 57 homolog	1	35359.8	29667.9	29328.8	25347.8	41029.7	32725.6	32986.8	28208.8	30414.6
C9JBI3;P78330	PSPH	Phosphoserine phosphatase (Fragment);Phosphoserine phosphatase	12	419593	281634	309375	283732	363004	427382	289433	300830	203829
C9JBY7;Q9Y291	MRPS33	28S ribosomal protein S33, mitochondrial;28S ribosomal protein S33, mitochondrial	3	71061.3	51904.6	60855.9	53628.4	57928	54652.3	57075.2	55171.1	61018.2
C9JC84;C9JEU5;P02679;P02679-2	FGG	Fibrinogen gamma chain;Fibrinogen gamma chain;Fibrinogen gamma chain;Isoform Gamma-A of Fibrinogen gamma chain	1	29948.3	76813.6	75983	46689.7	30727.3	45266.8	51542.9	35704	71675.8
C9JCA5;C9JZN9;F8WA37;H9KVA2;P45378;P45378-2;P45378-3;P45378-4;P45378-5;P45378-6;P45378-7	TNNT3	Troponin T, fast skeletal muscle (Fragment);Troponin T, fast skeletal muscle;Troponin T, fast skeletal muscle;Troponin T, fast skeletal muscle;Troponin T, fast skeletal muscle;Isoform 2 of Troponin T, fast skeletal muscle;Isoform 3 of Troponin T, fast skeletal muscle;Isoform 4 of Troponin T, fast skeletal muscle;Isoform 5 of Troponin T, fast skeletal muscle;Isoform 6 of Troponin T, fast skeletal …	1	14984.4	10597.7	18065.8	17439.8	16695	15068.5	17234.8	22402.2	20282.3
C9JCC6;E9PNC7;Q14919;Q14919-2	DRAP1	Dr1-associated corepressor;Dr1-associated corepressor (Fragment);Dr1-associated corepressor;Isoform 2 of Dr1-associated corepressor	3	92936.5	76351	67538.4	69039.4	84150.3	102343	63269.5	60503.5	57554.6
C9JCU0;C9JM33;C9K067;F8WDE1;P48551;P48551-2;P48551-3	IFNAR2	Interferon alpha/beta receptor 2 (Fragment);Interferon alpha/beta receptor 2 (Fragment);Interferon alpha/beta receptor 2;Interferon alpha/beta receptor 2;Interferon alpha/beta receptor 2;Isoform 2 of Interferon alpha/beta receptor 2;Isoform 3 of Interferon alpha/beta receptor 2	1	13313.6	26722.2	19443	29923.5	21238	27784.3	35620.4	38887	37246.5
C9JDJ8;C9JNZ0;C9JRY4;Q96IW7	SEC22A	Vesicle-trafficking protein SEC22a (Fragment);Vesicle-trafficking protein SEC22a (Fragment);Vesicle-trafficking protein SEC22a (Fragment);Vesicle-trafficking protein SEC22a	7	58869.3	55967.2	50362	45943.1	42791.3	52647.8	68871.2	71225.4	60107.3
C9JDR5;C9JQN1;Q7Z5U6	WDR53	WD repeat-containing protein 53 (Fragment);WD repeat-containing protein 53 (Fragment);WD repeat-containing protein 53	1	47770.1	47697.8	46644.6	43095.1	51399.9	49227.7	46552.4	58843.7	66840.4
C9JEH3;C9JG97;Q13685	AAMP	Angio-associated migratory cell protein	6	317669	209251	349294	314969	392578	331434	382909	317239	295863
C9JEJ2;P49585	PCYT1A	Choline-phosphate cytidylyltransferase A	27	269722	265564	226232	246740	298741	293153	336730	336941	354754
C9JEX3;Q13614;Q13614-2	MTMR2	Myotubularin-related protein 2 (Fragment);Myotubularin-related protein 2;Isoform 2 of Myotubularin-related protein 2	6	14785.4	15886.6	16042.9	13533.1	14626.3	15912.9	15174.3	13302.5	13123.6
C9JF17;P05090	APOD	Apolipoprotein D (Fragment);Apolipoprotein D	2	4052.28	209462	13948.7	38673.4	6084.77	NaN	605.792	301305	NaN
C9JFR7;P99999	CYCS	Cytochrome c (Fragment);Cytochrome c	16	1.16182e+06	463230	540507	647011	996397	932553	527568	562374	523019
C9JFV4;Q8IZL8	PELP1	Proline-, glutamic acid- and leucine-rich protein 1;Proline-, glutamic acid- and leucine-rich protein 1	22	376652	478931	415523	477143	340803	416542	431177	396507	426572
C9JH62;G5E9M4;Q9NRM2	ZNF277	Zinc finger protein 277 (Fragment);Zinc finger protein 277;Zinc finger protein 277	2	6118.48	9607.72	10653	10027.1	9878.54	9527.4	9702.61	8750.46	12728.7
C9JHH7;C9JJU1;C9JMY2;C9JNK4;C9JWG4;Q8WUX1	SLC38A5	Sodium-coupled neutral amino acid transporter 5 (Fragment);Sodium-coupled neutral amino acid transporter 5 (Fragment);Sodium-coupled neutral amino acid transporter 5 (Fragment);Sodium-coupled neutral amino acid transporter 5 (Fragment);Sodium-coupled neutral amino acid transporter 5 (Fragment);Sodium-coupled neutral amino acid transporter 5	8	105588	95147.6	86961.4	86947.7	120281	101712	134961	121008	123703
C9JHT8;Q96HI0;Q96HI0-2	SENP5	SUMO1/sentrin specific peptidase 5, isoform CRA_a;Sentrin-specific protease 5;Isoform 2 of Sentrin-specific protease 5	1	28158.8	28243	26693.5	21800.8	24350.9	35453.1	21708.7	23173.4	32264.1
C9JIF9;P13798	APEH	Acylamino-acid-releasing enzyme	20	435094	435261	377550	412059	468572	458556	382147	342561	342807
C9JIZ6;P07602;P07602-2;P07602-3	PSAP	Prosaposin;Prosaposin;Isoform Sap-mu-6 of Prosaposin;Isoform Sap-mu-9 of Prosaposin	21	753323	574019	682488	567698	722072	601197	757833	720091	796973
C9JJ19;P82930	MRPS34	28S ribosomal protein S34, mitochondrial;28S ribosomal protein S34, mitochondrial	19	398525	412618	395689	349626	294738	321346	439968	386476	282986
C9JJH3;I3L0E4	USP17L10	Ubiquitin carboxyl-terminal hydrolase 17-like protein 10;Ubiquitin carboxyl-terminal hydrolase	1	770.488	3830.51	4628.88	3384.18	3659.15	3120.5	4513.07	5009.31	5002.25
C9JJN9;Q8N3P4;Q8N3P4-2;Q8N3P4-3	VPS8	Vacuolar protein sorting-associated protein 8 homolog;Vacuolar protein sorting-associated protein 8 homolog;Isoform 2 of Vacuolar protein sorting-associated protein 8 homolog;Isoform 3 of Vacuolar protein sorting-associated protein 8 homolog	7	12886.2	17284	12815.3	15752.9	10361.1	15409.2	13455.7	8648.03	14314
C9JJV1;Q9Y5U2;Q9Y5U2-2	TSSC4	Protein TSSC4 (Fragment);Protein TSSC4;Isoform 2 of Protein TSSC4	5	153876	78598.3	104169	92721.2	154492	168959	96547.6	127425	95022.2
C9JKI3;E9PCT5;Q03135;Q03135-2	CAV1	Caveolin (Fragment);Caveolin;Caveolin-1;Isoform 2 of Caveolin-1	1	9846.1	13745.9	9597.16	11006.3	6567.51	5875.05	11754.5	10614.5	15322.9
C9JKS0;P49116;P49116-2	NR2C2	Nuclear receptor subfamily 2 group C member 2 (Fragment);Nuclear receptor subfamily 2 group C member 2;Isoform 2 of Nuclear receptor subfamily 2 group C member 2	1	36775.6	48987.5	41942.7	36851.8	46901	34296.6	45940.3	50790.1	44262.6
C9JLB7;Q96HP4;U3KQU8	OXNAD1	Oxidoreductase NAD-binding domain-containing protein 1	3	14626.7	30950.2	22401.5	18736.6	27513.2	24138.1	27962.8	24111.9	22672.9
C9JLU1;P52434	POLR2H	DNA-directed RNA polymerases I, II, and III subunit RPABC3 (Fragment);DNA-directed RNA polymerases I, II, and III subunit RPABC3	7	95537.3	109986	82007.4	82561.8	100625	110589	88920.9	85759.7	111801
C9JLW8;I3L2L5;I3L317;I3L3A7;I3L4Q0	MCRIP1	Mapk-regulated corepressor-interacting protein 1;Mapk-regulated corepressor-interacting protein 1;Mapk-regulated corepressor-interacting protein 1;Mapk-regulated corepressor-interacting protein 1;HCG1818442, isoform CRA_a	1	24846.7	26215.3	29839.3	23388.8	51610.5	17124.2	16185.6	31778.7	23750.1
C9JLZ4;Q53TQ3	INO80D	INO80 complex subunit D (Fragment);INO80 complex subunit D	2	8831.54	13239.9	11340.1	10282.8	7535.79	7465.61	10276.7	8044.68	10086.5
C9JN98;P07093;P07093-2;P07093-3	SERPINE2	Glia-derived nexin (Fragment);Glia-derived nexin;Isoform 2 of Glia-derived nexin;Isoform 3 of Glia-derived nexin	1	7332.9	NaN	25022	19411.7	15806.6	11057.6	28703.2	31457.7	32235.3
C9JNE2;Q9Y530	OARD1	ADP-ribose glycohydrolase OARD1 (Fragment);ADP-ribose glycohydrolase OARD1	8	107934	118108	106024	80968.9	112616	124124	93340.9	86790	113900
C9JP16;O75718	CRTAP	Cartilage-associated protein	3	12756	12505.3	13279	26564.4	16677.4	14784.2	28144.2	43290	27078.7
C9JQ35;D6RA39;Q12770;Q12770-3	SCAP	Sterol regulatory element-binding protein cleavage-activating protein (Fragment);Sterol regulatory element-binding protein cleavage-activating protein (Fragment);Sterol regulatory element-binding protein cleavage-activating protein;Isoform 3 of Sterol regulatory element-binding protein cleavage-activating protein	2	19419.5	19007.6	23261.3	26386.7	23154.4	19548.9	40594	45240.9	38326.4
C9JQ41;H7C525;Q4VC31	CCDC58	Coiled-coil domain-containing protein 58;Coiled-coil domain-containing protein 58 (Fragment);Coiled-coil domain-containing protein 58	12	283547	166303	146190	107041	252169	297825	146506	148092	167001
C9JQS9;E7EX59;E9PDR0;P05166;P05166-2	PCCB	Propionyl-CoA carboxylase beta chain, mitochondrial;Propionyl-CoA carboxylase beta chain, mitochondrial;Propionyl-CoA carboxylase beta chain, mitochondrial;Propionyl-CoA carboxylase beta chain, mitochondrial;Isoform 2 of Propionyl-CoA carboxylase beta chain, mitochondrial	13	122119	151332	175991	172490	117547	102406	166151	115877	148381
C9JQV0;Q9BRJ6	C7orf50	Uncharacterized protein C7orf50 (Fragment);Uncharacterized protein C7orf50	8	92111.1	101433	104036	91837.2	82898.4	91688.9	85351.4	85622.7	86408.7
C9JRP1;E9PFN4;Q9Y6M7;Q9Y6M7-12;Q9Y6M7-13;Q9Y6M7-2;Q9Y6M7-3;Q9Y6M7-4;Q9Y6M7-6;Q9Y6M7-7;Q9Y6M7-8;Q9Y6M7-9	SLC4A7	Anion exchange protein (Fragment);Anion exchange protein;Sodium bicarbonate cotransporter 3;Isoform 12 of Sodium bicarbonate cotransporter 3;Isoform 13 of Sodium bicarbonate cotransporter 3;Isoform 2 of Sodium bicarbonate cotransporter 3;Isoform 3 of Sodium bicarbonate cotransporter 3;Isoform 4 of Sodium bicarbonate cotransporter 3;Isoform 6 of Sodium bicarbonate cotransporter 3;Isoform 7 of Sodi…	6	13659.5	21051	19048.4	12615.7	8622.98	15019.1	21802	21033	20713.2
C9JRZ6;Q9NX63	CHCHD3	MICOS complex subunit;MICOS complex subunit MIC19	35	1.01611e+06	1.33811e+06	1.22357e+06	1.1151e+06	874554	920071	1.16544e+06	1.16187e+06	1.05956e+06
C9JSM2;O60759;O60759-2	CYTIP	Cytohesin-interacting protein (Fragment);Cytohesin-interacting protein;Isoform 2 of Cytohesin-interacting protein	1	22290.4	25441.8	16362.4	22524.3	22196.6	27955.2	18805.9	23992.2	18311.7
C9JSQ1;F8WCN3;P12532;P12532-2	CKMT1B;CKMT1A;CKMT1A;CKMT1A	Creatine kinase U-type, mitochondrial (Fragment);Creatine kinase U-type, mitochondrial;Creatine kinase U-type, mitochondrial;Isoform 2 of Creatine kinase U-type, mitochondrial	1	9638.98	9508.12	4672.48	7087.03	5001.81	14286.8	5127.43	8120.02	362.281
C9JUM8;Q8TCB0	IFI44	Interferon-induced protein 44 (Fragment);Interferon-induced protein 44	3	NaN	NaN	NaN	NaN	NaN	NaN	38535.3	47262.6	35056.2
C9JVP0;H7C1Y6;Q9UPW0;Q9UPW0-2	FOXJ3	Forkhead box J3, isoform CRA_b (Fragment);Forkhead box protein J3 (Fragment);Forkhead box protein J3;Isoform 2 of Forkhead box protein J3	2	30534.3	23111.9	27680.2	26053.7	25523.6	22815.5	21770.6	27155	23248.4
C9JVY5;Q9Y2D5;Q9Y2D5-4;Q9Y2D5-5;Q9Y2D5-6;Q9Y2D5-7	PALM2AKAP2;AKAP2;AKAP2;AKAP2;AKAP2;AKAP2	PALM2 and AKAP2 fusion (Fragment);A-kinase anchor protein 2;Isoform 3 of A-kinase anchor protein 2;Isoform 2 of A-kinase anchor protein 2;Isoform 4 of A-kinase anchor protein 2;Isoform 5 of A-kinase anchor protein 2	8	27967.9	14812.2	19552.1	15183	28965.9	27839.9	20026.2	25593.5	21999.8
C9JW74;Q5EB52;Q5EB52-2	MEST	Mesoderm-specific transcript homolog protein;Mesoderm-specific transcript homolog protein;Isoform 2 of Mesoderm-specific transcript homolog protein	1	NaN	10207.8	NaN	8935.81	NaN	NaN	10589.5	12120.9	9034.35
C9JWC4;Q8NCD3;Q8NCD3-2;Q8NCD3-3	HJURP	Holliday junction recognition protein (Fragment);Holliday junction recognition protein;Isoform 2 of Holliday junction recognition protein;Isoform 3 of Holliday junction recognition protein	6	15322.1	31650.7	33746.5	31765.1	11815.4	13028.7	28867.3	22385.5	24295.1
C9JWJ8;K7EJB0;K7EKH0;K7EN08;K7ESG9;Q14938;Q14938-2;Q14938-3;Q14938-4;Q14938-5;Q14938-6	NFIX	Nuclear factor 1;Nuclear factor 1 X-type (Fragment);Nuclear factor 1 X-type (Fragment);Nuclear factor 1;Nuclear factor 1 X-type (Fragment);Nuclear factor 1 X-type;Isoform 2 of Nuclear factor 1 X-type;Isoform 3 of Nuclear factor 1 X-type;Isoform 4 of Nuclear factor 1 X-type;Isoform 5 of Nuclear factor 1 X-type;Isoform 6 of Nuclear factor 1 X-type	2	39520.7	37068.1	36388.5	18033.7	5021.31	38171.3	22194.7	18276.3	5944.41
C9JWV4;Q9H9Q4;Q9H9Q4-2	NHEJ1	Non-homologous end-joining factor 1 (Fragment);Non-homologous end-joining factor 1;Isoform 2 of Non-homologous end-joining factor 1	4	75067.8	76417.4	85118.1	99178.1	82488.7	119968	94429.9	106432	79674.4
C9JYM0;O75817	POP7	Ribonuclease P protein subunit p20 (Fragment);Ribonuclease P protein subunit p20	4	27835.2	41023	36383.1	43265	54377.7	60592.4	44615.9	50949	49498.7
C9JYY6;F8W775;Q92823;Q92823-2;Q92823-3;Q92823-4;Q92823-5;Q92823-6	NRCAM	Neuronal cell adhesion molecule;Neuronal cell adhesion molecule;Neuronal cell adhesion molecule;Isoform 2 of Neuronal cell adhesion molecule;Isoform 3 of Neuronal cell adhesion molecule;Isoform 4 of Neuronal cell adhesion molecule;Isoform 5 of Neuronal cell adhesion molecule;Isoform 6 of Neuronal cell adhesion molecule	3	17556.2	421.521	9216.47	14638.4	11635.9	8278.36	17516.3	25121.9	21098.1
C9JYY9	NUDT5	ADP-sugar pyrophosphatase (Fragment)	1	3603.71	NaN	9426.61	7882.89	NaN	7174.15	NaN	NaN	NaN
C9JZB0;Q9BT40;Q9BT40-2	INPP5K	Inositol polyphosphate 5-phosphatase K (Fragment);Inositol polyphosphate 5-phosphatase K;Isoform 2 of Inositol polyphosphate 5-phosphatase K	4	44958.2	53394	45284	68101.1	50004.5	38737.6	57910.2	55260.4	49581.6
C9JZG9;C9JZY6;H7C4M9;P62256;P62256-2	UBE2H	Ubiquitin-conjugating enzyme E2 H (Fragment);Ubiquitin-conjugating enzyme E2 H (Fragment);Ubiquitin-conjugating enzyme E2 H (Fragment);Ubiquitin-conjugating enzyme E2 H;Isoform 2 of Ubiquitin-conjugating enzyme E2 H	1	100769	81204.7	75726.8	85818.2	106000	98687.4	103087	95392.7	105239
C9K0D8;Q16877;Q16877-2;Q16877-3;Q66S35	PFKFB4	6-phosphofructo-2-kinase/fructose-2,6-bisphosphatase 4 (Fragment);6-phosphofructo-2-kinase/fructose-2,6-bisphosphatase 4;Isoform 2 of 6-phosphofructo-2-kinase/fructose-2,6-bisphosphatase 4;Isoform 3 of 6-phosphofructo-2-kinase/fructose-2,6-bisphosphatase 4;6-phosphofructo-2-kinase/fructose-2, 6-biphosphatase 4 isoform 1	7	69015.1	66716.4	72152.1	56426.8	67108.4	71594	76739.2	79658.5	84339.2
C9K0I4;F8WBF4;F8WDH1;P56557	TMEM50B	Transmembrane protein 50B (Fragment);Transmembrane protein 50B;Transmembrane protein 50B;Transmembrane protein 50B	1	35477.6	18918.9	NaN	NaN	43854.4	25570.2	47664.9	39242.9	76491
C9K0J5;Q70E73	RAPH1	Ras association (RalGDS/AF-6) and pleckstrin homology domains 1, isoform CRA_b;Ras-associated and pleckstrin homology domains-containing protein 1	4	4257.28	4762.4	5402.27	5078.88	5401.41	7795.98	4102.98	7023.7	3883.23
D3DWX8;P98173;P98173-2;P98173-3;Q5HY75	FAM3A	Family with sequence similarity 3, member A, isoform CRA_c;Protein FAM3A;Isoform 2 of Protein FAM3A;Isoform 3 of Protein FAM3A;Protein FAM3A	4	49187	64710.7	65331.7	48337.1	44970.1	56032.1	89891.9	94795.9	64109.8
D3YTA9;F6U1T9;P63098	PPP3R1	Calcineurin subunit B type 1	3	48807.2	51553.4	42522.7	22445.6	61962.3	46666.1	44505.6	47060.9	53643.4
D3YTB5;P51617;P51617-2;P51617-3;P51617-4	IRAK1	Interleukin-1 receptor-associated kinase 1;Interleukin-1 receptor-associated kinase 1;Isoform 2 of Interleukin-1 receptor-associated kinase 1;Isoform 3 of Interleukin-1 receptor-associated kinase 1;Isoform 4 of Interleukin-1 receptor-associated kinase 1	10	53585.2	55284.2	51781.3	48345.1	57004.1	48429.1	61170.1	55296.9	46786.2
D3YTC1;Q9NZE8;Q9NZE8-2	MRPL35	39S ribosomal protein L35, mitochondrial;39S ribosomal protein L35, mitochondrial;Isoform 2 of 39S ribosomal protein L35, mitochondrial	3	190887	267893	186764	164698	212087	147869	191123	212492	304120
D4PHA4;Q86WP2;Q86WP2-2	GPBP1	GC-rich promoter binding protein 1, isoform CRA_c;Vasculin;Isoform 2 of Vasculin	5	9302.49	4390.73	5330.32	6676.33	11842.2	12785.9	10045.3	8767.02	7175.46
D6R938;E9PBG7;E9PF82;Q13557;Q13557-10;Q13557-11;Q13557-6;Q13557-8	CAMK2D	Calcium/calmodulin-dependent protein kinase (CaM kinase) II delta, isoform CRA_e;Calcium/calmodulin-dependent protein kinase type II subunit delta;Calcium/calmodulin-dependent protein kinase type II subunit delta;Calcium/calmodulin-dependent protein kinase type II subunit delta;Isoform Delta 10 of Calcium/calmodulin-dependent protein kinase type II subunit delta;Isoform Delta 11 of Calcium/calmod…	17	152926	162187	199784	165757	148301	167765	184317	180480	177331
D6R968;Q92802;Q92802-2	N4BP2L2	NEDD4-binding protein 2-like 2 (Fragment);NEDD4-binding protein 2-like 2;Isoform 2 of NEDD4-binding protein 2-like 2	2	7652.14	6693.75	9205.35	5654.22	5800.18	4395.53	12976.9	4418.92	10645.5
D6R992;Q01201	RELB	Transcription factor RelB	11	53026.4	62794	58351.8	55850.8	59565.6	60147	72855.9	65104.8	75217.5
D6R9Q7;E7ESU6;Q8NBW4;Q8NBW4-2	SLC38A9	Sodium-coupled neutral amino acid transporter 9 (Fragment);Sodium-coupled neutral amino acid transporter 9 (Fragment);Sodium-coupled neutral amino acid transporter 9;Isoform 2 of Sodium-coupled neutral amino acid transporter 9	2	20580.1	20857.4	15625.8	19146.1	19794	23586	19796.3	21618.3	25633.4
D6R9R5	SAR1B	GTP-binding protein SAR1b (Fragment)	11	398434	383340	380514	444573	311246	386642	504840	425201	331234
D6R9Z7;P15954	COX7C	Cytochrome c oxidase subunit 7C, mitochondrial;Cytochrome c oxidase subunit 7C, mitochondrial	2	24076.8	47302.1	41200.8	37707.1	30916.4	16128.6	35552.6	35442.5	48441
D6RA47;D6RE79;D6RIZ4;Q14728	MFSD10	Major facilitator superfamily domain-containing protein 10	3	75008.3	79843.6	79641	74681.2	77121.5	58011.4	94549.5	95511.5	84794.1
D6RA71;H0YAI5;P78317	RNF4	E3 ubiquitin-protein ligase RNF4 (Fragment);E3 ubiquitin-protein ligase RNF4 (Fragment);E3 ubiquitin-protein ligase RNF4	1	22809	2984.79	7376.32	NaN	21246.7	11863.7	2776.72	NaN	10977.3
D6RA77;Q9BPZ3	PAIP2	Polyadenylate-binding protein-interacting protein 2 (Fragment);Polyadenylate-binding protein-interacting protein 2	1	61935.6	37320.7	42971.9	29889.9	63578	47983.4	41854.1	48752.5	45208.7
D6RA82;D6RFJ9;P12429	ANXA3	Annexin;Annexin A3 (Fragment);Annexin A3	1	11884.2	10426.8	8671.45	9077.77	13762.9	14238	8626.64	9522.23	7452.22
D6RAB5;O75121;O75121-2;P55082;P55082-2	MFAP3L;MFAP3L;MFAP3L;MFAP3;MFAP3	Microfibrillar-associated protein 3-like (Fragment);Microfibrillar-associated protein 3-like;Isoform 2 of Microfibrillar-associated protein 3-like;Microfibril-associated glycoprotein 3;Isoform 2 of Microfibril-associated glycoprotein 3	1	18345.6	18168.3	11953.9	12442.1	19152.2	17246.8	22446.4	25960.8	36062.6
D6RAD4;P50613	CDK7	Cyclin-dependent kinase 7	2	6034.9	7777.83	8759.38	14882	4867.91	11076.7	12486.6	10231.2	10236.3
D6RAF2;Q6PIY7;Q6PIY7-2	TENT2	Poly(A) RNA polymerase GLD2;Poly(A) RNA polymerase GLD2;Isoform 2 of Poly(A) RNA polymerase GLD2	2	3740.02	4397.44	6561.47	5426.96	6062.41	6311.96	8762.36	6216.86	7926.11
D6RAF6;H0YAI4;Q96PM5;Q96PM5-2;Q96PM5-3;Q96PM5-4;Q96PM5-5;Q96PM5-6	RCHY1	RING finger and CHY zinc finger domain-containing protein 1;RING finger and CHY zinc finger domain-containing protein 1 (Fragment);RING finger and CHY zinc finger domain-containing protein 1;Isoform 2 of RING finger and CHY zinc finger domain-containing protein 1;Isoform 3 of RING finger and CHY zinc finger domain-containing protein 1;Isoform 4 of RING finger and CHY zinc finger domain-containing…	2	89.76	2368.84	2271.35	1791.76	1940.43	1235.77	2635.86	2473.02	1604.54
D6RAU7;D6RCD9;D6RDY8;D6RHV8;D6RIZ2;Q9BSA9	TMEM175	Endosomal/lysosomal potassium channel TMEM175 (Fragment);Endosomal/lysosomal potassium channel TMEM175;Endosomal/lysosomal potassium channel TMEM175 (Fragment);Endosomal/lysosomal potassium channel TMEM175;Endosomal/lysosomal potassium channel TMEM175 (Fragment);Endosomal/lysosomal potassium channel TMEM175	1	13637.6	14168.3	15768	12673.2	15618.2	9191.94	20988.4	15546.8	15572.4
D6RB73;D6RE58;D6RHG0;P78383;P78383-2	SLC35B1	Solute carrier family 35 member B1 (Fragment);Solute carrier family 35 member B1 (Fragment);Solute carrier family 35 member B1 (Fragment);Solute carrier family 35 member B1;Isoform 2 of Solute carrier family 35 member B1	1	NaN	NaN	16057.2	5843.05	NaN	NaN	29350.9	NaN	8001.38
D6RB92;D6REN3;E2QRC7;H7C465;Q5JS54;Q5JS54-2;Q5JS54-3	PSMG4	Proteasome assembly chaperone 4;Proteasome assembly chaperone 4;Proteasome assembly chaperone 4;Proteasome assembly chaperone 4 (Fragment);Proteasome assembly chaperone 4;Isoform 2 of Proteasome assembly chaperone 4;Isoform 3 of Proteasome assembly chaperone 4	2	83079.7	21878	38816.5	233357	36418.3	40984.2	41150.5	40381.6	613749
D6RBD8;Q8NBA8;Q8NBA8-2	DTWD2	DTW domain-containing protein 2;tRNA-uridine aminocarboxypropyltransferase 2;Isoform 2 of tRNA-uridine aminocarboxypropyltransferase 2	1	55621	80990.6	81030.8	48697.3	70499.2	78523.5	72858.5	78692.1	71309
D6RBR7;Q9Y3S2	ZNF330	Zinc finger protein 330 (Fragment);Zinc finger protein 330	9	57575.1	70490.7	58383.9	54549.3	65916.8	68961	52916	52761.5	54408.8
D6RBS5;Q8IZ81	ELMOD2	ELMO domain-containing protein 2 (Fragment);ELMO domain-containing protein 2	14	59463.3	63082.8	46722	43678.3	61155.1	61832.6	61945.9	57080	70043.4
D6RBT3;O75380	NDUFS6	NADH dehydrogenase [ubiquinone] iron-sulfur protein 6, mitochondrial;NADH dehydrogenase [ubiquinone] iron-sulfur protein 6, mitochondrial	3	44832.3	31278.4	38410.8	48931	39243.8	27148.3	29066.3	44027.7	39852
D6RCD0;Q8NBQ5	HSD17B11	Estradiol 17-beta-dehydrogenase 11	5	22868.3	42117	26764.4	26271.3	26086.8	32013.2	44192.3	33749	42051.9
D6RD17;P01591	JCHAIN	Immunoglobulin J chain (Fragment);Immunoglobulin J chain	12	1.50102e+06	1.76984e+06	1996592	1.52392e+06	1.34008e+06	1.48845e+06	1.70997e+06	1.81892e+06	1.76397e+06
D6RD44;Q96EI5;Q96EI5-2	TCEAL4	Transcription elongation factor A protein-like 4 (Fragment);Transcription elongation factor A protein-like 4;Isoform 2 of Transcription elongation factor A protein-like 4	2	19920.9	7450.43	18684.4	22570.6	20945	10629.7	6083.45	13146.5	16746.1
D6RDG4;Q8NA72;Q8NA72-2;Q8NA72-3	POC5	Centrosomal protein POC5;Centrosomal protein POC5;Isoform 2 of Centrosomal protein POC5;Isoform 3 of Centrosomal protein POC5	2	4030.4	9384.7	5387.92	3431.9	6557.23	8929.58	9705.25	5197.74	10183.5
D6RDH6	RWDD4	RWD domain-containing protein 4	4	198524	183185	197634	128763	222767	162592	156433	165291	207525
D6RDI8;F8WEV0;Q709F0;Q709F0-2	ACAD11	Acyl-CoA dehydrogenase family member 11;Acyl-CoA dehydrogenase family member 11;Acyl-CoA dehydrogenase family member 11;Isoform 2 of Acyl-CoA dehydrogenase family member 11	2	16050	31239.6	28752.7	24006.6	16224	13593.8	15404.6	17689.8	22057.4
D6REA0;O75879	GATB	Glutamyl-tRNA(Gln) amidotransferase subunit B, mitochondrial;Glutamyl-tRNA(Gln) amidotransferase subunit B, mitochondrial	12	184896	200275	225257	189351	179515	180220	229133	195152	197728
D6REK3;Q6UX04;Q6UX04-2	CWC27	Spliceosome-associated protein CWC27 homolog;Spliceosome-associated protein CWC27 homolog;Isoform 2 of Spliceosome-associated protein CWC27 homolog	5	44674.8	45008.2	39622.7	44241.3	43621.7	35721.4	44125	37500.2	41190.4
D6REL5;Q6UWZ7;Q6UWZ7-2	ABRAXAS1	BRCA1-A complex subunit Abraxas 1;BRCA1-A complex subunit Abraxas 1;Isoform 2 of BRCA1-A complex subunit Abraxas 1	1	30023.3	25552.3	33269.8	25799.1	30030.2	34981.3	29371.5	29668.7	27714.5
D6REL8;P02675	FGB	Fibrinogen beta chain	2	9154.3	16283.6	19412.2	10801.3	15197.5	NaN	14367.3	24614.9	22072.7
D6RER5;D6RGI3;Q9NVA2;Q9NVA2-2	SEPTIN11	Septin-11;Septin 11, isoform CRA_b;Septin-11;Isoform 2 of Septin-11	21	243364	123902	196902	188476	250997	231907	162590	132638	131076
D6REX3;O94979;O94979-4	SEC31A	Protein transport protein Sec31A;Protein transport protein Sec31A;Isoform 4 of Protein transport protein Sec31A	58	1905236	1.99149e+06	2.03567e+06	2139999	1.66664e+06	1.8626e+06	1.96744e+06	2131526	1951349
D6RF35;P02774;P02774-2;P02774-3	GC	Vitamin D-binding protein;Vitamin D-binding protein;Isoform 2 of Vitamin D-binding protein;Isoform 3 of Vitamin D-binding protein	4	60401	97126.6	83076.4	83195	61412.3	58428.4	75023.1	74919.9	101901
D6RF48;Q9P2W9	STX18	Syntaxin-18	9	93972.2	84095.7	81080.3	88626.2	114948	113126	76604.6	81111	95241.3
D6RFE8;E7EM50;E7EWV1;Q5H8A4;Q5H8A4-2;Q5H8A4-3;Q5H8A4-4;Q5H8A4-5;Q5H8A4-6	PIGG	GPI ethanolamine phosphate transferase 2;GPI ethanolamine phosphate transferase 2;GPI ethanolamine phosphate transferase 2;GPI ethanolamine phosphate transferase 2;Isoform 2 of GPI ethanolamine phosphate transferase 2;Isoform 3 of GPI ethanolamine phosphate transferase 2;Isoform 4 of GPI ethanolamine phosphate transferase 2;Isoform 5 of GPI ethanolamine phosphate transferase 2;Isoform 6 of GPI et…	2	39612.8	55730	65184	45347.9	43688	21624.5	59595.9	30432.2	62933.3
D6RFG8;P27707	DCK	Deoxycytidine kinase	15	132967	157262	135985	102228	134471	148771	160607	129348	130206
D6RFN0;Q9BT78	COPS4	COP9 signalosome complex subunit 4	31	631007	689411	518348	750789	808338	852441	807291	818939	840020
D6RFW2;Q16880	UGT8	2-hydroxyacylsphingosine 1-beta-galactosyltransferase (Fragment);2-hydroxyacylsphingosine 1-beta-galactosyltransferase	1	NaN	NaN	NaN	3163.65	1.9354	1330.88	7263.23	6949.99	6308.27
D6RFZ2;J3KN75;Q0IIM8;Q0IIM8-2;Q0IIM8-3	TBC1D8B	TBC1 domain family member 8B;TBC1 domain family member 8B;TBC1 domain family member 8B;Isoform 2 of TBC1 domain family member 8B;Isoform 3 of TBC1 domain family member 8B	1	2421.59	3213.17	1.28271	934.647	8496.07	3563.55	1731.48	377.552	4136.12
D6RG19;P61927	RPL37	Ribosomal protein L37;60S ribosomal protein L37	7	51974	40209.6	54857.1	39587.4	58398.1	63854.7	45810.6	50809.2	39673.5
D6RG30;Q2TB18;Q2TB18-2	ASTE1	Asteroid homolog 1 (Drosophila), isoform CRA_c;Protein asteroid homolog 1;Isoform 2 of Protein asteroid homolog 1	2	3878.06	2777.89	2636.59	2508.54	3289.21	2443.2	3133.77	8849.79	1762.55
D6RHD3;Q9BS16	CENPK	Centromere protein K	2	5614.07	8867.13	8469.22	6266.89	6668.79	11835.2	6396.45	9638.38	7393.55
D6RHJ5	RACK1	Receptor of-activated protein C kinase 1	1	91135.5	71328.2	63867.9	61508.2	127062	105618	70347.8	82953.2	77858.9
D6RIA3	C4orf54	Uncharacterized protein C4orf54	1	46142.9	76775.2	52110.9	66037.4	77522.7	28797.6	95249.5	59335	80130.8
D6RID8;Q13888;Q6P1K8	GTF2H2C;GTF2H2;GTF2H2C	General transcription factor IIH subunit 2-like protein (Fragment);General transcription factor IIH subunit 2;General transcription factor IIH subunit 2-like protein	4	30636.9	32620.2	20952.6	26068.1	26395.8	24299.8	27766.4	35230.9	34901.6
D6RJG9;Q9Y5W7;Q9Y5W7-3;Q9Y5W7-4	SNX14	Sorting nexin-14 (Fragment);Sorting nexin-14;Isoform 3 of Sorting nexin-14;Isoform 4 of Sorting nexin-14	2	6870.79	16375.4	12337.8	10448.7	6480.53	5664.37	13514.2	5428.04	8583.9
D6W601;Q96EY9	ADAT3	HCG22695, isoform CRA_a;Probable inactive tRNA-specific adenosine deaminase-like protein 3	3	29928.4	22849.3	19829.6	19395.1	28876.4	28797.7	20527.5	21231.6	24443.2
D9J307	HLA-B	HLA class I antigen	40	3.81396e+06	4202319	3613731	4491307	4.15451e+06	4.20352e+06	6861893	7.77747e+06	6940234
E2QRF5;Q9H8U3	ZFAND3	AN1-type zinc finger protein 3	2	5346.23	6106.78	6638.82	4523.31	4474.34	2147.07	3746.77	5094.31	4501.75
E2QRF9;O75496	GMNN	Geminin (Fragment);Geminin	3	10152.3	NaN	2250.78	218.675	6994.11	3717.12	147.148	NaN	674.885
E5RFF9;Q9BRT9	GINS4	DNA replication complex GINS protein SLD5	7	199938	178167	165442	160857	182252	221110	160977	172159	146535
E5RFJ1;Q96MF7	NSMCE2	E3 SUMO-protein ligase NSE2	5	32749.5	36414.7	32705.2	34134.6	33531.7	36954.7	33074	27973.9	34263.3
E5RFN2;E5RHM5;E5RII1;E5RJ08;J3KPV1;Q9BUK0;Q9BUK0-2;Q9BUK0-4	CHCHD7	Coiled-coil-helix-coiled-coil-helix domain-containing protein 7;Coiled-coil-helix-coiled-coil-helix domain-containing protein 7;Coiled-coil-helix-coiled-coil-helix domain-containing protein 7;Coiled-coil-helix-coiled-coil-helix domain-containing protein 7 (Fragment);Coiled-coil-helix-coiled-coil-helix domain-containing protein 7;Coiled-coil-helix-coiled-coil-helix domain-containing protein 7;Isof…	2	3102.11	44791	52556.6	2144.46	138552	137691	37190.4	43903	48750.6
E5RFT4;Q8N4L2	PIP4P2	Phosphatidylinositol-4,5-bisphosphate 4-phosphatase (Fragment);Type 2 phosphatidylinositol 4,5-bisphosphate 4-phosphatase	2	29623.1	46278.7	47893	36685.9	19755.6	51180.5	34914.3	39658.4	37233.2
E5RG17;Q6P1N9	TATDN1	Putative deoxyribonuclease TATDN1 (Fragment);Putative deoxyribonuclease TATDN1	11	152573	150029	139012	138752	156131	177524	143866	150620	139870
E5RG44;E5RGJ1;E5RIT1;Q629K1	TRIQK	Triple QxxK/R motif-containing protein;Triple QxxK/R motif-containing protein (Fragment);Triple QxxK/R motif-containing protein (Fragment);Triple QxxK/R motif-containing protein	3	67869.7	60545.3	75963.5	65559.4	68060.7	87430.4	58811.8	69734.4	56827.8
E5RG64;E5RHG5;E5RI40;E7EW39;Q7Z2H8;Q7Z2H8-3;Q7Z2H8-4	SLC36A1	Proton-coupled amino acid transporter 1 (Fragment);Proton-coupled amino acid transporter 1 (Fragment);Proton-coupled amino acid transporter 1 (Fragment);Proton-coupled amino acid transporter 1;Proton-coupled amino acid transporter 1;Isoform 2 of Proton-coupled amino acid transporter 1;Isoform 3 of Proton-coupled amino acid transporter 1	1	3255.08	789.905	876.574	1293.93	2954.65	2705.24	1116.43	1085.22	843.33
E5RGG7;Q96MG8	PCMTD1	Protein-L-isoaspartate O-methyltransferase domain-containing protein 1	1	NaN	12065.2	NaN	10363.7	12956.4	9221.95	13424	NaN	NaN
E5RGQ3;Q9H446;Q9H446-2	RWDD1	RWD domain-containing protein 1 (Fragment);RWD domain-containing protein 1;Isoform 2 of RWD domain-containing protein 1	2	76504.1	53115.5	63080.4	47547.1	70118.3	63476.1	42811.7	52400.4	51125.1
E5RGS2;Q9H6H4	REEP4	Receptor expression-enhancing protein;Receptor expression-enhancing protein 4	6	170774	241658	198148	185814	165517	193159	376010	337610	368141
E5RGS9;Q9NRG0	CHRAC1	Chromatin accessibility complex protein 1	2	143297	144214	188208	153051	128984	136560	89337.3	145631	101942
E5RGT6;Q86WN1	FCHSD1	F-BAR and double SH3 domains protein 1	4	42264.2	39027	40863.1	38806.9	32268.4	48375.5	41293.7	22478	36714.7
E5RGZ2;H0YKJ1;H0YLF2;Q6NT76;Q6NT76-2;Q6NT76-3;Q6NT76-4;Q6NT76-5	HMBOX1	Homeobox-containing protein 1;Homeobox-containing protein 1;Homeobox-containing protein 1 (Fragment);Homeobox-containing protein 1;Isoform 2 of Homeobox-containing protein 1;Isoform 3 of Homeobox-containing protein 1;Isoform 4 of Homeobox-containing protein 1;Isoform 5 of Homeobox-containing protein 1	2	18076.5	18679.9	20652.9	18673.8	20135.5	21367.8	16579.5	15137.5	17296.5
E5RHA3;Q86X53	ERICH1	Glutamate-rich protein 1	2	138.995	831.082	653.531	NaN	576.293	999.933	623.595	NaN	738.621
E5RHG8;Q15369	ELOC	Elongin-C (Fragment);Elongin-C	12	626995	446102	684245	588844	511099	495629	568372	714305	588224
E5RHW4;O94905	ERLIN2	Erlin-2 (Fragment);Erlin-2	23	624358	751727	543078	686999	736495	737150	1.21542e+06	1.18944e+06	1.37818e+06
E5RIA4;E7ETB3;Q9ULA0	DNPEP	Aspartyl aminopeptidase	21	1.27717e+06	508289	1075656	1.04248e+06	1.19454e+06	1101834	1.17005e+06	1.03556e+06	910744
E5RIH5;Q6NXR4	TTI2	TELO2-interacting protein 2	13	59189.8	39322.7	58020.8	56741.4	65357.6	50232	66790.7	50322.6	69711.8
E5RIQ5;Q9BX73;Q9BX73-2	TM2D2	TM2 domain-containing protein 2 (Fragment);TM2 domain-containing protein 2;Isoform 2 of TM2 domain-containing protein 2	1	17344.1	NaN	15797.4	NaN	NaN	22553.1	27474.8	33927.1	38010.8
E5RIY9;Q96HA8;Q96HA8-2	WDYHV1;NTAQ1;NTAQ1	Protein N-terminal glutamine amidohydrolase;Protein N-terminal glutamine amidohydrolase;Isoform 2 of Protein N-terminal glutamine amidohydrolase	1	44596.4	38694	33602.8	31765.2	27393.8	39563	35662.5	37551.3	27261.3
E5RJ52;P53677	AP3M2	AP-3 complex subunit mu-2 (Fragment);AP-3 complex subunit mu-2	2	14632	17822.1	18041.1	17007.8	13924.1	22250.5	12365.3	17033.1	15745
E5RJZ9;H0YAQ3	KHDRBS3	KH domain-containing, RNA-binding, signal transduction-associated protein 3 (Fragment);KH domain-containing, RNA-binding, signal transduction-associated protein 3 (Fragment)	3	32452.3	34347	41826.7	36192.7	30758.2	33241.4	26882.9	28754.3	31660.3
E5RK69	ANXA6	Annexin	1	262365	286770	308699	356359	269189	246720	255589	252205	230542
E7EM64;Q7L5N1	COPS6	COP9 signalosome complex subunit 6	16	599526	414219	513657	446246	559507	544492	578205	527968	551393
E7EMA9;Q32M88	PGGHG	Protein-glucosylgalactosylhydroxylysine glucosidase	4	49875.7	29435.2	31609.8	32550.3	53936.3	42570.5	28541.8	33505.5	26043.4
E7EMK3;J3QLD9;Q14254	FLOT2	Flotillin;Flotillin;Flotillin-2	19	134429	115834	127550	163758	140535	112861	139290	148496	129293
E7EMN6;P41236	PPP1R2	Protein phosphatase inhibitor 2 (Fragment);Protein phosphatase inhibitor 2	21	282781	178247	216666	220770	275857	284566	147941	182152	160624
E7EMS2;G3V2V8;G3V3D1;G3V3E8;H0YIZ1;J3KMY5;P61916;P61916-2	NPC2	NPC intracellular cholesterol transporter 2;NPC intracellular cholesterol transporter 2 (Fragment);NPC intracellular cholesterol transporter 2 (Fragment);NPC intracellular cholesterol transporter 2;NPC intracellular cholesterol transporter 2 (Fragment);NPC intracellular cholesterol transporter 2;NPC intracellular cholesterol transporter 2;Isoform 2 of NPC intracellular cholesterol transporter 2	2	35623.7	55022.2	30456.4	47185.2	32745.9	26732.6	31648.9	36441.8	33559.8
E7EN73;Q8IZA0;Q8IZA0-2	KIAA0319L	Dyslexia-associated protein KIAA0319-like protein (Fragment);Dyslexia-associated protein KIAA0319-like protein;Isoform 2 of Dyslexia-associated protein KIAA0319-like protein	6	38179	47373.3	43070.5	46346.3	40850.3	43304.1	76644.9	77335.9	80082.1
E7EN86;P52747;P52747-2;P52747-3	ZNF143	Zinc finger protein 143;Zinc finger protein 143;Isoform 2 of Zinc finger protein 143;Isoform 3 of Zinc finger protein 143	4	6073.84	14378.7	9695.3	8376.92	8738.61	8255.48	8402.23	7281.36	8126.84
E7EN96;E9PGW7;Q15528;Q15528-2;Q5T8T7;Q5T8T8	MED22	Mediator of RNA polymerase II transcription subunit 22 (Fragment);Mediator of RNA polymerase II transcription subunit 22 (Fragment);Mediator of RNA polymerase II transcription subunit 22;Isoform Surf5A of Mediator of RNA polymerase II transcription subunit 22;Mediator complex subunit 22;Mediator complex subunit 22 (Fragment)	5	16902.6	16660.7	18113.1	14560.5	15257.3	20280.4	16608.6	16579.7	19644.5
E7ENF1;F5H7W8;Q96C57	C12orf43;C12orf43;CUSTOS	Chromosome 12 open reading frame 43;Chromosome 12 open reading frame 43;Protein CUSTOS	8	96220.8	44895.6	63856.2	48413.1	94813.1	94324.6	46120.3	68065.8	58702.3
E7ENT5;E7EV45;Q9ULF5	SLC39A10	Zinc transporter ZIP10 (Fragment);Zinc transporter ZIP10 (Fragment);Zinc transporter ZIP10	2	85158.2	80869	83148.6	71582.6	81679.5	55407.9	95273.3	86270.4	100787
E7ENV7;Q86YQ8	CPNE8	Copine-8	4	7788.74	6549.78	7297.01	6716	7700.59	8893.2	5990.96	6524.93	5366.57
E7EPK1;E7ES33;Q16181;Q16181-2	SEPTIN7	Septin-7;Septin-7;Septin-7;Isoform 2 of Septin-7	36	898313	639002	714118	835131	953039	984313	660237	727204	636446
E7EPM6;P33121	ACSL1	Long-chain-fatty-acid--CoA ligase 1	17	122379	159812	129881	134652	111011	93261.9	157712	140524	134497
E7EPN9;Q9Y520;Q9Y520-4;Q9Y520-5;Q9Y520-7	PRRC2C	Protein PRRC2C;Protein PRRC2C;Isoform 4 of Protein PRRC2C;Isoform 5 of Protein PRRC2C;Isoform 7 of Protein PRRC2C	59	273372	137284	171298	162527	262890	209538	170414	180051	154221
E7EPP6;O14757;O14757-2;O14757-3	CHEK1	Serine/threonine-protein kinase Chk1;Serine/threonine-protein kinase Chk1;Isoform 2 of Serine/threonine-protein kinase Chk1;Isoform 3 of Serine/threonine-protein kinase Chk1	5	86699.2	98838.5	103544	77006.2	92099.3	89767.1	109205	76159.8	87966.5
E7EPT4;P19404	NDUFV2	NADH dehydrogenase [ubiquinone] flavoprotein 2, mitochondrial;NADH dehydrogenase [ubiquinone] flavoprotein 2, mitochondrial	12	287582	261236	279612	242998	238169	224328	245895	237516	221703
E7EPU2;Q9Y2E4	DIP2C	Disco-interacting protein 2 homolog C	1	5645.24	8131.82	NaN	7362.75	6996.09	9224.06	NaN	NaN	NaN
E7EPX0;E7EVJ4;Q9NUL3;Q9NUL3-2;Q9NUL3-3;Q9NUL3-7;Q9NUL3-8	STAU2	Double-stranded RNA-binding protein Staufen homolog 2;Double-stranded RNA-binding protein Staufen homolog 2;Double-stranded RNA-binding protein Staufen homolog 2;Isoform 2 of Double-stranded RNA-binding protein Staufen homolog 2;Isoform 3 of Double-stranded RNA-binding protein Staufen homolog 2;Isoform 7 of Double-stranded RNA-binding protein Staufen homolog 2;Isoform 8 of Double-stranded RNA-bin…	14	212227	173418	206661	198062	213615	214164	159703	150918	147338
E7EQ45;Q9H0R1	AP5M1	AP-5 complex subunit mu-1	3	21112.6	16300.9	19534	18264.2	21099.4	20615.1	22636.4	20744.5	15619.3
E7EQ69;Q9GZZ1	NAA50	N-alpha-acetyltransferase 50	19	359277	375705	404926	329636	379087	368658	375836	376776	401488
E7EQA9;H7BZ28;H7C3L4;Q92844	TANK	TRAF family member-associated NF-kappa-B activator;TRAF family member-associated NF-kappa-B activator (Fragment);TRAF family member-associated NF-kappa-B activator (Fragment);TRAF family member-associated NF-kappa-B activator	1	5006.89	NaN	3073.9	3689.96	4946.04	1728.42	2492.25	5953.31	3827.28
E7EQB2;E7ER44;P02788;P02788-2	LTF	Lactotransferrin (Fragment);Lactotransferrin;Lactotransferrin;Isoform DeltaLf of Lactotransferrin	6	656665	954094	1.04483e+06	782335	743086	699392	909303	638290	769352
E7EQL1;Q6P4F2;Q6P4F2-2	;FDX2;FDX2	2Fe-2S ferredoxin-type domain-containing protein;Ferredoxin-2, mitochondrial;Isoform 2 of Ferredoxin-2, mitochondrial	1	1.01707e+06	830226	916384	890236	1.00649e+06	984172	914066	944073	838432
E7EQL8;Q96RT7;Q96RT7-2;Q96RT7-3	TUBGCP6	Gamma-tubulin complex component 6;Gamma-tubulin complex component 6;Isoform 2 of Gamma-tubulin complex component 6;Isoform 3 of Gamma-tubulin complex component 6	3	10030.6	7811.19	8305.1	8186.43	8998.68	9815.48	6508.3	8526.63	7942.53
E7EQR4	EZR	Ezrin	63	3635359	3025161	3.02467e+06	3.23671e+06	3697985	3.35859e+06	2.04577e+06	2227891	1.71669e+06
E7EQR8;Q9GZM5	YIPF3	Protein YIPF3	10	84326.6	87988.4	79193	95035.9	62255.4	64538.7	118626	116231	105652
E7ER05;J3QR67;O14836;O14836-2;O14836-3	TNFRSF13B	Tumor necrosis factor receptor superfamily member 13B;Tumor necrosis factor receptor superfamily member 13B;Tumor necrosis factor receptor superfamily member 13B;Isoform 2 of Tumor necrosis factor receptor superfamily member 13B;Isoform 3 of Tumor necrosis factor receptor superfamily member 13B	1	12313.9	4146.23	6760.56	5772.17	10184.7	12619.7	7751.82	8443.28	7764.65
E7ERI8;E7EW49;O75122-3	CLASP2	CLIP-associating protein 2;CLIP-associating protein 2;Isoform 3 of CLIP-associating protein 2	25	130901	120923	131691	127414	102768	116993	102036	125232	104472
E7ERK9;Q9UI10	EIF2B4	Translation initiation factor eIF-2B subunit delta	30	876900	999460	947678	1.01673e+06	893683	972820	999894	982334	1.03235e+06
E7ERR0;Q9BQ90	KLHDC3	Kelch domain-containing protein 3	4	6414.58	9435.85	6045.2	11566.5	10243.8	8034.82	7940.58	9343.12	8224.72
E7ERS3	ZC3H18	Zinc finger CCCH domain-containing protein 18	29	147777	117915	139113	125097	147686	154420	118597	114916	113766
E7ES19;P35443	THBS4	Thrombospondin-4	2	26623.7	68201.8	62406	57156.5	24753.6	22108.6	65709.9	67206.4	87325
E7ESG2;Q9HAW4;Q9HAW4-2;Q9HAW4-3	CLSPN	Claspin;Claspin;Isoform 2 of Claspin;Isoform 3 of Claspin	1	6646.88	NaN	5827.02	2545.46	14370.9	3829.62	23195.1	1259.78	29304.6
E7ESL0;J3KQY1;Q9NWU5	MRPL22	39S ribosomal protein L22, mitochondrial;39S ribosomal protein L22, mitochondrial;39S ribosomal protein L22, mitochondrial	14	295847	410903	365924	335112	284168	283312	385452	373371	376256
E7ESY0;P32019;P32019-2;P32019-3;P32019-4	INPP5B	Type II inositol 1,4,5-trisphosphate 5-phosphatase;Type II inositol 1,4,5-trisphosphate 5-phosphatase;Isoform 2 of Type II inositol 1,4,5-trisphosphate 5-phosphatase;Isoform 3 of Type II inositol 1,4,5-trisphosphate 5-phosphatase;Isoform 4 of Type II inositol 1,4,5-trisphosphate 5-phosphatase	2	23006.6	42428.4	43740.6	38662.5	26302.1	29791.7	30450.7	28337.1	21876.1
E7ET49;Q8NCG7;Q8NCG7-2	DAGLB	Sn1-specific diacylglycerol lipase beta;Diacylglycerol lipase-beta;Isoform 2 of Diacylglycerol lipase-beta	7	34213.3	32096	29900.8	29909.5	35556.2	29148.7	42974.5	45575.9	47802.9
E7ETM6;Q8N2H4	SYS1	Protein SYS1 homolog	1	60895.3	98597.9	63135.6	NaN	68399.9	47181.2	187919	NaN	233189
E7ETU7;H0Y9G6;P09001	MRPL3	39S ribosomal protein L3, mitochondrial;39S ribosomal protein L3, mitochondrial (Fragment);39S ribosomal protein L3, mitochondrial	13	266726	246490	259071	241986	233499	251147	259193	286269	265535
E7ETZ4;Q9Y6E2	BZW2	Basic leucine zipper and W2 domain-containing protein 2 (Fragment);Basic leucine zipper and W2 domain-containing protein 2	25	484534	485025	428010	616795	578823	444095	533730	552293	568708
E7EU13;Q96P48;Q96P48-1;Q96P48-2;Q96P48-3;Q96P48-4;Q96P48-7	ARAP1	Arf-GAP with Rho-GAP domain, ANK repeat and PH domain-containing protein 1;Arf-GAP with Rho-GAP domain, ANK repeat and PH domain-containing protein 1;Isoform 1 of Arf-GAP with Rho-GAP domain, ANK repeat and PH domain-containing protein 1;Isoform 2 of Arf-GAP with Rho-GAP domain, ANK repeat and PH domain-containing protein 1;Isoform 3 of Arf-GAP with Rho-GAP domain, ANK repeat and PH domain-contai…	15	81302.2	85103.6	77416	80632	82913	88416.6	83523.8	86949.1	75733.3
E7EUN9;Q9NX74	DUS2	tRNA-dihydrouridine(20) synthase [NAD(P)+]-like	15	78349	71984.5	79628.7	81202.8	92512.6	83036.4	75045.7	76996.1	71645.5
E7EUP3;O95251;O95251-2;O95251-3;O95251-4;O95251-5	KAT7	Histone acetyltransferase;Histone acetyltransferase KAT7;Isoform 2 of Histone acetyltransferase KAT7;Isoform 3 of Histone acetyltransferase KAT7;Isoform 4 of Histone acetyltransferase KAT7;Isoform 5 of Histone acetyltransferase KAT7	5	74000.9	72101.3	54672.7	67061.3	71079.6	67395	78009.9	50350.3	66996.5
E7EUU4;Q04637-8	EIF4G1	Eukaryotic translation initiation factor 4 gamma 1;Isoform 8 of Eukaryotic translation initiation factor 4 gamma 1	91	2.40501e+06	2132576	2.061e+06	2.12161e+06	2.25613e+06	2286929	2.04681e+06	2308213	2.13147e+06
E7EV99;P35611;P35611-2;P35611-4	ADD1	Alpha-adducin;Alpha-adducin;Isoform 2 of Alpha-adducin;Isoform 4 of Alpha-adducin	24	942885	889392	900174	962580	979510	942321	742056	836302	826208
E7EVA0	MAP4	Microtubule-associated protein	37	500104	337265	392003	418242	486380	508118	365307	400367	308811
E7EVC7;Q676U5;Q676U5-2	ATG16L1	Autophagy-related protein 16-1;Autophagy-related protein 16-1;Isoform 2 of Autophagy-related protein 16-1	5	34279.8	35921.7	31895.7	22713.4	33119.5	33071	35078.6	30088.7	39743.6
E7EVJ5;E7EW33;H7C229;Q96F07;Q96F07-2	CYFIP2	Cytoplasmic FMR1-interacting protein;Cytoplasmic FMR1-interacting protein 2;Cytoplasmic FMR1-interacting protein 2;Cytoplasmic FMR1-interacting protein 2;Isoform 2 of Cytoplasmic FMR1-interacting protein 2	5	1613.52	3512.81	3006.13	3314.63	3650.17	3019.57	2770.77	3345.05	3637.12
E7EW05;Q9NVU7	SDAD1	Protein SDA1;Protein SDA1 homolog	12	116677	106174	106410	101856	118736	111182	96513.6	105184	97661.2
E7EW32;Q7L1V2;Q7L1V2-2	MON1B	Vacuolar fusion protein MON1 homolog;Vacuolar fusion protein MON1 homolog B;Isoform 2 of Vacuolar fusion protein MON1 homolog B	10	40196.2	50985.3	44217.5	54426.6	44795.2	37146	50031.7	48206.5	48610
E7EW84;Q8TAG9	EXOC6	Exocyst complex component;Exocyst complex component 6	7	24133.7	60497.3	54416.9	37136.8	38291.2	31231.5	46249.6	36634.9	40438.6
E7EWM3;Q8NF64;Q8NF64-2;Q8NF64-3	ZMIZ2	Zinc finger MIZ domain-containing protein 2;Zinc finger MIZ domain-containing protein 2;Isoform 2 of Zinc finger MIZ domain-containing protein 2;Isoform 3 of Zinc finger MIZ domain-containing protein 2	2	5742.28	3018.4	44121.7	15715.4	39624.5	54202.2	26824	NaN	NaN
E7EWR4;P33240;P33240-2	CSTF2	Cleavage stimulation factor subunit 2;Cleavage stimulation factor subunit 2;Isoform 2 of Cleavage stimulation factor subunit 2	13	409503	286140	391049	293336	402448	367048	301807	375356	351584
E7EWW0;Q7Z3J2	VPS35L	VPS35 endosomal protein sorting factor-like	16	72815.7	113054	93028.1	87923.8	78319	54973.4	97897.7	59644.7	93634.6
E7EX17;P23588	EIF4B	Eukaryotic translation initiation factor 4B	51	4014722	1.98149e+06	2164463	1.94102e+06	4.65928e+06	4.00027e+06	2.01523e+06	2.00992e+06	1.98617e+06
E7EX90;Q14203-3	DCTN1	Dynactin subunit 1;Isoform 3 of Dynactin subunit 1	64	975626	946864	965768	1.01585e+06	957798	1.02488e+06	964968	1.01334e+06	1.01714e+06
E9PAK5;O75064	DENND4B	DENN domain-containing protein 4B (Fragment);DENN domain-containing protein 4B	3	114222	140354	111270	74228.9	102397	98630.2	103730	121976	160252
E9PAR2;G5E998;P16220;P16220-2;P16220-3;P18846;P18846-2;Q03060-21;Q03060-23;Q03060-24;Q03060-26;Q03060-31;Q03060-32;Q03060-6;Q03060-8;Q03060-9	CREM;CREM;CREB1;CREB1;CREB1;ATF1;ATF1;CREM;CREM;CREM;CREM;CREM;CREM;CREM;CREM;CREM	cAMP-responsive element modulator;cAMP-responsive element modulator;Cyclic AMP-responsive element-binding protein 1;Isoform CREB-B of Cyclic AMP-responsive element-binding protein 1;Isoform 3 of Cyclic AMP-responsive element-binding protein 1;Cyclic AMP-dependent transcription factor ATF-1;Isoform 2 of Cyclic AMP-dependent transcription factor ATF-1;Isoform 18 of cAMP-responsive element modulator…	2	37398.5	29281	32274.8	26479.8	38828.7	35466.7	26395.6	30488.5	33523.9
E9PAV3;E9PAV3-2;F8VZJ2;H0YHX9;Q13765	NACA	Nascent polypeptide-associated complex subunit alpha, muscle-specific form;Isoform skNAC-2 of Nascent polypeptide-associated complex subunit alpha, muscle-specific form;Nascent polypeptide-associated complex subunit alpha;Nascent polypeptide-associated complex subunit alpha;Nascent polypeptide-associated complex subunit alpha	20	1663712	862066	1.24281e+06	1.06448e+06	1.90654e+06	2.00952e+06	1.31916e+06	1.08467e+06	932258
E9PB61	ALYREF	THO complex subunit 4	15	270704	139398	144997	164967	224352	217411	116794	158795	127954
E9PC54;Q03113-2	GNA12	Guanine nucleotide-binding protein subunit alpha-12;Isoform 2 of Guanine nucleotide-binding protein subunit alpha-12	1	1168.68	3492.94	NaN	3108.44	3164.58	4079.29	806.004	1167.74	1053.48
E9PC69	MARK2	Non-specific serine/threonine protein kinase	18	42871.9	45391.5	44798.9	42358.9	41904.3	41696.2	40565.8	45167	43390.9
E9PC90;P14635	CCNB1	G2/mitotic-specific cyclin-B1 (Fragment);G2/mitotic-specific cyclin-B1	8	53188	95639.7	104585	92659.8	60075.7	51926.5	95291.8	73102.5	76163.6
E9PCG9;Q02338	BDH1	D-beta-hydroxybutyrate dehydrogenase, mitochondrial;D-beta-hydroxybutyrate dehydrogenase, mitochondrial	14	238795	295472	233051	208693	219073	246946	230390	223427	253390
E9PCH4		Uncharacterized protein	7	12856.4	13198.2	9466.1	9593.22	9476.3	11067.1	12187.1	10602.4	9839.3
E9PD53;Q9NTJ3	SMC4	Structural maintenance of chromosomes protein;Structural maintenance of chromosomes protein 4	72	293324	510681	479941	451706	275734	287453	403940	416438	437679
E9PD55;E9PDJ2;P53805;P53805-2	RCAN1	Calcipressin-1;Calcipressin-1;Calcipressin-1;Isoform 2 of Calcipressin-1	2	26524.1	30528.7	30602.1	20361.5	25791.3	26823.7	32763.6	30250.1	32943.4
E9PDF6;O43795;O43795-2	MYO1B	Unconventional myosin-Ib;Unconventional myosin-Ib;Isoform 2 of Unconventional myosin-Ib	20	127342	143948	129705	137625	123142	137019	113144	115761	118421
E9PDP5	ANKHD1	Ankyrin repeat and KH domain-containing protein 1 (Fragment)	9	96968.6	118153	110404	105709	106059	83078.7	105730	98167.5	123464
E9PE17;I3L0E3;Q9Y2R5	MRPS17;hCG_1984214;MRPS17	28S ribosomal protein S17, mitochondrial (Fragment);HCG1984214, isoform CRA_a;28S ribosomal protein S17, mitochondrial	7	68351.8	83332.8	74570.5	68398.1	63892.2	72894.9	81371.3	76037	88108.6
E9PEI0;Q69YH5	CDCA2	Cell division cycle-associated protein 2	1	5800.89	3050.25	3054.53	4486.54	3699.36	3800.9	3093.82	3058.68	2099.61
E9PEJ6;H0Y547;P98196	ATP11A	Phospholipid-transporting ATPase;Phospholipid-transporting ATPase (Fragment);Probable phospholipid-transporting ATPase IH	2	14135.3	13403.2	13300.1	14263.4	15486.7	18752.9	18189.5	12734.5	15612.9
E9PEP7;P08048;P08048-2;P08048-3;P17010;P17010-2;P17010-3	ZFX;ZFY;ZFY;ZFY;ZFX;ZFX;ZFX	Zinc finger X-chromosomal protein;Zinc finger Y-chromosomal protein;Isoform 2 of Zinc finger Y-chromosomal protein;Isoform 3 of Zinc finger Y-chromosomal protein;Zinc finger X-chromosomal protein;Isoform 2 of Zinc finger X-chromosomal protein;Isoform 3 of Zinc finger X-chromosomal protein	1	NaN	NaN	7097.47	21324.1	17913.7	16559.6	4404.4	12590.7	NaN
E9PER6;O15530;O15530-2;O15530-3	PDPK1	3-phosphoinositide-dependent protein kinase 1;3-phosphoinositide-dependent protein kinase 1;Isoform 2 of 3-phosphoinositide-dependent protein kinase 1;Isoform 3 of 3-phosphoinositide-dependent protein kinase 1	15	107232	105610	101949	102662	122311	120205	113378	117233	120884
E9PF19;Q9Y4P3	TBL2	Transducin beta-like protein 2	45	656876	742949	591119	794219	878619	745303	1.44069e+06	1.57586e+06	1.41764e+06
E9PF46;F8WA34;P14621;U3KPX1	ACYP2	Acylphosphatase;Acylphosphatase;Acylphosphatase-2;Acylphosphatase (Fragment)	1	29950.4	14686.8	42129.7	28711.6	42645.2	27630	29088.1	27628.2	34745.9
E9PFB9;J3KP97;Q5T9S2;Q5T9S5;Q5T9S5-2	CCDC18	Coiled-coil domain-containing protein 18;Coiled-coil domain-containing protein 18 (Fragment);Coiled-coil domain-containing protein 18 (Fragment);Coiled-coil domain-containing protein 18;Isoform 2 of Coiled-coil domain-containing protein 18	1	65323.6	68932.4	68264	56492	64450.8	46058.2	46160.5	56579.5	34195.2
E9PFE2;Q9UHL9;Q9UHL9-2;Q9UHL9-3	GTF2IRD1	General transcription factor II-I repeat domain-containing protein 1;General transcription factor II-I repeat domain-containing protein 1;Isoform 2 of General transcription factor II-I repeat domain-containing protein 1;Isoform 3 of General transcription factor II-I repeat domain-containing protein 1	1	5638.87	6126.14	6277.11	6687.42	6212.1	6724	4209.45	5402.01	4216.67
E9PFK9;Q9UJ41;Q9UJ41-3;Q9UJ41-4	RABGEF1	Rab5 GDP/GTP exchange factor;Rab5 GDP/GTP exchange factor;Isoform 2 of Rab5 GDP/GTP exchange factor;Isoform 3 of Rab5 GDP/GTP exchange factor	11	191303	193128	228021	183969	197755	217116	168574	223881	188429
E9PFR3;Q14738;Q14738-2	PPP2R5D	Serine/threonine-protein phosphatase 2A 56 kDa regulatory subunit;Serine/threonine-protein phosphatase 2A 56 kDa regulatory subunit delta isoform;Isoform Delta-2 of Serine/threonine-protein phosphatase 2A 56 kDa regulatory subunit delta isoform	16	168994	199121	183614	193745	174614	154150	166159	136142	163899
E9PFU9;Q8WV99	ZFAND2B	AN1-type zinc finger protein 2B	2	18502.4	13512.9	20316.1	16751.2	13033.9	16610.6	13449.4	15664.9	16226.2
E9PG22;Q8IW35	CEP97	Centrosomal protein of 97 kDa	4	15512.8	10821.8	16345.3	12629.5	14958	13941.9	11315.5	11950.1	10755.1
E9PG40;P05067;P05067-11;P05067-7;P05067-8;P05067-9	APP	Amyloid-beta precursor protein;Amyloid-beta precursor protein;Isoform 11 of Amyloid-beta precursor protein;Isoform L-APP733 of Amyloid-beta precursor protein;Isoform APP751 of Amyloid-beta precursor protein;Isoform L-APP752 of Amyloid-beta precursor protein	6	16094.8	31286.5	30719.6	27462.4	14945.6	17568.3	59175.3	45724.8	54314.3
E9PGC0;P20936;P20936-2;P20936-4	RASA1	Ras GTPase-activating protein 1;Ras GTPase-activating protein 1;Isoform 2 of Ras GTPase-activating protein 1;Isoform 4 of Ras GTPase-activating protein 1	5	20849.8	33674.6	35699.5	31659.8	17218	28805.5	27385	29562	27011.1
E9PGQ0;Q96H78	SLC25A44	Solute carrier family 25 member 44	3	42533.8	57403.5	38265.5	37454.4	45970.7	53048.7	49963	52893.5	58704.1
E9PGT1;Q15631	TSN	Translin	19	463486	298631	364729	305329	343136	458668	320905	349022	196063
E9PGT3;Q15418;Q15418-2;Q15418-4	RPS6KA1	Ribosomal protein S6 kinase;Ribosomal protein S6 kinase alpha-1;Isoform 2 of Ribosomal protein S6 kinase alpha-1;Isoform 4 of Ribosomal protein S6 kinase alpha-1	2	32732.3	21266.2	11313.3	1953.37	22806.1	1331.48	2084.91	11897.4	13618.8
E9PGT6;Q99627;Q99627-2	COPS8	COP9 signalosome complex subunit 8;COP9 signalosome complex subunit 8;Isoform 2 of COP9 signalosome complex subunit 8	4	486857	488722	529072	453909	484539	488306	489679	536112	517057
E9PHA2;Q15003	NCAPH	Condensin complex subunit 2	16	103375	170181	159189	151495	103751	108691	145912	134851	148317
E9PHF7;Q96RQ3	MCCC1	Methylcrotonoyl-CoA carboxylase subunit alpha, mitochondrial;Methylcrotonoyl-CoA carboxylase subunit alpha, mitochondrial	28	351549	488669	418144	412247	351592	306211	391952	352939	381266
E9PHG5	CYP20A1	Cytochrome P450 20A1	11	24284	27965.3	16843.8	37608.9	49284.5	29467.3	32568.2	48788	41785.1
E9PHM6;F6QMI7	DST	Dystonin	157	1.44342e+06	953853	1.04022e+06	929115	1.22955e+06	1.17919e+06	844163	891051	784095
E9PHV6;P23497-2;P23497-3;P23497-4;P23497-5;P23497-6;P23497-7	SP100	Nuclear autoantigen Sp-100;Isoform Sp100-A of Nuclear autoantigen Sp-100;Isoform Sp100-B of Nuclear autoantigen Sp-100;Isoform Sp100-C of Nuclear autoantigen Sp-100;Isoform SpAlt-C of Nuclear autoantigen Sp-100;Isoform 6 of Nuclear autoantigen Sp-100;Isoform 7 of Nuclear autoantigen Sp-100	13	45768.8	60290.5	61885.7	56293.5	55499	44328.6	176315	160658	174401
E9PHY5;E9PK52;O43491-4	EPB41L2	Band 4.1-like protein 2;Band 4.1-like protein 2;Isoform 4 of Band 4.1-like protein 2	12	64828.7	55727.2	56113.1	59691.7	57726.7	60284.2	46226.4	46334.5	49999.3
E9PI02;E9PMQ6;Q00613;Q00613-2	HSF1	Heat shock factor protein 1 (Fragment);Heat shock factor protein 1;Heat shock factor protein 1;Isoform Short of Heat shock factor protein 1	5	2306.48	3760.7	10176.1	9123.59	790.967	572.641	4330.23	11008.1	3865.39
E9PI44;Q5M7Z0;Q5M7Z0-2;Q5M7Z0-3	RNFT1	E3 ubiquitin-protein ligase RNFT1;E3 ubiquitin-protein ligase RNFT1;Isoform 2 of E3 ubiquitin-protein ligase RNFT1;Isoform 3 of E3 ubiquitin-protein ligase RNFT1	1	2789.22	2672.65	3420.97	4221.3	4338.87	6389.7	5128.5	4182.02	4762.53
E9PIB2;G3V1A6;P57764	GSDMD	Gasdermin-D (Fragment);Gasdermin domain containing 1, isoform CRA_d;Gasdermin-D	2	64358.9	76438.8	82194.7	66741.6	76415.2	71797.3	86827.2	79528.8	82164.2
E9PIN3	NXF1	Nuclear RNA export factor 1 (Fragment)	26	177663	163856	166217	142444	178026	162182	166469	166128	161033
E9PIU3;F8W7Q8;H0YF20;H7BXM1;J3KQ12;Q96G97;Q96G97-3;Q96G97-4	BSCL2	Seipin (Fragment);Seipin (Fragment);Seipin (Fragment);Seipin;HCG2020143, isoform CRA_b;Seipin;Isoform 2 of Seipin;Isoform 3 of Seipin	1	73400.6	144907	116720	141005	50536.8	75191	169704	185900	160354
E9PIW9;Q6SPF0	SAMD1	Atherin	5	66875.4	46333.7	50715.3	54024.9	61345.3	58640.9	35549.3	45085.8	39955.5
E9PJ16;E9PPT8;Q86UT8	CCDC84	Coiled-coil domain-containing protein 84	1	20640	32426.8	35973.9	19664	14348.1	18521.9	32877.6	24005.4	44332.4
E9PJ35;E9PLP2;E9PN13;E9PNP2;E9PQ05;E9PQI4;E9PQJ7;P43308	SSR2	Translocon-associated protein subunit beta;Translocon-associated protein subunit beta;Translocon-associated protein subunit beta;Translocon-associated protein subunit beta;Translocon-associated protein subunit beta (Fragment);Translocon-associated protein subunit beta (Fragment);Translocon-associated protein subunit beta;Translocon-associated protein subunit beta	1	7701.36	96840.6	58316.1	64541.1	5077.32	50553.3	15707.2	84321.1	60419.1
E9PJ55;Q9NUJ3	TCP11L1	T-complex protein 11-like protein 1	4	12391	8990.95	12874.4	12185.9	11447.8	11176.9	15085.8	9195.38	11327.4
E9PJ81;Q04323;Q04323-2	UBXN1	UBX domain-containing protein 1 (Fragment);UBX domain-containing protein 1;Isoform 2 of UBX domain-containing protein 1	12	230667	349681	346218	284070	245247	267684	336751	343215	314787
E9PJD1;Q8IXU6;Q8IXU6-2	SLC35F2	Solute carrier family 35 member F2;Solute carrier family 35 member F2;Isoform 2 of Solute carrier family 35 member F2	1	23913.5	14532.2	20833.8	17840.7	21567.6	21696.4	29642.4	22888	23639.1
E9PJF5;G5E9I4;H0YCF7;Q9HCU9	BRMS1	Breast cancer metastasis-suppressor 1 (Fragment);Breast cancer metastasis suppressor 1, isoform CRA_c;Breast cancer metastasis-suppressor 1 (Fragment);Breast cancer metastasis-suppressor 1	7	56908.7	69281.1	55232.3	53242.2	64353.4	58438.6	60613.3	61255.1	61424.8
E9PJH7;Q9H936	SLC25A22	Mitochondrial glutamate carrier 1 (Fragment);Mitochondrial glutamate carrier 1	21	770421	790415	649372	572016	725251	728062	687518	661753	778897
E9PJM3;Q9UK99;Q9UK99-2	FBXO3	F-box only protein 3;F-box only protein 3;Isoform 2 of F-box only protein 3	5	44705.6	22360.4	25775.3	34528.7	45373.2	31912.8	30394.9	33606.1	28507.1
E9PJN9	RPS3	40S ribosomal protein S3 (Fragment)	2	48959.9	48730.6	27732.2	23319.9	54810.2	49460	81771.4	72978.9	51027.2
E9PJS3;Q9NUE0;Q9NUE0-2	ZDHHC18	Palmitoyltransferase (Fragment);Palmitoyltransferase ZDHHC18;Isoform 2 of Palmitoyltransferase ZDHHC18	1	1012.07	118.73	364.219	1244.34	1428.34	1142.19	1170.25	547.033	744.719
E9PK61;E9PL33;E9PLB8;E9PM05;E9PS58;O14681;O14681-3	EI24	Etoposide-induced protein 2.4 homolog;Etoposide-induced protein 2.4 homolog (Fragment);Etoposide-induced protein 2.4 homolog (Fragment);Etoposide-induced protein 2.4 homolog (Fragment);Etoposide-induced protein 2.4 homolog (Fragment);Etoposide-induced protein 2.4 homolog;Isoform 2 of Etoposide-induced protein 2.4 homolog	2	67349.5	114558	94203.2	82580.6	97660.4	113471	136752	110493	118561
E9PK67;E9PNI7;Q53GL7	PARP10	Poly [ADP-ribose] polymerase;Poly [ADP-ribose] polymerase;Protein mono-ADP-ribosyltransferase PARP10	13	54532	49895.8	51043.6	47327	52920.5	52310.1	83374.8	94677.6	86478.6
E9PKC0;Q6IQ23;Q6IQ23-2	PLEKHA7	Pleckstrin homology domain-containing family A member 7;Pleckstrin homology domain-containing family A member 7;Isoform 2 of Pleckstrin homology domain-containing family A member 7	18	117429	80327.2	95978.7	80505.5	111401	108953	61754.7	80226.8	66567.6
E9PKE4;Q9HAB3	SLC52A2	Solute carrier family 52, riboflavin transporter, member 2 (Fragment);Solute carrier family 52, riboflavin transporter, member 2	1	170849	133832	139344	103258	122209	111165	195686	188740	199776
E9PKF6;H7BXH2;Q5H9R7;Q5H9R7-2;Q5H9R7-5;Q5H9R7-6	PPP6R3	Serine/threonine-protein phosphatase 6 regulatory subunit 3;Serine/threonine-protein phosphatase 6 regulatory subunit 3;Serine/threonine-protein phosphatase 6 regulatory subunit 3;Isoform 2 of Serine/threonine-protein phosphatase 6 regulatory subunit 3;Isoform 5 of Serine/threonine-protein phosphatase 6 regulatory subunit 3;Isoform 6 of Serine/threonine-protein phosphatase 6 regulatory subunit 3	16	93264.6	73490.5	69305.5	75648.6	77091.6	77386.1	78945.6	76503.5	76449.3
E9PKP7;P17480-2	UBTF	Nucleolar transcription factor 1;Isoform UBF2 of Nucleolar transcription factor 1	1	23477.5	12112	24699.1	21893.9	22486.6	15921.8	12266.6	32205.3	26532
E9PKT9;O96033	MOCS2	Molybdopterin synthase sulfur carrier subunit	1	49097.5	17965.7	25397.5	25839	42930.8	39067.2	20848.8	22390.4	27067.8
E9PKU7	GANAB	Neutral alpha-glucosidase AB	3	14959.6	17497.3	16727.3	16377.6	15109.5	14624.1	18275.5	11036.9	18360.6
E9PL10;Q96K17	BTF3L4	Transcription factor BTF3;Transcription factor BTF3 homolog 4	5	151573	84225.3	126785	110466	173611	126553	90900.2	108176	121484
E9PL17;Q92989	CLP1	Polyribonucleotide 5'-hydroxyl-kinase Clp1	9	176608	153874	136961	171391	203201	184892	175435	179671	172383
E9PL57	NEDD8-MDP1	NEDD8-MDP1 readthrough (Fragment)	4	91498.2	110114	97233	93780.2	120859	120779	92779.3	92602.3	90628.9
E9PL71	EEF1D	Elongation factor 1-delta (Fragment)	3	98053.2	73434	93580.1	99943.9	102420	115311	90212.1	109307	113892
E9PLI6;E9PS30;E9PS76;Q8N9N8	EIF1AD	Probable RNA-binding protein EIF1AD (Fragment);Probable RNA-binding protein EIF1AD (Fragment);Probable RNA-binding protein EIF1AD (Fragment);Probable RNA-binding protein EIF1AD	2	103923	52481.8	63734.8	59654.5	92117.6	110587	83688.1	69704.6	58925.2
E9PLK3;P55786	NPEPPS	Aminopeptidase;Puromycin-sensitive aminopeptidase	63	1.73823e+06	1507566	1.63805e+06	1.49189e+06	1.91481e+06	1.79254e+06	1.40266e+06	988269	1.28043e+06
E9PLP8;Q12996	CSTF3	Cleavage stimulation factor subunit 3	19	262606	156314	181595	190257	245536	233855	162001	191863	133957
E9PLS9;H0YEN6;O76062	TM7SF2	Delta(14)-sterol reductase TM7SF2 (Fragment);Delta(14)-sterol reductase TM7SF2 (Fragment);Delta(14)-sterol reductase TM7SF2	2	135526	144920	200657	152824	141153	100172	330843	209865	194890
E9PLY5	MACF1	Microtubule-actin cross-linking factor 1, isoforms 1/2/3/5 (Fragment)	1	15582.4	11170.5	13146.5	10666.8	10789.9	10480.2	9196.21	16784.3	16390.3
E9PM19;P29597	TYK2	Tyrosine-protein kinase;Non-receptor tyrosine-protein kinase TYK2	7	35700.5	32926.2	38579.8	33807.8	38870.6	32171.9	45808.5	45455.1	51180.6
E9PM92;O00193	C11orf58;SMAP	Chromosome 11 open reading frame 58;Small acidic protein	9	81972.7	42976.3	57607.5	47651.6	84046.2	91374.8	38768.7	51185.4	48666
E9PMC9;Q7Z589;Q7Z589-2;Q7Z589-5	EMSY	BRCA2-interacting transcriptional repressor EMSY;BRCA2-interacting transcriptional repressor EMSY;Isoform 2 of BRCA2-interacting transcriptional repressor EMSY;Isoform 5 of BRCA2-interacting transcriptional repressor EMSY	6	19502.4	18930	20722.5	19993.7	18488.6	19286.5	16868.3	23395.2	20298
E9PMF9;Q7L1W4	LRRC8D	Volume-regulated anion channel subunit LRRC8D (Fragment);Volume-regulated anion channel subunit LRRC8D	1	3115.92	3898.07	6106.6	3618.84	4214.13	4197.25	4795.46	3578.85	3700.48
E9PMG4;Q9BUR4	WRAP53	Telomerase Cajal body protein 1	2	21354.4	10506.8	15230.1	12076.2	16948.9	15043.2	14034.3	11399.6	15301
E9PMJ2;J3KP39;Q9BPY3	FAM118B	Protein FAM118B (Fragment);Protein FAM118B;Protein FAM118B	5	31971.8	39573.9	42037.2	32352.4	37048.8	40298.9	42676.9	39092.2	37666
E9PMR6;Q9NZN5;Q9NZN5-2	ARHGEF12	Rho guanine nucleotide exchange factor 12;Rho guanine nucleotide exchange factor 12;Isoform 2 of Rho guanine nucleotide exchange factor 12	8	41241.9	39916.6	44987	41456.1	40578.5	48036	38733.2	41713.9	34522.7
E9PN10;E9PND3;O00559;O00559-2	EBAG9	Receptor-binding cancer antigen-expressed on SiSo cells (Fragment);Receptor-binding cancer antigen expressed on SiSo cells;Receptor-binding cancer antigen expressed on SiSo cells;Isoform 2 of Receptor-binding cancer antigen expressed on SiSo cells	3	26232.6	2722.22	1777.03	5745.7	4771.18	3246.13	6670.79	6829.86	3435.25
E9PN35;Q96Q83	ALKBH3	Alpha-ketoglutarate-dependent dioxygenase alkB homolog 3	2	14626	24081.6	29010.7	21751.8	18554.3	18552.4	5367.22	16763.7	4497.53
E9PN81;Q8TDP1	RNASEH2C	Ribonuclease H2 subunit C	5	210647	258612	247116	221864	232937	173962	235097	192948	230477
E9PN89	HSPA8	Heat shock cognate 71 kDa protein (Fragment)	4	19957.3	28801.4	33335.6	22528.6	17213.5	11873.5	26875.7	29181.5	27090.8
E9PNK1;E9PR25;Q9UQ49;Q9UQ49-2	NEU3	Sialidase-3;Sialidase-3;Sialidase-3;Isoform 2 of Sialidase-3	1	9735.07	5818.25	10221.1	6150.73	11328.9	8258.41	6442.04	8334.37	7058.98
E9PNL8;Q13574;Q13574-1;Q13574-3;Q13574-4;Q13574-5;Q13574-6;Q13574-7	DGKZ	Diacylglycerol kinase;Diacylglycerol kinase zeta;Isoform 2 of Diacylglycerol kinase zeta;Isoform 3 of Diacylglycerol kinase zeta;Isoform 4 of Diacylglycerol kinase zeta;Isoform 5 of Diacylglycerol kinase zeta;Isoform 6 of Diacylglycerol kinase zeta;Isoform 7 of Diacylglycerol kinase zeta	2	29727.7	18072.2	23437	21646.7	27639.5	22926.6	16285.1	18630.7	16835.1
E9PNL9;Q93063;Q93063-2;Q93063-3	EXT2	Exostosin-2 (Fragment);Exostosin-2;Isoform 2 of Exostosin-2;Isoform 3 of Exostosin-2	1	109199	110908	103124	102052	106487	61215.3	146923	108186	125571
E9PNP3;Q9H7C9	AAMDC	Mth938 domain-containing protein	3	31403.3	12961.4	18320.9	22912.5	29210.6	21286	11085.9	14958.1	12727.2
E9PP50	CFL1	Cofilin-1 (Fragment)	47	3.27797e+06	3.74351e+06	4185141	3972287	3.68076e+06	3.82802e+06	3.77121e+06	3.8898e+06	4.39458e+06
E9PP83;Q6AZZ1	TRIM68	E3 ubiquitin-protein ligase TRIM68 (Fragment);E3 ubiquitin-protein ligase TRIM68	1	510.428	90.9591	322.721	182.266	969.218	415.446	165.02	NaN	184.631
E9PPG8;Q53FT3	HIKESHI	Protein Hikeshi	3	28775.5	43037.9	35352.3	33081	30944.2	39253	27656.9	33362.6	29145.8
E9PPM8;Q9Y315	DERA	Deoxyribose-phosphate aldolase	4	48650.4	39574.7	41837.4	41461.4	43328.5	52951.6	37779.8	42469.3	46611.7
E9PQE8;Q9Y296;Q9Y296-2	TRAPPC4	Trafficking protein particle complex subunit;Trafficking protein particle complex subunit 4;Isoform 2 of Trafficking protein particle complex subunit 4	7	202444	247130	219957	275719	158466	195089	231499	264005	167318
E9PQL0;Q86UB9;Q86UB9-2	TMEM135	Transmembrane protein 135;Transmembrane protein 135;Isoform 2 of Transmembrane protein 135	5	6003.74	12086.4	12782.7	20782.1	12474.6	22124.6	13288.5	20211.3	21805.1
E9PQN9;E9PS44;H7BYV1;P13164;Q01628;Q01629	IFITM2;IFITM3;IFITM2;IFITM1;IFITM3;IFITM2	Interferon-induced transmembrane protein 2;Interferon-induced transmembrane protein 3;Interferon-induced transmembrane protein 2 (Fragment);Interferon-induced transmembrane protein 1;Interferon-induced transmembrane protein 3;Interferon-induced transmembrane protein 2	2	NaN	NaN	NaN	2087.28	NaN	NaN	12423.5	9615.67	14678.1
E9PQY2;Q9NQP4	PFDN4	Prefoldin subunit 4	12	352503	216331	256582	210582	307328	314405	221411	273954	275039
E9PR49	TPH1	Tryptophan 5-hydroxylase 1 (Fragment)	1	83261.1	64212.5	70003.2	58039	89741.6	94979.9	47676.1	56157.1	68561
E9PR71;Q9P2Y5	UVRAG	UV radiation resistance-associated gene protein	4	65884.1	72568.3	84857.4	68700	65342.1	70075.4	94863.9	61875.6	85814.4
E9PR76;E9PSH4;Q9H063	MAF1	Repressor of RNA polymerase III transcription MAF1 homolog (Fragment);Repressor of RNA polymerase III transcription MAF1;Repressor of RNA polymerase III transcription MAF1 homolog	5	34949.8	52385.3	59495.4	47770.8	38558.6	46078.4	48589.6	51479.8	47601.9
E9PRG8	C11orf98	Uncharacterized protein C11orf98	6	97309.7	79461.7	77341.2	75301	96079.7	95244	78070.4	82671.9	83050.1
E9PRY8;P29692-2	EEF1D	Elongation factor 1-delta;Isoform 2 of Elongation factor 1-delta	30	6268853	4853591	5.59651e+06	5.04278e+06	6.78038e+06	6.55794e+06	6.21857e+06	6322470	5825793
E9PS00;Q9Y5Q0	FADS3	Fatty acid desaturase 3	4	2559.03	2319.34	4568.04	2899.41	1111.06	1634.4	5543.44	7646.12	3787.75
E9PS35;Q8TF46;Q8TF46-2;Q8TF46-3;Q8TF46-4	DIS3L	DIS3-like exonuclease 1 (Fragment);DIS3-like exonuclease 1;Isoform 2 of DIS3-like exonuclease 1;Isoform 3 of DIS3-like exonuclease 1;Isoform 4 of DIS3-like exonuclease 1	1	27684.5	21127.6	30213	21030.3	22507.5	NaN	36188.6	25751.7	39555.3
E9PSE3;M9RSF4;Q92985;Q92985-2;Q92985-4	IRF7	Interferon regulatory factor 7;Interferon regulatory factor 7;Interferon regulatory factor 7;Isoform B of Interferon regulatory factor 7;Isoform D of Interferon regulatory factor 7	3	11920.4	11264.4	NaN	9192.1	14274.4	17156.6	12868.8	18874.1	17993.6
E9PSF1;F6VZ39;Q9BX46;Q9H0Z9;Q9H0Z9-2	RBM38;RBM38;RBM24;RBM38;RBM38	RNA-binding protein 38;RNA-binding protein 38;RNA-binding protein 24;RNA-binding protein 38;Isoform 2 of RNA-binding protein 38	2	41366.8	22717.3	29714.6	29153	42081.6	28450.5	15147.7	18283.8	12704.6
E9PSG0;O75052;O75052-3	NOS1AP	Carboxyl-terminal PDZ ligand of neuronal nitric oxide synthase protein;Carboxyl-terminal PDZ ligand of neuronal nitric oxide synthase protein;Isoform 3 of Carboxyl-terminal PDZ ligand of neuronal nitric oxide synthase protein	10	70770.6	94067.7	94330.3	81333.2	81969.8	75500.8	63731.2	53535	49847.1
E9PSI1		Transmembrane 9 superfamily member	14	50205.5	80743.6	72439	68620.8	48139.9	53442.7	123318	112224	136970
F1DAL7;F1DAL9;P10589;P24468;P24468-2;P24468-3	NR2F1;NR2F1;NR2F1;NR2F2;NR2F2;NR2F2	COUP transcription factor 1;COUP transcription factor 1;COUP transcription factor 1;COUP transcription factor 2;Isoform 2 of COUP transcription factor 2;Isoform 3 of COUP transcription factor 2	1	7531.2	3882.1	4700.42	5320.02	7885.82	4736	4981.47	4376.24	5309.2
F1T0I1;O15027-5	SEC16A	Protein transport protein sec16;Isoform 5 of Protein transport protein Sec16A	51	1.15895e+06	825585	897443	895530	1.0631e+06	916915	861373	1.00104e+06	925599
F2Z2I0;F2Z2W5;F8WF03	SMPD4	Sphingomyelin phosphodiesterase 4	1	24569.2	24461.5	23279.6	29159.7	23820	14258.6	28916.3	20303.7	29216.8
F2Z2T2;P23025	XPA	DNA repair protein-complementing XP-A cells;DNA repair protein complementing XP-A cells	1	28583.2	15185.9	20768	15197.9	28870.1	29087.1	15601.5	16884.7	22848.4
F2Z2U4	TRRAP	Transformation/transcription domain-associated protein	31	75453.4	81326.7	62858.6	73584.4	74530.9	92355	72359.4	75785	62827.4
F2Z2W7;Q8IZ69	TRMT2A	tRNA (uracil-5-)-methyltransferase homolog A	23	203310	277721	244921	239121	208483	199925	249751	236262	247292
F2Z2X4;Q9C0E2	XPO4	Exportin-4	13	64074.6	62615.9	59251.1	51789.7	63487.6	73222.3	54097.1	32024.5	51372.6
F2Z2Y4;O00764	PDXK	Pyridoxal kinase	14	81972.2	80459.6	100303	86096.1	84282.4	72150.5	104263	114666	102495
F2Z2Y6;O95777	LSM8	U6 snRNA-associated Sm-like protein LSm8	4	905189	582858	819194	543503	802402	902239	801722	873291	767699
F2Z3H6;Q9BQE9;Q9BQE9-4	BCL7B	B-cell CLL/lymphoma 7 protein family member B;B-cell CLL/lymphoma 7 protein family member B;Isoform 4 of B-cell CLL/lymphoma 7 protein family member B	2	200778	100288	139383	119813	241166	219123	136690	88369.3	118783
F2Z3I4;Q5T370;Q5T371;Q8N5I2	ARRDC1	Arrestin domain-containing protein 1;Arrestin domain-containing protein 1 (Fragment);Arrestin domain-containing protein 1 (Fragment);Arrestin domain-containing protein 1	2	42536.4	33772.7	36488.6	30357.7	42270.2	42286.5	42051.3	37426.1	42259.2
F5GWA4;Q9H3F6;Q9H3F6-2	KCTD10	BTB/POZ domain-containing adapter for CUL3-mediated RhoA degradation protein 3;BTB/POZ domain-containing adapter for CUL3-mediated RhoA degradation protein 3;Isoform 2 of BTB/POZ domain-containing adapter for CUL3-mediated RhoA degradation protein 3	2	3322.2	2182.43	1211.58	3333.13	2803.23	3236.83	3059.18	189.938	2736.54
F5GWD3;H0YFF7;Q13889;Q13889-2	GTF2H3	General transcription factor IIH subunit 3 (Fragment);General transcription factor IIH subunit 3 (Fragment);General transcription factor IIH subunit 3;Isoform 2 of General transcription factor IIH subunit 3	2	20411.7	32747.4	13481.9	23045.7	15273.2	29169.9	40751.9	40352.8	30710.5
F5GWE5;I3L4H1;Q00169	PITPNA	Phosphatidylinositol transfer protein alpha isoform;Phosphatidylinositol transfer protein alpha isoform (Fragment);Phosphatidylinositol transfer protein alpha isoform	2	30927	10606.9	18008.6	30151.5	29702.1	21522	12790.8	17646.1	17710.6
F5GWH5;P61165	TMEM258	Transmembrane protein 258	4	180590	283371	256867	280063	154919	238812	350387	365597	312828
F5GWI9;F5GXZ7;F5GZ97;Q9Y3C0	WASHC3	WASH complex subunit 3	5	17321.5	17678.3	17002.1	16286.9	15315.2	19483.8	19453.4	16752.2	15017.5
F5GWN1;J3KRP6;J3KT74;J3QQM2;J3QQW2;J3QS72;Q15532;Q15532-2;X6R3J2	SS18	Protein SSXT;Protein SSXT;Protein SSXT;Protein SSXT;Protein SSXT;Protein SSXT;Protein SSXT;Isoform 2 of Protein SSXT;Protein SSXT	1	7114.56	5360.93	7956.81	5152.29	10871.5	7261.74	4125.3	5313.48	7703.34
F5GWN5;O00750	PIK3C2B	Phosphatidylinositol 4-phosphate 3-kinase C2 domain-containing subunit beta	6	31038.2	29801.3	26162.1	28354.5	21667.7	31198.9	29635.5	32123.2	27376.5
F5GWT4;Q9H4A3;Q9H4A3-2;Q9H4A3-5;Q9H4A3-6;Q9H4A3-7	WNK1	Serine/threonine-protein kinase WNK1;Serine/threonine-protein kinase WNK1;Isoform 2 of Serine/threonine-protein kinase WNK1;Isoform 4 of Serine/threonine-protein kinase WNK1;Isoform 5 of Serine/threonine-protein kinase WNK1;Isoform 6 of Serine/threonine-protein kinase WNK1	15	123309	123432	127346	116339	104770	105576	108552	106469	103611
F5GX09;Q5HYJ3;Q5HYJ3-2;Q5HYJ3-3	FAM76B	Protein FAM76B;Protein FAM76B;Isoform 2 of Protein FAM76B;Isoform 3 of Protein FAM76B	1	16814.8	13549.9	13052.2	14700.5	18150.6	15571.9	15981.4	17196.8	17539.2
F5GX23;F5H5V4;J3KN29;O00233;O00233-2	PSMD9	26S proteasome non-ATPase regulatory subunit 9;26S proteasome non-ATPase regulatory subunit 9 (Fragment);26S proteasome non-ATPase regulatory subunit 9;26S proteasome non-ATPase regulatory subunit 9;Isoform p27-S of 26S proteasome non-ATPase regulatory subunit 9	9	493321	400659	428303	460142	405854	349429	413998	556753	417260
F5GXE1;F5H587;F5H7C5;H0YFW7;Q9NS93	TM7SF3	Transmembrane 7 superfamily member 3 (Fragment);Transmembrane 7 superfamily member 3 (Fragment);Transmembrane 7 superfamily member 3 (Fragment);Transmembrane 7 superfamily member 3 (Fragment);Transmembrane 7 superfamily member 3	1	95713.1	108263	88666.2	70904.1	54151.9	66233	160722	135524	170807
F5GXF5;Q12830;Q12830-2;Q12830-4	BPTF	Nucleosome-remodeling factor subunit BPTF (Fragment);Nucleosome-remodeling factor subunit BPTF;Isoform 2 of Nucleosome-remodeling factor subunit BPTF;Isoform 4 of Nucleosome-remodeling factor subunit BPTF	21	92252.9	110704	99076.9	91974.6	85627.1	84556.8	98419	83408.9	100822
F5GXJ1;F5H5N1;O75251;O75251-2	NDUFS7	NADH dehydrogenase [ubiquinone] iron-sulfur protein 7, mitochondrial;NADH dehydrogenase [ubiquinone] iron-sulfur protein 7, mitochondrial;NADH dehydrogenase [ubiquinone] iron-sulfur protein 7, mitochondrial;Isoform 2 of NADH dehydrogenase [ubiquinone] iron-sulfur protein 7, mitochondrial	10	376392	498804	503651	501848	345810	435924	414688	495719	465969
F5GXJ9;Q13740;Q13740-2	ALCAM	CD166 antigen;CD166 antigen;Isoform 2 of CD166 antigen	3	NaN	NaN	2821.66	545.35	1002.98	4526.27	14490.8	9548.01	7422.47
F5GXW5;Q99622;U3KQ07	C12orf57	Protein C10	1	373140	343613	500403	479967	367771	322076	448703	568771	589213
F5GXX5;P61803	DAD1	Dolichyl-diphosphooligosaccharide--protein glycosyltransferase subunit DAD1	4	716270	571935	830287	645188	760826	740126	905130	862003	1039804
F5GY80;F5H7G1;P07358	C8B	Complement component C8 beta chain	2	17042.7	15766	10514.9	16031.3	9693.1	12340.6	19666.7	22706.3	25274.9
F5GY88	MED24	Mediator of RNA polymerase II transcription subunit 24	18	33200.3	36629.2	31635.5	33751.3	34959.3	28243.2	32440.2	23585.5	31326.7
F5GYF7;F5H248;F5H7C6;Q9UBW8	COPS7A	COP9 signalosome complex subunit 7a (Fragment);COP9 signalosome complex subunit 7a;COP9 signalosome complex subunit 7a (Fragment);COP9 signalosome complex subunit 7a	3	84215.2	88404.6	68901.7	72443.5	70899.6	101301	83631.6	81817.3	77396.5
F5GYJ5;Q9NX18	SDHAF2	Succinate dehydrogenase assembly factor 2, mitochondrial;Succinate dehydrogenase assembly factor 2, mitochondrial	1	85493.2	62296.4	73132.1	81323.5	103080	61788.1	64179.7	53483.3	69139.2
F5GYK2;Q9NRL3;Q9NRL3-3	STRN4	Striatin-4;Striatin-4;Isoform 3 of Striatin-4	6	57852.6	51363.1	45671.3	56613.8	55532.9	60243.3	49462.6	48212.5	52888
F5GYM4;Q9UQQ2	SH2B3	SH2B adapter protein 3	1	6737.04	5159.37	7759.45	7677.71	7350.25	5374.12	11985.4	11851.9	13286.7
F5GYQ1;P61421;R4GN72	ATP6V0D1	V-type proton ATPase subunit;V-type proton ATPase subunit d 1;V-type proton ATPase subunit d 1	12	452322	536695	534976	483053	504206	524630	820992	628045	734333
F5GYW0;H0YFT8;Q86XR8;Q86XR8-2;Q86XR8-4;Q86XR8-5	CEP57	Centrosomal protein of 57 kDa;Centrosomal protein of 57 kDa (Fragment);Centrosomal protein of 57 kDa;Isoform 2 of Centrosomal protein of 57 kDa;Isoform 4 of Centrosomal protein of 57 kDa;Isoform 5 of Centrosomal protein of 57 kDa	1	NaN	1865.58	1614.52	1893.41	2516.81	NaN	NaN	822.418	1454.01
F5GZ90;Q9NZJ0	DTL	Denticleless protein homolog	6	21502.6	29874.7	29871.6	27208.3	28561.5	22411.4	29613.2	23501.5	28017
F5GZG6;F8VRJ6;F8WCM7;Q9H3S4	TPK1	Thiamin pyrophosphokinase 1;Thiamin pyrophosphokinase 1 (Fragment);Thiamin pyrophosphokinase 1;Thiamin pyrophosphokinase 1	2	10512.4	7167.31	12700	7206.16	10764.8	10587.5	5029.99	6303.79	3618.35
F5GZP6;Q86W92;Q86W92-2;Q86W92-3;Q86W92-4	PPFIBP1	Liprin-beta-1 (Fragment);Liprin-beta-1;Isoform 2 of Liprin-beta-1;Isoform 3 of Liprin-beta-1;Isoform 4 of Liprin-beta-1	2	72498.3	60152.5	63621.9	65667.5	59206.8	60066.4	54024.7	55037.3	59306.7
F5GZS4;F5H095;Q0VG06;Q0VG06-3	FAAP100	Fanconi anemia core complex-associated protein 100 (Fragment);Fanconi anemia core complex-associated protein 100 (Fragment);Fanconi anemia core complex-associated protein 100;Isoform 3 of Fanconi anemia core complex-associated protein 100	1	38661.9	26654.4	31640.2	32268.2	42175.4	37516.4	32536.4	29228.2	29763.7
F5GZS6;J3KPF3;P08195;P08195-2;P08195-3;P08195-4	SLC3A2	4F2 cell-surface antigen heavy chain;4F2 cell-surface antigen heavy chain;4F2 cell-surface antigen heavy chain;Isoform 2 of 4F2 cell-surface antigen heavy chain;Isoform 3 of 4F2 cell-surface antigen heavy chain;Isoform 4 of 4F2 cell-surface antigen heavy chain	33	2.97118e+06	3.11752e+06	2781992	2960339	3014315	2.73301e+06	5289977	4.00739e+06	4535535
F5H081;I3L2R4;P14672;P14672-2	SLC2A4	Solute carrier family 2, facilitated glucose transporter member 4;Solute carrier family 2 (Facilitated glucose transporter), member 4, isoform CRA_b;Solute carrier family 2, facilitated glucose transporter member 4;Isoform 2 of Solute carrier family 2, facilitated glucose transporter member 4	1	2138.14	1629	1764.01	1669.74	1757.21	1651.19	2272.46	2324.08	1907.64
F5H0C4;Q9BRP4;Q9BRP4-2	PAAF1	Proteasomal ATPase-associated factor 1;Proteasomal ATPase-associated factor 1;Isoform 2 of Proteasomal ATPase-associated factor 1	10	148211	362488	199875	348638	270463	237404	295904	285031	398334
F5H0F9;Q9UJX4	ANAPC5	Anaphase-promoting complex subunit 5	9	52303.4	57797.1	60144.4	52907.5	45998.9	42527.9	53585.4	47570.7	44553.9
F5H0N7;J3KP58;P30622;P30622-1;P30622-2	CLIP1	CAP-Gly domain-containing linker protein 1 (Fragment);CAP-Gly domain-containing linker protein 1;CAP-Gly domain-containing linker protein 1;Isoform 2 of CAP-Gly domain-containing linker protein 1;Isoform 3 of CAP-Gly domain-containing linker protein 1	2	14292	7642.38	10578.3	12369.5	17958.6	14159.8	9372	13253.6	8870.34
F5H0R1;Q9H6E5	TUT1	Speckle targeted PIP5K1A-regulated poly(A) polymerase	14	170133	173966	171106	151580	154910	153000	163644	165410	192458
F5H148;H3BMT1;Q9NYV6;Q9NYV6-2	RRN3	RNA polymerase I-specific transcription initiation factor RRN3;RNA polymerase I-specific transcription initiation factor RRN3;RNA polymerase I-specific transcription initiation factor RRN3;Isoform 2 of RNA polymerase I-specific transcription initiation factor RRN3	3	16027.8	15764.1	8700.71	20110.5	13993.5	22094.7	14158.4	11169.4	11709.7
F5H1D6;Q07864	POLE	DNA polymerase epsilon catalytic subunit;DNA polymerase epsilon catalytic subunit A	4	8306.75	11703.4	11733.2	11917.7	8105.29	8870.95	11252.9	7831.8	10519.2
F5H1F6;F5H4M0;Q9H9H4	VPS37B	Vacuolar protein sorting-associated protein 37B (Fragment);Vacuolar protein sorting-associated protein 37B (Fragment);Vacuolar protein sorting-associated protein 37B	4	12200.6	10375.8	11297.5	9262.13	11454.5	10709.4	10350.2	16576.4	8336.89
F5H1I4;Q8NG08	HELB	DNA helicase B	3	14132.8	11924.5	11428.5	14312.8	16525.3	12979.9	16170	17420.6	17846
F5H1K7;P58005;P58005-3	SESN3	Sestrin-3 (Fragment);Sestrin-3;Isoform 3 of Sestrin-3	1	844.938	780.435	688.359	361.733	1197.63	1656	4.52298	NaN	NaN
F5H1Y0;H0YGT5;Q96B01;Q96B01-2;Q96B01-3	RAD51AP1	RAD51-associated protein 1;RAD51-associated protein 1 (Fragment);RAD51-associated protein 1;Isoform 2 of RAD51-associated protein 1;Isoform 3 of RAD51-associated protein 1	2	12825.8	8879.33	8367.33	10202.2	9218.04	15757.9	5978.48	9569.96	9627.08
F5H269;Q9Y485	DMXL1	DmX-like protein 1	4	8198.67	10337.1	10407.3	10350.6	7777.18	9556.79	10971.6	9655.86	9780.55
F5H2X7;H0Y5D5;Q5SYW2;Q9BTG3;Q9ULV3;Q9ULV3-2;Q9ULV3-5	CIZ1	Cip1-interacting zinc finger protein;Cip1-interacting zinc finger protein (Fragment);Cip1-interacting zinc finger protein;CIZ1 protein;Cip1-interacting zinc finger protein;Isoform 2 of Cip1-interacting zinc finger protein;Isoform 5 of Cip1-interacting zinc finger protein	6	14161.2	15648.2	18468.9	16055.7	14400.3	12863.3	14769	16725.3	15497.3
F5H365;Q15436	SEC23A	Protein transport protein SEC23;Protein transport protein Sec23A	16	156843	186411	176110	182649	177576	139477	176948	127488	149910
F5H385;Q9BRY0	SLC39A3	Zinc transporter ZIP3	2	119038	53571.6	46570.8	50487.2	36100.3	36354.6	114241	109333	106271
F5H3D1;Q8IY45;Q8IY45-2	AMN1	Protein AMN1 homolog;Protein AMN1 homolog;Isoform 2 of Protein AMN1 homolog	1	NaN	NaN	5228.81	602.704	NaN	5103.46	4020.09	2302.48	NaN
F5H442;Q99816	TSG101	Tumor susceptibility gene 101 protein	10	158498	97465.4	128970	135299	148037	132500	154195	139182	139503
F5H4R1;F5H538;J3KNB8;Q9Y6R4;Q9Y6R4-2	MAP3K4	Mitogen-activated protein kinase kinase kinase 4;Mitogen-activated protein kinase kinase kinase 4;Mitogen-activated protein kinase kinase kinase 4;Mitogen-activated protein kinase kinase kinase 4;Isoform 2 of Mitogen-activated protein kinase kinase kinase 4	4	37623.5	35787.1	38969.7	33401.7	36944.2	39146.6	41323	51076.5	37664.4
F5H5D3	TUBA1C	Tubulin alpha chain	9	961260	655513	859663	937088	1.02104e+06	685780	1073338	1.00306e+06	1.04337e+06
F5H5L8	FOLR2	Folate receptor beta (Fragment)	1	50324.4	36490.2	48918.5	29962.7	51336.7	49550	65898	60114.3	55589.4
F5H5P2;P12694	;BCKDHA	2-oxoisovalerate dehydrogenase subunit alpha;2-oxoisovalerate dehydrogenase subunit alpha, mitochondrial	23	281774	303829	289442	330352	262019	302381	292630	298923	293986
F5H5P6;Q8N5U6;Q8N5U6-2	RNF10	RING finger protein 10 (Fragment);RING finger protein 10;Isoform 2 of RING finger protein 10	1	4382.48	5819.71	8178.25	4203.84	1838.74	2850.89	1047.99	1685.67	3119.56
F5H5R8;P18440	NAT1	Arylamine N-acetyltransferase 1	4	12442	20646.4	16857.5	17185.3	19046	21304.8	19415.3	24007.1	22469
F5H5T5;Q7Z3V4;Q7Z3V4-2	UBE3B	Ubiquitin-protein ligase E3B (Fragment);Ubiquitin-protein ligase E3B;Isoform 2 of Ubiquitin-protein ligase E3B	1	235.593	1353.29	214.561	857.083	NaN	838.969	1639.83	423.239	1114.77
F5H5U2;Q8NHQ9	DDX55	RNA helicase;ATP-dependent RNA helicase DDX55	11	72599	64009.9	67652.3	62795.3	68437.3	66054.8	64142.9	64685.3	66549.7
F5H619;Q86XA9	HEATR5A	HEAT repeat-containing protein 5A	4	72086.1	102751	72785.8	84421	84558.4	75113.8	89638.6	80654.7	71647.7
F5H6B6;F5H8A0;Q86TN4;Q86TN4-2;Q86TN4-3;Q86TN4-4	TRPT1	tRNA 2'-phosphotransferase 1;tRNA 2'-phosphotransferase 1 (Fragment);tRNA 2'-phosphotransferase 1;Isoform 2 of tRNA 2'-phosphotransferase 1;Isoform 3 of tRNA 2'-phosphotransferase 1;Isoform 4 of tRNA 2'-phosphotransferase 1	3	33522.8	58566.9	50621.9	38307	38003	38124.5	41336	58359.8	47550.7
F5H6U7;Q9Y3E0	GOLT1B	Vesicle transport protein GOT1B	4	229306	241187	265063	231735	210990	193739	305912	302473	292260
F5H7Q6;Q9H1J7	WNT5B	Protein Wnt (Fragment);Protein Wnt-5b	5	5563.62	4462.49	6080.54	3190.34	4352.11	3456.73	11497.2	9778.74	12422.5
F5H7W1;Q5H9S7	DCAF17	DDB1- and CUL4-associated factor 17	1	1346.25	2674.27	1886.65	1458.29	1488.45	903.965	2583.07	2119.58	1158.13
F5H872;Q13503	MED21	Mediator of RNA polymerase II transcription subunit 21	1	94503.3	117181	104373	100804	97424.9	121257	108097	114882	104967
F5H8H2;Q03426	MVK	Mevalonate kinase	9	70782.6	86584	64550.4	82657.8	87557.5	73458.5	85045.8	91148.4	118793
F6M2K2;F6M2K4;Q14686	NCOA6	Nuclear receptor coactivator 6	1	15874	11766.7	11830.8	9994.24	12865.4	14490.7	8163.16	10568.8	9733.75
F6Q6H0;I6L8A6;J3KSA4;J3QL93;J3QLW6;Q99708;Q99708-2;Q99708-3	RBBP8	DNA endonuclease RBBP8 (Fragment);DNA endonuclease RBBP8;DNA endonuclease RBBP8 (Fragment);DNA endonuclease RBBP8 (Fragment);DNA endonuclease RBBP8 (Fragment);DNA endonuclease RBBP8;Isoform 2 of DNA endonuclease RBBP8;Isoform 3 of DNA endonuclease RBBP8	1	2309.1	2195.46	2689.13	2660.32	3110.68	1338.03	1315.86	2038.75	1499.99
F6QDS0	hCG_2043426	HCG2043426, isoform CRA_b	43	3.04254e+06	2.86509e+06	3.05754e+06	3.0017e+06	3423766	3.06109e+06	3.2364e+06	2861228	3.2593e+06
F6QUT6;F6UVQ4	ACTA2	Actin, aortic smooth muscle (Fragment);Actin, aortic smooth muscle (Fragment)	1	774290	1.18554e+06	836822	1.26297e+06	669944	1.00341e+06	984810	1.18173e+06	925578
F6RGN5	SLC25A10	Mitochondrial dicarboxylate carrier	2	92933.2	104012	90546	73063.5	83508.1	87777	102630	77825.9	81181.4
F6RRE2	MTA3	Metastasis associated 1 family, member 3, isoform CRA_a	3	25574.9	33439.8	32480.6	31523.1	25953.7	31540.9	27609.2	25745	27924.9
F6SFZ6;Q99571;Q99571-2;Q99571-3	P2RX4	P2X purinoceptor 4;P2X purinoceptor 4;Isoform 2 of P2X purinoceptor 4;Isoform 3 of P2X purinoceptor 4	2	6218.03	5254.57	NaN	4405.65	9393.47	5075.24	13263	12108.6	14982.9
F6SL11;O95258;O95258-2;O95258-3	SLC25A14	Brain mitochondrial carrier protein 1;Brain mitochondrial carrier protein 1;Isoform 2 of Brain mitochondrial carrier protein 1;Isoform 3 of Brain mitochondrial carrier protein 1	3	28151.5	46505.9	35637.3	23568.9	24742.7	32087.5	44080.3	40559.5	33043.8
F6TB26;Q5SZR4;Q9Y2W6	TDRKH	Tudor and KH domain-containing protein;Tudor and KH domain containing, isoform CRA_a;Tudor and KH domain-containing protein	11	89967.8	159709	130091	123878	83009.1	85970.8	83307.8	95072	82659.3
F6TLX2;Q9HC38-2	GLOD4	Glyoxalase domain-containing protein 4;Isoform 2 of Glyoxalase domain-containing protein 4	18	417206	239000	258194	261279	428212	415729	233550	242455	211391
F6TX30;Q9NWX5	ASB6	Ankyrin repeat and SOCS box protein 6	2	52152.6	26210.8	6952.7	9843.22	77648.7	20657.5	25757.2	23448.3	13500.3
F6UZG9;Q8NFZ0;Q8NFZ0-2	FBH1	F-box DNA helicase 1;F-box DNA helicase 1;Isoform 2 of F-box DNA helicase 1	6	10078.1	19666.2	16797.1	16595.1	13677	11102.3	13848.1	15545.2	17067.5
F6VRR5;Q9BY77;Q9BY77-2	POLDIP3	Polymerase delta-interacting protein 3;Polymerase delta-interacting protein 3;Isoform 2 of Polymerase delta-interacting protein 3	11	175060	132395	124247	135727	192992	192928	118663	155378	141683
F8U8C0;O00220	TNFRSF10A	Tumor necrosis factor receptor superfamily member 10A	3	25697.2	17039	33973	27420.6	30110.2	31085.7	43739	42118.6	46812.6
F8VNT7;F8VP43;F8VS78;F8VWE0;O95857;Q12999	TSPAN31;TSPAN31;TSPAN31;TSPAN31;TSPAN13;TSPAN31	Tetraspanin-31;Tetraspanin-31;Tetraspanin-31;Tetraspanin-31;Tetraspanin-13;Tetraspanin-31	1	14407.7	14986	13081.2	12129.9	16364.2	16524.4	22606	15070.3	15270.9
F8VNY5;Q9P031	CCDC59	Thyroid transcription factor 1-associated protein 26 (Fragment);Thyroid transcription factor 1-associated protein 26	6	75597.3	53233	58683.6	52764.8	73658.8	80600.8	57541.6	79868.3	54294.6
F8VPD4;P27708	CAD	CAD protein	94	1.72733e+06	2248909	2.09213e+06	1.94796e+06	1699440	1.92731e+06	1.95961e+06	1.95874e+06	2.04321e+06
F8VPI1;F8VQQ5;F8VQW0;F8VR05;F8VSI7;F8VVJ4;F8VX73;F8W086;F8W1G3;F8W201;P55061;P55061-2	TMBIM6	Bax inhibitor 1 (Fragment);Bax inhibitor 1 (Fragment);Bax inhibitor 1 (Fragment);Bax inhibitor 1;Bax inhibitor 1 (Fragment);Bax inhibitor 1 (Fragment);Bax inhibitor 1 (Fragment);Bax inhibitor 1 (Fragment);Bax inhibitor 1 (Fragment);Bax inhibitor 1 (Fragment);Bax inhibitor 1;Isoform 2 of Bax inhibitor 1	2	25625.3	58974.3	50644.7	55133.6	25289.8	28017	38398.3	43045	33940.2
F8VQD9;F8VVA0;Q9BSB4	ATG101	Autophagy-related protein 101 (Fragment);Autophagy-related protein 101 (Fragment);Autophagy-related protein 101	6	49787.6	59458.9	52255.8	64188.1	35479.8	46517.4	51383.9	48810.3	24390.1
F8VQE1;F8VS07;Q9UHB6;Q9UHB6-2;Q9UHB6-3;Q9UHB6-4;Q9UHB6-5	LIMA1	LIM domain and actin-binding protein 1;LIM domain and actin-binding protein 1;LIM domain and actin-binding protein 1;Isoform Alpha of LIM domain and actin-binding protein 1;Isoform 3 of LIM domain and actin-binding protein 1;Isoform 4 of LIM domain and actin-binding protein 1;Isoform 5 of LIM domain and actin-binding protein 1	1	31712.2	28843.2	39221.6	30562.6	30654.3	25093.7	22797	25963.2	29405.3
F8VQX6;H0YI09;Q9H8H3	METTL7A	Methyltransferase-like protein 7A (Fragment);Methyltransferase-like protein 7A (Fragment);Methyltransferase-like protein 7A	1	NaN	9680.44	NaN	NaN	NaN	NaN	25148.5	6230.65	15769.2
F8VQZ7	METAP2	Methionine aminopeptidase 2	18	71139.3	61407.8	67250.1	68347.2	79194.2	87309.1	58398.7	64828.4	50880.7
F8VRV3;F8VU91;O14508	SOCS2	Suppressor of cytokine-signaling 2 (Fragment);Suppressor of cytokine-signaling 2 (Fragment);Suppressor of cytokine signaling 2	2	47036.3	42998.7	54970.9	38112.8	52545.9	54186.3	32838.8	47008.8	34580.5
F8VU39;J3KPG5;Q9UIF9;Q9UIF9-2;Q9UIF9-3	BAZ2A	Bromodomain adjacent to zinc finger domain protein 2A;Bromodomain adjacent to zinc finger domain protein 2A;Bromodomain adjacent to zinc finger domain protein 2A;Isoform 1 of Bromodomain adjacent to zinc finger domain protein 2A;Isoform 3 of Bromodomain adjacent to zinc finger domain protein 2A	23	280035	313397	315244	297180	287246	278919	364905	388176	401195
F8VU90;Q9NYL4;Q9NYL4-2	FKBP11	Peptidylprolyl isomerase;Peptidyl-prolyl cis-trans isomerase FKBP11;Isoform 2 of Peptidyl-prolyl cis-trans isomerase FKBP11	6	643027	765903	644698	532219	583063	584542	918912	931358	928213
F8VUB4;F8VV52;Q9NZN8;Q9NZN8-2;Q9NZN8-5	CNOT2	CCR4-NOT transcription complex subunit 2;CCR4-NOT transcription complex subunit 2 (Fragment);CCR4-NOT transcription complex subunit 2;Isoform 2 of CCR4-NOT transcription complex subunit 2;Isoform 5 of CCR4-NOT transcription complex subunit 2	4	47546.8	42161	45399.1	43249.3	44025.6	51464.1	41325.6	46929.2	35658.1
F8VUY8;Q96QD8	SLC38A2	Sodium-coupled neutral amino acid transporter 2	3	15966.8	18997.2	18883.7	16372.2	11087	18952	26083.2	29639.2	34951.9
F8VV56	CD63	CD63 antigen	6	84713.9	102937	114827	119877	113022	108894	159663	146557	159893
F8VVA7;P61923;P61923-4	COPZ1	Coatomer subunit zeta;Coatomer subunit zeta-1;Isoform 4 of Coatomer subunit zeta-1	5	501725	565024	678039	566394	447546	483854	456771	605431	523140
F8VVQ4;J3QSU0;Q7Z6G8	ANKS1B	Ankyrin repeat and sterile alpha motif domain-containing protein 1B (Fragment);Ankyrin repeat and sterile alpha motif domain-containing protein 1B;Ankyrin repeat and sterile alpha motif domain-containing protein 1B	1	4125.71	2765.96	2848.51	2639.41	3696.9	4760.39	3599.9	2730.82	2642.17
F8VVT7;Q9HD42	CHMP1A	Charged multivesicular body protein 1a	8	297685	290902	292799	259478	318385	309665	269607	273648	275213
F8VW41;Q86VP3;Q86VP3-2;Q86VP3-3;Q86VP3-4	PACS2	Phosphofurin acidic cluster sorting protein 2;Phosphofurin acidic cluster sorting protein 2;Isoform 2 of Phosphofurin acidic cluster sorting protein 2;Isoform 3 of Phosphofurin acidic cluster sorting protein 2;Isoform 4 of Phosphofurin acidic cluster sorting protein 2	1	6211.07	2405.92	2180.8	3600.45	3745.48	6534.6	1386.8	4299.5	NaN
F8VWT9;J3KPF0;Q9Y4D8;Q9Y4D8-4	HECTD4	Probable E3 ubiquitin-protein ligase HECTD4;Probable E3 ubiquitin-protein ligase HECTD4;Probable E3 ubiquitin-protein ligase HECTD4;Isoform 4 of Probable E3 ubiquitin-protein ligase HECTD4	10	24023.5	35495	34578.6	29662.6	27937.3	33184	32746.1	31025.9	27702.8
F8VX04;Q9H2H9	SLC38A1	Sodium-coupled neutral amino acid transporter 1	3	35498.3	55794.4	48975.4	43430.2	42711.5	43817.4	82745.5	59325.8	75359.9
F8VX10;F8VXI8;Q9H9L4;Q9H9L4-4	KANSL2	KAT8 regulatory NSL complex subunit 2;KAT8 regulatory NSL complex subunit 2;KAT8 regulatory NSL complex subunit 2;Isoform 2 of KAT8 regulatory NSL complex subunit 2	3	10969.3	13539	9674.02	10010.2	11194.4	8627.8	10854.7	10874.3	9901.65
F8VXG7;Q99590;Q99590-2	SCAF11	Protein SCAF11;Protein SCAF11;Isoform 2 of Protein SCAF11	12	37776.4	21120	24467.2	24731.7	34951.1	30473.9	19836.5	32751.4	24224.9
F8VXY1;H0YI10;Q8N5B7;Q8N5B7-2	CERS5	Ceramide synthase 5;Ceramide synthase 5 (Fragment);Ceramide synthase 5;Isoform 2 of Ceramide synthase 5	3	12579.4	43939.4	51136.3	43295.2	21040.5	21205.7	54351.1	62743.7	63253.5
F8VXY3;P00973;P00973-2;P00973-3;P00973-4	OAS1	2'-5'-oligoadenylate synthase 1;2'-5'-oligoadenylate synthase 1;Isoform p41 of 2'-5'-oligoadenylate synthase 1;Isoform p48 of 2'-5'-oligoadenylate synthase 1;Isoform p44 of 2'-5'-oligoadenylate synthase 1	16	12508.3	15935.5	15368.3	12071.6	20257.4	16441.7	270459	276515	202624
F8VYE8;P36873;P36873-2	PPP1CC	Serine/threonine-protein phosphatase;Serine/threonine-protein phosphatase PP1-gamma catalytic subunit;Isoform 2 of Serine/threonine-protein phosphatase PP1-gamma catalytic subunit	4	434855	355539	403515	336730	592567	582802	423119	387935	313237
F8VZA2;Q6P1Q0;Q6P1Q0-2;Q6P1Q0-7	LETMD1	LETM1 domain-containing protein 1 (Fragment);LETM1 domain-containing protein 1;Isoform 2 of LETM1 domain-containing protein 1;Isoform 7 of LETM1 domain-containing protein 1	5	572143	393595	644844	550493	561215	413671	620856	566048	623646
F8VZA8;H0YIW7;Q8N6Q8	METTL25	Methyltransferase-like protein 25 (Fragment);Methyltransferase-like protein 25 (Fragment);Methyltransferase-like protein 25	1	1623.77	1337.8	1747.16	3452.74	1766.7	1916.84	1605.36	NaN	1609.11
F8VZN8	PPP1R12A	Protein phosphatase 1 regulatory subunit 12A (Fragment)	1	1874.45	1798.81	1265.83	784.703	3087.51	4374.94	2064.42	1180.3	2067.53
F8VZQ9	SARNP	SAP domain-containing ribonucleoprotein	2	157323	132705	141704	125310	160345	186966	112642	128417	113178
F8W057;Q9GZN1	ACTR6	Actin-related protein 6	2	8494.58	7097.53	10366.8	3881.33	4513.75	11527.3	9129.27	13083.6	19385.4
F8W0A2;Q8TB37	NUBPL	Iron-sulfur protein NUBPL (Fragment);Iron-sulfur protein NUBPL	4	22371.2	20731.3	18209.1	18332.1	18673.1	16385.3	20456.4	21071.7	17750.8
F8W0J4;O95619	YEATS4	YEATS domain-containing protein 4	2	30851.3	32101.9	32231.8	27365	14687.5	31700.3	22940.1	38673.9	32623.9
F8W126;Q96EZ8;Q96EZ8-2;Q96EZ8-3	MCRS1	Microspherule protein 1 (Fragment);Microspherule protein 1;Isoform 2 of Microspherule protein 1;Isoform 3 of Microspherule protein 1	2	14258.9	18055.7	16920.5	14339.6	16664.9	14619.5	24258.6	19310.3	7043.37
F8W1A4;P54819;P54819-2	AK2	Adenylate kinase 2, mitochondrial;Adenylate kinase 2, mitochondrial;Isoform 2 of Adenylate kinase 2, mitochondrial	35	2.70524e+06	1.67493e+06	1.8451e+06	1.69754e+06	2.61692e+06	2.73819e+06	1374545	1.79074e+06	1.26996e+06
F8W6A0;Q8NEY8-3	PPHLN1	Periphilin-1;Isoform 3 of Periphilin-1	6	146682	125391	119614	111152	145634	111674	116617	104700	133130
F8W6D9;H0Y4F4;H0Y8Y8;Q9GZR1;Q9GZR1-2	SENP6	Sentrin-specific protease 6;Sentrin-specific protease 6 (Fragment);Sentrin-specific protease 6 (Fragment);Sentrin-specific protease 6;Isoform 2 of Sentrin-specific protease 6	1	15771.4	17846.9	16049	16728.9	16517.9	10730.2	14855.6	8088.78	16478.8
F8W6G1;Q9UHY1	NRBP1	Nuclear receptor-binding protein	8	176792	166299	167541	153132	181955	158157	185291	184372	179665
F8W6N3;Q92560	BAP1	Ubiquitin carboxyl-terminal hydrolase;Ubiquitin carboxyl-terminal hydrolase BAP1	1	1027.78	989.848	79.5828	886.941	211.738	858.23	763.553	NaN	517.889
F8W727;P62910	RPL32	60S ribosomal protein L32	24	632825	481709	538981	553139	562973	682652	498711	697823	507476
F8W733;Q9NXR7;Q9NXR7-1;Q9NXR7-3;Q9NXR7-4	BABAM2	BRISC and BRCA1-A complex member 2 (Fragment);BRISC and BRCA1-A complex member 2;Isoform 1 of BRISC and BRCA1-A complex member 2;Isoform 3 of BRISC and BRCA1-A complex member 2;Isoform 4 of BRISC and BRCA1-A complex member 2	9	157802	207619	151343	218638	218958	176495	175534	201743	216367
F8W785;O00461	GOLIM4	Golgi integral membrane protein 4	21	40716	39540.8	45432.5	47637.9	34019.8	36516.5	71308.6	79626.3	78968.3
F8W7Q4;Q96A26	FAM162A	Protein FAM162A	15	1937089	1.8895e+06	1.71023e+06	1.44426e+06	1.50158e+06	1.70329e+06	1.93547e+06	1.93176e+06	2349738
F8W8C2;Q9HBM0	VEZT	Vezatin (Fragment);Vezatin	7	40371	35780.6	38211.5	32990.6	38445.4	40624.8	62247.3	61995.3	58757.6
F8W8D3;Q14493	SLBP	Histone RNA hairpin-binding protein	6	59911.5	55507.4	49118.4	37605.8	66725.7	69675.5	31135.8	49361.9	38785.6
F8W8H5;Q969Q5	RAB24	Ras-related protein Rab-24	5	24067.7	22183.8	28118.8	24615.9	12508.4	33462.8	12362	30141.6	21404.2
F8W8I6;P31483	TIA1	Nucleolysin TIA-1 isoform p40	18	726946	775914	687644	833794	890647	814806	792488	886647	773769
F8W914;Q9NQC3-2	RTN4	Reticulon;Isoform B of Reticulon-4	9	612383	515619	663910	614321	599140	543344	1.0977e+06	813021	886336
F8W930;Q9Y6M1;Q9Y6M1-1	IGF2BP2	Insulin-like growth factor 2 mRNA-binding protein 2;Insulin-like growth factor 2 mRNA-binding protein 2;Isoform 2 of Insulin-like growth factor 2 mRNA-binding protein 2	27	544760	651163	645676	627606	512788	514566	594988	594423	623772
F8W9L4;P22607;P22607-2;P22607-3;P22607-4	FGFR3	Fibroblast growth factor receptor;Fibroblast growth factor receptor 3;Isoform 2 of Fibroblast growth factor receptor 3;Isoform 3 of Fibroblast growth factor receptor 3;Isoform 4 of Fibroblast growth factor receptor 3	1	28105.1	23624.4	36038.5	30253.6	31808.4	32404.1	30253.8	30611.3	20339.4
F8W9Q8;G3V426;Q86TW2;Q86TW2-2	ADCK1	AarF domain-containing protein kinase 1;AarF domain-containing protein kinase 1 (Fragment);AarF domain-containing protein kinase 1;Isoform 2 of AarF domain-containing protein kinase 1	2	97535.1	109746	132620	32782.8	47488.7	79453.8	144935	140351	118704
F8W9S7;Q14C86;Q14C86-2;Q14C86-3;Q14C86-4;Q14C86-5;Q14C86-6	GAPVD1	GTPase-activating protein and VPS9 domain-containing protein 1;GTPase-activating protein and VPS9 domain-containing protein 1;Isoform 2 of GTPase-activating protein and VPS9 domain-containing protein 1;Isoform 3 of GTPase-activating protein and VPS9 domain-containing protein 1;Isoform 4 of GTPase-activating protein and VPS9 domain-containing protein 1;Isoform 5 of GTPase-activating protein and VP…	29	272610	308886	307582	275227	277216	293749	309772	324382	329173
F8W9V1;Q9NRP4	SDHAF3	Succinate dehydrogenase assembly factor 3, mitochondrial;Succinate dehydrogenase assembly factor 3, mitochondrial	2	1374.31	1948.24	2044.94	1812.31	1649.22	2380.03	1504.85	1993.55	1232.98
F8W9X7;Q567U6	CCDC93	Coiled-coil domain-containing protein 93	9	24500.2	25361.8	30984.1	28877.9	20903.3	23370.3	26287	26365.2	26058.5
F8WA11;Q7Z460;Q7Z460-2;Q7Z460-3;Q7Z460-4;Q7Z460-5	CLASP1	CLIP-associating protein 1;CLIP-associating protein 1;Isoform 2 of CLIP-associating protein 1;Isoform 3 of CLIP-associating protein 1;Isoform 4 of CLIP-associating protein 1;Isoform 5 of CLIP-associating protein 1	26	96265.9	91552.9	96929.8	100943	78449.8	81727.2	91907.1	93542.3	93073.6
F8WA39;Q13613;Q13613-2	MTMR1	Myotubularin-related protein 1;Myotubularin-related protein 1;Isoform 1A of Myotubularin-related protein 1	11	54777.5	47550.5	39987.1	44439.2	49175.5	47464.6	44138.7	49775.6	37777.9
F8WAI0;Q5JV20;Q8NF91-9	SYNE1	Nesprin-1;Nesprin-1;Isoform 9 of Nesprin-1	1	207018	323352	162851	294380	352645	176420	317987	311983	397243
F8WAJ0;Q9H8H2	DDX31	RNA helicase;Probable ATP-dependent RNA helicase DDX31	22	98278.5	84666.2	82466.7	85289.4	96838.8	79364.2	85998	69410.6	89539
F8WAS2;P19827	ITIH1	Inter-alpha-trypsin inhibitor heavy chain H1	2	19524.1	27621.1	23205.7	27096.9	24643.7	11004.9	25094.3	NaN	27916.9
F8WBH9;O15519;O15519-10;O15519-11;O15519-12;O15519-13;O15519-14;O15519-2;O15519-5;O15519-6;O15519-8;O15519-9	CFLAR	CASP8 and FADD-like apoptosis regulator;CASP8 and FADD-like apoptosis regulator;Isoform 10 of CASP8 and FADD-like apoptosis regulator;Isoform 11 of CASP8 and FADD-like apoptosis regulator;Isoform 12 of CASP8 and FADD-like apoptosis regulator;Isoform 13 of CASP8 and FADD-like apoptosis regulator;Isoform 14 of CASP8 and FADD-like apoptosis regulator;Isoform 2 of CASP8 and FADD-like apoptosis regula…	2	7265.15	8346.38	20968.4	20615.6	6388.29	13193.1	15413.8	19085	13851.4
F8WC68;O77932	DXO	Decapping and exoribonuclease protein	6	21528.6	30071.3	30046.5	38937.1	20304.5	21455.1	33758.4	39990.7	30295.5
F8WCA0;J3QRU4;L7N2F9;P63027	VAMP2;VAMP2;;VAMP2	Vesicle-associated membrane protein 2;Vesicle-associated membrane protein 2;V-SNARE coiled-coil homology domain-containing protein (Fragment);Vesicle-associated membrane protein 2	3	106736	78473.2	60873.6	51370.5	110161	111205	61278.4	67375.3	70988.5
F8WCF6;P59998;P59998-3	ARPC4-TTLL3;ARPC4;ARPC4	Actin-related protein 2/3 complex subunit 4;Actin-related protein 2/3 complex subunit 4;Isoform 3 of Actin-related protein 2/3 complex subunit 4	8	1675205	1.68122e+06	1.82061e+06	1.76818e+06	1.94459e+06	1.50894e+06	1826191	1.92969e+06	1.7895e+06
F8WD88;P49450;P49450-2	CENPA	Histone H3-like centromeric protein A;Histone H3-like centromeric protein A;Isoform 2 of Histone H3-like centromeric protein A	3	24721.7	22872.4	23996.2	25514.2	19599	17267.7	19460.2	23407.3	27653.8
F8WDZ3;Q96FZ5;Q96FZ5-2	CMTM7	CKLF-like MARVEL transmembrane domain-containing protein 7;CKLF-like MARVEL transmembrane domain-containing protein 7;Isoform 2 of CKLF-like MARVEL transmembrane domain-containing protein 7	1	54210.1	59785.6	58197.4	48807.5	41915.9	51209.1	71920.6	65097.4	63497
F8WE49;Q9NS91	RAD18	E3 ubiquitin-protein ligase RAD18	7	29448.2	42507.5	45753.6	33143	34519.6	31409.4	43524.6	33912.2	31885.2
F8WE74;O43808	SLC25A17	Peroxisomal membrane protein PMP34	5	51913.3	64714.5	50195.8	51842.9	49888.3	64487.5	56613.4	51936	50149.8
F8WE96	TMEM237	Transmembrane protein 237	1	90907.2	64642	69808.7	48168.7	75837.7	66893.3	70961.5	70538.5	92685.4
F8WJN3;Q16630;Q16630-2;Q16630-3	CPSF6	Cleavage and polyadenylation-specificity factor subunit 6;Cleavage and polyadenylation specificity factor subunit 6;Isoform 2 of Cleavage and polyadenylation specificity factor subunit 6;Isoform 3 of Cleavage and polyadenylation specificity factor subunit 6	17	639850	452978	496448	503487	638823	579276	466804	489254	445446
G3V0I5;P49821;P49821-2	NDUFV1	NADH dehydrogenase [ubiquinone] flavoprotein 1, mitochondrial;NADH dehydrogenase [ubiquinone] flavoprotein 1, mitochondrial;Isoform 2 of NADH dehydrogenase [ubiquinone] flavoprotein 1, mitochondrial	31	548733	444964	543779	617567	531472	485220	576962	588135	548756
G3V150;O94766;O94766-2	B3GAT3	Galactosylgalactosylxylosylprotein 3-beta-glucuronosyltransferase;Galactosylgalactosylxylosylprotein 3-beta-glucuronosyltransferase 3;Isoform 2 of Galactosylgalactosylxylosylprotein 3-beta-glucuronosyltransferase 3	4	42896.1	45530.4	40571.5	52329.5	53781.3	43561.1	82797.6	66477.2	80040.7
G3V167;Q9UGN5;Q9UGN5-2	PARP2	Poly [ADP-ribose] polymerase;Poly [ADP-ribose] polymerase 2;Isoform 2 of Poly [ADP-ribose] polymerase 2	6	12624.9	17465.3	18565.6	19930.1	14138.9	15572.2	15104.7	13187.8	19333.1
G3V1B4;Q9UGK8	SERGEF	Secretion regulating guanine nucleotide exchange factor, isoform CRA_a;Secretion-regulating guanine nucleotide exchange factor	4	44024	44289.5	73450.9	48930.8	48114.6	42883.6	71652	70799.4	66457.7
G3V1P3;Q969J3	BORCS5	BLOC-1-related complex subunit 5	1	25760.9	15317.3	19870.3	17426.4	17786.4	31970.2	9965.07	15664.9	12176.5
G3V1P5;Q96RN5;Q96RN5-2;Q96RN5-3	MED15	Mediator of RNA polymerase II transcription subunit 15;Mediator of RNA polymerase II transcription subunit 15;Isoform 2 of Mediator of RNA polymerase II transcription subunit 15;Isoform 3 of Mediator of RNA polymerase II transcription subunit 15	7	104685	53824.4	57882.8	71637.9	83806.8	82540.6	54601.7	66214.5	59978.4
G3V1S4;G3V5S9;Q9Y324	FCF1	Chromosome 14 open reading frame 111, isoform CRA_a;rRNA-processing protein FCF1 homolog;rRNA-processing protein FCF1 homolog	4	113701	111248	133510	103084	100610	142717	93565.1	155528	59265.6
G3V207;Q9ULS5	TMCC3	Transmembrane and coiled-coil domain family 3, isoform CRA_c;Transmembrane and coiled-coil domain protein 3	7	61802.7	43965.6	40593.7	35637.2	72269.4	64979	64205.2	57399.7	58927
G3V2B5;G3V506;H0YJ69;O15033;O15033-2	AREL1	Apoptosis-resistant E3 ubiquitin protein ligase 1;Apoptosis-resistant E3 ubiquitin protein ligase 1 (Fragment);Apoptosis-resistant E3 ubiquitin protein ligase 1 (Fragment);Apoptosis-resistant E3 ubiquitin protein ligase 1;Isoform 2 of Apoptosis-resistant E3 ubiquitin protein ligase 1	1	1580.39	4310.5	3202.92	3258.05	2929.04	1879.61	3616.5	2976.86	3735.06
G3V2U7;P07311	ACYP1	Acylphosphatase;Acylphosphatase-1	2	44652.8	18723.8	33005.1	32358	57534.7	43275.4	28353.9	39453.6	33497.1
G3V325	ATP5MF-PTCD1	ATP5MF-PTCD1 readthrough	20	458547	457324	434678	399725	408517	370528	404945	387796	416203
G3V399;G3V3C8;G3V3H9;G3V5K0;O43542	XRCC3	DNA repair protein XRCC3 (Fragment);DNA repair protein XRCC3 (Fragment);DNA repair protein XRCC3 (Fragment);DNA repair protein XRCC3 (Fragment);DNA repair protein XRCC3	1	4644.39	8330.18	7546.54	7850.92	4890.35	4091.91	8825.11	6861.84	8333.26
G3V3U6;Q86TS9;Q86TS9-2;Q86TS9-3	MRPL52	39S ribosomal protein L52, mitochondrial;39S ribosomal protein L52, mitochondrial;Isoform 2 of 39S ribosomal protein L52, mitochondrial;Isoform 3 of 39S ribosomal protein L52, mitochondrial	1	40190.2	25724.2	26905.6	20620.9	32097.6	NaN	3735.63	46287.9	33595.1
G3V4B8;Q96FK6	WDR89	WD repeat-containing protein 89 (Fragment);WD repeat-containing protein 89	1	26656.2	23459.7	20675.8	25098.5	35096.5	28645.3	24235.3	33285	24636.3
G3V4I5;Q9P0R6	GSKIP	GSK3B-interacting protein (Fragment);GSK3B-interacting protein	1	34969.9	23583.5	26414.3	21712.7	39935.8	32030.7	32444	33997.2	25628.8
G3V4K3;Q9H9C1	VIPAS39	Spermatogenesis-defective protein 39 homolog	14	51763	39516.9	49306.1	39828	52223.2	46453.6	59851.8	54265.9	50931.9
G3V4W5	SHMT2	Serine hydroxymethyltransferase, mitochondrial (Fragment)	1	22506.1	32463.2	58674.1	61066.8	23024.3	48052.9	2199.85	44212.9	36193.1
G3V529;Q9GZR7	DDX24	ATP-dependent RNA helicase DDX24	66	372729	477618	482727	474371	388446	389953	398530	381795	388376
G3V599;Q96PC5;Q96PC5-10;Q96PC5-11;Q96PC5-12;Q96PC5-13;Q96PC5-14;Q96PC5-7;Q96PC5-9	MIA2	Melanoma inhibitory activity protein 2;Melanoma inhibitory activity protein 2;Isoform 9 of Melanoma inhibitory activity protein 2;Isoform 10 of Melanoma inhibitory activity protein 2;Isoform 11 of Melanoma inhibitory activity protein 2;Isoform 12 of Melanoma inhibitory activity protein 2;Isoform 13 of Melanoma inhibitory activity protein 2;Isoform 6 of Melanoma inhibitory activity protein 2;Isofo…	23	103437	103922	94604.6	100725	99017.7	97845.5	144406	133470	138792
G3V5B9;G3V5Q5;Q9BU02;Q9BU02-2	THTPA	Thiamine-triphosphatase (Fragment);Thiamine-triphosphatase;Thiamine-triphosphatase;Isoform 2 of Thiamine-triphosphatase	1	66382.1	61768	57458.5	50138.6	68803.9	62132.4	58293.6	64147.2	65404.1
G3V5E1;O75909;O75909-1;O75909-2;O75909-4	CCNK	Cyclin-K;Cyclin-K;Isoform 3 of Cyclin-K;Isoform 2 of Cyclin-K;Isoform 4 of Cyclin-K	5	119024	104798	101956	97661.5	117869	109158	99957.1	100385	109972
G3V5E4;Q96EK6	GNPNAT1	Glucosamine 6-phosphate N-acetyltransferase	7	70436.1	55964.2	53672.2	46095.4	74158	95536	55350.1	64255.6	55974
G3V5T9;P24941	CDK2	Cyclin-dependent kinase 2	14	128340	256930	204055	179434	131777	146414	174222	162333	187615
G3V5Z7;P60900	PSMA6	Proteasome subunit alpha type;Proteasome subunit alpha type-6	27	614255	500726	491844	418314	540952	611811	625438	545633	383004
G3XAG1;Q96ME7;Q96ME7-3	ZNF512	Zinc finger protein 512;Zinc finger protein 512;Isoform 3 of Zinc finger protein 512	22	255371	189918	187732	206501	243690	233777	164430	203430	164280
G3XAH6;P51003	PAPOLA	Poly(A) polymerase;Poly(A) polymerase alpha	19	155681	173087	198365	169144	181346	154828	171777	115830	167253
G3XAM7;P35221;P35221-2	CTNNA1	Catenin (Cadherin-associated protein), alpha 1, 102kDa, isoform CRA_a;Catenin alpha-1;Isoform 2 of Catenin alpha-1	9	54728.2	71949.6	84911.9	71369.5	50976.3	55685.1	65103.4	60798.3	59763.5
G3XAN4;Q15629;Q15629-2	TRAM1	Translocating chain-associated membrane protein 1;Translocating chain-associated membrane protein 1;Isoform 2 of Translocating chain-associated membrane protein 1	8	566521	566132	514206	553490	428353	487851	764332	688684	760226
G3XAN8;Q9Y5J9	TIMM8B	Mitochondrial import inner membrane translocase subunit;Mitochondrial import inner membrane translocase subunit Tim8 B	4	97642.1	33890.2	49705.3	52108.4	96600.8	90831.5	43007.1	59094.9	45647.7
G4U4J3;Q8NDF8;Q8NDF8-2;Q8NDF8-3;Q8NDF8-4;Q8NDF8-5	TENT4B	PAP associated domain containing 5;Terminal nucleotidyltransferase 4B;Isoform 2 of Terminal nucleotidyltransferase 4B;Isoform 3 of Terminal nucleotidyltransferase 4B;Isoform 4 of Terminal nucleotidyltransferase 4B;Isoform 5 of Terminal nucleotidyltransferase 4B	4	94021.1	20542.2	43694.9	54783.8	71143	33577.7	43000.1	37406.3	34641
G5E975;Q12824;Q12824-2	SMARCB1	SWI/SNF-related matrix-associated actin-dependent regulator of chromatin subfamily B member 1;SWI/SNF-related matrix-associated actin-dependent regulator of chromatin subfamily B member 1;Isoform B of SWI/SNF-related matrix-associated actin-dependent regulator of chromatin subfamily B member 1	7	72249.1	75956.5	67947.1	81231.9	87326	86265.3	82662	81179.6	76415.5
G5E994;Q5VW38;Q5VW38-2	GPR107	G protein-coupled receptor 107, isoform CRA_c;Protein GPR107;Isoform 2 of Protein GPR107	2	2120.18	2830.7	2108.23	2372.7	2484.2	2854.04	4747.67	2288.68	3456.14
G5E9A6;P51784	USP11	Ubiquitin carboxyl-terminal hydrolase;Ubiquitin carboxyl-terminal hydrolase 11	4	14202.5	38769.2	46572.9	42791.2	32624.6	22323.7	37481.9	31316.5	39395.8
G5E9C2;I3L4X3;Q15653;Q15653-2	NFKBIB	NF-kappa-B inhibitor beta;NF-kappa-B inhibitor beta (Fragment);NF-kappa-B inhibitor beta;Isoform 2 of NF-kappa-B inhibitor beta	4	101474	113888	117993	145228	102449	128545	133257	138304	148531
G5E9C8;Q07889;Q07890;Q07890-2	SOS1;SOS1;SOS2;SOS2	Son of sevenless homolog 1;Son of sevenless homolog 1;Son of sevenless homolog 2;Isoform 2 of Son of sevenless homolog 2	1	6619.74	6778.41	7966.44	7785.21	8325.77	7283.4	6672.63	10075.9	8877
G5E9Q7;P51553;P51553-2	IDH3G	Isocitrate dehydrogenase [NAD] subunit, mitochondrial;Isocitrate dehydrogenase [NAD] subunit gamma, mitochondrial;Isoform 2 of Isocitrate dehydrogenase [NAD] subunit gamma, mitochondrial	12	421434	489705	355275	545665	521571	471743	551825	509898	583690
G5E9T8;O95249	GOSR1	Golgi SNAP receptor complex member 1 (Fragment);Golgi SNAP receptor complex member 1	15	116815	92270.9	91166.1	69892.1	76147.5	119181	93204.6	92329.5	62471.3
G5E9U9;Q9H0J9	PARP12	Poly (ADP-ribose) polymerase family, member 12, isoform CRA_a;Protein mono-ADP-ribosyltransferase PARP12	3	17571.2	15363.4	44795.1	31808.1	21420.3	40593.5	48560.9	39492.3	10102.5
G5E9V5;G5E9W7;P82650	MRPS22	28S ribosomal protein S22, mitochondrial;28S ribosomal protein S22, mitochondrial;28S ribosomal protein S22, mitochondrial	25	220746	242216	185959	266821	281099	295999	319922	295477	322281
G5E9V6;G5E9V7;Q8IUR7-6	ARMC8	Armadillo repeat containing 8, isoform CRA_e;Armadillo repeat containing 8, isoform CRA_d;Isoform 6 of Armadillo repeat-containing protein 8	8	45739.3	53081.1	46541.9	48020.8	56258.9	61317.8	49729.2	53241.8	51469.8
G5E9W2;Q9P2E5	CHPF2	Hexosyltransferase;Chondroitin sulfate glucuronyltransferase	19	51063.5	50092.6	49153.3	48924.5	51370.6	36441.7	122901	105118	116754
G5E9Z4;Q8TCG2	PI4K2B	Phosphatidylinositol 4-kinase type 2-beta	7	39806.3	38308.5	33279.9	43865.6	32597.7	44992.8	60063.5	47466.6	61226.9
G5EA30;Q92879;Q92879-2;Q92879-3	CELF1	CUG triplet repeat, RNA binding protein 1, isoform CRA_c;CUGBP Elav-like family member 1;Isoform 2 of CUGBP Elav-like family member 1;Isoform 3 of CUGBP Elav-like family member 1	30	250532	216142	232429	254267	234826	249707	261514	274627	253008
G5EA37;K7EK57;Q5MNZ9;Q5MNZ9-2	WIPI1	WD repeat domain phosphoinositide-interacting protein 1;WD repeat domain phosphoinositide-interacting protein 1;WD repeat domain phosphoinositide-interacting protein 1;Isoform 2 of WD repeat domain phosphoinositide-interacting protein 1	2	7093.89	122182	6835.39	6854.77	18521	52074.5	8775.75	137644	64385.1
G8JLA2;P60660-2	MYL6	Myosin light polypeptide 6;Isoform Smooth muscle of Myosin light polypeptide 6	3	21216.1	16661.1	12807.9	11101.2	22667.8	22574	15326	17671.6	21327.6
G8JLB3;Q9Y606;Q9Y606-2	PUS1	tRNA pseudouridine synthase A (Fragment);tRNA pseudouridine synthase A;Isoform 2 of tRNA pseudouridine synthase A	32	457160	587282	396602	588234	604210	623498	584753	548866	649432
G8JLB6;P31943	HNRNPH1	Heterogeneous nuclear ribonucleoprotein H	38	2.83466e+06	2.20196e+06	2.869e+06	2.75849e+06	2873141	2.58388e+06	2.78043e+06	2.58115e+06	2.69457e+06
G8JLK1;Q9NZ43	USE1	Vesicle transport protein USE1	4	122895	135873	139626	128128	103604	122015	136416	154206	147468
H0UI80;Q8IXH7;Q8IXH7-4;X6RLT1	NELFCD	Negative elongation factor C/D;Negative elongation factor C/D;Isoform NELF-D of Negative elongation factor C/D;Negative elongation factor C/D (Fragment)	22	109352	109364	124385	115540	107275	98954.3	137323	103403	128562
H0Y2Y8;Q15942	ZYX	Zyxin (Fragment);Zyxin	15	486169	443825	556253	536510	502509	432717	411307	424594	416444
H0Y368;O60762;Q5QPK2	DPM1	Dolichol-phosphate mannosyltransferase subunit 1 (Fragment);Dolichol-phosphate mannosyltransferase subunit 1;Dolichol-phosphate mannosyltransferase subunit 1	16	1.36025e+06	1.79791e+06	1.64277e+06	1.38248e+06	1.28834e+06	1.44661e+06	2.04093e+06	1.86576e+06	1.58739e+06
H0Y3C5;J3KPD6;P08631;P08631-2;P08631-3;P08631-4	HCK	Tyrosine-protein kinase;Tyrosine-protein kinase;Tyrosine-protein kinase HCK;Isoform 2 of Tyrosine-protein kinase HCK;Isoform 3 of Tyrosine-protein kinase HCK;Isoform 4 of Tyrosine-protein kinase HCK	1	48989.8	NaN	66024.4	64186.4	47885.4	NaN	NaN	NaN	NaN
H0Y3D0;H0Y473;O75354;O75354-2;O75354-3	ENTPD6	Ectonucleoside triphosphate diphosphohydrolase 6 (Fragment);Ectonucleoside triphosphate diphosphohydrolase 6 (Fragment);Ectonucleoside triphosphate diphosphohydrolase 6;Isoform 2 of Ectonucleoside triphosphate diphosphohydrolase 6;Isoform 3 of Ectonucleoside triphosphate diphosphohydrolase 6	3	24229	18290	21982.9	21350.2	28355.5	20422.6	33021.2	35469.8	37414.8
H0Y432;Q53EZ4;Q53EZ4-2	CEP55	Centrosomal protein of 55 kDa (Fragment);Centrosomal protein of 55 kDa;Isoform 2 of Centrosomal protein of 55 kDa	1	2631.72	7710.95	7851.44	4587.34	2185.99	3644.26	6290.46	7470.05	7171.9
H0Y4B0;O43414;O43414-2;O43414-3	ERI3	ERI1 exoribonuclease 3 (Fragment);ERI1 exoribonuclease 3;Isoform 2 of ERI1 exoribonuclease 3;Isoform 3 of ERI1 exoribonuclease 3	2	159831	158489	147501	147924	171512	138000	128885	139130	122128
H0Y4R1	IMPDH2	Inosine-5'-monophosphate dehydrogenase 2 (Fragment)	64	8976654	10306052	13146207	11776620	9199980	9101007	12275760	11373471	12641484
H0Y4R5;Q5SNT2	TMEM201	Transmembrane protein 201 (Fragment);Transmembrane protein 201	8	97479.7	137784	106937	127920	146351	142456	162594	135318	170654
H0Y4V9	LARP4B	La-related protein 4B (Fragment)	3	49176.6	37171.6	89166.5	80611.4	60930	102854	53366	NaN	29819.9
H0Y517;H7C1U3;Q5T0F9-2;Q5T0F9-3	CC2D1B	Coiled-coil and C2 domain-containing protein 1B (Fragment);Coiled-coil and C2 domain-containing protein 1B (Fragment);Isoform 2 of Coiled-coil and C2 domain-containing protein 1B;Isoform 3 of Coiled-coil and C2 domain-containing protein 1B	8	86688.9	66780.2	63645.9	65807.1	81322.6	84944.4	72007.6	85094.2	67482.9
H0Y5C2;O95260	ATE1	Arginyl-tRNA--protein transferase 1 (Fragment);Arginyl-tRNA--protein transferase 1	6	23170.8	23576.6	23047.3	26120.8	21975.1	21366.5	21653.2	22323.8	21669.5
H0Y5F4;Q8WV93	AFG1L	AFG1-like ATPase (Fragment);AFG1-like ATPase	1	59003.5	57671.7	63701.7	50455.4	45921.5	50629	60927.9	49225.7	61489.3
H0Y5K5;H0Y621;Q9Y282;Q9Y282-3	ERGIC3	Endoplasmic reticulum-Golgi intermediate compartment protein 3 (Fragment);Endoplasmic reticulum-Golgi intermediate compartment protein 3 (Fragment);Endoplasmic reticulum-Golgi intermediate compartment protein 3;Isoform 3 of Endoplasmic reticulum-Golgi intermediate compartment protein 3	11	103433	77870.9	122812	104933	106558	88806.4	255376	171382	213964
H0Y5N2;O60906	SMPD2	Sphingomyelin phosphodiesterase 2 (Fragment);Sphingomyelin phosphodiesterase 2	3	356.559	1824.8	3111.83	3191.07	1796.25	3197.92	2495.64	584.805	2313.33
H0Y614;P61960	UFM1	Ubiquitin-fold modifier 1 (Fragment);Ubiquitin-fold modifier 1	2	119819	95934	115510	97008	131870	87800.8	76603.1	91533.6	94809.7
H0Y6A0	ARFGAP3	ADP-ribosylation factor GTPase-activating protein 3 (Fragment)	1	8768.96	10462.6	13350.1	10567.7	9927.5	10306.4	7913.14	12084.8	8613.79
H0Y6E6;Q92622;Q92622-3	RUBCN	Run domain Beclin-1-interacting and cysteine-rich domain-containing protein (Fragment);Run domain Beclin-1-interacting and cysteine-rich domain-containing protein;Isoform 3 of Run domain Beclin-1-interacting and cysteine-rich domain-containing protein	4	8071.56	6727.67	7138.23	7543.02	6723.9	6781.2	10030.8	11285.6	10712.3
H0Y6V6;H0YHZ2;Q6UX01;Q6UX01-2;Q6UX01-3;Q6UX01-4;Q8WVP7;Q8WVP7-3	LMBR1;LMBR1L;LMBR1L;LMBR1L;LMBR1L;LMBR1L;LMBR1;LMBR1	Limb region 1 protein homolog (Fragment);Protein LMBR1L (Fragment);Protein LMBR1L;Isoform 2 of Protein LMBR1L;Isoform 3 of Protein LMBR1L;Isoform 4 of Protein LMBR1L;Limb region 1 protein homolog;Isoform 3 of Limb region 1 protein homolog	1	18284.3	18374.5	12718.7	27501.9	20367.1	15486.2	26907	20916.7	25928.3
H0Y6Y4	UCHL5	Ubiquitin carboxyl-terminal hydrolase isozyme L5 (Fragment)	3	140805	223403	260869	193444	173748	183039	169735	243601	209811
H0Y720;Q9UPQ9;Q9UPQ9-1	TNRC6B	Trinucleotide repeat-containing gene 6B protein (Fragment);Trinucleotide repeat-containing gene 6B protein;Isoform 2 of Trinucleotide repeat-containing gene 6B protein	4	11822.7	5272.94	7954.81	9475.81	12701.3	10584.6	7774.52	12467.3	10176.9
H0Y760;Q9Y4B4	RAD54L2	Helicase ARIP4 (Fragment);Helicase ARIP4	4	18337	19179.1	20590.8	11775.2	27089.2	15752.7	18921.9	15256.9	21367
H0Y7C3;H0YAQ8;H0YC62;Q8IXY8-3	PPIL6	Peptidyl-prolyl cis-trans isomerase (Fragment);Peptidyl-prolyl cis-trans isomerase (Fragment);Probable inactive peptidyl-prolyl cis-trans isomerase-like 6 (Fragment);Isoform 3 of Probable inactive peptidyl-prolyl cis-trans isomerase-like 6	1	1603.89	2775.33	2532.1	865.306	2265.67	2597.47	1998.32	1015.73	2401.68
H0Y7D7;Q99941;Q99941-2	ATF6B	Cyclic AMP-dependent transcription factor ATF-6 beta;Cyclic AMP-dependent transcription factor ATF-6 beta;Isoform 1 of Cyclic AMP-dependent transcription factor ATF-6 beta	2	250995	3104.66	163291	169390	299987	192470	224849	355692	226250
H0Y7V5;Q7Z3E2	CCDC186	Coiled-coil domain-containing protein 186 (Fragment);Coiled-coil domain-containing protein 186	2	22988.1	15021.3	23654.9	25712.2	25294.1	15279.8	30615.2	22764	26562.8
H0Y886;O43674	NDUFB5	NADH dehydrogenase [ubiquinone] 1 beta subcomplex subunit 5, mitochondrial (Fragment);NADH dehydrogenase [ubiquinone] 1 beta subcomplex subunit 5, mitochondrial	8	604605	571162	613858	518361	546956	678975	534749	657008	642394
H0Y8C3;Q9NZJ7;Q9NZJ7-2	MTCH1	Mitochondrial carrier homolog 1 (Fragment);Mitochondrial carrier homolog 1;Isoform 2 of Mitochondrial carrier homolog 1	5	69094.3	82141.5	58064.2	88271.7	58752.9	77987.4	88675.6	79101	65766.6
H0Y8X4	DNPH1	2'-deoxynucleoside 5'-phosphate N-hydrolase 1 (Fragment)	1	7370.63	6309.68	5575.74	8341.98	6914.08	7004.91	6312.36	6788.77	7429.56
H0Y997;Q96J42;Q96J42-2	TXNDC15	Thioredoxin domain-containing protein 15 (Fragment);Thioredoxin domain-containing protein 15;Isoform 2 of Thioredoxin domain-containing protein 15	2	67395.9	66957.3	68268.7	67464.3	61457.8	44138.1	152228	150686	119961
H0Y9C1;H0Y9Z5;Q96LI5	CNOT6L	CCR4-NOT transcription complex subunit 6-like	10	153620	223258	208723	196248	158121	155848	182247	175989	201344
H0Y9X1;Q96EY4	TMA16	Translation machinery-associated protein 16 (Fragment);Translation machinery-associated protein 16	11	144658	100765	99598.5	96969.5	152050	159441	97649.9	90991.1	97319
H0Y9Y3;Q9UMS6;Q9UMS6-2;Q9UMS6-3;Q9UMS6-4;Q9UMS6-5	SYNPO2	Synaptopodin-2 (Fragment);Synaptopodin-2;Isoform 2 of Synaptopodin-2;Isoform 3 of Synaptopodin-2;Isoform 4 of Synaptopodin-2;Isoform 5 of Synaptopodin-2	2	30667.3	323739	290880	316347	264663	40043.2	33928.4	254235	258750
H0YA52;Q9H0N5	PCBD2	Pterin-4-alpha-carbinolamine dehydratase 2 (Fragment);Pterin-4-alpha-carbinolamine dehydratase 2	1	9874.8	2009.65	5934.61	10291.9	6908.37	3192.08	5745.17	3046.78	7575.46
H0YA79;Q9Y255;Q9Y255-2	PRELID1	PRELI domain-containing protein 1, mitochondrial (Fragment);PRELI domain-containing protein 1, mitochondrial;Isoform 2 of PRELI domain-containing protein 1, mitochondrial	1	17885.9	17952.2	23554.6	16726.2	17953.7	11321.1	35394.7	18542.4	23958.1
H0YA80;P63146	UBE2B	Ubiquitin-conjugating enzyme E2 B (Fragment);Ubiquitin-conjugating enzyme E2 B	1	94745.1	61758.4	41143.8	45004.4	86356.3	88708.8	57919.2	49241.2	80585.6
H0YA93;Q86UW6;Q86UW6-2	N4BP2	NEDD4-binding protein 2 (Fragment);NEDD4-binding protein 2;Isoform 2 of NEDD4-binding protein 2	5	17628.2	19010.9	17278.3	18063.5	19127.5	15190.9	16216.1	15450.6	18752.9
H0YAA3;Q9HAD4	WDR41	WD repeat-containing protein 41 (Fragment);WD repeat-containing protein 41	5	40743.2	38400.7	43923.6	66045	48116	32847.1	54473.8	67585.6	61018.9
H0YAA8;Q9H204	MED28	Mediator of RNA polymerase II transcription subunit 28 (Fragment);Mediator of RNA polymerase II transcription subunit 28	1	NaN	14883.8	13920.6	13071.7	8114.68	19549.5	6274.06	16614.3	10739.5
H0YAP0;Q96GY0	ZC2HC1A	Zinc finger C2HC domain-containing protein 1A (Fragment);Zinc finger C2HC domain-containing protein 1A	2	160.733	53061.2	258.519	122.94	112.12	294500	174489	116386	147.815
H0YAR2	PABPC1	Polyadenylate-binding protein 1 (Fragment)	1	10140.2	NaN	NaN	12902	NaN	NaN	73091.6	109948	55926.7
H0YAZ1;Q96BY9	SARAF	Store-operated calcium entry-associated regulatory factor (Fragment);Store-operated calcium entry-associated regulatory factor	3	3068.34	19568.4	28296.9	15007.6	2383.86	3249.31	25919.3	31822.6	37047.8
H0YB13;O76061	STC2	Stanniocalcin-2 (Fragment);Stanniocalcin-2	1	240.101	560.947	143.761	511.346	NaN	433.459	1127.71	518.701	1005.23
H0YBA1	PCM1	Pericentriolar material 1 protein (Fragment)	1	56007.1	40516.9	43945.9	40558.3	53630.9	47320	41481.3	45917.9	37015.6
H0YC15;Q05209;Q05209-2;Q05209-3	PTPN12	Tyrosine-protein phosphatase non-receptor type 12 (Fragment);Tyrosine-protein phosphatase non-receptor type 12;Isoform 2 of Tyrosine-protein phosphatase non-receptor type 12;Isoform 3 of Tyrosine-protein phosphatase non-receptor type 12	1	762.229	NaN	439.3	1211.32	1978.33	NaN	NaN	190.326	NaN
H0YCM7;Q5JVZ5;Q96JJ3;Q96JJ3-3	ELMO2	Engulfment and cell motility protein 2 (Fragment);Engulfment and cell motility protein 2;Engulfment and cell motility protein 2;Isoform 2 of Engulfment and cell motility protein 2	3	14307.9	11426.8	12669.8	10855.6	17034.7	13930	17934.4	19101.6	17754.4
H0YCZ2;Q8NG31;Q8NG31-2	KNL1	Kinetochore scaffold 1 (Fragment);Kinetochore scaffold 1;Isoform 2 of Kinetochore scaffold 1	3	14933.3	17320.4	20712.7	21602.4	13224.7	12963	15922.1	22107.7	14425.1
H0YD05;Q86WG5	SBF2	Myotubularin-related protein 13 (Fragment);Myotubularin-related protein 13	1	18817.7	30121.1	28313.2	22710	19293.2	16159.2	29286.8	23465.1	25348.6
H0YDU8;P53041	PPP5C	Serine/threonine-protein phosphatase (Fragment);Serine/threonine-protein phosphatase 5	24	336644	231035	276476	277675	356381	327677	305841	279898	299546
H0YEH2;Q14671;Q14671-2;Q14671-3;Q5T1Z4;Q5T1Z8	PUM1	Pumilio homolog 1 (Fragment);Pumilio homolog 1;Isoform 2 of Pumilio homolog 1;Isoform 3 of Pumilio homolog 1;Pumilio homolog 1;Pumilio homolog 1	19	117038	102025	92188.4	100136	113646	115206	90988.4	96010.6	86918.6
H0YEI6	WDTC1	WD and tetratricopeptide repeats protein 1 (Fragment)	1	12599.1	16215	31688.7	21975.4	18552.1	16177.4	28812.7	66916.7	34242.4
H0YFD6;P40939	HADHA	Trifunctional enzyme subunit alpha, mitochondrial;Trifunctional enzyme subunit alpha, mitochondrial	91	2032404	2.69429e+06	2.33557e+06	2.38519e+06	1.87383e+06	1.75495e+06	2.10746e+06	2283521	2.06783e+06
H0YG54;H0YGR4;Q9Y3B8;Q9Y3B8-2;Q9Y3B8-3	REXO2	Oligoribonuclease, mitochondrial;Oligoribonuclease, mitochondrial (Fragment);Oligoribonuclease, mitochondrial;Isoform 2 of Oligoribonuclease, mitochondrial;Isoform 3 of Oligoribonuclease, mitochondrial	12	309108	310540	381695	272091	251704	299303	304245	332002	234991
H0YGU0;Q8WU10;Q8WU10-2	PYROXD1	Pyridine nucleotide-disulfide oxidoreductase domain-containing protein 1 (Fragment);Pyridine nucleotide-disulfide oxidoreductase domain-containing protein 1;Isoform 2 of Pyridine nucleotide-disulfide oxidoreductase domain-containing protein 1	1	29855.6	32391.4	29585.7	23035	33499.7	28345.2	29744.4	23811.2	29333.6
H0YHC1	MED13L	Mediator of RNA polymerase II transcription subunit 13-like (Fragment)	3	6532.74	5157.44	5753.74	4814.47	3925.07	6082.57	6533.03	5800.21	6133.5
H0YHG0		Uncharacterized protein (Fragment)	13	1.2689e+06	891428	996450	947497	1.15927e+06	1.33711e+06	819170	890359	775908
H0YHL8	PPP1R12A	Protein phosphatase 1 regulatory subunit 12A (Fragment)	1	NaN	8197	7317.14	6886.32	NaN	NaN	3855.6	8595	5829.55
H0YIN8;Q8IZ07	ANKRD13A	Ankyrin repeat domain-containing protein 13A (Fragment);Ankyrin repeat domain-containing protein 13A	2	18368.3	22667.6	22977	14303	18706.9	17927.7	28663.9	13768.5	20714.5
H0YIV4;P55209	NAP1L1	Nucleosome assembly protein 1-like 1 (Fragment);Nucleosome assembly protein 1-like 1	19	1705353	1.25984e+06	1.44753e+06	1.3846e+06	1.70055e+06	1.71778e+06	1584027	1505699	1.50688e+06
H0YIV9		Uncharacterized protein (Fragment)	6	417281	249633	276035	268887	309277	318736	274484	279510	392424
H0YJ03	PSMA3	Proteasome subunit alpha type-3 (Fragment)	1	25892.3	21382.4	17050.7	17002.8	19962.5	27259.5	22269.9	21285.8	15371.3
H0YJ75;Q13362;Q13362-3;Q13362-4;Q13362-5	PPP2R5C	Serine/threonine-protein phosphatase 2A 56 kDa regulatory subunit gamma isoform (Fragment);Serine/threonine-protein phosphatase 2A 56 kDa regulatory subunit gamma isoform;Isoform Gamma-2 of Serine/threonine-protein phosphatase 2A 56 kDa regulatory subunit gamma isoform;Isoform 4 of Serine/threonine-protein phosphatase 2A 56 kDa regulatory subunit gamma isoform;Isoform 5 of Serine/threonine-protei…	14	246546	228590	242000	286978	231961	199901	271429	228654	259019
H0YJA2	ZC3H14	Zinc finger CCCH domain-containing protein 14 (Fragment)	1	26990	24470.1	NaN	23152.6	NaN	27328.6	23892.3	25900.7	24242.6
H0YJG4	CHD8	Chromodomain-helicase-DNA-binding protein 8 (Fragment)	1	3317.34	5381.84	4729.44	5074.71	2885.49	2688.56	4698.19	5557.69	5474.26
H0YJH7	TMPO	Lamina-associated polypeptide 2, isoforms beta/gamma (Fragment)	2	7737.58	9635.74	9119.12	10686	8299.3	7504.78	14044.4	11715.1	6592.4
H0YJZ8	KTN1	Kinectin (Fragment)	1	1467.2	1835.94	730.17	533.256	2028.21	2364.38	771.878	2144.41	NaN
H0YK97;H0YNU9;Q659A1	ICE2	Little elongation complex subunit 2 (Fragment);Little elongation complex subunit 2;Little elongation complex subunit 2	2	32447.8	33474.7	40930.6	34290.8	36156.8	45011.1	46328.5	47299.6	47963.4
H0YKE8	WDR20	WD repeat-containing protein 20	2	19246.1	16081.1	23554.2	16480.4	17411.4	16101.9	20349.3	21767	35536.6
H0YKL4;O43482	OIP5	Protein yippee-like (Fragment);Protein Mis18-beta	1	20397.1	30766.6	39071.2	25507.8	13678	16756.1	21275	24543.5	13094.7
H0YKN8;H0YKT5;Q04726-4	TLE3	Transducin-like enhancer protein 3;Transducin-like enhancer protein 3;Isoform 4 of Transducin-like enhancer protein 3	12	221797	214003	223466	215666	245807	220679	210162	165550	192530
H0YKU8;H0YLB7;H0YMI4;Q6JHV3;Q9Y6I4;Q9Y6I4-2	USP3	Ubiquitin carboxyl-terminal hydrolase (Fragment);Ubiquitin carboxyl-terminal hydrolase;Ubiquitin carboxyl-terminal hydrolase;Ubiquitin carboxyl-terminal hydrolase;Ubiquitin carboxyl-terminal hydrolase 3;Isoform 2 of Ubiquitin carboxyl-terminal hydrolase 3	7	30700.8	24061.8	27886.1	26606.3	32489.6	24073.8	25808.4	26118	26427.9
H0YKW3;H0YL62;H0YNG2;H0YNH1;H0YNW3;Q9H079	KATNBL1	KATNB1-like protein 1 (Fragment);KATNB1-like protein 1 (Fragment);KATNB1-like protein 1 (Fragment);KATNB1-like protein 1 (Fragment);KATNB1-like protein 1 (Fragment);KATNB1-like protein 1	1	1672.99	1674.57	NaN	790.537	1484.13	1643.62	1392.88	NaN	1230.39
H0YLI7;P59780	AP3S2	AP-3 complex subunit sigma-2	2	18459.2	23807.1	19778.9	16021	19796.2	27406.6	12936.5	25172.6	21948
H0YLY9;Q14442	PIGH	Phosphatidylinositol N-acetylglucosaminyltransferase subunit H	3	26134.7	47614.7	44438.9	33985.2	47962.7	47997.7	63867.8	74345.3	71127.7
H0YM23;O75179;O75179-2;O75179-6;O75179-7	ANKRD17	Ankyrin repeat domain-containing protein 17 (Fragment);Ankyrin repeat domain-containing protein 17;Isoform 2 of Ankyrin repeat domain-containing protein 17;Isoform 6 of Ankyrin repeat domain-containing protein 17;Isoform 7 of Ankyrin repeat domain-containing protein 17	24	125931	119612	130576	116934	130443	123551	99661.3	107397	109643
H0YME5;Q9P2K8;Q9P2K8-2	EIF2AK4	eIF-2-alpha kinase GCN2 (Fragment);eIF-2-alpha kinase GCN2;Isoform 2 of eIF-2-alpha kinase GCN2	3	41584.5	57805	58659.9	51870.8	49717.5	49148.4	50799.9	55847.1	52405.7
H0YMV8;Q71UM5	RPS27L	40S ribosomal protein S27;40S ribosomal protein S27-like	8	2.22501e+06	2.08521e+06	2.64157e+06	2.39353e+06	2.16623e+06	2650824	2.08947e+06	2524076	2.30236e+06
H0YMZ3;Q9NPR2;Q9NPR2-2	SEMA4B	Semaphorin-4B (Fragment);Semaphorin-4B;Isoform 2 of Semaphorin-4B	1	222955	490179	483143	336829	201918	248448	409327	404848	429920
H0YN33;Q9BW66;Q9BW66-3	CINP	Cyclin-dependent kinase 2-interacting protein (Fragment);Cyclin-dependent kinase 2-interacting protein;Isoform 3 of Cyclin-dependent kinase 2-interacting protein	3	25202	25683	25682.3	21582.8	25392.6	20605	26739	24608.2	24849.1
H0YN65;Q8NCH0	CHST14	Carbohydrate sulfotransferase;Carbohydrate sulfotransferase 14	7	67816.7	50651	52071.9	37369.1	68688.2	59315.7	133376	111636	121754
H0YN68;Q9Y6B2;Q9Y6B2-2	EID1	EP300-interacting inhibitor of differentiation 1;EP300-interacting inhibitor of differentiation 1;Isoform 2 of EP300-interacting inhibitor of differentiation 1	1	11097	2768.37	4755.43	4732.26	8755.77	8617.23	5348.91	8698.12	6222
H0YNE9;Q92930	RAB8B	Ras-related protein Rab-8B (Fragment);Ras-related protein Rab-8B	5	110357	108290	107103	103520	95108.8	105818	114271	129481	118041
H0YNG3;P67812;P67812-3;P67812-4	SEC11A	Signal peptidase complex catalytic subunit SEC11;Signal peptidase complex catalytic subunit SEC11A;Isoform 3 of Signal peptidase complex catalytic subunit SEC11A;Isoform 4 of Signal peptidase complex catalytic subunit SEC11A	16	1.27953e+06	2.0353e+06	2.09129e+06	2.02146e+06	1196451	1394931	2.42358e+06	3.00199e+06	2.66195e+06
H0YNP9;Q8N4P3;Q8N4P3-2	HDDC3	Guanosine-3',5'-bis(diphosphate) 3'-pyrophosphohydrolase MESH1;Guanosine-3',5'-bis(diphosphate) 3'-pyrophosphohydrolase MESH1;Isoform 2 of Guanosine-3',5'-bis(diphosphate) 3'-pyrophosphohydrolase MESH1	7	78650.4	47798.5	52864.1	48353.1	81828.6	91336.2	40595.8	47572.9	40115
H1UBN3	CCNB2	Cyclin B2	8	14417.8	26395.6	26980.5	28893.3	14130.7	13234.5	28629.6	22700.8	25777.8
H3BLU7;O43488	AKR7A2	Aflatoxin B1 aldehyde reductase member 2 (Fragment);Aflatoxin B1 aldehyde reductase member 2	12	269699	322352	360549	312667	291435	335099	349767	358977	330985
H3BLV9;Q96SB4;Q96SB4-3;Q96SB4-4	SRPK1	SRSF protein kinase 1 (Fragment);SRSF protein kinase 1;Isoform 1 of SRSF protein kinase 1;Isoform 3 of SRSF protein kinase 1	24	522283	380103	334429	368968	522745	566588	372687	285368	355433
H3BM67;H3BUN4;H3BUP2;O60936;O60936-3	NOL3	Nucleolar protein 3 (Fragment);Nucleolar protein 3 (Fragment);Nucleolar protein 3 (Fragment);Nucleolar protein 3;Isoform 3 of Nucleolar protein 3	4	50960.3	39048.2	39672.1	31814.9	49329.1	37962.9	39783.5	36421.5	45690.5
H3BM74;Q9Y5A7	NUB1	NEDD8 ultimate buster 1	3	2621.72	8026.49	7846.23	10255.2	5900.72	5593.56	8808.29	9278.79	9732.9
H3BM91;Q9H0A8;Q9H0A8-2	COMMD4	COMM domain-containing protein 4 (Fragment);COMM domain-containing protein 4;Isoform 2 of COMM domain-containing protein 4	4	24887.1	34080.6	32176.9	23808.2	30251.5	20162.4	30230.9	29204.8	24953.9
H3BMD8;P56211;P56211-2	ARPP19	cAMP-regulated phosphoprotein 19;cAMP-regulated phosphoprotein 19;Isoform ARPP-16 of cAMP-regulated phosphoprotein 19	3	61909.6	17595.6	32247	13190.1	62554.2	12494.3	NaN	18503.9	3929.58
H3BME1;H3BPZ0;H3BVB1;H7C112;Q6PCT2;Q6PCT2-2	FBXL19	F-box/LRR-repeat protein 19;F-box/LRR-repeat protein 19;F-box/LRR-repeat protein 19;F-box/LRR-repeat protein 19 (Fragment);F-box/LRR-repeat protein 19;Isoform 2 of F-box/LRR-repeat protein 19	1	37709.6	68752	71163.5	46785.6	41062.6	46329.2	60093.5	43189.1	59130.8
H3BMF4;Q9H2V7;Q9H2V7-2;Q9H2V7-3	SPNS1	Protein spinster homolog 1;Protein spinster homolog 1;Isoform 2 of Protein spinster homolog 1;Isoform 3 of Protein spinster homolog 1	8	89368	82677.5	75425.9	132281	96234.5	82767.9	135789	150160	135841
H3BMJ2;Q6ZRI6;Q6ZRI6-2	C15orf39	Uncharacterized protein C15orf39 (Fragment);Uncharacterized protein C15orf39;Isoform 2 of Uncharacterized protein C15orf39	3	38811.8	29272	30999.1	29702.3	43343	41123.3	32090	40686.6	32878.5
H3BMM9;H3BTC0;H3BV80;Q15287;Q15287-2;Q15287-3	RNPS1	RNA-binding protein with serine-rich domain 1 (Fragment);RNA-binding protein with serine-rich domain 1 (Fragment);RNA-binding protein with serine-rich domain 1;RNA-binding protein with serine-rich domain 1;Isoform 2 of RNA-binding protein with serine-rich domain 1;Isoform 3 of RNA-binding protein with serine-rich domain 1	10	368394	224629	229337	260913	343621	363826	291654	260376	239336
H3BMU3;O60268;O60268-3	KIAA0513	Uncharacterized protein KIAA0513 (Fragment);Uncharacterized protein KIAA0513;Isoform 3 of Uncharacterized protein KIAA0513	1	1.31613	NaN	1.29288	NaN	7665.26	1.17539	4836.36	8933.79	4005.14
H3BMV3;Q9H910;Q9H910-3	JPT2	Jupiter microtubule-associated homolog 2 (Fragment);Jupiter microtubule associated homolog 2;Isoform 3 of Jupiter microtubule associated homolog 2	9	62749.8	6216.61	26289	22491	56026.5	6484.88	6123.65	35388.3	14385.4
H3BMW4;Q9BTX3;Q9BTX3-2	TMEM208	Transmembrane protein 208;Transmembrane protein 208;Isoform 2 of Transmembrane protein 208	3	38263.3	56564	52281.5	53923.4	44919.3	38799.8	73266	69592.2	77960.9
H3BMW7;H3BPY4;H3BTN6;Q9H6L2;Q9H6L2-2	TMEM231	Transmembrane protein 231;Transmembrane protein 231;Transmembrane protein 231;Transmembrane protein 231;Isoform 2 of Transmembrane protein 231	1	NaN	NaN	7834.17	NaN	7379.54	NaN	18802.9	2142.23	11782.9
H3BN13;H3BPR6;H3BST1;Q9UL45;Q9UL45-2	BLOC1S6	Biogenesis of lysosome-related organelles complex 1 subunit 6;Biogenesis of lysosome-related organelles complex 1 subunit 6 (Fragment);Biogenesis of lysosome-related organelles complex 1 subunit 6;Biogenesis of lysosome-related organelles complex 1 subunit 6;Isoform 2 of Biogenesis of lysosome-related organelles complex 1 subunit 6	2	47093.8	38579.8	38176.6	30294.8	40224.1	51354.6	32064	41817.4	28958.4
H3BN98		Uncharacterized protein (Fragment)	6	300771	435332	391619	343701	265357	271843	425457	399911	566588
H3BNC9;P08708	;RPS17	Uncharacterized protein;40S ribosomal protein S17	24	2.89023e+06	2.19347e+06	2.34079e+06	2.22979e+06	2.89734e+06	2957834	2.20963e+06	2.54791e+06	2.16243e+06
H3BND0;H3BPH1;H3BTF6;Q7L2K0;Q7L2K0-2;Q7L2K0-3	TEDC2	Tubulin epsilon and delta complex protein 2;Tubulin epsilon and delta complex protein 2 (Fragment);Tubulin epsilon and delta complex protein 2 (Fragment);Tubulin epsilon and delta complex protein 2;Isoform 2 of Tubulin epsilon and delta complex protein 2;Isoform 3 of Tubulin epsilon and delta complex protein 2	1	83543.9	84376.9	84811.1	78814.5	75884.5	71440.6	96766.1	106671	117998
H3BNK2;O43325	LYRM1	LYR motif-containing protein 1	3	53320.9	70210.3	92435.8	69897.1	74421.1	53994.2	62840.1	76340	70406.8
H3BNM4;I3L270;I3NI13;J3KNE2;Q8NBZ0;Q8NBZ0-2	INO80E	INO80 complex subunit E;INO80 complex subunit E;INO80 complex subunit E;INO80 complex subunit E;INO80 complex subunit E;Isoform 2 of INO80 complex subunit E	3	16770.2	13394.6	20289.5	12951.8	15379.5	19317	14947.2	19754.4	19070.9
H3BNN8;H3BQQ1;H3BTB6;Q9NRP2	CMC2	COX assembly mitochondrial protein;COX assembly mitochondrial protein (Fragment);COX assembly mitochondrial protein;COX assembly mitochondrial protein 2 homolog	2	53788.7	56573.6	75054.6	53543.3	136438	38895.3	36371.8	75932.9	54621.3
H3BNQ7;H3BRN4;P80404	ABAT	4-aminobutyrate aminotransferase, mitochondrial;4-aminobutyrate aminotransferase, mitochondrial;4-aminobutyrate aminotransferase, mitochondrial	10	75378.4	29747.7	37573.3	48569.4	64057.9	47838.6	58310.3	51948.1	56787.7
H3BNT4;Q99547	MPHOSPH6	M-phase phosphoprotein 6	7	120319	85114.3	102276	82947.4	121757	136011	97643.2	100052	97459.4
H3BP08;H3BTT7;Q15011;Q15011-2;Q15011-3;Q15011-4	HERPUD1	Homocysteine-responsive endoplasmic reticulum-resident ubiquitin-like domain member 1 protein (Fragment);Homocysteine-responsive endoplasmic reticulum-resident ubiquitin-like domain member 1 protein (Fragment);Homocysteine-responsive endoplasmic reticulum-resident ubiquitin-like domain member 1 protein;Isoform 2 of Homocysteine-responsive endoplasmic reticulum-resident ubiquitin-like domain membe…	3	15262.8	15561.9	19156.5	17436.1	14997.1	19678.2	29717.1	32628.7	33473.7
H3BP28;Q99807	COQ7	5-demethoxyubiquinone hydroxylase, mitochondrial;5-demethoxyubiquinone hydroxylase, mitochondrial	8	57526.3	99125.9	81693.1	77330.6	70217.2	81655.5	113567	90696.4	97698.4
H3BP52;H3BTF4;Q8IWI9;Q8IWI9-3	MGA	MAX gene-associated protein (Fragment);MAX gene-associated protein (Fragment);MAX gene-associated protein;Isoform 2 of MAX gene-associated protein	1	9748.77	3328.09	4673.39	3872.58	8173.81	7295.01	4605.48	3020.27	3194.32
H3BPA5;Q96S21;Q96S21-2	RAB40C	Ras-related protein Rab-40C (Fragment);Ras-related protein Rab-40C;Isoform 2 of Ras-related protein Rab-40C	1	18203.3	19494.1	17853.8	15650.7	18256.2	20430.7	24040.8	19768.3	26726.8
H3BPK3;Q16775;Q16775-2	HAGH	Hydroxyacylglutathione hydrolase, mitochondrial (Fragment);Hydroxyacylglutathione hydrolase, mitochondrial;Isoform 2 of Hydroxyacylglutathione hydrolase, mitochondrial	10	180017	128956	117160	114388	151715	176218	123418	121380	100893
H3BPM0;H3BS25;Q9BY12;Q9BY12-2	SCAPER	S phase cyclin A-associated protein in the endoplasmic reticulum (Fragment);S phase cyclin A-associated protein in the endoplasmic reticulum (Fragment);S phase cyclin A-associated protein in the endoplasmic reticulum;Isoform 2 of S phase cyclin A-associated protein in the endoplasmic reticulum	1	1054.13	NaN	1026.04	NaN	NaN	432.76	NaN	544.734	NaN
H3BQA0;O75971	SNAPC5	snRNA-activating protein complex subunit 5	1	10929.9	4173.92	5517.58	7119.76	10737.1	10276.1	NaN	4811.87	2729.38
H3BR83;H3BRS1;I3L3K7;Q12968;Q12968-2;Q12968-3;Q12968-4;Q12968-5;Q12968-6	NFATC3	Nuclear factor of-activated T-cells, cytoplasmic 3 (Fragment);Nuclear factor of-activated T-cells, cytoplasmic 3 (Fragment);Nuclear factor of-activated T-cells, cytoplasmic 3;Nuclear factor of activated T-cells, cytoplasmic 3;Isoform 2 of Nuclear factor of activated T-cells, cytoplasmic 3;Isoform 3 of Nuclear factor of activated T-cells, cytoplasmic 3;Isoform 4 of Nuclear factor of activated T-ce…	3	9788.64	8797.39	7558.65	9836.93	8305.21	10138.9	8815.57	7679.86	6686.87
H3BR87	ZNF598	E3 ubiquitin-protein ligase ZNF598 (Fragment)	1	41472.2	28134.8	35541.9	36731.1	33137.2	32957.8	30768	24565	5238.22
H3BRB3;Q14807;Q14807-2	KIF22	Kinesin-like protein;Kinesin-like protein KIF22;Isoform 2 of Kinesin-like protein KIF22	18	221939	280561	269687	270388	200773	188602	230108	242717	248912
H3BRD2;P55789	GFER	Sulfhydryl oxidase (Fragment);FAD-linked sulfhydryl oxidase ALR	5	23219.7	15770.8	20966.8	16646	21555.3	19479.2	14195	19653.8	24535.7
H3BRF9;Q96K21	ZFYVE19	Abscission/NoCut checkpoint regulator	7	11969.2	12724	17481.5	12860.3	14177.5	18238.1	12006.9	14582.5	11724
H3BRG4;P22695	UQCRC2	Cytochrome b-c1 complex subunit 2, mitochondrial;Cytochrome b-c1 complex subunit 2, mitochondrial	35	1.20204e+06	1.49952e+06	1.01761e+06	1.8109e+06	1.72736e+06	1.42415e+06	1.65118e+06	1.83706e+06	1.69357e+06
H3BRI5;H3BUB4;O95149	SNUPN	Snurportin-1 (Fragment);Snurportin-1 (Fragment);Snurportin-1	2	7174.06	9360.38	12280.7	14460.7	16069.8	8688.97	19737.5	13359.1	17663.8
H3BRL3;O14562	UBFD1	Ubiquitin domain-containing protein UBFD1	5	16309.1	14138.6	13913.2	17590.5	19109.7	19975.5	17203	21909.4	16377
H3BRN2;Q8IY82;Q8IY82-2	DRC7	Dynein regulatory complex subunit 7 (Fragment);Dynein regulatory complex subunit 7;Isoform 2 of Dynein regulatory complex subunit 7	1	47130.9	29330.6	34186.9	34675.6	35923.8	39651.8	32446.9	42972.3	32124.1
H3BRQ0;Q96CD2;Q96CD2-2	PPCDC	Phosphopantothenoylcysteine decarboxylase;Phosphopantothenoylcysteine decarboxylase;Isoform 2 of Phosphopantothenoylcysteine decarboxylase	1	9407.85	4371.79	5567.34	3949.74	6103	9613.18	3737.08	4806.09	NaN
H3BS42;Q9H5H4	ZNF768	Zinc finger protein 768	2	23483.2	16491.8	19178.2	17520.3	15828.6	16679	741.221	15027.6	12840.4
H3BS74;J3KQ26;Q96C12;Q96C12-2;Q96C12-3;Q96C12-4	ARMC5	Armadillo repeat-containing protein 5 (Fragment);Armadillo repeat-containing protein 5;Armadillo repeat-containing protein 5;Isoform 2 of Armadillo repeat-containing protein 5;Isoform 3 of Armadillo repeat-containing protein 5;Isoform 4 of Armadillo repeat-containing protein 5	1	NaN	NaN	17837.4	NaN	23138.4	NaN	20969.8	NaN	NaN
H3BSC1;P62491	RAB11A	Ras-related protein Rab-11A	22	3133814	3.43479e+06	3280323	3639139	2941619	3.55937e+06	3.02283e+06	3.25785e+06	2357243
H3BSI8;O75925;O75925-2;O75925-3	PIAS1	E3 SUMO-protein ligase PIAS1;E3 SUMO-protein ligase PIAS1;Isoform 2 of E3 SUMO-protein ligase PIAS1;Isoform 3 of E3 SUMO-protein ligase PIAS1	1	7452.14	NaN	5448.04	5655.94	7959.52	8705.67	6608.75	4338.82	4406
H3BSM5;P60520	GABARAPL2	Gamma-aminobutyric acid receptor-associated protein-like 2	7	397325	531115	446043	358737	383329	401897	450047	413506	522002
H3BSM7;Q96GQ5	RUSF1	RUS family member 1	14	253542	250861	230490	357308	302257	249897	478192	518027	463321
H3BSS5;Q9NXV2	KCTD5	BTB/POZ domain-containing protein KCTD5	2	73853.5	212988	2179.73	1742.99	94837.3	173195	190706	2430.04	2343.2
H3BSS6;Q9H2Y7	ZNF106	Zinc finger protein 106	4	31301.7	26828.5	28257.2	24329.9	28659.1	40741.4	26047.4	31245.5	30913.5
H3BSW6;Q2VPK5	CTU2	Cytoplasmic tRNA 2-thiolation protein 2	13	155030	148726	133789	127647	160492	161949	170338	140873	170412
H3BTB7;Q5JPH6;Q5JPH6-2	EARS2	Probable glutamate--tRNA ligase, mitochondrial;Probable glutamate--tRNA ligase, mitochondrial;Isoform 2 of Probable glutamate--tRNA ligase, mitochondrial	12	214666	116231	199689	137127	201474	186755	163358	146919	137122
H3BTN5	PKM	Pyruvate kinase (Fragment)	4	385866	375771	423471	402560	450880	456991	483482	464476	454335
H3BTQ3;P41440;P41440-3	SLC19A1	Reduced folate transporter;Reduced folate transporter;Isoform 3 of Reduced folate transporter	4	16604.5	21738.2	24053.6	14471.6	26471.8	28221.2	39900	36220.7	47498.4
H3BTR4;Q96BT3	CENPT	Centromere protein T	4	16722.9	19274.6	27912.6	17737.1	16875.2	14860.4	21664.6	19710.2	20226.4
H3BTW3;Q3L8U1;Q3L8U1-2;Q3L8U1-3	CHD9	Chromodomain-helicase-DNA-binding protein 9;Chromodomain-helicase-DNA-binding protein 9;Isoform 2 of Chromodomain-helicase-DNA-binding protein 9;Isoform 3 of Chromodomain-helicase-DNA-binding protein 9	6	16007.9	17409.5	15580.5	16240.6	13822.1	17580.2	17021.3	14361.6	15609.4
H3BU49;Q9Y2Y0;Q9Y2Y0-2	ARL2BP	ADP-ribosylation factor-like protein 2-binding protein;ADP-ribosylation factor-like protein 2-binding protein;Isoform 2 of ADP-ribosylation factor-like protein 2-binding protein	1	45873.1	30341.8	32604.6	38472.2	40965.6	25439.9	38503.2	NaN	43886.3
H3BU86;O14662;O14662-2;O14662-4;O14662-5	STX16-NPEPL1;STX16;STX16;STX16;STX16	STX16-NPEPL1 readthrough (NMD candidate);Syntaxin-16;Isoform A of Syntaxin-16;Isoform D of Syntaxin-16;Isoform E of Syntaxin-16	9	96911.6	86519.7	100695	83896.8	103642	117110	100076	110377	100285
H3BUD6;Q6DHV7;Q6DHV7-2;Q6DHV7-3	ADAL	Adenosine deaminase-like protein (Fragment);Adenosine deaminase-like protein;Isoform 2 of Adenosine deaminase-like protein;Isoform 3 of Adenosine deaminase-like protein	1	7384.09	3220.36	2943.26	3399.4	12088.6	11566.8	4804.84	7648.37	6661.5
H3BUQ6	PARP6	Protein mono-ADP-ribosyltransferase PARP6 (Fragment)	1	418.511	471.01	576.16	2523.86	712.186	721.965	757.051	NaN	899.683
H3BUT5;Q8N9A8;Q8N9A8-2	CNEP1R1	Nuclear envelope phosphatase-regulatory subunit 1;Nuclear envelope phosphatase-regulatory subunit 1;Isoform 2 of Nuclear envelope phosphatase-regulatory subunit 1	2	61624.1	65763.7	66412.7	45527.6	38340	38712.8	43293	62472.2	59675.1
H3BUZ0;Q9NXD2;Q9NXD2-2	MTMR10	Myotubularin-related protein 10 (Fragment);Myotubularin-related protein 10;Isoform 2 of Myotubularin-related protein 10	1	9414.55	14713.1	13616.7	14295.5	8279.81	9632.19	13443.9	9302.33	9788.88
H3BV23;Q96S82	UBL7	Ubiquitin-like protein 7 (Fragment);Ubiquitin-like protein 7	4	18424.5	17563.3	10675.8	17751.6	19150.3	16000.2	12920.4	10991.3	14930.7
H3BVF7;Q0P6H9	TMEM62	Transmembrane protein 62 (Fragment);Transmembrane protein 62	1	15592.7	NaN	6045.78	11630.7	NaN	NaN	21154.5	19649.7	24814.1
H6UMI1;I3L3J4;O95166	GABARAP	GABARAP-a;Gamma-aminobutyric acid receptor-associated protein;Gamma-aminobutyric acid receptor-associated protein	2	57498	52673.8	71382.7	67325.6	50093.6	61535	50734.5	73948.1	42744.6
H7BXD5;H7C2Z6;P28676	GCA	Grancalcin;Grancalcin (Fragment);Grancalcin	2	54761.4	51757	59369.8	38838.7	50620.3	58509	46983.7	43453.6	40512.7
H7BXP1;Q9NYR9;Q9NYR9-2;Q9NYR9-3	NKIRAS2	NF-kappa-B inhibitor-interacting Ras-like protein 2;NF-kappa-B inhibitor-interacting Ras-like protein 2;Isoform 2 of NF-kappa-B inhibitor-interacting Ras-like protein 2;Isoform 3 of NF-kappa-B inhibitor-interacting Ras-like protein 2	3	39501.6	49293.1	52698.4	38823.9	49983.6	41088.3	46628.2	57625.6	52710.6
H7BY16	NCL	Nucleolin (Fragment)	2	4650.81	8731.57	7543.1	4631.38	7636.99	7727.23	6051.14	2345.48	6480.24
H7BYB7;Q8N697	SLC15A4	Solute carrier family 15 member 4 (Fragment);Solute carrier family 15 member 4	1	2649.69	5243.3	3633.9	2669.83	3675.62	2745.04	7782.11	6429.35	8015.8
H7BYF2;Q5JRG1;Q9BVL2;Q9BVL2-2;Q9BVL2-3	NUP58	Nucleoporin p58/p45 (Fragment);Nucleoporin p58/p45 (Fragment);Nucleoporin p58/p45;Isoform 2 of Nucleoporin p58/p45;Isoform 3 of Nucleoporin p58/p45	6	48490.5	57704.5	53918	45936.4	52051	53875.4	56213.4	46249.8	51874.7
H7BYN4;Q02241	KIF23	Kinesin-like protein;Kinesin-like protein KIF23	16	44927	87033.6	89268.2	77374	45642.1	44184.9	71359.5	51139.9	80240.4
H7BYT1;P48730;P48730-2	CSNK1D	Casein kinase I isoform delta;Casein kinase I isoform delta;Isoform 2 of Casein kinase I isoform delta	7	7962.08	11742.5	10956.9	9701.91	9031.76	12142.2	7850.4	11991.7	7353.94
H7BYU9;Q9GZN8;Q9GZN8-2	C20orf27	UPF0687 protein C20orf27 (Fragment);UPF0687 protein C20orf27;Isoform 2 of UPF0687 protein C20orf27	4	25829.5	14558.3	21406.7	17619	23809.1	29684	21322	12857.4	24146.5
H7BZ14;Q9H2H8	PPIL3	Peptidyl-prolyl cis-trans isomerase (Fragment);Peptidyl-prolyl cis-trans isomerase-like 3	7	310185	292164	245737	237523	312073	315208	265281	300839	347381
H7BZB3	CAD	CAD protein (Fragment)	1	91431.8	64436.5	77455	56575.2	80146.9	87871.7	52743.8	60325.1	76422.3
H7BZJ3	PDIA3	Protein disulfide-isomerase A3 (Fragment)	2	475320	514064	583402	533966	530858	478699	669040	668883	627029
H7BZK6;O75317;P62068;P62068-2;P62068-3;P62068-4	USP46;USP12;USP46;USP46;USP46;USP46	Ubiquitin carboxyl-terminal hydrolase 46;Ubiquitin carboxyl-terminal hydrolase 12;Ubiquitin carboxyl-terminal hydrolase 46;Isoform 2 of Ubiquitin carboxyl-terminal hydrolase 46;Isoform 3 of Ubiquitin carboxyl-terminal hydrolase 46;Isoform 4 of Ubiquitin carboxyl-terminal hydrolase 46	1	38193.5	38983.9	NaN	29855.1	51271.1	49942.1	33314.7	NaN	33793.7
H7BZN3;Q5UIP0;Q5UIP0-2	RIF1	Telomere-associated protein RIF1 (Fragment);Telomere-associated protein RIF1;Isoform 2 of Telomere-associated protein RIF1	6	38079.4	52038.4	46805.6	40381	36329.9	39531	44666.2	39381.1	43985.4
H7C003	PPP1R7	Protein phosphatase 1 regulatory subunit 7 (Fragment)	1	10770.6	15665.3	13287.1	12382.9	NaN	10045	13969.1	11164.1	12902.3
H7C0D5;Q9BSR8	YIPF4	Protein YIPF4 (Fragment);Protein YIPF4	3	90135.4	157049	155555	112523	81119.4	104805	183535	151362	118231
H7C0N4	SF1	Splicing factor 1 (Fragment)	3	3351.78	3545.92	4100.09	4223.5	6726.63	8391.57	3389.52	4829.01	4544.32
H7C0S8		RPOL4c domain-containing protein (Fragment)	2	26151.2	11855.8	17072.4	10969.5	29393.8	15503.3	20112.7	11378	26286.4
H7C0X8;P40121;P40121-2	CAPG	Macrophage-capping protein (Fragment);Macrophage-capping protein;Isoform 2 of Macrophage-capping protein	2	40022.3	36095.3	45730.3	38655.5	47962.3	49259.7	34601.5	43580.4	32647.2
H7C155;P04049	RAF1	RAF proto-oncogene serine/threonine-protein kinase (Fragment);RAF proto-oncogene serine/threonine-protein kinase	4	58135.6	48788.5	40721.4	42848.6	55228.9	47787.5	45834.1	39438.1	46930.3
H7C1I0;Q96K37	SLC35E1	Solute carrier family 35 member E1 (Fragment);Solute carrier family 35 member E1	3	33401.8	25975.2	22043.2	33485.5	31732.7	44277.2	46389.5	45213.8	38615.2
H7C1I7;Q5VZL5;Q5VZL5-2;Q5VZL5-3;Q5VZL5-4	ZMYM4	Zinc finger MYM-type protein 4 (Fragment);Zinc finger MYM-type protein 4;Isoform 2 of Zinc finger MYM-type protein 4;Isoform 3 of Zinc finger MYM-type protein 4;Isoform 4 of Zinc finger MYM-type protein 4	5	5071.96	11562.9	10790.8	8036.69	7927.18	8477.14	10793.5	7380.43	9113.39
H7C1J4;Q6BDS2	UHRF1BP1	Chromosome 6 open reading frame 107, isoform CRA_b;UHRF1-binding protein 1	4	9543.19	11039.2	10501.1	10032.1	11520.1	13266.6	11765.7	8547.94	9577.27
H7C1R0;O43502	RAD51C	DNA repair protein RAD51 homolog 3 (Fragment);DNA repair protein RAD51 homolog 3	2	5448.74	22386.3	13336	24723.2	11540.5	12833.9	19880.3	20673.6	18807.1
H7C1U8;Q9BUR5	APOO	MICOS complex subunit (Fragment);MICOS complex subunit MIC26	10	268775	327244	318592	308969	288097	253672	262055	258901	318032
H7C1X4;H7C207;Q15032;Q15032-2;Q15032-3;Q15032-4	R3HDM1	R3H domain-containing protein 1 (Fragment);R3H domain-containing protein 1 (Fragment);R3H domain-containing protein 1;Isoform 2 of R3H domain-containing protein 1;Isoform 3 of R3H domain-containing protein 1;Isoform 4 of R3H domain-containing protein 1	2	3746.02	11146.3	12185.3	9288.13	31110.8	38060.6	9742.48	6795.97	8475.59
H7C1Z7;H7C270;Q9GZU7;Q9GZU7-2;Q9GZU7-3	CTDSP1	Carboxy-terminal domain RNA polymerase II polypeptide A small phosphatase 1 (Fragment);Carboxy-terminal domain RNA polymerase II polypeptide A small phosphatase 1 (Fragment);Carboxy-terminal domain RNA polymerase II polypeptide A small phosphatase 1;Isoform 2 of Carboxy-terminal domain RNA polymerase II polypeptide A small phosphatase 1;Isoform 3 of Carboxy-terminal domain RNA polymerase II polyp…	2	455857	456351	596148	563328	405953	334755	623571	559312	647233
H7C231;Q6W2J9;Q6W2J9-2;Q6W2J9-4	BCOR	BCL-6 corepressor (Fragment);BCL-6 corepressor;Isoform 2 of BCL-6 corepressor;Isoform 4 of BCL-6 corepressor	5	65711	53163.4	71073.4	61386.7	84152.2	83729.1	52127.8	64991.8	58226.3
H7C2Q8;Q99848	EBNA1BP2	EBNA1 binding protein 2, isoform CRA_d;Probable rRNA-processing protein EBP2	18	286110	185242	193519	212934	289671	285062	234194	235050	194790
H7C2T1;P46527	CDKN1B	Cyclin-dependent kinase inhibitor 1B (Fragment);Cyclin-dependent kinase inhibitor 1B	2	47445.5	11561	36558.1	42367.6	68306.5	17714.9	7811.94	6460.64	18419.3
H7C487;Q9BXB5;Q9BXB5-2	OSBPL10	Oxysterol-binding protein (Fragment);Oxysterol-binding protein-related protein 10;Isoform 2 of Oxysterol-binding protein-related protein 10	1	11208.5	9152.62	12610.4	8132.6	9227.58	9855.87	11015.4	13125.5	NaN
H7C4H7;P13196	ALAS1	5-aminolevulinate synthase, nonspecific, mitochondrial (Fragment);5-aminolevulinate synthase, nonspecific, mitochondrial	1	22322	17268.8	19605.1	13371.1	26161.4	26625.9	15474.5	13118.1	15659.5
H7C580;P18084;V9GYZ1;V9GZ57	ITGB5	Integrin beta (Fragment);Integrin beta-5;Integrin beta (Fragment);Integrin beta (Fragment)	1	173374	170841	134923	111137	201540	192876	238413	120875	216283
H7C5R8;Q460N5;Q460N5-1;Q460N5-3;Q460N5-4	PARP14	Protein mono-ADP-ribosyltransferase PARP14 (Fragment);Protein mono-ADP-ribosyltransferase PARP14;Isoform 1 of Protein mono-ADP-ribosyltransferase PARP14;Isoform 3 of Protein mono-ADP-ribosyltransferase PARP14;Isoform 4 of Protein mono-ADP-ribosyltransferase PARP14	7	815.586	8219.8	8256.53	20355.1	6128.43	5214.85	52286.9	219799	58887.5
H7C5U8;Q9P0M9	MRPL27	39S ribosomal protein L27, mitochondrial (Fragment);39S ribosomal protein L27, mitochondrial	4	199786	184990	205565	190428	189971	193146	216791	208663	232932
H7C835;Q9UF56	FBXL17	F-box and leucine-rich repeat protein 17;F-box/LRR-repeat protein 17	1	1834.73	2126.72	1375.77	1234.21	1774.02	4015.97	969.194	909.496	2068.77
H8Y6P7;P0CAP2;P0CAP2-3;Q9BZD3	GCOM1;POLR2M;POLR2M;GCOM2	GRINL1A combined protein 15;DNA-directed RNA polymerase II subunit GRINL1A;Isoform 3 of DNA-directed RNA polymerase II subunit GRINL1A;Putative GRINL1B complex locus protein 2	1	7629.51	4975.68	7204.42	8963.18	9324.88	5015.05	5615.21	7549.34	7420.82
H9KV77;J3QRX6;Q9NQ92	COPRS	Coordinator of PRMT5 and differentiation stimulator;Coordinator of PRMT5 and differentiation stimulator (Fragment);Coordinator of PRMT5 and differentiation stimulator	1	8666.04	4820.55	7562.83	5468.86	13774.2	8942.82	6235	6015	6303.37
H9KVC6;Q96QD9;Q96QD9-2;Q96QD9-3	FYTTD1	UAP56-interacting factor (Fragment);UAP56-interacting factor;Isoform 2 of UAP56-interacting factor;Isoform 3 of UAP56-interacting factor	1	4412.89	3138.69	3698.98	3674.49	5900.23	6469.45	6001.93	5418.39	4189.92
H9ZYI9;Q06547-3;Q06547-4	GABPB1	GA binding protein transcription factor beta subunit 1 transcript variant gamma-2;Isoform 3 of GA-binding protein subunit beta-1;Isoform 4 of GA-binding protein subunit beta-1	2	25945.1	38508.5	34269.1	30042.5	41365.2	50568.4	51038.7	24863.6	41928.1
I3L072;Q9BSJ5;Q9BSJ5-2;Q9BSJ5-3	C17orf80	Uncharacterized protein C17orf80;Uncharacterized protein C17orf80;Isoform 2 of Uncharacterized protein C17orf80;Isoform 3 of Uncharacterized protein C17orf80	4	49844	51900.6	48765.5	37162.9	40230	38437.6	33255.5	41279.2	35563.8
I3L0A0	TMEM189-UBE2V1	HCG2044781	15	3.21854e+06	2.23354e+06	2.33496e+06	2268501	3.72209e+06	3.43841e+06	2.21298e+06	2.35048e+06	2325470
I3L0B8;Q3SY17;Q9H1U9	SLC25A52;SLC25A52;SLC25A51	Solute carrier family 25 member 52;Solute carrier family 25 member 52;Solute carrier family 25 member 51	1	36403.8	36239.5	27245.6	22656.9	33820.3	38290	28804.3	27946.1	32129.3
I3L0H8	DDX19A	ATP-dependent RNA helicase DDX19A	2	2958.52	5880.03	5539.51	3806.37	6673.87	4987.7	2680.36	3680.88	7195.81
I3L0K7	TRAP1	Heat shock protein 75 kDa, mitochondrial	1	42274.5	46886.4	42912.1	36427.5	47257.9	NaN	42022.9	NaN	NaN
I3L0L6;Q9H6Y7	RNF167	E3 ubiquitin-protein ligase RNF167	5	55651.5	76749.8	66183.5	62654.2	52378	45368.5	155212	107953	140853
I3L0N3;P46459	NSF	Vesicle-fusing ATPase	53	3.31138e+06	4.54084e+06	4.11926e+06	4199379	3.19487e+06	3.06906e+06	3867483	3.84593e+06	3.94338e+06
I3L0U4;I3L269;I3NI25;Q96NB1	CEP20	Centrosomal protein 20 (Fragment);Centrosomal protein 20;Centrosomal protein 20;Centrosomal protein 20	1	NaN	766.536	NaN	754.457	NaN	NaN	1562.8	NaN	863.271
I3L0U5;Q6PK04	CCDC137	Coiled-coil domain-containing protein 137 (Fragment);Coiled-coil domain-containing protein 137	7	39213.9	14609.6	15809.1	21819.9	45114	38024.5	16689	28651.7	16624
I3L100;I3L2W2;Q96JN8;Q96JN8-2	NEURL4	Neuralized-like protein 4 (Fragment);Neuralized-like protein 4;Neuralized-like protein 4;Isoform 2 of Neuralized-like protein 4	8	11868.2	15364	14787.8	13066.1	12124.1	14736.9	13961.4	10577	14756.7
I3L112;P52429	DGKE	Diacylglycerol kinase (Fragment);Diacylglycerol kinase epsilon	12	72995.4	79969.8	80278.6	83159.5	85675	78397.1	114223	102372	109736
[truncated: 5,211 more rows]

## Sheet: HeatMap_Sig+ Anova FDR001
MS2_Quant_TENT5B_3 (z-score)	MS2_Quant_TENT5B_2 (z-score)	MS2_Quant_TENT5B_1 (z-score)	MS2_Quant_TENT5D_3 (z-score)	MS2_Quant_TENT5D_2 (z-score)	MS2_Quant_TENT5D_1 (z-score)	MS2_Quant_Mock_2 (z-score)	MS2_Quant_Mock_3 (z-score)	MS2_Quant_Mock_1 (z-score)	C: ANOVA Significant__ FDR 0,01	C: Cluster	Cluser	N: -Log ANOVA p value__	N: ANOVA q-value_	T: PG.ProteinGroups	T: PG.Genes	T: PG.ProteinDescriptions
[truncated: 1,897 more rows]

[truncated: 1 more sheets: GOCC]
