# Supplementary material for: The C-terminal region of TENT5 proteins drives ER-associated mRNA polyadenylation via FNDC3 interaction
Source: Cell Rep. 2026 Jun 4;45(6):117501. doi: 10.1016/j.celrep.2026.117501 (PMC13291444; doi:10.1016/j.celrep.2026.117501)
Supplement: Data S2. Label-free MS/MS analysis of TENT5D and TENT5B overexpressing HEK 293T cells, related to Figure S2 [file mmc3.xlsx]

## Sheet: MS HEK293T
Protein IDs	Majority protein IDs	Peptide counts (all)	Peptide counts (razor+unique)	Peptide counts (unique)	Protein names	Gene names	Fasta headers	Number of proteins	Peptides	Razor + unique peptides	Unique peptides	Peptides F46B_Rep1	Peptides F46B_Rep3	Peptides F46B_Rep4	Peptides F46D_Rep1	Peptides F46D_Rep3	Peptides F46D_Rep4	Peptides MOCK_Rep1	Peptides MOCK_Rep3	Peptides MOCK_Rep4	Razor + unique peptides F46B_Rep1	Razor + unique peptides F46B_Rep3	Razor + unique peptides F46B_Rep4	Razor + unique peptides F46D_Rep1	Razor + unique peptides F46D_Rep3	Razor + unique peptides F46D_Rep4	Razor + unique peptides MOCK_Rep1	Razor + unique peptides MOCK_Rep3	Razor + unique peptides MOCK_Rep4	Unique peptides F46B_Rep1	Unique peptides F46B_Rep3	Unique peptides F46B_Rep4	Unique peptides F46D_Rep1	Unique peptides F46D_Rep3	Unique peptides F46D_Rep4	Unique peptides MOCK_Rep1	Unique peptides MOCK_Rep3	Unique peptides MOCK_Rep4	Sequence coverage [%]	Unique + razor sequence coverage [%]	Unique sequence coverage [%]	Mol. weight [kDa]	Sequence length	Sequence lengths	Q-value	Score	Identification type F46B_Rep1	Identification type F46B_Rep3	Identification type F46B_Rep4
A0A024QZ33;Q9H0G5	A0A024QZ33;Q9H0G5	2;2	2;2	2;2	Nuclear speckle splicing regulatory protein 1	CCDC55;NSRP1	;	2	2	2	2	1	0	1	1	1	0	0	2	2	1	0	1	1	1	0	0	2	2	1	0	1	1	1	0	0	2	2	5	5	5	60.441	504	504;558	0.00062267	0.045131	By matching		By matching
A0A024QZX5;A0A087X1N8;P35237;A0A2R8YD12;A0A2R8Y6A7;A0A2R8YDD0;A0A2R8Y517	A0A024QZX5;A0A087X1N8;P35237;A0A2R8YD12;A0A2R8Y6A7	8;8;8;7;5;1;1	8;8;8;7;5;1;1	8;8;8;7;5;1;1	Serpin B6	SERPINB6	;;;;	7	8	8	8	8	7	6	7	7	7	8	7	4	8	7	6	7	7	7	8	7	4	8	7	6	7	7	7	8	7	4	32.4	32.4	32.4	43.024	380	380;395;376;332;171;61;77	0	29.248	By MS/MS	By MS/MS	By MS/MS
A0A024R4E5;Q00341;Q00341-2;H0Y394;H7C0A4;C9JIZ1;H7C2D1;H7BZC3;C9J5E5;C9JZI8;C9JHS7;C9JHZ8;C9JES8;C9JT62;C9JK79;C9JBS3;C9JEJ8;C9JHN6;C9JMQ6;C9JQ82;C9JHS9;C9J739	A0A024R4E5;Q00341;Q00341-2;H0Y394	42;41;36;32;15;9;9;8;7;6;5;5;5;4;4;3;3;3;2;2;1;1	42;41;36;32;15;9;9;8;7;6;5;5;5;4;4;3;3;3;2;2;1;1	42;41;36;32;15;9;9;8;7;6;5;5;5;4;4;3;3;3;2;2;1;1	Vigilin	HDLBP	;;;	22	42	42	42	37	37	33	36	38	32	31	37	32	37	37	33	36	38	32	31	37	32	37	37	33	36	38	32	31	37	32	37.9	37.9	37.9	141.44	1268	1268;1268;1235;973;332;224;308;267;221;164;126;141;147;96;128;69;79;81;46;53;17;19	0	246.57	By MS/MS	By MS/MS	By MS/MS
A0A024RA52;P25787;A0A7I2V2H3;A0A7I2YQP7;C9JCK5;H3BT36	A0A024RA52;P25787;A0A7I2V2H3	15;15;11;7;7;2	15;15;11;7;7;2	15;15;11;7;7;2	Proteasome subunit alpha type;Proteasome subunit alpha type-2	PSMA2	;;	6	15	15	15	14	13	11	15	15	13	12	13	13	14	13	11	15	15	13	12	13	13	14	13	11	15	15	13	12	13	13	65.4	65.4	65.4	25.898	234	234;234;182;156;164;48	0	88.572	By MS/MS	By MS/MS	By MS/MS
A0A024RBT2;Q9NR28-2;Q9NR28-3;Q9NR28;H7BZQ7;H7BZK7;A0A2U3TZH2	A0A024RBT2;Q9NR28-2;Q9NR28-3;Q9NR28	5;5;5;5;1;1;1	5;5;5;5;1;1;1	5;5;5;5;1;1;1	Diablo homolog, mitochondrial	DIABLO	;;;	7	5	5	5	3	3	2	4	4	3	4	3	3	3	3	2	4	4	3	4	3	3	3	3	2	4	4	3	4	3	3	34.3	34.3	34.3	18.919	166	166;186;195;239;127;191;209	0	9.9857	By MS/MS	By matching	By MS/MS
A0A7P0MQS5;A0A024RCR6;A0A0G2JK23;A0A7I2V508;P46379-2;P46379;P46379-3;A0A0G2JL47;P46379-4;P46379-5;X6REW1;A0A0G2JJM1;F6S6P2;F6UR09;F6U1F2;F6XTU0;A0A7I2V3H1;A0A0G2JJR8;A0A1B0GX79;F6WML8;F6VEM6;F6X9W3;F6U341;H0Y4L1;H0Y710;F6TC96;H0Y7K4;H0Y759;A0A0G2JJ92;A0A0G2JIB3;A0A0G2JIA9	A0A7P0MQS5;A0A024RCR6;A0A0G2JK23;A0A7I2V508;P46379-2;P46379;P46379-3;A0A0G2JL47;P46379-4;P46379-5	16;16;16;16;16;16;16;14;14;14;7;7;6;3;3;3;3;3;3;3;3;3;3;2;2;1;1;1;1;1;1	16;16;16;16;16;16;16;14;14;14;7;7;6;3;3;3;3;3;3;3;3;3;3;2;2;1;1;1;1;1;1	16;16;16;16;16;16;16;14;14;14;7;7;6;3;3;3;3;3;3;3;3;3;3;2;2;1;1;1;1;1;1	Large proline-rich protein BAG6	BAT3;BAG6	;;;;;;;;;	31	16	16	16	16	15	12	14	14	13	14	16	12	16	15	12	14	14	13	14	16	12	16	15	12	14	14	13	14	16	12	20.6	20.6	20.6	116.33	1100	1100;1126;1132;1173;1126;1132;1162;1077;903;1077;742;742;515;197;206;215;225;232;243;244;258;259;262;136;226;158;185;238;238;245;245	0	84.656	By MS/MS	By MS/MS	By MS/MS
A0A075B6F9;Q9Y314;M0R3B2;M0R1K2;M0QX85;A0A075B797;M0R1T7	A0A075B6F9;Q9Y314;M0R3B2;M0R1K2	9;9;7;6;3;3;2	9;9;7;6;3;3;2	9;9;7;6;3;3;2	Nitric oxide synthase-interacting protein	NOSIP	;;;	7	9	9	9	7	8	6	5	6	7	8	7	7	7	8	6	5	6	7	8	7	7	7	8	6	5	6	7	8	7	7	40.8	40.8	40.8	33.431	304	304;301;241;176;96;232;63	0	52.757	By MS/MS	By MS/MS	By MS/MS
A0A7P0TAM6;A0A804HJY0;A0A7P0TAW7;A0A7P0T8I2;A0A7P0Z4P7;A0A5H1ZRP7;A0A5H1ZRR9;A0A804HKY9;A0A087WTU7;A0A804HKR4;A0A5H1ZRQ1;A0A5H1ZRP9;A0A5H1ZRQ8;H0Y304;A0A087WV90;A0A5H1ZRP8;A0A075B6G3;P11532-18;P11532-9;P11532-8;P11532-7;P11532-5;P11532-6;P11532-17;P11532-13;P11532-16;P11532-12;P11532-15;P11532-14;P11532-3;P11532-2;P11532-4;P11532-11;P11532;Q5JT45;Q5JT44;Q5JT49;A0A7P0TAD9;A0A0S2Z3B2;A0A7P0TA90;H0Y…	A0A7P0TAM6;A0A804HJY0;A0A7P0TAW7;A0A7P0T8I2;A0A7P0Z4P7;A0A5H1ZRP7;A0A5H1ZRR9;A0A804HKY9;A0A087WTU7;A0A804HKR4;A0A5H1ZRQ1;A0A5H1ZRP9;A0A5H1ZRQ8;H0Y304;A0A087WV90;A0A5H1ZRP8;A0A075B6G3;P11532-18;P11532-9;P11532-8;P11532-7;P11532-5;P11532-6;P11532-17;P11532-13;P11532-16;P11532-12;P11532-15;P11532-14;P11532-3;P11532-2;P11532-4;P11532-11;P11532;Q5JT45;Q5JT44;Q5JT49;A0A7P0TAD9;A0A0S2Z3B2;A0A7P0TA90;H0Y…	2;2;2;2;2;2;2;2;2;2;2;2;2;2;2;2;2;2;2;2;2;2;2;2;2;2;2;2;2;2;2;2;2;2;1;1;1;1;1;1;1;1;1;1;1	2;2;2;2;2;2;2;2;2;2;2;2;2;2;2;2;2;2;2;2;2;2;2;2;2;2;2;2;2;2;2;2;2;2;1;1;1;1;1;1;1;1;1;1;1	1;1;1;1;1;1;1;1;1;1;1;1;1;1;1;1;1;1;1;1;1;1;1;1;1;1;1;1;1;1;1;1;1;1;0;0;0;1;1;1;0;0;0;1;0	Dystrophin;Utrophin	DMD;UTRN	;;;;;;;;;;;;;;;;;;;;;;;;;;;;;;;;;;;;;;;;;;;;	45	2	2	1	1	1	1	2	1	1	2	1	2	1	1	1	2	1	1	2	1	2	0	0	0	1	0	0	1	0	1	5.7	5.7	4.3	57.953	507	507;582;584;594;600;970;1115;1133;1154;1212;1225;1230;1243;1386;2341;3681;3685;340;525;604;617;622;635;956;1115;1133;1225;1230;1243;2341;2344;3677;3681;3685;180;184;186;208;216;227;238;251;257;816;624	0	1.9005	By matching	By matching	By MS/MS
A0A087WT20;Q9NV06;B3KME9;E5RHM4;Q9NV06-2;A0A087X1F8	A0A087WT20;Q9NV06;B3KME9	12;12;7;4;4;2	12;12;7;4;4;2	12;12;7;4;4;2	DDB1- and CUL4-associated factor 13	DCAF13	;;	6	12	12	12	10	11	12	12	11	12	12	11	10	10	11	12	12	11	12	12	11	10	10	11	12	12	11	12	12	11	10	22.6	22.6	22.6	67.55	597	597;445;221;185;96;204	0	11.861	By MS/MS	By MS/MS	By MS/MS
A0A087WT45;Q4V328;Q4V328-3;Q4V328-2;Q4V328-4	A0A087WT45;Q4V328;Q4V328-3;Q4V328-2;Q4V328-4	2;2;1;1;1	2;2;1;1;1	2;2;1;1;1	GRIP1-associated protein 1	GRIPAP1	;;;;	5	2	2	2	1	1	1	0	1	0	2	1	0	1	1	1	0	1	0	2	1	0	1	1	1	0	1	0	2	1	0	3.1	3.1	3.1	90.856	796	796;841;594;625;810	0.0080831	-1.0145	By matching	By matching	By matching
A0A087WT84;Q9H9V9-2;Q9H9V9	A0A087WT84;Q9H9V9-2;Q9H9V9	4;4;4	4;4;4	4;4;4	JmjC domain-containing protein 4	JMJD4	;;	3	4	4	4	0	0	0	0	3	1	2	4	2	0	0	0	0	3	1	2	4	2	0	0	0	0	3	1	2	4	2	16.1	16.1	16.1	47.425	417	417;447;463	0	0.55596
A0A087X0U3;A0A087WT87;A0A7P0TAG7;P43003-2;P43003;A0A7P0Z4R4	A0A087X0U3;A0A087WT87;A0A7P0TAG7;P43003-2;P43003;A0A7P0Z4R4	2;2;2;2;2;1	2;2;2;2;2;1	2;2;2;2;2;1	Amino acid transporter;Excitatory amino acid transporter 1	SLC1A3	;;;;;	6	2	2	2	2	2	2	2	2	2	2	2	2	2	2	2	2	2	2	2	2	2	2	2	2	2	2	2	2	2	2	7.4	7.4	7.4	47.099	430	430;496;589;497;542;146	0	6.9209	By MS/MS	By MS/MS	By MS/MS
A0A087WT95;P49753;P49753-2	A0A087WT95;P49753;P49753-2	8;8;4	8;8;4	3;3;1	Acyl-coenzyme A thioesterase 2, mitochondrial	ACOT2	;;	3	8	8	3	7	7	5	6	7	5	5	6	4	7	7	5	6	7	5	5	6	4	3	3	1	2	3	2	3	3	1	25.3	25.3	12.3	50.929	463	463;483;301	0	11.954	By MS/MS	By MS/MS	By matching
A0A087WVR3;A0A087WTW0;Q96T88;Q96T88-2;A0A087WWG9;Q96PU4	A0A087WVR3;A0A087WTW0;Q96T88;Q96T88-2;A0A087WWG9	18;18;18;18;11;1	18;18;18;18;11;1	18;18;18;18;11;1	E3 ubiquitin-protein ligase UHRF1	UHRF1	;;;;	6	18	18	18	15	15	11	14	16	14	14	14	9	15	15	11	14	16	14	14	14	9	15	15	11	14	16	14	14	14	9	24.6	24.6	24.6	91.099	806	806;857;793;806;496;802	0	73.014	By MS/MS	By MS/MS	By MS/MS
A6NNI4;A0A2R8Y478;A0A7I2V3T0;A0A7I2V3T7;G8JLH6;A0A087WU13;F5GXT1;P21926	A6NNI4;A0A2R8Y478;A0A7I2V3T0;A0A7I2V3T7;G8JLH6;A0A087WU13;F5GXT1;P21926	3;3;3;3;3;3;3;3	3;3;3;3;3;3;3;3	3;3;3;3;3;3;3;3	Tetraspanin;CD9 antigen	CD9	;;;;;;;	8	3	3	3	2	1	0	3	3	2	0	3	1	2	1	0	3	3	2	0	3	1	2	1	0	3	3	2	0	3	1	20.8	20.8	20.8	17.764	159	159;159;216;218;251;255;270;228	0	4.9885	By MS/MS	By MS/MS
A0A8I5KUC4;A0A8I5KY62;A0A8I5QJM4;A0A8I5KYH1;A0A8I5QKX7;A0A087WU53;Q9H0U3;A0A8I5QJJ8;Q9H0U3-2	A0A8I5KUC4;A0A8I5KY62;A0A8I5QJM4;A0A8I5KYH1;A0A8I5QKX7;A0A087WU53;Q9H0U3;A0A8I5QJJ8;Q9H0U3-2	6;6;6;6;6;6;6;3;3	6;6;6;6;6;6;6;3;3	6;6;6;6;6;6;6;3;3	Magnesium transporter protein 1	MAGT1	;;;;;;;;	9	6	6	6	3	5	3	6	6	5	6	5	4	3	5	3	6	6	5	6	5	4	3	5	3	6	6	5	6	5	4	24.6	24.6	24.6	30.868	272	272;301;302;305;312;367;335;241;134	0	67.902	By MS/MS	By MS/MS	By MS/MS
A0A087WUB9;Q8WYA6;Q8WYA6-4;Q8WYA6-3;Q8WYA6-2;A2A2P1	A0A087WUB9;Q8WYA6;Q8WYA6-4;Q8WYA6-3;Q8WYA6-2	20;20;19;15;15;4	20;20;19;15;15;4	20;20;19;15;15;4	Beta-catenin-like protein 1	CTNNBL1	;;;;	6	20	20	20	19	17	13	18	18	15	18	16	14	19	17	13	18	18	15	18	16	14	19	17	13	18	18	15	18	16	14	39.3	39.3	39.3	65.702	568	568;563;536;311;376;166	0	53.006	By MS/MS	By MS/MS	By MS/MS
A0A087WUD3;Q9NRP0;Q9NRP0-2	A0A087WUD3;Q9NRP0;Q9NRP0-2	2;2;2	2;2;2	2;2;2	Oligosaccharyltransferase complex subunit OSTC	OSTC	;;	3	2	2	2	2	2	2	2	2	2	2	2	2	2	2	2	2	2	2	2	2	2	2	2	2	2	2	2	2	2	2	21.7	21.7	21.7	9.369	83	83;149;171	0	8.0304	By MS/MS	By MS/MS	By MS/MS
A0A087WUI6;Q8WXW3;Q8WXW3-4	A0A087WUI6;Q8WXW3;Q8WXW3-4	2;2;1	2;2;1	2;2;1	Progesterone-induced-blocking factor 1	PIBF1	;;	3	2	2	2	2	2	2	1	1	2	2	2	1	2	2	2	1	1	2	2	2	1	2	2	2	1	1	2	2	2	1	3.4	3.4	3.4	83.137	698	698;757;298	0	4.0263	By matching	By MS/MS	By matching
A0A087WUK2;O14979	A0A087WUK2;O14979	28;28	1;1	1;1	Heterogeneous nuclear ribonucleoprotein D-like	HNRNPDL	;	2	28	1	1	25	25	18	22	25	19	25	24	21	0	1	0	1	0	0	1	1	0	0	1	0	1	0	0	1	1	0	49	4.1	4.1	40.04	363	363;420	0.0044379	-0.73833	By matching	By MS/MS	By matching
A0A087WUN7;H0YJ40;G3V4X6;G3V2S9;Q9GZT3-2;Q9GZT3;H0YJW7;H0YJ07;H0YJU7;H0YJI1	A0A087WUN7;H0YJ40;G3V4X6;G3V2S9;Q9GZT3-2;Q9GZT3;H0YJW7;H0YJ07;H0YJU7	6;6;6;6;6;6;4;3;3;2	6;6;6;6;6;6;4;3;3;2	6;6;6;6;6;6;4;3;3;2	SRA stem-loop-interacting RNA-binding protein, mitochondrial	SLIRP	;;;;;;;;	10	6	6	6	4	2	3	6	5	1	4	6	1	4	2	3	6	5	1	4	6	1	4	2	3	6	5	1	4	6	1	58.7	58.7	58.7	10.353	92	92;96;98;124;107;109;76;56;72;40	0	3.3108	By matching	By matching	By matching
A0A087WUT6;O60841	A0A087WUT6;O60841	22;22	22;22	22;22	Eukaryotic translation initiation factor 5B	EIF5B	;	2	22	22	22	18	17	14	14	16	12	11	14	15	18	17	14	14	16	12	11	14	15	18	17	14	14	16	12	11	14	15	21.7	21.7	21.7	138.68	1220	1220;1220	0	53.717	By MS/MS	By MS/MS	By MS/MS
A0A087WUZ3;Q01082;Q01082-3;Q01082-2;F8W6C1;A4QPE4;H0YJE6	A0A087WUZ3;Q01082;Q01082-3;Q01082-2	76;76;70;70;25;5;1	76;76;70;70;25;5;1	68;68;62;62;18;0;0	Spectrin beta chain, non-erythrocytic 1	SPTBN1	;;;	7	76	76	68	28	59	51	18	71	66	12	60	62	28	59	51	18	71	66	12	60	62	24	54	46	15	63	59	11	53	57	39.6	39.6	36.3	274.83	2366	2366;2364;2155;2168;690;934;1028	0	196.31	By MS/MS	By MS/MS	By MS/MS
E9PQN7;A0A087WV44;E9PLB8;E9PL33;E9PM05;E9PS58;E9PK61;O14681-3;O14681	E9PQN7;A0A087WV44;E9PLB8;E9PL33;E9PM05;E9PS58;E9PK61;O14681-3;O14681	2;2;2;2;2;2;2;2;2	2;2;2;2;2;2;2;2;2	2;2;2;2;2;2;2;2;2	Etoposide-induced protein 2.4 homolog	EI24	;;;;;;;;	9	2	2	2	1	1	0	1	2	1	2	1	0	1	1	0	1	2	1	2	1	0	1	1	0	1	2	1	2	1	0	92.9	92.9	92.9	1.5948	14	14;41;91;125;187;217;262;326;340	0	3.2586	By MS/MS	By MS/MS
A0A087WVC4;P22694-4;P22694-3;P22694;P22694-5;P22694-7;P22694-6;P22694-9;P22694-2;B1APG2;B1APF8;B1APF9;B1APG3;P22694-8;B1APF7;B1APG1;B1APG0	A0A087WVC4;P22694-4;P22694-3;P22694;P22694-5;P22694-7;P22694-6;P22694-9;P22694-2;B1APG2;B1APF8;B1APF9;B1APG3;P22694-8	8;8;8;8;8;8;8;8;8;4;4;4;4;4;3;3;3	1;1;1;1;1;1;1;1;1;1;1;1;1;1;1;1;1	1;1;1;1;1;1;1;1;1;1;1;1;1;1;1;1;1	cAMP-dependent protein kinase catalytic subunit beta	PRKACB	;;;;;;;;;;;;;	17	8	1	1	7	7	6	7	7	5	7	7	7	0	0	0	0	0	0	1	1	1	0	0	0	0	0	0	1	1	1	23.1	3.6	3.6	39.236	338	338;338;339;351;354;355;357;358;398;209;214;245;264;257;186;197;206	0.0012376	-0.06658	By matching	By matching	By matching
A0A087WVQ6;Q00610-2;Q00610;J3KS13;P53675-2;P53675;A0A087WX41;K7EJJ5;J3KRF5;J3KSQ2;J3QL20;F5H5N6;A0A087WV74;A0A087WXH4	A0A087WVQ6;Q00610-2;Q00610	114;114;114;38;23;23;22;15;9;6;3;1;1;1	114;114;114;38;23;23;22;15;9;6;3;1;1;1	114;114;114;38;23;23;22;15;9;6;3;1;1;1	Clathrin heavy chain;Clathrin heavy chain 1	CLTC	;;	14	114	114	114	110	101	96	110	109	99	102	109	95	110	101	96	110	109	99	102	109	95	110	101	96	110	109	99	102	109	95	67.7	67.7	67.7	192.06	1679	1679;1639;1675;612;1583;1640;1260;222;131;122;97;169;369;463	0	323.31	By MS/MS	By MS/MS	By MS/MS
A0A087WVQ9;A0A7I2V659;A0A6Q8PFK6	A0A087WVQ9;A0A7I2V659	57;56;4	57;56;4	1;0;0		EEF1A1	;	3	57	57	1	51	52	51	50	53	49	52	52	52	51	52	51	50	53	49	52	52	52	0	0	0	0	0	1	0	0	0	87.4	87.4	2.4	49.869	459	459;459;59	0	323.31	By MS/MS	By MS/MS	By MS/MS
Q5TI65;A0A087WVZ0;Q9Y5U8	Q5TI65;A0A087WVZ0;Q9Y5U8	2;2;2	2;2;2	2;2;2	Mitochondrial pyruvate carrier 1	BRP44L;MPC1	;;	3	2	2	2	2	1	2	2	1	1	1	0	0	2	1	2	2	1	1	1	0	0	2	1	2	2	1	1	1	0	0	43.9	43.9	43.9	7.5399	66	66;109;109	0	24.248	By MS/MS	By matching	By MS/MS
A0A087WVZ9;P19388;A0A087WWX0;A0A0A0MQR7;A0A087WVN5;K7EQN2;K7EJ87	A0A087WVZ9;P19388;A0A087WWX0;A0A0A0MQR7	5;5;4;4;2;1;1	5;5;4;4;2;1;1	5;5;4;4;2;1;1	DNA-directed RNA polymerases I, II, and III subunit RPABC1	POLR2E	;;;	7	5	5	5	4	5	2	5	5	5	5	4	5	4	5	2	5	5	5	5	4	5	4	5	2	5	5	5	5	4	5	28.8	28.8	28.8	21.459	184	184;210;134;204;83;51;68	0	25.609	By MS/MS	By MS/MS	By matching
A0A087WW40;Q9Y371;Q9Y371-2;Q9Y371-3	A0A087WW40;Q9Y371;Q9Y371-2;Q9Y371-3	12;12;12;8	12;12;12;8	12;12;12;8	Endophilin-B1	SH3GLB1	;;;	4	12	12	12	9	9	8	8	10	11	12	11	9	9	9	8	8	10	11	12	11	9	9	9	8	8	10	11	12	11	9	36.3	36.3	36.3	44.26	394	394;365;386;265	0	48.121	By MS/MS	By MS/MS	By MS/MS
F8W8R3;A0A087WWF6;P49005;C9IZD2;C9J8Z7;C9JLE1;C9JHC7;H7C1B3	F8W8R3;A0A087WWF6;P49005;C9IZD2;C9J8Z7;C9JLE1;C9JHC7	6;6;6;4;4;4;4;1	6;6;6;4;4;4;4;1	6;6;6;4;4;4;4;1	DNA polymerase delta subunit 2	POLD2	;;;;;;	8	6	6	6	5	4	4	4	4	3	5	5	3	5	4	4	4	4	3	5	5	3	5	4	4	4	4	3	5	5	3	17.8	17.8	17.8	49.612	455	455;504;469;148;155;220;257;83	0	23.593	By MS/MS	By MS/MS	By MS/MS
F2Z2T4;A0A087X140;A0A087WWG3;A0A0A6YYH9;Q5RIB0;H0Y5V3;A0A0A0MRU4;Q5RIA9-3;Q5JTY5-2;Q9BRT8-3;Q9BRT8;Q5RIA9;Q5JTY5;Q4V339;Q5RIB5;Q5JTY2;A0A087WTC0;Q6NVZ8;A0A0B4J2E3;A0A087WZQ3;F8WEU0;E7EUZ7;A0A087WYD2;A0A0B4J2F1;C9J3G2;Q9BRT8-4;Q9BRT8-2;Q8IUF1	F2Z2T4;A0A087X140;A0A087WWG3;A0A0A6YYH9;Q5RIB0;H0Y5V3;A0A0A0MRU4;Q5RIA9-3;Q5JTY5-2;Q9BRT8-3;Q9BRT8;Q5RIA9;Q5JTY5;Q4V339;Q5RIB5;Q5JTY2;A0A087WTC0;Q6NVZ8;A0A0B4J2E3;A0A087WZQ3;F8WEU0;E7EUZ7;A0A087WYD2;A0A0B4J2F1;C9J3G2;Q9BRT8-4;Q9BRT8-2;Q8IUF1	2;2;2;2;2;2;2;2;2;2;2;2;2;2;1;1;1;1;1;1;1;1;1;1;1;1;1;1	2;2;2;2;2;2;2;2;2;2;2;2;2;2;1;1;1;1;1;1;1;1;1;1;1;1;1;1	2;2;2;2;2;2;2;2;2;2;2;2;2;2;1;1;1;1;1;1;1;1;1;1;1;1;1;1	COBW domain-containing protein 5;COBW domain-containing protein 3;COBW domain-containing protein 1;COBW domain-containing protein 6;COBW domain-containing protein 2	CBWD1;CBWD3;CBWD5;CBWD7;CBWD6;CBWD2	;;;;;;;;;;;;;;;;;;;;;;;;;;;	28	2	2	2	2	2	1	2	1	1	1	2	1	2	2	1	2	1	1	1	2	1	2	2	1	2	1	1	1	2	1	12	12	12	27.482	250	250;347;347;375;376;376;376;347;375;376;395;395;395;395;113;160;160;180;180;180;182;182;182;359;376;113;359;395	0	2.7173	By MS/MS	By matching	By matching
A0A087WWI6;A0A8I5KRG1;P61962;A0A8I5QKQ1;A0A8I5KT41;A0A8I5KQ63;A0A8I5KTU5	A0A087WWI6;A0A8I5KRG1;P61962;A0A8I5QKQ1;A0A8I5KT41;A0A8I5KQ63;A0A8I5KTU5	6;6;6;5;5;5;3	6;6;6;5;5;5;3	6;6;6;5;5;5;3	DDB1- and CUL4-associated factor 7	DCAF7	;;;;;;	7	6	6	6	5	6	6	6	6	6	6	6	6	5	6	6	6	6	6	6	6	6	5	6	6	6	6	6	6	6	6	23.7	23.7	23.7	33.985	300	300;306;342;179;230;272;289	0	8.9177	By MS/MS	By MS/MS	By MS/MS
A0A087WX29;K7EJ99;A0A0A0MSV7;A0A087WTZ4;K7EL26	A0A087WX29	15;2;2;1;1	1;0;0;0;0	1;0;0;0;0		TARDBP		5	15	1	1	14	14	13	15	15	14	13	14	15	0	0	1	1	1	1	0	1	1	0	0	1	1	1	1	0	1	1	61.3	5.3	5.3	26.743	243	243;80;84;61;65	0.006126	-0.9075	By matching	By matching	By MS/MS
A0A087WXB0;O15126;A0A087WU14;O15126-2;A0A087WZA6	A0A087WXB0;O15126;A0A087WU14;O15126-2	5;5;3;3;2	5;5;3;3;2	5;5;3;3;2	Secretory carrier-associated membrane protein 1	SCAMP1	;;;	5	5	5	5	4	4	1	4	3	2	4	5	3	4	4	1	4	3	2	4	5	3	4	4	1	4	3	2	4	5	3	20.2	20.2	20.2	35.046	312	312;338;206;157;119	0	18.164	By MS/MS	By matching	By matching
A0A7I2YQU0;A0A7I2V594;A0A087WXC5;E7ESZ7;O95299;A0A7I2V5L0;A0A7I2V438;A0A7I2V2W9;A0A7I2V458;A0A7I2V2X3;A0A7I2V419;A0A7I2V5U7;A0A7I2V5B2;H7C1Y7;H7C2X4;A0A7I2V2N6;A0A7I2V4N8;A0A7I2V327;O95299-2;A0A7I2V3H5;H7C2W5;Q8N1B9;A0A7I2V2I6;A0A7I2V3D4;A0A7I2V2F6;C9J6X0	A0A7I2YQU0;A0A7I2V594;A0A087WXC5;E7ESZ7;O95299;A0A7I2V5L0;A0A7I2V438;A0A7I2V2W9;A0A7I2V458;A0A7I2V2X3;A0A7I2V419;A0A7I2V5U7;A0A7I2V5B2;H7C1Y7;H7C2X4;A0A7I2V2N6;A0A7I2V4N8;A0A7I2V327;O95299-2;A0A7I2V3H5	6;6;6;6;6;5;5;5;5;5;5;5;5;5;5;5;5;5;5;3;2;2;2;2;2;2	6;6;6;6;6;5;5;5;5;5;5;5;5;5;5;5;5;5;5;3;2;2;2;2;2;2	6;6;6;6;6;5;5;5;5;5;5;5;5;5;5;5;5;5;5;3;2;2;2;2;2;2	NADH dehydrogenase [ubiquinone] 1 alpha subcomplex subunit 10, mitochondrial	NDUFA10	;;;;;;;;;;;;;;;;;;;	26	6	6	6	6	5	5	5	5	4	5	4	5	6	5	5	5	5	4	5	4	5	6	5	5	5	5	4	5	4	5	28.3	28.3	28.3	36.849	321	321;354;371;390;355;297;317;335;339;344;345;358;361;362;375;384;388;393;429;297;129;201;202;203;236;244	0	33.662	By MS/MS	By MS/MS	By MS/MS
A0A087WXM6;J3QQT2;J3KRX5;A0A0A6YYL6;P18621;P18621-3;J3KRB3;A0A087WWH0;J3QS96;J3QLC8;A0A0A0MRF8;P18621-2;A0A087WY81;J3KSJ0	A0A087WXM6;J3QQT2;J3KRX5;A0A0A6YYL6;P18621;P18621-3;J3KRB3;A0A087WWH0;J3QS96;J3QLC8;A0A0A0MRF8;P18621-2;A0A087WY81	22;22;22;22;22;22;18;18;18;18;16;16;13;7	22;22;22;22;22;22;18;18;18;18;16;16;13;7	22;22;22;22;22;22;18;18;18;18;16;16;13;7	60S ribosomal protein L17	RPL17;RPL17-C18orf32	;;;;;;;;;;;;	14	22	22	22	20	20	21	21	21	22	22	20	22	20	20	21	21	21	22	22	20	22	20	20	21	21	21	22	22	20	22	82.8	82.8	82.8	19.586	169	169;171;174;228;184;228;129;131;138;174;190;146;97;56	0	68.315	By MS/MS	By MS/MS	By MS/MS
A0A2R8YCX2;A0A087WXR7;A0A2R8Y6Q6;A0A2R8YGP2;Q5TBB1;A0A2R8Y459;A0A2R8YEC1;A0A2R8Y4S2;A0A2R8Y687;A0A2R8YE60;A0A2R8YCP1;A0A2R8Y6M7;A0A2R8Y883;A0A2R8Y7Q3;A0A2R8Y761;A0A087WZJ6;A0A2R8YCJ4;A0A2R8Y6Y1;A0A2R8YEH2;A0A2R8Y7R8;Q5TBB1-2;A0A2R8YEU9;A0A2R8YEB4	A0A2R8YCX2;A0A087WXR7;A0A2R8Y6Q6;A0A2R8YGP2;Q5TBB1;A0A2R8Y459;A0A2R8YEC1;A0A2R8Y4S2;A0A2R8Y687;A0A2R8YE60;A0A2R8YCP1;A0A2R8Y6M7;A0A2R8Y883;A0A2R8Y7Q3;A0A2R8Y761;A0A087WZJ6;A0A2R8YCJ4;A0A2R8Y6Y1;A0A2R8YEH2;A0A2R8Y7R8;Q5TBB1-2	5;5;5;5;5;4;4;4;4;4;4;4;4;4;4;4;4;4;4;4;4;2;1	5;5;5;5;5;4;4;4;4;4;4;4;4;4;4;4;4;4;4;4;4;2;1	5;5;5;5;5;4;4;4;4;4;4;4;4;4;4;4;4;4;4;4;4;2;1	Ribonuclease H2 subunit B	RNASEH2B	;;;;;;;;;;;;;;;;;;;;	23	5	5	5	5	5	4	5	4	4	5	4	4	5	5	4	5	4	4	5	4	4	5	5	4	5	4	4	5	4	4	28.2	28.2	28.2	30.601	273	273;282;300;309;312;164;227;229;238;243;254;263;266;268;289;289;293;320;324;355;257;104;128	0	11.306	By MS/MS	By MS/MS	By matching
A0A087WY55;Q9NP79;Q5TGM0;Q9NP79-2	A0A087WY55;Q9NP79;Q5TGM0;Q9NP79-2	10;10;5;5	10;10;5;5	10;10;5;5	Vacuolar protein sorting-associated protein VTA1 homolog	VTA1	;;;	4	10	10	10	9	9	9	9	9	8	10	9	9	9	9	9	9	9	8	10	9	9	9	9	9	9	9	8	10	9	9	45.7	45.7	45.7	31.102	280	280;307;249;222	0	91.965	By MS/MS	By MS/MS	By MS/MS
A0A087WY71;Q96CW1-2;Q96CW1;A0A8I5KWD3;C9JJD3;C9JGT8;C9JPV8;E9PFW3;H7C4C3;C9JTK4;A0A8I5QJU5;C9JJ47;A0A8I5KT55	A0A087WY71;Q96CW1-2;Q96CW1;A0A8I5KWD3;C9JJD3;C9JGT8;C9JPV8;E9PFW3;H7C4C3;C9JTK4	16;16;16;15;15;15;15;15;14;13;6;6;5	16;16;16;15;15;15;15;15;14;13;6;6;5	16;16;16;15;15;15;15;15;14;13;6;6;5	AP-2 complex subunit mu	AP2M1	;;;;;;;;;	13	16	16	16	13	11	13	13	14	12	13	15	11	13	11	13	13	14	12	13	15	11	13	11	13	13	14	12	13	15	11	43.5	43.5	43.5	49.526	434	434;433;435;364;383;437;458;460;432;393;182;201;124	0	28.389	By MS/MS	By MS/MS	By MS/MS
A0A087WYC0;A0A8I5KT73;A0A1W2PQY5;A0A8I5KNZ1;A0A8I5QJQ7;A0A6Q8KRG2;A0A8I5KZ68;Q08379;Q08379-2;A0A8I5KZ34;A0A8I5KQL3;A0A8I5KUW5;B7ZC06	A0A087WYC0;A0A8I5KT73;A0A1W2PQY5;A0A8I5KNZ1;A0A8I5QJQ7;A0A6Q8KRG2;A0A8I5KZ68;Q08379;Q08379-2;A0A8I5KZ34;A0A8I5KQL3;A0A8I5KUW5;B7ZC06	4;4;4;4;4;4;4;4;3;2;2;2;2	4;4;4;4;4;4;4;4;3;2;2;2;2	3;3;3;3;3;3;3;3;2;2;2;2;2	Golgin subfamily A member 2	GOLGA2	;;;;;;;;;;;;	13	4	4	3	3	2	2	3	2	2	1	2	2	3	2	2	3	2	2	1	2	2	2	1	1	2	1	1	0	1	1	6	6	4.8	90.882	796	796;807;810;975;989;990;1002;1002;620;242;261;329;337	0	2.6277	By MS/MS	By matching	By MS/MS
A0A087WYJ2;A0A2R8Y705;M0R2B7;P28340;M0QZR8;A0A2R8Y7K6;M0QXE6;M0R3H8;M0QXQ2	A0A087WYJ2;A0A2R8Y705;M0R2B7;P28340;M0QZR8;A0A2R8Y7K6	18;18;18;18;13;11;5;5;3	18;18;18;18;13;11;5;5;3	18;18;18;18;13;11;5;5;3	DNA polymerase;DNA polymerase delta catalytic subunit	POLD1	;;;;;	9	18	18	18	14	16	10	15	13	8	10	12	9	14	16	10	15	13	8	10	12	9	14	16	10	15	13	8	10	12	9	25.2	25.2	25.2	121.18	1083	1083;1109;1133;1107;1009;762;289;397;291	0	59.85	By MS/MS	By MS/MS	By MS/MS
A0A087WYV5;X6R3P0;O94813-3;O94813-2;O94813	A0A087WYV5;X6R3P0;O94813-3;O94813-2;O94813	2;2;2;2;2	2;2;2;2;2	1;1;1;1;1	Slit homolog 2 protein;Slit homolog 2 protein N-product;Slit homolog 2 protein C-product	SLIT2	;;;;	5	2	2	1	1	1	1	1	2	1	1	1	1	1	1	1	1	2	1	1	1	1	1	1	1	1	1	1	1	1	1	1.8	1.8	0.7	159.98	1439	1439;1542;1521;1525;1529	0	5.5938	By matching	By matching	By matching
A0A087WYV6;A0A087WZU5;O43657	A0A087WYV6;A0A087WZU5;O43657	2;2;2	2;2;2	2;2;2	Tetraspanin-6	TSPAN6	;;	3	2	2	2	2	2	1	2	2	2	2	2	0	2	2	1	2	2	2	2	2	0	2	2	1	2	2	2	2	2	0	9.3	9.3	9.3	14.958	129	129;137;245	0	0.85632	By matching	By MS/MS	By matching
A0A087WZ11	A0A087WZ11	2	1	1		DHX57		1	2	1	1	1	1	0	1	1	1	1	2	2	1	1	0	0	1	1	0	1	1	1	1	0	0	1	1	0	1	1	5.1	3.4	3.4	54.082	472	472	0.0090549	-1.1545	By matching	By matching
A0A087WZ13;E9PAU2;Q8IY67-2;Q8IY67;K7EKR9;Q8IY67-3;K7EQG2	A0A087WZ13;E9PAU2;Q8IY67-2;Q8IY67	20;20;18;14;7;6;1	20;20;18;14;7;6;1	20;20;18;14;7;6;1	Ribonucleoprotein PTB-binding 1	RAVER1	;;;	7	20	20	20	12	16	10	17	17	17	17	18	13	12	16	10	17	17	17	17	18	13	12	16	10	17	17	17	17	18	13	36.8	36.8	36.8	77.843	739	739;756;739;606;96;75;157	0	81.163	By MS/MS	By MS/MS	By MS/MS
A0A804HKZ2;A0A804HJZ7;D6REQ6;A0A087WZM2;D6RHI9;O00584;H0YAE9	A0A804HKZ2;A0A804HJZ7;D6REQ6;A0A087WZM2;D6RHI9;O00584;H0YAE9	3;3;3;3;3;3;2	3;3;3;3;3;3;2	3;3;3;3;3;3;2	Ribonuclease T2	RNASET2	;;;;;;	7	3	3	3	2	2	1	3	3	3	3	3	2	2	2	1	3	3	3	3	3	2	2	2	1	3	3	3	3	3	2	20.1	20.1	20.1	18.829	164	164;174;218;218;253;256;185	0	5.7382	By MS/MS	By matching	By matching
A0A087WZN1;O43837;A0A087X2E5;O43837-2;O43837-3;A0A0D9SG66	A0A087WZN1;O43837;A0A087X2E5;O43837-2;O43837-3	13;13;11;11;7;4	13;13;11;11;7;4	13;13;11;11;7;4	Isocitrate dehydrogenase [NAD] subunit, mitochondrial;Isocitrate dehydrogenase [NAD] subunit beta, mitochondrial	IDH3B	;;;;	6	13	13	13	11	13	9	12	12	12	12	12	10	11	13	9	12	12	12	12	12	10	11	13	9	12	12	12	12	12	10	36.2	36.2	36.2	42.41	387	387;385;376;383;233;145	0	49.645	By MS/MS	By MS/MS	By MS/MS
A0A087WZX2;O95139;O95139-2	A0A087WZX2;O95139;O95139-2	3;3;2	3;3;2	3;3;2	NADH dehydrogenase [ubiquinone] 1 beta subcomplex subunit 6	NDUFB6	;;	3	3	3	3	3	3	3	2	2	1	3	2	3	3	3	3	2	2	1	3	2	3	3	3	3	2	2	1	3	2	3	46.4	46.4	46.4	11.716	97	97;128;113	0	3.9053	By MS/MS	By matching	By MS/MS
A0A087X054;A0A494C039;Q9Y4L1;E9PJ21;A0A087WWI4;K7EQK2;Q9Y4L1-2;J3KTF1;J3QL06;Q9BST8;J3QQH7;J3QLE9;A0A087WW13;A0A087X214	A0A087X054;A0A494C039;Q9Y4L1;E9PJ21;A0A087WWI4;K7EQK2;Q9Y4L1-2	49;49;49;33;33;33;27;14;12;8;8;8;6;5	49;49;49;33;33;33;27;14;12;8;8;8;6;5	48;48;48;33;33;33;27;14;12;8;8;8;6;5	Hypoxia up-regulated protein 1	HYOU1	;;;;;;	14	49	49	48	41	37	32	47	42	43	38	41	39	41	37	32	47	42	43	38	41	39	41	37	32	47	42	42	38	40	38	50.5	50.5	50.5	104.78	937	937;1000;999;656;677;678;559;224;211;147;149;154;102;92	0	298.21	By MS/MS	By MS/MS	By MS/MS
A0A087X0L7;J3KNA0;Q15070-2;Q15070;C9JC63;E7EVY0;Q15070-3	A0A087X0L7;J3KNA0;Q15070-2;Q15070;C9JC63;E7EVY0;Q15070-3	3;3;3;3;2;2;2	3;3;3;3;2;2;2	3;3;3;3;2;2;2	Mitochondrial inner membrane protein OXA1L	OXA1L	;;;;;;	7	3	3	3	3	3	3	3	3	3	3	3	3	3	3	3	3	3	3	3	3	3	3	3	3	3	3	3	3	3	3	6.9	6.9	6.9	48.519	435	435;495;419;435;112;408;263	0	1.3053	By MS/MS	By MS/MS	By MS/MS
A0A087X0M4;Q9BWU0;A0A087WWF4;H7C256	A0A087X0M4;Q9BWU0	10;9;4;3	10;9;4;3	10;9;4;3	Kanadaptin	SLC4A1AP	;	4	10	10	10	8	9	9	10	9	7	8	9	8	8	9	9	10	9	7	8	9	8	8	9	9	10	9	7	8	9	8	18.2	18.2	18.2	82.89	742	742;796;273;157	0	22.852	By MS/MS	By MS/MS	By MS/MS
A0A087X0Q1;Q7Z739;A0A024R7W5;A0A087WY31;A0A087X0C3;S4R373	A0A087X0Q1;Q7Z739;A0A024R7W5;A0A087WY31	9;9;8;8;1;1	4;4;3;3;1;1	1;1;0;0;1;1	YTH domain-containing family protein 3	YTHDF3	;;;	6	9	4	1	9	9	8	9	9	8	9	9	8	4	4	4	4	4	4	4	4	4	1	1	1	1	1	1	1	1	1	12.7	6.9	1.7	63.674	583	583;585;534;588;41;52	0	17.877	By MS/MS	By MS/MS	By MS/MS
A0A087X0R6;Q9UMY4;Q9UMY4-1;Q9UMY4-3	A0A087X0R6;Q9UMY4;Q9UMY4-1;Q9UMY4-3	7;7;7;5	5;5;5;4	5;5;5;4	Sorting nexin-12	SNX12	;;;	4	7	5	5	6	7	4	6	5	5	5	7	5	4	5	4	4	4	4	4	5	3	4	5	4	4	4	4	4	5	3	33.1	29.1	29.1	19.825	172	172;162;172;158	0.0024038	-0.53856	By MS/MS	By matching	By matching
A0A804HJ28;A0A087X0S5;P12109	A0A804HJ28;A0A087X0S5;P12109	2;2;2	2;2;2	2;2;2	Collagen alpha-1(VI) chain	COL6A1	;;	3	2	2	2	1	1	1	1	1	2	1	1	1	1	1	1	1	1	2	1	1	1	1	1	1	1	1	2	1	1	1	8.7	8.7	8.7	43.319	403	403;450;1028	0	3.0557	By matching	By MS/MS	By MS/MS
A0A087X0V4;Q8IWT0-2;Q8IWT0;A0A087WTK6;A0A087WUU3;F6SII6;A0A087WW18;S4R426;A0A087X1H4;D3DPQ2;A0A8C8MQ05;H7C3R6;A8K0B5	A0A087X0V4;Q8IWT0-2;Q8IWT0;A0A087WTK6;A0A087WUU3;F6SII6;A0A087WW18;S4R426;A0A087X1H4;D3DPQ2;A0A8C8MQ05;H7C3R6;A8K0B5	2;2;2;1;1;1;1;1;1;1;1;1;1	2;2;2;1;1;1;1;1;1;1;1;1;1	2;2;2;1;1;1;1;1;1;1;1;1;1	Protein archease	ZBTB8OS	;;;;;;;;;;;;	13	2	2	2	2	2	1	1	1	1	2	2	1	2	2	1	1	1	1	2	2	1	2	2	1	1	1	1	2	2	1	16.9	16.9	16.9	18.68	160	160;136;167;44;49;64;72;76;81;110;131;147;179	0	5.4782	By MS/MS	By matching	By matching
Q2TAM5;E9PKH5;A0A087X0W8;Q04206-2;Q04206-3;Q04206-4;Q04206;E9PJR1;E9PRX2;E9PNV4;E9PMD5;E9PI38;E9PQS6;E9PKV4;E9PM47;E9PNK5;E9PN69	Q2TAM5;E9PKH5;A0A087X0W8;Q04206-2;Q04206-3;Q04206-4;Q04206;E9PJR1;E9PRX2;E9PNV4;E9PMD5;E9PI38;E9PQS6;E9PKV4	4;4;4;4;4;4;4;2;2;2;2;2;2;2;1;1;1	4;4;4;4;4;4;4;2;2;2;2;2;2;2;1;1;1	4;4;4;4;4;4;4;2;2;2;2;2;2;2;1;1;1	Transcription factor p65	RELA	;;;;;;;;;;;;;	17	4	4	4	4	3	2	3	2	3	4	3	3	4	3	2	3	2	3	4	3	3	4	3	2	3	2	3	4	3	3	12.7	12.7	12.7	42.868	377	377;418;448;537;541;548;551;89;95;153;161;185;208;237;64;85;134	0	0.99861	By MS/MS	By MS/MS	By MS/MS
A0A087X142;A6NMH6;A6NFQ9;F8W8I8;Q92599-2;Q92599-4;Q92599;Q92599-3;E7EW69;E7EX04;B5ME97;Q9P0V9-3;Q9P0V9;Q9P0V9-2;A0A0A0MRP8;C9J4G8;C9JV02	A0A087X142;A6NMH6;A6NFQ9;F8W8I8;Q92599-2;Q92599-4;Q92599;Q92599-3	7;7;7;7;7;7;7;5;2;2;2;2;2;2;1;1;1	4;4;4;4;4;4;4;2;0;0;0;0;0;0;1;1;1	4;4;4;4;4;4;4;2;0;0;0;0;0;0;1;1;1	Septin-8	SEPT8	;;;;;;;	17	7	4	4	7	5	6	6	6	6	6	6	6	4	3	4	4	3	3	3	3	3	4	3	4	4	3	3	3	3	3	18.3	10.1	10.1	49.355	426	426;430;440;460;429;442;483;369;450;473;544;431;454;503;78;97;130	0	11.088	By MS/MS	By MS/MS	By MS/MS
A0A087X1E4;P53365-3;P53365;P53365-2;E9PPY7;E9PRV8	A0A087X1E4;P53365-3;P53365;P53365-2	6;6;6;5;1;1	6;6;6;5;1;1	6;6;6;5;1;1	Arfaptin-2	ARFIP2	;;;	6	6	6	6	3	4	3	4	5	4	5	5	3	3	4	3	4	5	4	5	5	3	3	4	3	4	5	4	5	5	3	19.8	19.8	19.8	41.595	374	374;303;341;256;159;202	0	11.553	By MS/MS	By MS/MS	By MS/MS
A0A087X1N3;O75818-2;O75818;F8WC38;X6RLL4	A0A087X1N3;O75818-2;O75818;F8WC38	5;5;5;4;1	5;5;5;4;1	5;5;5;4;1	Ribonuclease P protein subunit p40	RPP40	;;;	5	5	5	5	4	3	4	3	4	3	4	3	4	4	3	4	3	4	3	4	3	4	4	3	4	3	4	3	4	3	4	16.8	16.8	16.8	36.783	321	321;340;363;113;303	0	2.4312	By MS/MS	By MS/MS	By MS/MS
A0A087X1W8;A0A0A0MTJ8;X5DQS5;Q9BY67-5;Q9BY67;Q9BY67-4;Q9BY67-3;A0A087X0T8;Q9BY67-2;F5H8J9;F5H125;H0YG94;F5H0H5	A0A087X1W8;A0A0A0MTJ8;X5DQS5;Q9BY67-5;Q9BY67;Q9BY67-4;Q9BY67-3;A0A087X0T8;Q9BY67-2	9;9;9;9;9;9;9;5;5;2;2;2;1	9;9;9;9;9;9;9;5;5;2;2;2;1	9;9;9;9;9;9;9;5;5;2;2;2;1	Cell adhesion molecule 1	CADM1	;;;;;;;;	13	9	9	9	6	7	6	9	9	9	8	8	6	6	7	6	9	9	9	8	8	6	6	7	6	9	9	9	8	8	6	28.9	28.9	28.9	45.676	412	412;413;443;414;442;453;471;346;333;110;182;188;79	0	43.997	By MS/MS	By MS/MS	By MS/MS
A0A087X1X7;P29692-2;E9PRY8;H0YCK7;E9PIZ1;H0YE58;E9PQC9;E9PQR8;A0A8C8L741	A0A087X1X7;P29692-2;E9PRY8;H0YCK7;E9PIZ1	24;24;24;13;12;9;4;1;1	24;24;24;13;12;9;4;1;1	1;1;1;0;0;0;0;1;1		EEF1D	;;;;	9	24	24	1	23	22	21	23	20	21	22	20	21	23	22	21	23	20	21	22	20	21	1	1	1	1	0	1	1	0	0	32.2	32.2	3.2	69.282	631	631;647;697;210;137;119;36;300;363	0	323.31	By MS/MS	By MS/MS	By MS/MS
A0A087X1Z3;Q9UL46;H0YM70;H0YKU2;H0YLG1;H0YLD2	A0A087X1Z3;Q9UL46;H0YM70	10;10;8;2;1;1	10;10;8;2;1;1	10;10;8;2;1;1	Proteasome activator complex subunit 2	PSME2	;;	6	10	10	10	9	10	9	10	10	10	10	10	10	9	10	9	10	10	10	10	10	10	9	10	9	10	10	10	10	10	10	52.4	52.4	52.4	29.126	254	254;239;228;85;39;48	0	48.15	By MS/MS	By MS/MS	By MS/MS
C9J453;A0A8I5KPE0;A0A087X255;A0A8I5KPB2;A0A6Q8PF94;O15344-2;O15344;A0A8I5KR14;A0A6Q8PGE7;A0A6Q8PGA5	C9J453;A0A8I5KPE0;A0A087X255;A0A8I5KPB2;A0A6Q8PF94;O15344-2;O15344;A0A8I5KR14	9;9;9;9;9;9;9;8;3;3	9;9;9;9;9;9;9;8;3;3	8;8;8;8;8;8;8;7;3;3	E3 ubiquitin-protein ligase Midline-1	MID1	;;;;;;;	10	9	9	8	9	9	8	8	8	7	8	7	8	9	9	8	8	8	7	8	7	8	8	8	7	7	7	6	7	6	7	19.9	19.9	17.2	54.502	483	483;489;540;631;718;552;667;629;48;371	0	19.466	By MS/MS	By MS/MS	By MS/MS
A0A087X256;Q2M389;Q2M389-2;F8W1W1;F8VYH7	A0A087X256;Q2M389;Q2M389-2	5;5;4;1;1	5;5;4;1;1	5;5;4;1;1	WASH complex subunit 7	KIAA1033	;;	5	5	5	5	4	4	2	2	4	3	2	3	1	4	4	2	2	4	3	2	3	1	4	4	2	2	4	3	2	3	1	5.7	5.7	5.7	136.5	1174	1174;1173;851;116;189	0	12.013	By MS/MS	By MS/MS	By matching
A0A087X295;Q9NNW5;E9PDU5;E9PBK6;C9K020;E5RFX3;F8WE36	A0A087X295;Q9NNW5;E9PDU5;E9PBK6	11;11;9;7;2;1;1	11;11;9;7;2;1;1	11;11;9;7;2;1;1	WD repeat-containing protein 6	WDR6	;;;	7	11	11	11	8	6	3	8	9	8	8	9	6	8	6	3	8	9	8	8	9	6	8	6	3	8	9	8	8	9	6	15.6	15.6	15.6	125	1151	1151;1121;1070;569;271;61;68	0	13.931	By MS/MS	By matching	By matching
A0A087X2D5;Q9BRJ2;A0A0G2JMS5;A0A087WU62	A0A087X2D5;Q9BRJ2;A0A0G2JMS5;A0A087WU62	7;7;6;6	7;7;6;6	7;7;6;6	39S ribosomal protein L45, mitochondrial	MRPL45	;;;	4	7	7	7	7	6	4	4	5	7	6	6	6	7	6	4	4	5	7	6	6	6	7	6	4	4	5	7	6	6	6	30.4	30.4	30.4	35.29	306	306;306;256;256	0	9.2345	By MS/MS	By MS/MS	By MS/MS
A0A8I5KU01;H0YJD4;H0YJP0;A0A8I5QJU2;A0A087X2H1;Q9ULT8;G3V4V5;A0A8I5KUD6	A0A8I5KU01;H0YJD4;H0YJP0;A0A8I5QJU2;A0A087X2H1;Q9ULT8;G3V4V5;A0A8I5KUD6	9;9;9;9;9;9;6;6	9;9;9;9;9;9;6;6	9;9;9;9;9;9;6;6	E3 ubiquitin-protein ligase HECTD1	HECTD1	;;;;;;;	8	9	9	9	0	7	5	1	7	7	0	8	6	0	7	5	1	7	7	0	8	6	0	7	5	1	7	7	0	8	6	5.5	5.5	5.5	251.38	2247	2247;2329;2520;2563;2608;2610;391;1176	0	26.92		By MS/MS	By MS/MS
A0A087X2I1;P62333;H0YJC0;H0YJS8;H0YJT1;H0YJE9;H0YJD2;H0YJY8;H0YJX2	A0A087X2I1;P62333;H0YJC0	33;33;21;16;10;8;5;5;5	33;33;21;16;10;8;5;5;5	33;33;21;16;10;8;5;5;5	26S protease regulatory subunit 10B	PSMC6	;;	9	33	33	33	29	28	29	30	31	29	30	28	29	29	28	29	30	31	29	30	28	29	29	28	29	30	31	29	30	28	29	81.4	81.4	81.4	45.796	403	403;389;262;194;97;70;33;36;67	0	108.3	By MS/MS	By MS/MS	By MS/MS
A0A096LPI6;A0A096LNH5;P0DPI2-2;A0A0B4J2D5-2;P0DPI2;A0A0B4J2D5;H7C1F6;H7C2G3;A0A096LNJ1;A0A096LP73;A0A2R8Y6K9;A0A2R8YDR7;F2Z2Q0;A0A096LP12	A0A096LPI6;A0A096LNH5;P0DPI2-2;A0A0B4J2D5-2;P0DPI2;A0A0B4J2D5;H7C1F6;H7C2G3	6;4;4;4;4;4;3;3;2;2;2;2;2;2	4;4;4;4;4;4;3;3;2;2;2;2;2;2	4;4;4;4;4;4;3;3;2;2;2;2;2;2		C21orf33	;;;;;;;	14	6	4	4	6	5	2	4	5	4	5	5	4	4	3	0	2	3	2	3	3	2	4	3	0	2	3	2	3	3	2	31.5	24.4	24.4	30.376	279	279;182;237;237;268;268;184;191;106;137;163;190;217;224	0	22.368	By MS/MS	By MS/MS	By matching
A0A0A0MQR2;Q9BY42;A2A2L5;A2A2L6	A0A0A0MQR2;Q9BY42;A2A2L5;A2A2L6	5;5;4;3	5;5;4;3	5;5;4;3	Protein RTF2 homolog	RTFDC1	;;;	4	5	5	5	5	5	5	3	5	4	4	2	5	5	5	5	3	5	4	4	2	5	5	5	5	3	5	4	4	2	5	21.1	21.1	21.1	37.531	336	336;306;277;230	0	16.022	By MS/MS	By MS/MS	By MS/MS
A0A0A0MQS1;Q53H96-2;Q53H96;B5MD87;F8WEI0	A0A0A0MQS1;Q53H96-2;Q53H96;B5MD87	8;8;8;4;2	8;8;8;4;2	8;8;8;4;2	Pyrroline-5-carboxylate reductase;Pyrroline-5-carboxylate reductase 3	PYCRL	;;;	5	8	8	8	4	6	1	7	7	7	7	7	7	4	6	1	7	7	7	7	7	7	4	6	1	7	7	7	7	7	7	37.8	37.8	37.8	29.892	286	286;254;274;137;44	0	23.748	By matching	By MS/MS	By matching
U3KQC1;A0A0A0MQU0;Q9BV38;K7EIR0;K7EML4;A0A087X237;K7EKX5	U3KQC1;A0A0A0MQU0;Q9BV38;K7EIR0	11;11;11;9;4;2;2	11;11;11;9;4;2;2	11;11;11;9;4;2;2	WD repeat-containing protein 18	WDR18	;;;	7	11	11	11	9	11	8	10	11	9	6	9	10	9	11	8	10	11	9	6	9	10	9	11	8	10	11	9	6	9	10	39.1	39.1	39.1	43.237	394	394;429;432;409;268;144;152	0	21.75	By MS/MS	By MS/MS	By MS/MS
C9JP00;A0A0A0MQX8;Q9NR56-7;Q9NR56-6;Q9NR56-2;Q9NR56-5;Q9NR56;H7C4T5;Q9NR56-3;Q9NR56-4;A0A8I5KU79;O95205;B1AKI6;Q86VM6;A0A7P0T9I3;Q9NUK0-2;Q9NUK0;Q5VZF2-3;Q5VZF2-2;Q5VZF2;C9J4T8;C9JCX1;H7C4Y1;Q9NUK0-4;Q9NUK0-3	C9JP00;A0A0A0MQX8;Q9NR56-7;Q9NR56-6;Q9NR56-2;Q9NR56-5;Q9NR56;H7C4T5;Q9NR56-3;Q9NR56-4;A0A8I5KU79;O95205;B1AKI6;Q86VM6;A0A7P0T9I3;Q9NUK0-2;Q9NUK0;Q5VZF2-3;Q5VZF2-2;Q5VZF2	4;4;4;4;4;4;4;3;3;3;2;2;2;2;2;2;2;2;2;2;1;1;1;1;1	4;4;4;4;4;4;4;3;3;3;2;2;2;2;2;2;2;2;2;2;1;1;1;1;1	4;4;4;4;4;4;4;3;3;3;2;2;2;2;2;2;2;2;2;2;1;1;1;1;1	Muscleblind-like protein 1;Muscleblind-like protein 3;Muscleblind-like protein 2	MBNL1;MBLL;MBNL3;MBNL2	;;;;;;;;;;;;;;;;;;;	25	4	4	4	4	4	3	4	3	3	4	3	3	4	4	3	4	3	3	4	3	3	4	4	3	4	3	3	4	3	3	9.8	9.8	9.8	37.898	348	348;400;340;342;370;382;388;329;302;314;164;255;342;343;391;334;354;361;367;373;58;155;210;292;304	0	1.7059	By MS/MS	By MS/MS	By MS/MS
Q5T092;A0A0A0MR06;Q5T091;O15258;Q5T093	Q5T092;A0A0A0MR06;Q5T091;O15258;Q5T093	3;3;3;3;2	3;3;3;3;2	3;3;3;3;2	Protein RER1	RER1	;;;;	5	3	3	3	3	2	2	3	3	2	2	2	2	3	2	2	3	3	2	2	2	2	3	2	2	3	3	2	2	2	2	25.3	25.3	25.3	18.388	158	158;177;187;196;117	0	18.655	By MS/MS	By MS/MS	By matching
A0A0A0MR08;A0A8I5KXK1;O94966-7;O94966-6;O94966-5;A0A590UK03;A0A8I5KRW4;A0A8I5KV50;A0A8I5KT08;O94966-4;O94966-3;O94966;E7ESU0;O94966-2	A0A0A0MR08;A0A8I5KXK1;O94966-7;O94966-6;O94966-5;A0A590UK03;A0A8I5KRW4;A0A8I5KV50;A0A8I5KT08;O94966-4;O94966-3;O94966;E7ESU0	6;6;6;6;6;5;5;5;5;5;5;5;4;2	6;6;6;6;6;5;5;5;5;5;5;5;4;2	6;6;6;6;6;5;5;5;5;5;5;5;4;2	Ubiquitin carboxyl-terminal hydrolase 19;Ubiquitin carboxyl-terminal hydrolase	USP19	;;;;;;;;;;;;	14	6	6	6	5	5	3	4	4	4	2	1	1	5	5	3	4	4	4	2	1	1	5	5	3	4	4	4	2	1	1	6.8	6.8	6.8	154.64	1406	1406;1421;1372;1384;1419;1185;1191;1270;1369;1268;1281;1318;1180;660	0	10.31	By MS/MS	By MS/MS	By matching
A0A0A0MRI2;Q9UNH7;Q9UNH7-2;G3V5X9;H0YJF8;G3V4Z5;G3V2U1;G3V5U2	A0A0A0MRI2;Q9UNH7;Q9UNH7-2	15;15;13;5;2;2;1;1	15;15;13;5;2;2;1;1	15;15;13;5;2;2;1;1	Sorting nexin-6;Sorting nexin-6, N-terminally processed	SNX6	;;	8	15	15	15	13	11	12	14	13	12	12	12	14	13	11	12	14	13	12	12	12	14	13	11	12	14	13	12	12	12	14	40.7	40.7	40.7	47.804	418	418;406;290;227;144;157;120;132	0	50.599	By MS/MS	By MS/MS	By MS/MS
A0A0A0MRJ3;A0A8I5KSE4;Q8NEY1-5;Q8NEY1-7;Q8NEY1-4;Q8NEY1-2;Q8NEY1-3;Q8NEY1	A0A0A0MRJ3;A0A8I5KSE4;Q8NEY1-5;Q8NEY1-7;Q8NEY1-4;Q8NEY1-2;Q8NEY1-3;Q8NEY1	2;2;2;2;2;2;2;2	2;2;2;2;2;2;2;2	2;2;2;2;2;2;2;2	Neuron navigator 1	NAV1	;;;;;;;	8	2	2	2	1	1	1	2	2	1	1	2	1	1	1	1	2	2	1	1	2	1	1	1	1	2	2	1	1	2	1	1.6	1.6	1.6	197.4	1830	1830;2164;1483;1809;1817;1869;1874;1877	0.0090754	-1.1379	By MS/MS	By matching	By MS/MS
A0A0A0MRM8;A0A1Y0BRN3;Q9UM54-5;Q9UM54-2;Q9UM54-6;A0A0D9SGC1;A0A590UJ40;Q9UM54-4;Q9UM54-1;Q9UM54;A0A590UK22;A0A590UKB0;A0A590UJ75;A0A590UK86;A0A590UK71;A0A5F9ZI03;A0A590UJY4;A0A590UJW9	A0A0A0MRM8;A0A1Y0BRN3;Q9UM54-5;Q9UM54-2;Q9UM54-6;A0A0D9SGC1;A0A590UJ40;Q9UM54-4;Q9UM54-1;Q9UM54;A0A590UK22;A0A590UKB0;A0A590UJ75;A0A590UK86;A0A590UK71;A0A5F9ZI03;A0A590UJY4	10;9;9;9;9;8;8;8;8;8;7;7;7;6;5;5;5;1	10;9;9;9;9;8;8;8;8;8;7;7;7;6;5;5;5;1	10;9;9;9;9;8;8;8;8;8;7;7;7;6;5;5;5;1	Unconventional myosin-VI	MYO6	;;;;;;;;;;;;;;;;	18	10	10	10	9	8	7	9	7	5	3	8	5	9	8	7	9	7	5	3	8	5	9	8	7	9	7	5	3	8	5	11.7	11.7	11.7	145.01	1253	1253;1285;1253;1262;1285;962;1294;1285;1285;1294;878;924;926;690;634;661;664;194	0	45.052	By MS/MS	By MS/MS	By MS/MS
A0A0A0MRM9;Q14978-2;Q14978;S4R349;S4R402;S4R3C2	A0A0A0MRM9;Q14978-2;Q14978	37;37;36;12;6;6	37;37;36;12;6;6	2;2;1;0;0;0	Nucleolar and coiled-body phosphoprotein 1	NOLC1	;;	6	37	37	2	34	34	30	35	37	21	37	34	25	34	34	30	35	37	21	37	34	25	2	2	2	2	2	2	2	2	2	39	39	4.5	74.543	708	708;709;699;258;46;281	0	86.282	By MS/MS	By MS/MS	By MS/MS
A0A0A0MRP6;B7ZLQ5;P28370-2;P28370	A0A0A0MRP6;B7ZLQ5;P28370-2;P28370	22;22;22;22	3;3;3;3	3;3;3;3	Probable global transcription activator SNF2L1	SMARCA1	;;;	4	22	3	3	18	18	16	19	20	19	16	20	20	2	3	2	2	2	2	1	2	2	2	3	2	2	2	2	1	2	2	17.6	3.8	3.8	122.86	1058	1058;1070;1042;1054	0	0.35404	By MS/MS	By MS/MS	By matching
A0A0A0MRT6;Q8IZP0-2;Q8IZP0-4;Q8IZP0-3;Q8IZP0-5;Q8IZP0-6;Q8IZP0-9;Q8IZP0;B6VEX4;Q8IZP0-11;Q8IZP0-10;Q8IZP0-8;Q8IZP0-7;Q8IZP0-12	A0A0A0MRT6;Q8IZP0-2;Q8IZP0-4;Q8IZP0-3;Q8IZP0-5;Q8IZP0-6;Q8IZP0-9;Q8IZP0;B6VEX4;Q8IZP0-11;Q8IZP0-10;Q8IZP0-8;Q8IZP0-7;Q8IZP0-12	4;4;4;4;4;4;4;4;3;3;3;3;3;3	4;4;4;4;4;4;4;4;3;3;3;3;3;3	4;4;4;4;4;4;4;4;3;3;3;3;3;3	Abl interactor 1	ABI1	;;;;;;;;;;;;;	14	4	4	4	4	4	3	4	4	2	4	4	4	4	4	3	4	4	2	4	4	4	4	4	3	4	4	2	4	4	4	12.2	12.2	12.2	51.769	475	475;446;451;452;476;480;481;508;393;329;388;393;422;496	0	11.273	By MS/MS	By MS/MS	By matching
B4DZ84;D3DX48;A0A0A0MRU0;D3DX49;A0A0C4DH75;Q14168-5;Q14168-6;Q14168-2;Q14168-3;Q14168;Q14168-4	B4DZ84;D3DX48;A0A0A0MRU0;D3DX49;A0A0C4DH75;Q14168-5;Q14168-6;Q14168-2;Q14168-3;Q14168;Q14168-4	2;2;2;2;2;2;2;2;2;2;2	1;1;1;1;1;1;1;1;1;1;1	1;1;1;1;1;1;1;1;1;1;1	MAGUK p55 subfamily member 2	MPP2	;;;;;;;;;;	11	2	1	1	0	0	0	0	1	0	1	2	0	0	0	0	0	0	0	0	1	0	0	0	0	0	0	0	0	1	0	5.9	3.7	3.7	60.516	541	541;552;569;576;597;413;541;552;569;576;597	0	1.3043
A0A7I2YQR3;A0A0A0MRU9;E7ETY4;E9PC69;Q7KZI7-10;Q7KZI7-13;Q7KZI7-7;Q7KZI7-2;Q7KZI7-15;Q7KZI7-5;Q7KZI7-16;Q7KZI7-4;Q7KZI7-9;Q7KZI7-12;Q7KZI7-14;Q7KZI7-3;Q7KZI7-6;Q7KZI7-11;Q7KZI7-8;Q7KZI7;A0A7I2V3R3;A0A7I2YQF4;H0YNV4;A0A7I2YQF7;A0A7I2V4K8;A0A7I2V2U9;P27448-8;P27448-6;P27448-3;P27448-2;F5H6N2;F5H4F6;H0YKP9;A0A7I2V3B9;A0A7I2V5G3;A0A7I2V550;B4DIB3;A0A087X0I6;Q9P0L2-3;Q9P0L2;A0A7I2V4L1;A0A7I2V3K2;A0A7I2…	A0A7I2YQR3;A0A0A0MRU9;E7ETY4;E9PC69;Q7KZI7-10;Q7KZI7-13;Q7KZI7-7;Q7KZI7-2;Q7KZI7-15;Q7KZI7-5;Q7KZI7-16;Q7KZI7-4;Q7KZI7-9;Q7KZI7-12;Q7KZI7-14;Q7KZI7-3;Q7KZI7-6;Q7KZI7-11;Q7KZI7-8;Q7KZI7;A0A7I2V3R3;A0A7I2YQF4;H0YNV4;A0A7I2YQF7;A0A7I2V4K8;A0A7I2V2U9;P27448-8;P27448-6;P27448-3;P27448-2	7;7;7;7;7;7;7;7;7;7;7;7;7;7;7;7;7;7;7;7;5;4;4;4;4;4;4;4;4;4;3;3;3;3;3;3;3;3;3;3;2;2;2;2;2;2;2;2;1;1;1;1;1;1;1;1;1;1;1;1	7;7;7;7;7;7;7;7;7;7;7;7;7;7;7;7;7;7;7;7;5;4;4;4;4;4;4;4;4;4;3;3;3;3;3;3;3;3;3;3;2;2;2;2;2;2;2;2;1;1;1;1;1;1;1;1;1;1;1;1	3;3;3;3;3;3;3;3;3;3;3;3;3;3;3;3;3;3;3;3;3;0;0;0;0;0;0;0;0;0;2;2;0;0;0;0;0;0;0;0;0;0;0;0;0;0;0;0;0;0;0;0;0;0;0;0;0;0;0;0	Serine/threonine-protein kinase MARK2;MAP/microtubule affinity-regulating kinase 3	MARK2;MARK3	;;;;;;;;;;;;;;;;;;;;;;;;;;;;;	60	7	7	3	3	3	2	3	3	2	5	1	2	3	3	2	3	3	2	5	1	2	2	2	2	3	3	1	2	1	1	10.4	10.4	5.6	80.575	718	718;732;763;778;686;691;692;701;709;719;724;725;734;740;745;746;755;773;779;788;561;640;643;738;781;790;659;713;729;752;111;161;623;665;674;773;780;796;758;795;373;507;529;535;554;621;685;645;99;100;102;108;111;113;115;115;126;157;688;752	1	-2	By matching	By MS/MS	By matching
A0A0A0MRX1;Q12926-2;Q12926;B1AM48;C9JB16	A0A0A0MRX1;Q12926-2;Q12926;B1AM48	4;4;4;2;1	1;1;1;1;1	1;1;1;1;1	ELAV-like protein;ELAV-like protein 2	ELAVL2	;;;	5	4	1	1	3	2	4	3	3	2	2	2	3	1	0	1	1	1	0	0	0	1	1	0	1	1	1	0	0	0	1	8	2.8	2.8	42.632	389	389;346;359;189;90	0.0012349	-0.10077	By matching	By matching	By matching
A0A6I8PIQ6;A0A0A0MS45;J3KNI1;Q9H9E3;Q9H9E3-3;J3QLW1;E9PRT5;H3BSD2;H3BMV9;Q9H9E3-2	A0A6I8PIQ6;A0A0A0MS45;J3KNI1;Q9H9E3;Q9H9E3-3	3;3;3;3;2;1;1;1;1;1	3;3;3;3;2;1;1;1;1;1	3;3;3;3;2;1;1;1;1;1	Conserved oligomeric Golgi complex subunit 4	COG4	;;;;	10	3	3	3	1	1	1	1	3	1	2	1	1	1	1	1	1	3	1	2	1	1	1	1	1	1	3	1	2	1	1	4.7	4.7	4.7	86.765	764	764;768;789;785;712;72;96;126;189;337	0	1.0785	By matching	By matching	By MS/MS
A0A0A0MS51;A0A0A0MT01;P06396-2;P06396-4;P06396-3;P06396;A0A0U1RQL8;Q5T0I0	A0A0A0MS51;A0A0A0MT01;P06396-2;P06396-4;P06396-3;P06396	6;6;6;6;6;6;2;2	1;1;1;1;1;1;0;0	1;1;1;1;1;1;0;0	Gelsolin	GSN	;;;;;	8	6	1	1	4	3	5	4	4	4	6	5	3	0	1	1	1	1	0	1	1	0	0	1	1	1	1	0	1	1	0	9.9	1.1	1.1	82.525	748	748;767;731;739;742;782;232;260	0.0083622	-1.0197	By matching	By matching	By matching
A0A0A0MSA4;A0A0A0MRA8;Q9Y2J2-2;Q9Y2J2;A8K968;Q9Y2J2-4;Q9Y2J2-3;A0A1B0GTF8;A0A0J9YY18;A0A0J9YW31;J3KT37;J3QS55;A0A0J9YW26;A0A0J9YWN0;A0A0J9YWE1;A0A0J9YWS4;J3QRQ6;J3KS70;J3QLU5;J3QKY2;J3KRD1;J3QKK4;J3QR33	A0A0A0MSA4;A0A0A0MRA8;Q9Y2J2-2;Q9Y2J2;A8K968;Q9Y2J2-4;Q9Y2J2-3;A0A1B0GTF8	16;15;15;15;13;13;10;8;5;4;3;3;3;3;3;3;2;2;2;2;2;2;2	14;13;13;13;11;11;9;7;5;4;2;3;3;3;3;3;2;2;2;2;2;2;2	12;11;11;11;9;10;8;6;5;4;1;3;3;3;3;3;2;2;2;2;2;2;2	Band 4.1-like protein 3;Band 4.1-like protein 3, N-terminally processed	EPB41L3	;;;;;;;	23	16	14	12	13	15	12	16	13	11	15	12	8	11	13	10	14	11	9	13	10	6	9	11	9	12	9	7	11	8	5	20.8	19.2	17.3	116.17	1046	1046;918;865;1087;756;883;612;571;325;183;147;162;188;189;194;197;79;90;96;113;116;125;127	0	26.211	By MS/MS	By MS/MS	By MS/MS
A0A0A0MSA9;A0A0C4DG49;P15151-3;P15151-2;P15151-4;P15151	A0A0A0MSA9;A0A0C4DG49;P15151-3;P15151-2;P15151-4;P15151	2;2;2;2;2;2	2;2;2;2;2;2	2;2;2;2;2;2	Poliovirus receptor	PVR	;;;;;	6	2	2	2	2	1	1	2	2	1	2	1	2	2	1	1	2	2	1	2	1	2	2	1	1	2	2	1	2	1	2	6.4	6.4	6.4	42.882	392	392;417;364;372;392;417	0	1.0368	By MS/MS	By matching	By matching
A0A0A0MSH9;A0A494C0F0	A0A0A0MSH9	11;5	1;1	1;1		CHD1L		2	11	1	1	9	8	4	11	8	5	6	8	5	1	1	1	1	1	1	1	1	1	1	1	1	1	1	1	1	1	1	17	2.2	2.2	92.955	825	825;293	0.0091013	-1.1116	By matching	By matching	By matching
A0A0A0MSS3;Q8ND83;C9JP03;Q5T6P2;C9JD09;C9JUW9;X6RDJ2;Q5T6P1;X6RGK9;A0A0C4DFN6;Q8ND83-2;Q8ND83-4;Q9P270	A0A0A0MSS3;Q8ND83;C9JP03;Q5T6P2;C9JD09;C9JUW9;X6RDJ2;Q5T6P1;X6RGK9;A0A0C4DFN6;Q8ND83-2;Q8ND83-4;Q9P270	2;2;1;1;1;1;1;1;1;1;1;1;1	2;2;1;1;1;1;1;1;1;1;1;1;1	2;2;1;1;1;1;1;1;1;1;1;1;1	SLAIN motif-containing protein 1;SLAIN motif-containing protein 2	SLAIN1;SLAIN2	;;;;;;;;;;;;	13	2	2	2	1	2	1	1	2	1	1	1	1	1	2	1	1	2	1	1	1	1	1	2	1	1	2	1	1	1	1	4.9	4.9	4.9	62.196	590	590;568;99;111;135;147;205;228;240;349;305;426;581	0.0078148	-0.99044	By matching	By MS/MS	By matching
Q5T6K7;E9PI99;A0A0A0MT00;Q5T6K5;Q13952-6;Q13952-7;Q13952-2;Q13952-5;Q13952-3;Q13952;E9PJA8;E9PQR2;E9PL11;Q13952-4	Q5T6K7;E9PI99;A0A0A0MT00;Q5T6K5;Q13952-6;Q13952-7;Q13952-2;Q13952-5;Q13952-3;Q13952;E9PJA8;E9PQR2;E9PL11;Q13952-4	2;2;2;2;2;2;2;2;2;2;1;1;1;1	2;2;2;2;2;2;2;2;2;2;1;1;1;1	2;2;2;2;2;2;2;2;2;2;1;1;1;1	Nuclear transcription factor Y subunit gamma	NFYC	;;;;;;;;;;;;;	14	2	2	2	1	2	1	2	2	1	2	1	1	1	2	1	2	2	1	2	1	1	1	2	1	2	2	1	2	1	1	15.5	15.5	15.5	14.909	129	129;141;179;313;301;334;335;354;439;458;52;60;95;297	0.008643	-1.0215	By matching	By matching	By matching
A0A0A0MT32;P38571-2;P38571;Q5T073	A0A0A0MT32;P38571-2;P38571;Q5T073	2;2;2;1	2;2;2;1	2;2;2;1	Lysosomal acid lipase/cholesteryl ester hydrolase	LIPA	;;;	4	2	2	2	1	2	1	2	2	2	2	2	2	1	2	1	2	2	2	2	2	2	1	2	1	2	2	2	2	2	2	9.5	9.5	9.5	32.57	283	283;343;399;290	0	2.2156	By MS/MS	By matching	By MS/MS
A0A0A0MT33;Q9UPN6;Q9UPN6-2	A0A0A0MT33;Q9UPN6;Q9UPN6-2	7;7;7	4;4;4	4;4;4	Protein SCAF8	SCAF8	;;	3	7	4	4	3	4	4	5	5	3	5	6	4	1	2	2	3	3	1	3	3	2	1	2	2	3	3	1	3	3	2	7	5.1	5.1	148.86	1349	1349;1271;1337	0	3.0758	By MS/MS	By MS/MS	By MS/MS
A0A0A0MT83;P26440;A0A0S2Z4K7;P26440-2;H0YLC3;H0YKV0;H0YN10;H7C4G6;A0A087WVD3	A0A0A0MT83;P26440;A0A0S2Z4K7;P26440-2;H0YLC3	6;6;5;5;3;2;2;2;1	6;6;5;5;3;2;2;2;1	6;6;5;5;3;2;2;2;1	Isovaleryl-CoA dehydrogenase, mitochondrial	IVD	;;;;	9	6	6	6	4	4	3	4	3	4	5	4	6	4	4	3	4	3	4	5	4	6	4	4	3	4	3	4	5	4	6	11.8	11.8	11.8	46.319	423	423;426;393;396;243;145;212;307;211	0	3.8848	By matching	By matching	By MS/MS
A0A0A0MTB8;Q8NI36	A0A0A0MTB8;Q8NI36	25;25	25;25	25;25	WD repeat-containing protein 36	WDR36	;	2	25	25	25	22	18	11	19	21	15	21	21	15	22	18	11	19	21	15	21	21	15	22	18	11	19	21	15	21	21	15	32.1	32.1	32.1	99.365	895	895;951	0	31.153	By MS/MS	By MS/MS	By MS/MS
A0A0A0MTH3;Q13418-2;Q13418;Q13418-3;A0A087WWY6	A0A0A0MTH3;Q13418-2;Q13418;Q13418-3	6;6;6;5;1	6;6;6;5;1	6;6;6;5;1	Integrin-linked protein kinase	ILK	;;;	5	6	6	6	6	3	2	6	5	2	5	4	2	6	3	2	6	5	2	5	4	2	6	3	2	6	5	2	5	4	2	17.2	17.2	17.2	54.611	483	483;391;452;318;111	0	9.3129	By MS/MS	By matching	By matching
A0A0A0MTI1;Q15392-2;Q15392;A0A3B3IRV7;A0A3B3ISR5;A0A3B3ITT9	A0A0A0MTI1;Q15392-2;Q15392	10;10;10;1;1;1	10;10;10;1;1;1	10;10;10;1;1;1	Delta(24)-sterol reductase	DHCR24	;;	6	10	10	10	8	10	8	9	10	9	9	9	8	8	10	8	9	10	9	9	9	8	8	10	8	9	10	9	9	9	8	17.2	17.2	17.2	61.446	528	528;475;516;133;153;167	0	9.7985	By MS/MS	By MS/MS	By MS/MS
A0A0A0MTL5;Q13309;A0A7I2V413;D6RAG5;A0A7I2YQB7;D6RF40;D6R9R7;A0A7I2V5B8;A0A7I2YQC7;A0A7I2V2J7;A0A7P0S4R7;Q13309-4;Q13309-2	A0A0A0MTL5;Q13309;A0A7I2V413;D6RAG5;A0A7I2YQB7;D6RF40;D6R9R7;A0A7I2V5B8;A0A7I2YQC7;A0A7I2V2J7;A0A7P0S4R7;Q13309-4;Q13309-2	2;2;1;1;1;1;1;1;1;1;1;1;1	2;2;1;1;1;1;1;1;1;1;1;1;1	2;2;1;1;1;1;1;1;1;1;1;1;1	S-phase kinase-associated protein 2	SKP2	;;;;;;;;;;;;	13	2	2	2	2	1	1	2	2	1	2	2	2	2	1	1	2	2	1	2	2	2	2	1	1	2	2	1	2	2	2	5.9	5.9	5.9	51.497	458	458;424;103;217;256;264;358;360;362;374;379;210;410	0	3.0147	By matching	By matching	By MS/MS
Q5T2B5;A0A8I5KU22;A0A8I5KQQ5;A0A8I5QJI3;A0A0A0MTN0;Q13617;Q13617-2;A0A0D9SET6;A0A8I5KYP8;A0A8I5KVR3;A0A8I5KUA9;A0A8I5KYZ8;A0A8I5KXB2;A0A8I5KY75;A0A8I5KVE2;A0A8I5KTY5;A0A8I5KS98;A0A8I5QKN3;A0A8I5KPX0;A0A8I5KR51;Q5T2B7;A0A8I5KSW7;A0A8I5KYM7;A0A8I5KV54;A0A8I5KTY2;A0A8I5KWB8;A0A8I5KUA0;A0A8I5KYA3	Q5T2B5;A0A8I5KU22;A0A8I5KQQ5;A0A8I5QJI3;A0A0A0MTN0;Q13617;Q13617-2;A0A0D9SET6;A0A8I5KYP8;A0A8I5KVR3;A0A8I5KUA9;A0A8I5KYZ8;A0A8I5KXB2	16;16;16;16;16;16;16;15;15;14;14;10;9;7;4;4;4;4;4;2;2;2;2;2;2;2;1;1	16;16;16;16;16;16;16;15;15;14;14;10;9;7;4;4;4;4;4;2;2;2;2;2;2;2;1;1	16;16;16;16;16;16;16;15;15;14;14;10;9;7;4;4;4;4;4;2;2;2;2;2;2;2;1;1	Cullin-2	CUL2	;;;;;;;;;;;;	28	16	16	16	14	12	8	12	10	12	14	12	14	14	12	8	12	10	12	14	12	14	14	12	8	12	10	12	14	12	14	25.6	25.6	25.6	81.077	694	694;711;716;758;758;745;764;706;753;682;742;472;394;249;238;240;242;249;256;87;90;112;141;148;166;204;49;78	0	14.834	By MS/MS	By MS/MS	By MS/MS
A0A0A6YYA0;Q86XR7-2;Q9Y3B3-2;Q9Y3B3;G3V2Y2	A0A0A6YYA0;Q86XR7-2;Q9Y3B3-2;Q9Y3B3	7;7;7;7;1	7;7;7;7;1	7;7;7;7;1	Transmembrane emp24 domain-containing protein 7	TMED7-TICAM2;TMED7	;;;	5	7	7	7	4	5	2	7	6	6	6	6	4	4	5	2	7	6	6	6	6	4	4	5	2	7	6	6	6	6	4	39.4	39.4	39.4	21.233	188	188;404;188;224;81	0	19.071	By MS/MS	By MS/MS	By MS/MS
A0A0A6YYI3;Q9NQ55-2;Q9NQ55;Q9NQ55-3;A0A0B4J1V8;A8MV53;C9J3W3;H7C446;C9JHF7	A0A0A6YYI3;Q9NQ55-2;Q9NQ55;Q9NQ55-3;A0A0B4J1V8;A8MV53;C9J3W3	13;13;13;13;12;11;7;4;2	13;13;13;13;12;11;7;4;2	13;13;13;13;12;11;7;4;2	Suppressor of SWI4 1 homolog	PPAN-P2RY11;PPAN	;;;;;;	9	13	13	13	10	11	7	8	13	13	13	13	10	10	11	7	8	13	13	13	13	10	10	11	7	8	13	13	13	13	10	32.7	32.7	32.7	58.199	520	520;460;473;520;794;420;210;208;97	0	24.08	By MS/MS	By MS/MS	By MS/MS
A0A0A6YYJ8;Q96HJ9-2;Q9Y383-3;Q9Y383-2;Q96HJ9	A0A0A6YYJ8;Q96HJ9-2;Q9Y383-3;Q9Y383-2	28;28;27;27;1	1;1;0;0;1	1;1;0;0;1	UPF0562 protein C7orf55;Putative RNA-binding protein Luc7-like 2	LUC7L2;C7orf55	;;;	5	28	1	1	27	25	22	24	25	23	27	27	22	1	1	1	1	0	1	1	1	0	1	1	1	1	0	1	1	1	0	49.1	2.4	2.4	54.223	458	458;458;389;391;113	0	1.5603	By MS/MS	By MS/MS	By matching
A0A0A6YYL4;P57737-2;P57737-4;P57737;P57737-3;I3L167;E7EP81;I3L351;I3L212;I3L426	A0A0A6YYL4;P57737-2;P57737-4;P57737;P57737-3;I3L167	8;8;8;8;8;4;3;1;1;1	8;8;8;8;8;4;3;1;1;1	8;8;8;8;8;4;3;1;1;1	Coronin;Coronin-7	CORO7-PAM16;CORO7	;;;;;	10	8	8	8	5	6	4	4	5	5	7	7	4	5	6	4	4	5	5	7	7	4	5	6	4	4	5	5	7	7	4	12.4	12.4	12.4	114.16	1048	1048;840;907;925;1048;535;367;119;205;206	0	5.9649	By MS/MS	By MS/MS	By MS/MS
A0A0B4J1V9;Q9NRZ9-4;Q9NRZ9-2;Q9NRZ9;Q9NRZ9-3;Q9NRZ9-6;Q9NRZ9-5;A0A087WSW7;F6XU50;Q9NRZ9-8;Q9NRZ9-7;B1ALG6;Q9NW36;Q9NRZ9-9;Q76H82	A0A0B4J1V9;Q9NRZ9-4;Q9NRZ9-2;Q9NRZ9;Q9NRZ9-3;Q9NRZ9-6;Q9NRZ9-5;A0A087WSW7;F6XU50	19;19;19;19;18;17;17;16;16;8;8;5;4;2;1	19;19;19;19;18;17;17;16;16;8;8;5;4;2;1	19;19;19;19;18;17;17;16;16;8;8;5;4;2;1	Lymphoid-specific helicase	HELLS	;;;;;;;;	15	19	19	19	17	15	11	14	15	15	16	16	14	17	15	11	14	15	15	16	16	14	17	15	11	14	15	15	16	16	14	24	24	24	102.71	884	884;782;822;838;806;708;740;700;714;315;345;192;310;129;97	0	27.63	By MS/MS	By MS/MS	By MS/MS
A0A0B4J1W3;Q9BXJ9-4;Q6N069;Q6N069-5;Q6N069-4;Q6N069-3;Q6N069-2	A0A0B4J1W3;Q9BXJ9-4	59;39;7;6;6;6;6	1;0;0;0;0;0;0	1;0;0;0;0;0;0	N-alpha-acetyltransferase 15, NatA auxiliary subunit	NAA15	;	7	59	1	1	50	49	43	53	55	46	53	55	50	1	1	1	1	1	0	1	0	1	1	1	1	1	1	0	1	0	1	69	1	1	101.2	865	865;526;864;311;429;516;530	0.0080948	-1.0014	By matching	By matching	By matching
A0A0B4J1Z1;C9JAB2;Q16629-3;Q16629-2;Q16629-4;Q16629;F8WEA1	A0A0B4J1Z1;C9JAB2;Q16629-3;Q16629-2;Q16629-4;Q16629	13;13;13;13;13;13;5	13;13;13;13;13;13;5	12;12;12;12;12;12;5	Serine/arginine-rich splicing factor 7	SRSF7	;;;;;	7	13	13	12	13	13	12	13	12	11	13	12	11	13	13	12	13	12	11	13	12	11	12	12	11	12	11	10	12	11	10	77.4	77.4	77.4	15.763	137	137;235;132;135;226;238;51	0	61.885	By MS/MS	By MS/MS	By MS/MS
A0A0B4J1Z5;P52657	A0A0B4J1Z5;P52657	2;2	2;2	2;2	Transcription initiation factor IIA subunit 2	GTF2A2	;	2	2	2	2	1	0	1	1	1	1	1	1	0	1	0	1	1	1	1	1	1	0	1	0	1	1	1	1	1	1	0	41.9	41.9	41.9	8.4534	74	74;109	0	1.4645	By matching		By matching
A0A0B4J269;Q13509;Q13509-2;G3V2A3;G3V5W4;G3V2R8;G3V3R4;G3V2N6	A0A0B4J269;Q13509;Q13509-2	21;21;20;6;1;1;1;1	1;1;1;0;0;0;0;0	1;1;1;0;0;0;0;0	Tubulin beta-3 chain	TUBB3	;;	8	21	1	1	20	18	17	18	21	16	20	19	19	1	1	1	1	1	1	1	1	1	1	1	1	1	1	1	1	1	1	20.6	2.3	2.3	88.381	797	797;450;378;189;97;118;148;164	0	15.043	By MS/MS	By MS/MS	By MS/MS
A0A0B4J2A0;Q9UHJ6	A0A0B4J2A0;Q9UHJ6	7;7	7;7	7;7	Sedoheptulokinase	TRPV1;SHPK	;	2	7	7	7	5	5	2	2	4	4	5	5	5	5	5	2	2	4	4	5	5	5	5	5	2	2	4	4	5	5	5	20.9	20.9	20.9	51.504	478	478;478	0.0085886	-1.0645	By matching	By matching	By matching
Q5W0H4;A0A0B4J2C3;P13693;J3KPG2;P13693-2;E9PJF7;H0YCX0;Q9HAU6;Q56UQ5	Q5W0H4;A0A0B4J2C3;P13693;J3KPG2;P13693-2;E9PJF7	19;19;19;14;12;11;5;3;3	19;19;19;14;12;11;5;3;3	19;19;19;14;12;11;5;3;3	Translationally-controlled tumor protein	TPT1	;;;;;	9	19	19	19	16	15	17	18	17	17	18	16	18	16	15	17	18	17	17	18	16	18	16	15	17	18	17	17	18	16	18	60.1	60.1	60.1	21.525	188	188;197;172;160;138;162;77;139;140	0	87.727	By MS/MS	By MS/MS	By MS/MS
A0A0B4J2E5;Q15269;C9J544;A0A0J9YX21	A0A0B4J2E5;Q15269	15;15;3;1	15;15;3;1	13;13;3;1	Periodic tryptophan protein 2 homolog	PWP2	;	4	15	15	13	11	13	9	13	11	12	10	14	11	11	13	9	13	11	12	10	14	11	9	11	7	11	9	10	8	12	9	18	18	15.8	102.45	919	919;919;186;79	0	50.357	By MS/MS	By MS/MS	By MS/MS
A0A0B4J2G4;Q15345;A0A087WTU1;Q15345-3;A0A087X0S7;A0A087WTI9	A0A0B4J2G4;Q15345;A0A087WTU1;Q15345-3;A0A087X0S7	6;6;5;5;3;1	6;6;5;5;3;1	6;6;5;5;3;1	Leucine-rich repeat-containing protein 41	LRRC41	;;;;	6	6	6	6	6	6	6	4	6	6	5	6	5	6	6	6	4	6	6	5	6	5	6	6	6	4	6	6	5	6	5	10.4	10.4	10.4	86.238	790	790;812;620;729;521;227	0	12.107	By MS/MS	By MS/MS	By MS/MS
A0A0C4DFV9;Q01105-2;Q01105-3;Q01105-4;P0DME0	A0A0C4DFV9;Q01105-2;Q01105-3;Q01105-4;P0DME0	18;18;17;17;9	1;1;0;0;0	1;1;0;0;0	Protein SET;Protein SETSIP	SET;SETSIP	;;;;	5	18	1	1	18	18	17	17	18	18	18	17	18	1	1	1	1	1	1	1	1	1	1	1	1	1	1	1	1	1	1	52.4	5.1	5.1	34.475	296	296;277;265;268;302	0	1.9618	By MS/MS	By matching	By MS/MS
A0A0C4DFX9;Q9H3P2;H0Y3X6;C9JHL4;C9JEM7;H7C2C7;Q9H3P2-7;H7C0W2;H7C3C2;F8W954;F8WF98;H7C2M8	A0A0C4DFX9;Q9H3P2;H0Y3X6;C9JHL4	7;7;6;4;3;3;3;2;1;1;1;1	7;7;6;4;3;3;3;2;1;1;1;1	7;7;6;4;3;3;3;2;1;1;1;1	Negative elongation factor A	NELFA	;;;	12	7	7	7	7	5	2	5	5	4	6	4	4	7	5	2	5	5	4	6	4	4	7	5	2	5	5	4	6	4	4	15.4	15.4	15.4	58.499	539	539;528;532;283;208;246;265;187;65;86;102;125	0	10.131	By MS/MS	By MS/MS	By MS/MS
A0A0C4DG07;O60934;A0A087X1V5	A0A0C4DG07;O60934	3;3;1	3;3;1	3;3;1	Nibrin	NBN	;	3	3	3	3	2	2	1	2	3	2	2	1	2	2	2	1	2	3	2	2	1	2	2	2	1	2	3	2	2	1	2	5.4	5.4	5.4	75.968	672	672;754;124	0	3.5696	By MS/MS	By MS/MS	By MS/MS
C9J9K3;A0A0C4DG17;P08865;A0A8I5KQE6;F8WD59	C9J9K3;A0A0C4DG17;P08865;A0A8I5KQE6;F8WD59	23;23;23;19;14	23;23;23;19;14	23;23;23;19;14	40S ribosomal protein SA	RPSA	;;;;	5	23	23	23	21	23	23	22	22	21	22	21	23	21	23	23	22	22	21	22	21	23	21	23	23	22	22	21	22	21	23	77.2	77.2	77.2	29.404	263	263;300;295;295;116	0	323.31	By MS/MS	By MS/MS	By MS/MS
E9PEZ7;E7EW77;E7EP65;A0A0C4DG21;A0A7D9NKC8;F8WAL6;Q9NYB9-2;Q9NYB9-4;Q9NYB9;E7EUA1;F8WAU3;F8WCD7;F8WAZ8;F8WBL5;A0A0A0MQU9;F8WEB9;Q9NYB9-3	E9PEZ7;E7EW77;E7EP65;A0A0C4DG21;A0A7D9NKC8;F8WAL6;Q9NYB9-2;Q9NYB9-4;Q9NYB9;E7EUA1;F8WAU3;F8WCD7;F8WAZ8;F8WBL5;A0A0A0MQU9;F8WEB9;Q9NYB9-3	2;2;2;2;2;2;2;2;2;1;1;1;1;1;1;1;1	2;2;2;2;2;2;2;2;2;1;1;1;1;1;1;1;1	2;2;2;2;2;2;2;2;2;1;1;1;1;1;1;1;1	Abl interactor 2	ABI2	;;;;;;;;;;;;;;;;	17	2	2	2	1	0	0	0	0	1	1	1	1	1	0	0	0	0	1	1	1	1	1	0	0	0	0	1	1	1	1	5	5	5	49.25	458	458;480;486;507;513;542;475;507;513;44;53;59;75;87;104;108;401	0.0018215	-0.43135	By MS/MS
A0A0C4DG89;Q7L014;D6RJA6;H0Y9U3	A0A0C4DG89;Q7L014	36;36;15;2	36;36;15;2	35;35;14;2	Probable ATP-dependent RNA helicase DDX46	DDX46	;	4	36	36	35	31	33	31	30	30	30	32	31	28	31	33	31	30	30	30	32	31	28	31	33	30	30	30	30	31	31	27	35.1	35.1	34.4	117.46	1032	1032;1031;471;70	0	105.47	By MS/MS	By MS/MS	By MS/MS
A0A0C4DGA2;O75521-2;O75521;F1LLU7;F8WAW4;C9JB63;F8W6J1	A0A0C4DGA2;O75521-2;O75521;F1LLU7;F8WAW4;C9JB63	11;11;11;7;6;6;4	11;11;11;7;6;6;4	11;11;11;7;6;6;4	Enoyl-CoA delta isomerase 2, mitochondrial	ECI2	;;;;;	7	11	11	11	11	10	6	11	11	8	9	8	7	11	10	6	11	11	8	9	8	7	11	10	6	11	11	8	9	8	7	28.8	28.8	28.8	40.183	364	364;359;394;197;140;220;152	0	18.626	By MS/MS	By MS/MS	By MS/MS
A0A0C4DGA6;Q14527;Q14527-2;H7C5K0	A0A0C4DGA6;Q14527;Q14527-2	15;15;13;5	15;15;13;5	15;15;13;5	Helicase-like transcription factor	HLTF	;;	4	15	15	15	11	11	7	11	9	8	10	9	7	11	11	7	11	9	8	10	9	7	11	11	7	11	9	8	10	9	7	19.9	19.9	19.9	113.86	1008	1008;1009;887;425	0	16.241	By MS/MS	By MS/MS	By matching
E9PDE4;E7ES10;E9PCH5;A0A6Q8PG72;E7EVY3;B7Z574;A0A0C4DGB5;A0A6Q8PH20;P20810-8;P20810-2;P20810;P20810-5;P20810-10;P20810-6;D6RBZ8;E7EQK6;E7EN75;H0Y944;H0YA91;F8W7E0;E7EQ12;H0YD33;E7EQA0;H0Y7F0;H0Y9H6;A0A6Q8PFF6;A0A6Q8PFE5;A0A6Q8PGG5;A0A6Q8PGN6;P20810-3;P20810-4;P20810-9;P20810-7	E9PDE4;E7ES10;E9PCH5;A0A6Q8PG72;E7EVY3;B7Z574;A0A0C4DGB5;A0A6Q8PH20;P20810-8;P20810-2;P20810;P20810-5;P20810-10;P20810-6;D6RBZ8;E7EQK6;E7EN75;H0Y944;H0YA91;F8W7E0;E7EQ12;H0YD33;E7EQA0;H0Y7F0;H0Y9H6;A0A6Q8PFF6;A0A6Q8PFE5;A0A6Q8PGG5;A0A6Q8PGN6;P20810-3;P20810-4;P20810-9;P20810-7	2;2;2;2;2;2;2;2;2;2;2;2;2;2;1;1;1;1;1;1;1;1;1;1;1;1;1;1;1;1;1;1;1	2;2;2;2;2;2;2;2;2;2;2;2;2;2;1;1;1;1;1;1;1;1;1;1;1;1;1;1;1;1;1;1;1	2;2;2;2;2;2;2;2;2;2;2;2;2;2;1;1;1;1;1;1;1;1;1;1;1;1;1;1;1;1;1;1;1	Calpastatin	CAST	;;;;;;;;;;;;;;;;;;;;;;;;;;;;;;;;	33	2	2	2	1	1	2	1	1	1	2	2	1	1	1	2	1	1	1	2	2	1	1	1	2	1	1	1	2	2	1	3.3	3.3	3.3	69.007	636	636;642;673;681;693;694;741;754;686;695;708;756;769;791;82;156;156;288;301;393;423;430;431;436;465;609;615;662;704;590;667;750;772	0.00062035	-0.030121	By MS/MS	By matching	By MS/MS
A0A0C4DGB6;CON__P02768-1;P02768;H0YA55;B7WNR0;D6RHD5;C9JKR2;P02768-2;A0A087WWT3;P02768-3;H7C013	A0A0C4DGB6;CON__P02768-1;P02768;H0YA55;B7WNR0;D6RHD5;C9JKR2;P02768-2;A0A087WWT3;P02768-3	16;16;16;14;13;12;11;11;10;10;4	8;8;8;6;7;6;5;5;5;5;2	8;8;8;6;7;6;5;5;5;5;2	Serum albumin	ALB	;;;;;;;;;	11	16	8	8	11	11	15	12	11	15	12	10	15	3	3	7	4	4	7	4	3	7	3	3	7	4	4	7	4	3	7	24.5	19	19	69.226	604	604;609;609;454;494;459;417;417;396;396;197	0	20.581	By MS/MS	By MS/MS	By MS/MS
A0A0C4DGB9	A0A0C4DGB9	2	1	1		PPA2		1	2	1	1	2	2	2	2	2	2	2	2	2	1	1	1	1	1	1	1	1	1	1	1	1	1	1	1	1	1	1	38.1	12.7	12.7	7.4054	63	63	0.00031506	0.23287	By MS/MS	By MS/MS	By MS/MS
E9PIY1;A0A0C4DGG1;Q9UKS6;E9PJ75;E9PNM9;E9PJ33	E9PIY1;A0A0C4DGG1;Q9UKS6;E9PJ75;E9PNM9	3;3;3;2;2;1	3;3;3;2;2;1	3;3;3;2;2;1	Protein kinase C and casein kinase substrate in neurons protein 3	PACSIN3	;;;;	6	3	3	3	1	1	0	0	1	1	2	2	1	1	1	0	0	1	1	2	2	1	1	1	0	0	1	1	2	2	1	11.2	11.2	11.2	37.213	320	320;405;424;142;148;69	0	2.4088	By MS/MS	By matching
A0A2R8Y425;A0A2R8Y5J0;A0A2R8YFK9;A0A2U3TZM0;A0A2R8YFD8;F5GWX5;A0A2R8Y212;A0A2R8Y521;A0A0C4DGG9;Q14839;Q14839-2;A0A2R8YD40;A0A2R8YDJ9;A0A2R8Y4X2;A0A2R8YDW2;A0A2R8Y8C1;A0A2R8YER1;A0A2R8Y445;A0A2R8Y5Z7;A0A2R8Y7I0;A0A2R8Y685;A0A2R8Y8B3;A0A2R8Y7M9;Q8TDI0;A0A2R8YE38;A0A2R8Y5M9;K7EMY3;F5H6N4;F2Z2R5;I3L229;H7C3H7;H7C0J3	A0A2R8Y425;A0A2R8Y5J0;A0A2R8YFK9;A0A2U3TZM0;A0A2R8YFD8;F5GWX5;A0A2R8Y212;A0A2R8Y521;A0A0C4DGG9;Q14839;Q14839-2;A0A2R8YD40;A0A2R8YDJ9;A0A2R8Y4X2;A0A2R8YDW2;A0A2R8Y8C1;A0A2R8YER1;A0A2R8Y445;A0A2R8Y5Z7;A0A2R8Y7I0;A0A2R8Y685	28;28;28;28;28;28;28;28;28;28;28;26;26;24;23;20;19;19;15;14;14;13;12;8;7;7;6;2;2;1;1;1	28;28;28;28;28;28;28;28;28;28;28;26;26;24;23;20;19;19;15;14;14;13;12;8;7;7;6;2;2;1;1;1	21;21;21;21;21;21;21;21;21;21;21;19;19;17;16;14;13;13;10;11;10;9;10;3;5;5;2;2;0;0;0;0	Chromodomain-helicase-DNA-binding protein 4	CHD4	;;;;;;;;;;;;;;;;;;;;	32	28	28	21	10	15	20	6	25	20	5	22	18	10	15	20	6	25	20	5	22	18	9	12	15	5	20	15	4	17	14	20.3	20.3	15.7	215.49	1889	1889;1892;1899;1902;1903;1905;1914;1920;1937;1912;1940;1484;1554;1262;1215;1669;1645;1671;1425;605;1377;1147;560;1954;458;554;1060;354;1225;249;277;383	0	117.61	By matching	By MS/MS	By MS/MS
A0A0C4DGH0;Q5ZPR3;H0YL10;Q5ZPR3-2;Q5ZPR3-3;Q5ZPR3-4;H0YN29;H0YLT8;H0YN85;H0YK40;H0YK59	A0A0C4DGH0;Q5ZPR3;H0YL10;Q5ZPR3-2;Q5ZPR3-3;Q5ZPR3-4;H0YN29	4;4;3;3;3;3;2;1;1;1;1	4;4;3;3;3;3;2;1;1;1;1	4;4;3;3;3;3;2;1;1;1;1	CD276 antigen	CD276	;;;;;;	11	4	4	4	2	3	2	4	4	3	4	3	0	2	3	2	4	4	3	4	3	0	2	3	2	4	4	3	4	3	0	19.6	19.6	19.6	41.767	388	388;534;199;316;493;533;170;132;136;156;165	0	23.198	By matching	By MS/MS	By matching
A0A0C4DGQ5;P04632;A0A075B7C0;K7ELJ7;U3KQE2;K7EIV0;K7EKD8;K7EM73;U3KPR7;K7ES78;K7EMQ1;Q96L46	A0A0C4DGQ5;P04632;A0A075B7C0;K7ELJ7;U3KQE2;K7EIV0;K7EKD8;K7EM73;U3KPR7	10;10;9;9;8;8;8;7;6;1;1;1	10;10;9;9;8;8;8;7;6;1;1;1	10;10;9;9;8;8;8;7;6;1;1;1	Calpain small subunit 1	CAPNS1	;;;;;;;;	12	10	10	10	9	8	0	9	9	8	8	8	10	9	8	0	9	9	8	8	8	10	9	8	0	9	9	8	8	8	10	39.1	39.1	39.1	33.786	322	322;268;197;278;161;196;238;163;100;72;94;248	0	42.025	By MS/MS	By MS/MS
A0A0C4DGQ6;Q96P16;Q96P16-3;K7EQR8;K7EP82	A0A0C4DGQ6;Q96P16;Q96P16-3	15;15;11;4;4	10;10;8;2;4	10;10;8;2;4	Regulation of nuclear pre-mRNA domain-containing protein 1A	RPRD1A	;;	5	15	10	10	12	11	11	10	13	12	9	13	12	8	8	6	7	9	8	5	9	8	8	8	6	7	9	8	5	9	8	56.1	42.2	42.2	32.916	289	289;312;276;73;123	0	12.691	By MS/MS	By MS/MS	By MS/MS
A0A0C4DGS1;P39656;P39656-3;P39656-2;U3KQ84	A0A0C4DGS1;P39656;P39656-3;P39656-2;U3KQ84	18;18;17;15;9	18;18;17;15;9	18;18;17;15;9	Dolichyl-diphosphooligosaccharide--protein glycosyltransferase 48 kDa subunit	DDOST	;;;;	5	18	18	18	14	13	13	15	15	17	14	16	15	14	13	13	15	15	17	14	16	15	14	13	13	15	15	17	14	16	15	60.4	60.4	60.4	48.799	439	439;456;438;419;154	0	104.95	By MS/MS	By MS/MS	By MS/MS
A0A0C4DH01;Q9NVU0-5;Q9NVU0;Q9NVU0-3;Q9NVU0-2;Q9NVU0-4	A0A0C4DH01;Q9NVU0-5;Q9NVU0;Q9NVU0-3;Q9NVU0-2;Q9NVU0-4	2;2;2;1;1;1	2;2;2;1;1;1	2;2;2;1;1;1	DNA-directed RNA polymerase III subunit RPC5	POLR3E	;;;;;	6	2	2	2	1	1	1	1	2	1	2	2	1	1	1	1	1	2	1	2	2	1	1	1	1	1	2	1	2	2	1	3.1	3.1	3.1	75.773	672	672;672;708;654;666;687	0.00062402	0.083379	By MS/MS	By matching	By matching
A0A0D9SEI3;A0A0D9SER5;A0A0D9SEN2;Q5QPR4;Q5QPR3;Q9UQ88-5;Q9UQ88-10;P21127-12;P21127-4;P21127-5;P21127-10;P21127-6;P21127-9;Q9UQ88-4;P21127-8;Q9UQ88-3;Q9UQ88-2;P21127-3;P21127-2;Q9UQ88;P21127;Q9UQ88-9;Q9UQ88-8	A0A0D9SEI3;A0A0D9SER5;A0A0D9SEN2;Q5QPR4;Q5QPR3;Q9UQ88-5;Q9UQ88-10;P21127-12;P21127-4;P21127-5;P21127-10;P21127-6;P21127-9;Q9UQ88-4;P21127-8;Q9UQ88-3;Q9UQ88-2;P21127-3;P21127-2;Q9UQ88;P21127;Q9UQ88-9	5;5;5;4;4;4;4;4;4;4;4;4;4;4;4;4;4;4;4;4;4;3;1	5;5;5;4;4;4;4;4;4;4;4;4;4;4;4;4;4;4;4;4;4;3;1	5;5;5;4;4;4;4;4;4;4;4;4;4;4;4;4;4;4;4;4;4;3;1	Cyclin-dependent kinase 11A;Cyclin-dependent kinase 11B	CDK11B;CDK11A	;;;;;;;;;;;;;;;;;;;;;	23	5	5	5	5	2	1	4	5	3	4	4	1	5	2	1	4	5	3	4	4	1	5	2	1	4	5	3	4	4	1	8.5	8.5	8.5	89.437	772	772;783;785;746;779;397;439;439;461;526;565;738;748;770;772;779;780;781;782;783;795;531;167	0	7.3857	By MS/MS	By matching	By MS/MS
A0A0D9SEM9	A0A0D9SEM9	10	1	1		DDX39A		1	10	1	1	10	7	9	9	8	10	10	10	9	1	1	0	1	1	1	1	1	1	1	1	0	1	1	1	1	1	1	64.6	10.4	10.4	10.925	96	96	0.0012365	-0.085839	By matching	By matching	By matching
E7ENQ1;H7C360;E7EN19;A0A0D9SEY1;G5E948;O95819-4;O95819-2;O95819;O95819-5;O95819-6;O95819-3;E7EX83;H7C0P6;H7C3Z6	E7ENQ1;H7C360;E7EN19;A0A0D9SEY1;G5E948;O95819-4;O95819-2;O95819;O95819-5;O95819-6;O95819-3;E7EX83;H7C0P6	5;5;5;5;5;5;5;5;5;5;5;4;4;1	5;5;5;5;5;5;5;5;5;5;5;4;4;1	2;2;2;2;2;2;2;2;2;2;2;2;2;1	Mitogen-activated protein kinase kinase kinase kinase 4	MAP4K4	;;;;;;;;;;;;	14	5	5	2	5	4	5	4	2	3	4	5	2	5	4	5	4	2	3	4	5	2	2	2	2	2	1	2	2	2	1	6.8	6.8	4.3	132.16	1154	1154;1170;1235;1320;1384;1165;1212;1239;1242;1273;1320;1038;1056;258	0.0050162	-0.79006	By MS/MS	By MS/MS	By MS/MS
A0A0D9SF28;A0A8I5KSX3;A0A8I5QKR1;Q5T321;Q8NFP9;A0A8I5KXW8;A0A8I5KS58;A0A8I5KRZ1;A0A8I5KTV6;A0A8I5KWL1;A0A8I5KS18;A0A8I5KXL4;A0A8I5KX92;A0A494C0R9;Q8NFP9-2;Q8NFP9-3	A0A0D9SF28;A0A8I5KSX3;A0A8I5QKR1;Q5T321;Q8NFP9;A0A8I5KXW8;A0A8I5KS58;A0A8I5KRZ1;A0A8I5KTV6;A0A8I5KWL1;A0A8I5KS18;A0A8I5KXL4;A0A8I5KX92;A0A494C0R9;Q8NFP9-2;Q8NFP9-3	2;2;2;2;2;1;1;1;1;1;1;1;1;1;1;1	1;1;1;1;1;1;1;1;1;1;1;1;1;0;1;1	1;1;1;1;1;1;1;1;1;1;1;1;1;0;1;1	Neurobeachin	NBEA	;;;;;;;;;;;;;;;	16	2	1	1	1	2	1	1	2	2	1	0	2	1	1	1	1	1	1	1	0	1	1	1	1	1	1	1	1	0	1	1.9	1.1	1.1	166.43	1494	1494;2198;2228;2967;2946;180;378;635;729;734;755;785;1020;1880;524;739	0	1.6222	By MS/MS	By matching	By MS/MS
A0A0D9SF53;A0A0D9SFB3;A0A2R8YF78;A0A0D9SG12;A0A2R8YFS5;A0A2R8Y4A4;O00571;A0A2R8Y5G6;A0A2R8YCW1;A0A2R8YFR4;A0A2U3TZJ9;A0A2R8Y645;O00571-2;F6S8Q4;A0A2R8YDT5;A0A2R8Y7T2;A0A2R8YDH3;O15523-2;O15523;A0A0J9YVQ7;A0A087WVZ1;A0A2R8YCU0;A0A2R8Y650;O15523-3;A0A2R8YF89;C9J081;A0A2R8Y4D2;A0A087WX09;C9J8G5;D6RCM4;Q9NQI0-3;Q9NQI0-2;Q9NQI0-4;Q9NQI0;A0A2R8Y770;H0Y960	A0A0D9SF53;A0A0D9SFB3;A0A2R8YF78;A0A0D9SG12;A0A2R8YFS5;A0A2R8Y4A4;O00571;A0A2R8Y5G6;A0A2R8YCW1;A0A2R8YFR4;A0A2U3TZJ9;A0A2R8Y645;O00571-2;F6S8Q4;A0A2R8YDT5;A0A2R8Y7T2;A0A2R8YDH3;O15523-2;O15523	60;59;59;59;59;59;59;58;58;58;58;58;58;55;48;48;48;37;37;18;13;11;11;9;6;5;4;4;4;2;2;2;2;2;1;1	59;58;58;58;58;58;58;57;57;57;57;57;57;54;47;47;47;36;36;18;13;11;11;9;6;5;4;4;4;2;2;2;2;2;1;1	59;58;58;58;58;58;58;57;57;57;57;57;57;54;47;47;47;36;36;18;13;11;11;9;6;5;4;4;4;2;2;2;2;2;1;1	ATP-dependent RNA helicase DDX3X;ATP-dependent RNA helicase DDX3Y	DDX3X;DDX3Y	;;;;;;;;;;;;;;;;;;	36	60	59	59	53	53	45	51	52	52	52	55	51	52	52	44	50	51	51	51	54	50	52	52	44	50	51	51	51	54	50	67.7	67.7	67.7	81.476	733	733;640;641;647;661;662;662;622;647;660;661;716;646;629;475;476;503;657;660;222;189;181;193;291;96;250;78;98;224;518;575;690;704;724;61;305	0	319.74	By MS/MS	By MS/MS	By MS/MS
A0A1B0GVH3;A0A0D9SF63;Q9BZK7;A0A804HJZ5;A0A2R8YFW3;Q9BQ87;O60907-2;O60907	A0A1B0GVH3;A0A0D9SF63;Q9BZK7;A0A804HJZ5;A0A2R8YFW3;Q9BQ87;O60907-2;O60907	3;3;3;2;2;2;2;2	3;3;3;2;2;2;2;2	3;3;3;2;2;2;2;2	F-box-like/WD repeat-containing protein TBL1XR1;F-box-like/WD repeat-containing protein TBL1Y;F-box-like/WD repeat-containing protein TBL1X	TBL1XR1;TBL1Y;TBL1X	;;;;;;;	8	3	3	3	2	1	0	2	3	1	3	3	2	2	1	0	2	3	1	3	3	2	2	1	0	2	3	1	3	3	2	15.9	15.9	15.9	29.854	271	271;474;514;439;526;522;526;577	0	6.1956	By MS/MS	By MS/MS
A0A0D9SG71;A0A0R4J2E5;P49459-3;P49459-2;P49459	A0A0D9SG71;A0A0R4J2E5;P49459-3;P49459-2;P49459	2;2;2;2;2	2;2;2;2;2	2;2;2;2;2	Ubiquitin-conjugating enzyme E2 A	UBE2A	;;;;	5	2	2	2	0	1	1	0	2	2	0	0	2	0	1	1	0	2	2	0	0	2	0	1	1	0	2	2	0	0	2	10.1	10.1	10.1	13.635	119	119;149;77;122;152	0.001827	-0.36623		By MS/MS	By matching
A0A1B0GWF2;A0A1B0GVQ5;A0A2R8Y5D4;A0A0D9SG72;A0A1B0GTP9;P61764;P61764-2;A0A0D9SEP9;A0A0D9SFQ7;A0A0D9SFW6;A0A1B0GW76;A0A0D9SEH5;A0A096LP52	A0A1B0GWF2;A0A1B0GVQ5;A0A2R8Y5D4;A0A0D9SG72;A0A1B0GTP9;P61764;P61764-2	5;5;5;5;5;5;5;2;2;2;2;1;1	5;5;5;5;5;5;5;2;2;2;2;1;1	5;5;5;5;5;5;5;2;2;2;2;1;1	Syntaxin-binding protein 1	STXBP1	;;;;;;	13	5	5	5	3	2	1	2	3	2	5	3	2	3	2	1	2	3	2	5	3	2	3	2	1	2	3	2	5	3	2	16.2	16.2	16.2	65.215	574	574;577;580;580;589;594;603;100;147;149;360;102;119	0	2.1288	By MS/MS	By MS/MS	By matching
A0A0D9SG77;A0A6Q8PHE5;A0A1B0GVL3;Q05086-2;Q05086-3;Q05086	A0A0D9SG77;A0A6Q8PHE5;A0A1B0GVL3;Q05086-2;Q05086-3;Q05086	4;4;4;4;4;4	4;4;4;4;4;4	4;4;4;4;4;4	Ubiquitin-protein ligase E3A	UBE3A	;;;;;	6	4	4	4	3	4	2	3	4	2	4	3	2	3	4	2	3	4	2	4	3	2	3	4	2	3	4	2	4	3	2	6.4	6.4	6.4	88.082	765	765;813;813;852;872;875	0	4.1857	By MS/MS	By MS/MS	By matching
A0A0D9SGE8;Q8IWS0-3;Q8IWS0;Q8IWS0-5;Q5JRC6;Q8IWS0-4;Q8IWS0-2;A0A8I5QJH7;A0A8I5KVG8;A0A8I5KWC2	A0A0D9SGE8;Q8IWS0-3;Q8IWS0;Q8IWS0-5;Q5JRC6;Q8IWS0-4;Q8IWS0-2	18;18;18;17;16;12;12;5;5;1	18;18;18;17;16;12;12;5;5;1	18;18;18;17;16;12;12;5;5;1	PHD finger protein 6	PHF6	;;;;;;	10	18	18	18	17	16	15	17	18	18	17	17	17	17	16	15	17	18	18	17	17	17	17	16	15	17	18	18	17	17	17	54.6	54.6	54.6	41.361	366	366;364;365;331;324;310;312;151;156;95	0	82.206	By MS/MS	By MS/MS	By MS/MS
A0A0G2JIW1;P0DMV9;P0DMV8;P0DMV8-2;V9GZ37	A0A0G2JIW1;P0DMV9;P0DMV8;P0DMV8-2;V9GZ37	75;75;75;69;53	66;66;66;60;47	42;42;42;37;27	Heat shock 70 kDa protein 1B;Heat shock 70 kDa protein 1A	HSPA1B;HSPA1A	;;;;	5	75	66	42	70	70	66	71	73	70	71	67	69	61	61	58	63	64	61	63	59	61	39	39	37	40	41	39	39	38	40	76.6	75.5	52.8	70.108	642	642;641;641;586;476	0	323.31	By MS/MS	By MS/MS	By MS/MS
A0A140T9L0;A0A0G2JJL1;H0Y6G3	A0A140T9L0;A0A0G2JJL1;H0Y6G3	8;8;7	1;1;0	1;1;0		WDR46	;;	3	8	1	1	5	4	3	5	5	6	6	5	4	1	0	0	1	1	0	1	0	0	1	0	0	1	1	0	1	0	0	33.5	6.8	6.8	35.759	322	322;322;322	0	7.3861	By matching	By matching	By matching
A0A0G2JN29;Q15155;A0A0G2JP90;A0A7I2V4D7;A0A7I2V686;A0A7I2V2V8;H3BUC9;H3BPS9	A0A0G2JN29;Q15155;A0A0G2JP90;A0A7I2V4D7	22;22;20;15;4;3;2;2	1;1;1;0;0;0;1;0	1;1;1;0;0;0;1;0	Nodal modulator 1	NOMO1	;;;	8	22	1	1	18	16	17	20	19	19	15	14	16	1	1	1	1	1	1	1	1	1	1	1	1	1	1	1	1	1	1	24.6	1.3	1.3	139.54	1267	1267;1222;1100;800;343;231;144;223	0	13.453	By MS/MS	By MS/MS	By MS/MS
A0A0G2JNZ2;A0A0G2JPP5;A0A669KB89;Q14160;Q14160-3;A0A0G2JMS7;Q14160-2;Q5T0G3;Q9BTT6-2;Q9BTT6	A0A0G2JNZ2;A0A0G2JPP5;A0A669KB89;Q14160;Q14160-3;A0A0G2JMS7;Q14160-2	3;3;3;3;3;2;2;1;1;1	3;3;3;3;3;2;2;1;1;1	3;3;3;3;3;2;2;1;1;1	Protein scribble homolog	SCRIB	;;;;;;	10	3	3	3	1	1	1	1	2	3	1	1	2	1	1	1	1	2	3	1	1	2	1	1	1	1	2	3	1	1	2	3.1	3.1	3.1	174.91	1630	1630;1655;1658;1630;1655;1549;1549;154;197;524	0	5.4073	By MS/MS	By MS/MS	By MS/MS
C9JMH6;A0A0J9YY65;A0A0G2JPA8;P08697-2;P08697;C9JPV4;A0A0J9YWQ3	C9JMH6;A0A0J9YY65;A0A0G2JPA8;P08697-2;P08697;C9JPV4;A0A0J9YWQ3	2;2;2;2;2;1;1	1;1;1;1;1;1;1	1;1;1;1;1;1;1	Alpha-2-antiplasmin	SERPINF2	;;;;;;	7	2	1	1	1	2	1	2	1	1	2	2	1	0	1	0	1	1	0	1	1	0	0	1	0	1	1	0	1	1	0	8.2	3.9	3.9	27.823	255	255;255;427;427;491;264;264	0.0018276	-0.36302	By matching	By MS/MS	By matching
A0A0G2JQ62;Q8NF37;A0A0G2JRI7	A0A0G2JQ62;Q8NF37;A0A0G2JRI7	4;4;2	4;4;2	4;4;2	Lysophosphatidylcholine acyltransferase 1	LPCAT1	;;	3	4	4	4	3	3	3	3	4	2	3	4	3	3	3	3	3	4	2	3	4	3	3	3	3	3	4	2	3	4	3	12.3	12.3	12.3	54.472	489	489;534;234	0	10.177	By MS/MS	By MS/MS	By MS/MS
B0QYV1;A0A0G2JRA5;O43251-3;O43251-5;O43251-10;O43251-2;O43251;O43251-6;O43251-8;S4R469;F8VR27;F8VZY7;A0A804HKG7;A0A6Q8PHA3;A0A6Q8PGE0;B0QYY4;I3L1D4;A0A6Q8PH77;A0A087X2B1;A0A804HJM2;F8VRS4;J3KNW3;A0A6Q8PFM4;B7Z1U7;F8VZG9;A0A286YEU2;O43251-9;Q9NWB1-3;O43251-4;Q9NWB1-4;Q9NWB1-5;Q9NWB1;O43251-7;Q9NWB1-2;A0A0G2JRD1;S4R3K7;B0QYY6;A0A0G2JSB3;B0QYY7;A0A3B3ITL7;J3QQZ2;J3QRF4;A0A8I5KWJ3;A6NFN3;A6NFN3-2	B0QYV1;A0A0G2JRA5;O43251-3;O43251-5;O43251-10;O43251-2;O43251;O43251-6;O43251-8;S4R469;F8VR27;F8VZY7;A0A804HKG7;A0A6Q8PHA3;A0A6Q8PGE0;B0QYY4;I3L1D4;A0A6Q8PH77;A0A087X2B1;A0A804HJM2;F8VRS4;J3KNW3;A0A6Q8PFM4;B7Z1U7;F8VZG9;A0A286YEU2;O43251-9;Q9NWB1-3;O43251-4;Q9NWB1-4;Q9NWB1-5;Q9NWB1;O43251-7;Q9NWB1-2;A0A0G2JRD1;S4R3K7	5;5;5;5;5;5;5;5;5;4;4;4;4;4;4;4;4;4;4;4;4;4;4;4;4;4;4;4;4;4;4;4;4;4;3;3;2;2;2;2;2;2;2;2;2	5;5;5;5;5;5;5;5;5;4;4;4;4;4;4;4;4;4;4;4;4;4;4;4;4;4;4;4;4;4;4;4;4;4;3;3;2;2;2;2;2;2;2;2;2	5;5;5;5;5;5;5;5;5;4;4;4;4;4;4;4;4;4;4;4;4;4;4;4;4;4;4;4;4;4;4;4;4;4;3;3;2;2;2;2;2;2;2;2;2	RNA binding protein fox-1 homolog;RNA binding protein fox-1 homolog 2;RNA binding protein fox-1 homolog 1	RBFOX2;RBFOX1	;;;;;;;;;;;;;;;;;;;;;;;;;;;;;;;;;;;	45	5	5	5	3	3	3	4	4	3	5	3	3	3	3	3	4	4	3	5	3	3	3	3	3	4	4	3	5	3	3	15.1	15.1	15.1	37.865	357	357;389;358;376;380;381;390;450;451;234;262;263;349;351;354;370;372;374;375;376;391;402;415;425;466;582;367;370;370;392;395;397;400;418;227;230;128;186;200;314;328;358;359;312;325	0	6.5474	By MS/MS	By MS/MS	By MS/MS
A0A0J9YYL3;A0A0J9YVP6;Q9UHX1-4;Q9UHX1-6;Q9UHX1-2;A0A0J9YXJ8;A0A0J9YXX5;Q9UHX1-3;Q9UHX1-5;Q9UHX1;A0A0J9YVR6;E9PQ56;A0A0J9YWM1;H0YEM1;E9PN18;E9PMU7;H0YCP8;E9PL19	A0A0J9YYL3;A0A0J9YVP6;Q9UHX1-4;Q9UHX1-6;Q9UHX1-2;A0A0J9YXJ8;A0A0J9YXX5;Q9UHX1-3;Q9UHX1-5;Q9UHX1;A0A0J9YVR6;E9PQ56;A0A0J9YWM1;H0YEM1	24;24;24;24;24;23;23;23;23;23;19;19;18;18;11;10;8;7	24;24;24;24;24;23;23;23;23;23;19;19;18;18;11;10;8;7	24;24;24;24;24;23;23;23;23;23;19;19;18;18;11;10;8;7	Poly(U)-binding-splicing factor PUF60	PUF60	;;;;;;;;;;;;;	18	24	24	24	22	23	19	21	22	21	22	23	20	22	23	19	21	22	21	22	23	20	22	23	19	21	22	21	22	23	20	56.8	56.8	56.8	54.626	505	505;534;499;513;542;522;551;516;530;559;314;322;329;336;263;247;273;228	0	202.38	By MS/MS	By MS/MS	By MS/MS
A0A0J9YX62;O75190-3;O75190;E9PH18;C9JDR7;C9JDX6;F8WCZ4;C9J2P2;C9J2C4;O75190-2;C9JB42;C9JN01;O75190-4;Q8WWF6;Q7Z6W7	A0A0J9YX62;O75190-3;O75190;E9PH18;C9JDR7;C9JDX6;F8WCZ4;C9J2P2;C9J2C4;O75190-2;C9JB42	7;7;7;6;5;5;5;5;5;5;4;3;3;2;1	7;7;7;6;5;5;5;5;5;5;4;3;3;2;1	7;7;7;6;5;5;5;5;5;5;4;3;3;2;1	DnaJ homolog subfamily B member 6	DNAJB6	;;;;;;;;;;	15	7	7	7	7	7	2	7	7	5	5	6	4	7	7	2	7	7	5	5	6	4	7	7	2	7	7	5	5	6	4	26.9	26.9	26.9	36.657	334	334;325;326;211;98;125;129;145;228;241;66;45;277;145;309	0	13.374	By MS/MS	By MS/MS	By MS/MS
A0A0J9YXF2;Q15165-3;Q15165-1;Q15165	A0A0J9YXF2;Q15165-3;Q15165-1;Q15165	2;2;2;2	2;2;2;2	2;2;2;2	Serum paraoxonase/arylesterase 2	PON2	;;;	4	2	2	2	0	0	0	1	2	1	1	1	0	0	0	0	1	2	1	1	1	0	0	0	0	1	2	1	1	1	0	6.7	6.7	6.7	41.527	375	375;342;354;354	0	2.0663
A0A0M3HER8;A6NEM1-2;A6NEM1;A6NEY3;A6NI86;A6NEF3;A0A087X1J3;A0A0G2JNH6;A0A0G2JM30;A0A0J9YW09;H0YKK7;D6RFJ4;Q8TB68-2;Q8TB68	A0A0M3HER8;A6NEM1-2;A6NEM1;A6NEY3;A6NI86;A6NEF3;A0A087X1J3;A0A0G2JNH6;A0A0G2JM30;A0A0J9YW09;H0YKK7	3;3;3;3;3;3;2;2;2;2;2;1;1;1	3;3;3;3;3;3;2;2;2;2;2;1;1;1	3;3;3;3;3;3;2;2;2;2;2;1;1;1	Golgin subfamily A member 6-like protein 9;Putative golgin subfamily A member 6-like protein 3;Putative golgin subfamily A member 6-like protein 10;Putative golgin subfamily A member 6-like protein 4;Putative golgin subfamily A member 6-like protein 19	GOLGA6L9;GOLGA6L3;GOLGA6L10;GOLGA6L4;GOLGA6L19	;;;;;;;;;;	14	3	3	3	2	2	3	3	2	3	2	2	2	2	2	3	3	2	3	2	2	2	2	2	3	3	2	3	2	2	2	5.6	5.6	5.6	62.799	536	536;274;432;463;522;574;439;474;474;522;550;178;253;274	0.0026922	-0.58866	By MS/MS	By MS/MS	By MS/MS
A0A0R4J2E8;A8MXP9;P43243;D6REM6;D6R991;B3KM87;P43243-2;H0Y8T4;D6RBK5;D6R8Z5;D6RCM3;D6REK4;D6RB45;A0A1B0GX04;D6R9F3;D6RBS2;D6RBI2;D6RE02;D6RIA2;D6RAM9;D6RAY2	A0A0R4J2E8;A8MXP9;P43243;D6REM6;D6R991	55;55;55;49;32;26;26;25;6;5;4;4;3;3;3;3;3;3;3;2;2	55;55;55;49;32;26;26;25;6;5;4;4;3;3;3;3;3;3;3;2;2	55;55;55;49;32;26;26;25;6;5;4;4;3;3;3;3;3;3;3;2;2	Matrin-3	MATR3	;;;;	21	55	55	55	53	53	50	53	54	51	52	53	50	53	53	50	53	54	51	52	53	50	53	53	50	53	54	51	52	53	50	62.6	62.6	62.6	94.622	847	847;895;847;794;433;509;559;334;121;107;99;100;47;77;78;87;109;124;172;81;86	0	323.31	By MS/MS	By MS/MS	By MS/MS
A0A0S2Z4G6;P09493-9;P09493-4;P09493-3;P09493-10;P09493;Q6ZN40;H0YKX5;P09493-2;P09493-8;P09493-7;P09493-6;H0YL80;H0YKP3;A0A494C0V8;H0YL42;A0A494C0I0;A0A087WTJ7	A0A0S2Z4G6;P09493-9;P09493-4;P09493-3;P09493-10;P09493;Q6ZN40;H0YKX5;P09493-2;P09493-8;P09493-7;P09493-6;H0YL80;H0YKP3	15;15;15;15;15;15;14;13;13;13;13;13;9;9;5;4;1;1	2;2;2;2;2;2;1;1;0;0;0;0;0;2;0;0;0;1	1;1;1;1;1;1;0;0;0;0;0;0;0;1;0;0;0;1	Tropomyosin alpha-1 chain	TPM1	;;;;;;;;;;;;;	18	15	2	1	13	12	14	14	12	13	12	14	14	1	1	1	1	1	1	1	2	1	0	0	0	0	0	0	0	1	0	37.3	9.2	3.9	32.726	284	284;284;284;284;284;284;326;142;228;284;284;284;68;157;155;108;62;106	0.0098508	-1.1865	By matching	By matching	By matching
A0A8I5QKZ6;A0A8I5KTA5;A0A8I5KQV4;A0A0S2Z4L5;A0A8I5KSV6;P04049;P04049-2;A0A8I5KX50;A0A8I5KUW4;A0A0B4J1W9;A0A8I5KSM4;A0A8I5KR46;A0A8I5KW44;A0A8I5KWA9;A0A8I5KT32;A0A8I5KQ33;A0A8I5KTK4;A0A8I5KYP5;A0A8I5KYC4;A0A8I5KS16;A0A8I5QKU8	A0A8I5QKZ6;A0A8I5KTA5;A0A8I5KQV4;A0A0S2Z4L5;A0A8I5KSV6;P04049;P04049-2;A0A8I5KX50;A0A8I5KUW4;A0A0B4J1W9;A0A8I5KSM4;A0A8I5KR46;A0A8I5KW44;A0A8I5KWA9;A0A8I5KT32;A0A8I5KQ33;A0A8I5KTK4;A0A8I5KYP5;A0A8I5KYC4;A0A8I5KS16;A0A8I5QKU8	2;2;2;2;2;2;2;1;1;1;1;1;1;1;1;1;1;1;1;1;1	1;1;1;1;1;1;1;1;1;1;1;1;1;1;1;1;1;1;1;1;1	1;1;1;1;1;1;1;1;1;1;1;1;1;1;1;1;1;1;1;1;1	RAF proto-oncogene serine/threonine-protein kinase	RAF1	;;;;;;;;;;;;;;;;;;;;	21	2	1	1	1	2	1	2	2	2	2	2	1	0	1	0	1	1	1	1	1	0	0	1	0	1	1	1	1	1	0	3.2	1.5	1.5	66.139	589	589;611;611;615;644;648;668;69;80;87;152;193;278;287;341;346;374;382;486;494;499	0.0061296	-0.90527	By matching	By matching	By matching
A0A0S2Z5C6;O14772-2;O14772;E9PK10;E9PMK0;E9PMM4;A6NHC7;E9PKE1;H0YDF0;A0A3B3ITB1;Q59H18-3;Q59H18-4;Q59H18-1;O14772-3	A0A0S2Z5C6;O14772-2;O14772	3;2;2;1;1;1;1;1;1;1;1;1;1;1	3;2;2;1;1;1;1;1;1;1;1;1;1;1	3;2;2;1;1;1;1;1;1;1;1;1;1;1	Fucose-1-phosphate guanylyltransferase	FPGT	;;	14	3	3	3	1	1	1	1	2	1	2	1	1	1	1	1	1	2	1	2	1	1	1	1	1	1	2	1	2	1	1	7.2	7.2	7.2	66.598	594	594;340;607;101;115;137;151;162;174;183;697;843;936;169	0.0024118	-0.50812	By MS/MS	By matching	By matching
A0A0S2Z5D0;H3BUV4;A0A1B0GTU6;Q9NWW5;A0A1B0GW73;H3BNF1;A0A1B0GTV3;A0A1B0GUD2;H3BUT1;Q9NWW5-2;A0A1B0GU90;H3BRN7;H3BTY4	A0A0S2Z5D0;H3BUV4;A0A1B0GTU6;Q9NWW5;A0A1B0GW73;H3BNF1;A0A1B0GTV3;A0A1B0GUD2;H3BUT1;Q9NWW5-2	3;3;3;3;2;2;2;2;2;2;1;1;1	3;3;3;3;2;2;2;2;2;2;1;1;1	3;3;3;3;2;2;2;2;2;2;1;1;1	Ceroid-lipofuscinosis neuronal protein 6	CLN6	;;;;;;;;;	13	3	3	3	3	3	1	3	3	2	3	3	2	3	3	1	3	3	2	3	3	2	3	3	1	3	3	2	3	3	2	26.3	26.3	26.3	19.299	171	171;213;251;311;77;105;108;215;248;343;76;92;158	0	6.2735	By MS/MS	By MS/MS	By matching
A0A0U1RQC9;P04637-4;P04637;J3KP33;P04637-5;P04637-6;P04637-2;P04637-3;P04637-7;E7ESS1;A0A087X1Q1;P04637-8;P04637-9;A0A087WXZ1;A0A087WT22;E7EQX7;E9PFT5;E7EMR6;E9PCY9;S4R334	A0A0U1RQC9;P04637-4;P04637;J3KP33;P04637-5;P04637-6;P04637-2;P04637-3;P04637-7;E7ESS1;A0A087X1Q1;P04637-8;P04637-9;A0A087WXZ1;A0A087WT22;E7EQX7	19;19;19;17;17;17;17;17;16;14;14;14;14;12;12;10;7;5;2;2	19;19;19;17;17;17;17;17;16;14;14;14;14;12;12;10;7;5;2;2	19;19;19;17;17;17;17;17;16;14;14;14;14;12;12;10;7;5;2;2	Cellular tumor antigen p53	TP53	;;;;;;;;;;;;;;;	20	19	19	19	19	18	16	17	16	15	15	15	15	19	18	16	17	16	15	15	15	15	19	18	16	17	16	15	15	15	15	46.6	46.6	46.6	45.884	410	410;354;393;343;302;307;341;346;261;199;234;209;214;182;187;285;155;165;127;143	0	79.078	By MS/MS	By MS/MS	By MS/MS
E3W994;J3KR49;A0A0U1RQI6;A0A804HJG7;E7ERI8;E7EW49;O75122;O75122-3;B3KR06;E7ENG2;O75122-2;C9J668;H7C4I5;D6RBU8	E3W994;J3KR49;A0A0U1RQI6;A0A804HJG7;E7ERI8;E7EW49;O75122;O75122-3	9;9;9;9;9;9;9;9;3;3;3;1;1;1	5;5;5;5;5;5;5;5;3;3;3;1;1;1	5;5;5;5;5;5;5;5;3;3;3;1;1;1	CLIP-associating protein 2	CLASP2	;;;;;;;	14	9	5	5	7	7	4	7	6	8	7	8	6	4	5	2	4	3	5	4	4	4	4	5	2	4	3	5	4	4	4	7.6	3.8	3.8	138.86	1273	1273;1293;1304;1506;1513;1514;1294;1515;454;458;431;178;205;233	0	1.0861	By MS/MS	By MS/MS	By MS/MS
A0A0U1RQQ4;Q9UNN8;A0A0U1RRC4	A0A0U1RQQ4;Q9UNN8	3;3;1	3;3;1	3;3;1	Endothelial protein C receptor	PROCR	;	3	3	3	3	2	0	1	3	2	2	2	2	1	2	0	1	3	2	2	2	2	1	2	0	1	3	2	2	2	2	1	18.3	18.3	18.3	24.284	213	213;238;34	0	6.475	By MS/MS		By matching
F8VSC5;A0A0U1RQQ9;Q6P3W7;H0YIK6	F8VSC5;A0A0U1RQQ9;Q6P3W7	4;4;4;1	4;4;4;1	4;4;4;1	SCY1-like protein 2	SCYL2	;;	4	4	4	4	3	3	1	3	3	2	3	4	2	3	3	1	3	3	2	3	4	2	3	3	1	3	3	2	3	4	2	8.1	8.1	8.1	77.053	681	681;933;929;114	0	1.252	By MS/MS	By MS/MS	By matching
A0A0U1RQV4;Q13464	A0A0U1RQV4;Q13464	10;10	7;7	7;7	Rho-associated protein kinase 1	ROCK1	;	2	10	7	7	7	7	4	7	6	8	5	9	8	5	4	2	4	4	5	3	6	5	5	4	2	4	4	5	3	6	5	10.6	7.7	7.7	133.07	1137	1137;1354	0.0072801	-0.93408	By MS/MS	By MS/MS	By matching
A0A1B0GW38;A0A0U1RQX8;P22681;A0A0U1RR39	A0A1B0GW38;A0A0U1RQX8;P22681;A0A0U1RR39	2;2;2;1	2;2;2;1	2;2;2;1	E3 ubiquitin-protein ligase CBL	CBL	;;;	4	2	2	2	2	2	0	1	2	1	1	2	2	2	2	0	1	2	1	1	2	2	2	2	0	1	2	1	1	2	2	3.8	3.8	3.8	95.95	869	869;882;906;862	0	2.3373	By MS/MS	By MS/MS
A0A0U1RRM1;Q8WXI9;A0A0U1RR30;A0A0U1RRK3;A0A0U1RR34;A0A1B0GW07	A0A0U1RRM1;Q8WXI9;A0A0U1RR30	10;10;5;2;2;1	10;10;5;2;2;1	9;9;4;2;2;1	Transcriptional repressor p66-beta	GATAD2B	;;	6	10	10	9	10	10	5	9	7	7	10	10	8	10	10	5	9	7	7	10	10	8	9	9	4	8	6	6	9	9	7	25	25	23.1	63.461	577	577;593;263;149;187;190	0	13.435	By MS/MS	By MS/MS	By matching
A0A140T955;A0A140T933;A0A1W2PPQ2;A0A1W2PRT9;Q53Z42;A0A140T9I0;A0A140T9X5;A0A140T913;A0A140T975;A0A140T941;A0A1W2PQS8;Q9GJ45;A0A1W2PS39;A0A140T9Z6;Q5RJ27;B0UXQ0;A0A140T9M5;A0A140T8W8;A0A1W2PR61;A0A1W2PPF8;Q5SPM2;A0A140T8Y4;A0A0G2JPD3;A0A140TA21;A0A140TA19;A0A140TA02;A0A140T9D4;A0A1W2PNR7;A0A140TA14;A0A140TA13;A0A140TA11;A0A140T9J8;A0A140T9Y5;A0A140T997;A0A140T953;A0A0G2JNV5;P30511-2;P30511;P30511-3	A0A140T955;A0A140T933;A0A1W2PPQ2;A0A1W2PRT9;Q53Z42;A0A140T9I0;A0A140T9X5;A0A140T913;A0A140T975;A0A140T941;A0A1W2PQS8;Q9GJ45;A0A1W2PS39;A0A140T9Z6;Q5RJ27;B0UXQ0	10;10;10;10;10;10;10;10;5;5;5;5;5;5;5;5;3;3;3;3;3;3;3;2;2;2;2;2;1;1;1;1;1;1;1;1;1;1;1	10;10;10;10;10;10;10;10;5;5;5;5;5;5;5;5;3;3;3;3;3;3;3;2;2;2;2;2;1;1;1;1;1;1;1;1;1;1;1	5;5;5;5;5;5;5;5;1;1;1;1;1;1;1;1;0;1;1;1;1;1;1;0;0;0;0;0;0;0;0;0;0;0;0;0;0;0;0		HLA-A	;;;;;;;;;;;;;;;	39	10	10	5	9	7	8	9	10	10	9	9	9	9	7	8	9	10	10	9	9	9	4	3	4	4	5	5	4	4	4	44.1	44.1	23.7	34.288	299	299;299;339;362;365;365;371;371;299;299;325;326;339;342;365;365;261;299;325;339;365;371;394;224;224;224;246;253;224;224;224;242;246;246;246;254;254;346;442	0	61.32	By MS/MS	By MS/MS	By MS/MS
O19617;A0A140T921;A2AEA2;A0A140T9H5;A0A140T9U8;P10321-2;P10321;A0A140TA05;A0A140T9L3;A0A140T9E1;F8W9Z8;A0A140TA12;A0A140T9Z7	O19617;A0A140T921;A2AEA2;A0A140T9H5;A0A140T9U8;P10321-2;P10321;A0A140TA05;A0A140T9L3;A0A140T9E1	7;7;7;7;7;7;7;5;5;5;2;2;1	2;2;2;2;2;2;2;2;2;2;2;2;1	1;1;1;1;1;1;1;1;1;1;1;1;0	HLA class I histocompatibility antigen, Cw-7 alpha chain	HLA-C	;;;;;;;;;	13	7	2	1	6	6	5	7	6	6	6	6	6	1	2	1	2	1	1	1	1	1	1	1	1	1	1	1	1	1	1	23.5	6.8	2.7	40.71	366	366;368;372;372;397;326;366;224;261;261;131;131;131	0	1.1555	By MS/MS	By matching	By matching
A0A140T942;A0A140T9S7;A0A140T9Q4;A0A140T9T1	A0A140T942;A0A140T9S7;A0A140T9Q4	5;3;3;1	1;1;1;1	1;1;1;1			;;	4	5	1	1	3	4	3	5	4	4	4	3	4	0	1	1	1	1	1	1	0	1	0	1	1	1	1	1	1	0	1	22.6	7.7	7.7	29.85	261	261;261;261;261	0.0098067	-1.2162	By matching	By matching	By matching
A0A140TA86;Q5XKP0;K7EIR2;A0A140TA84	A0A140TA86;Q5XKP0;K7EIR2;A0A140TA84	2;2;1;1	2;2;1;1	2;2;1;1	Protein QIL1	QIL1;C19orf70	;;;	4	2	2	2	2	1	1	1	1	1	2	1	0	2	1	1	1	1	1	2	1	0	2	1	1	1	1	1	2	1	0	30.7	30.7	30.7	15.436	140	140;118;88;110	0.0012353	-0.099806	By MS/MS	By MS/MS	By matching
A0A182DWF2;D3YTF8;A0A182DWF3;Q9NNW7-2;Q9NNW7;A0A096LPD9;E7EWK1;A0A096LPK7;Q9NNW7-3;A0A096LPH4;A0A096LPB7;A0A096LP96;A0A0U1RQX0;Q9NNW7-4	A0A182DWF2;D3YTF8;A0A182DWF3;Q9NNW7-2;Q9NNW7;A0A096LPD9;E7EWK1;A0A096LPK7;Q9NNW7-3	3;3;3;3;3;2;2;2;2;1;1;1;1;1	2;2;2;2;2;1;1;1;2;1;1;1;1;1	2;2;2;2;2;1;1;1;2;1;1;1;1;1	Thioredoxin reductase 2, mitochondrial	TXNRD2	;;;;;;;;	14	3	2	2	3	3	3	2	3	2	3	3	3	2	2	2	1	2	1	2	2	2	2	2	2	1	2	1	2	2	2	8.7	5.7	5.7	53.567	494	494;501;523;498;524;306;338;463;428;165;180;212;362;277	0	0.93683	By matching	By matching	By matching
E9PIR7;A0A182DWI3;Q16881-5;Q16881-2;Q16881-4;Q16881-3;Q16881-6;Q16881;Q16881-7;E9PKD3;A0A0B4J225;E9PIZ5;E9PLT3;E9PKI4;E9PQI3	E9PIR7;A0A182DWI3;Q16881-5;Q16881-2;Q16881-4;Q16881-3;Q16881-6;Q16881;Q16881-7;E9PKD3	13;13;13;13;13;13;13;13;12;7;4;3;2;2;1	13;13;13;13;13;13;13;13;12;7;4;3;2;2;1	12;12;12;12;12;12;12;12;11;6;3;2;1;1;1	Thioredoxin reductase 1, cytoplasmic	TXNRD1	;;;;;;;;;	15	13	13	12	10	9	7	9	11	11	11	11	9	10	9	7	9	11	11	11	11	9	9	8	6	8	10	10	10	10	8	41.7	41.7	38.6	53.166	482	482;568;499;543;551;598;614;649;461;175;103;139;70;72;53	0	40.583	By MS/MS	By MS/MS	By MS/MS
A0A1B0GV75;A0A1B0GTB8;A0A1B0GWC0;A0A1B0GVF3;P23786	A0A1B0GV75;A0A1B0GTB8;A0A1B0GWC0;A0A1B0GVF3;P23786	3;3;3;3;3	3;3;3;3;3	3;3;3;3;3	Carnitine O-palmitoyltransferase 2, mitochondrial	CPT2	;;;;	5	3	3	3	3	3	2	3	3	2	3	3	3	3	3	2	3	3	2	3	3	3	3	3	2	3	3	2	3	3	3	8	8	8	67.171	598	598;635;647;670;658	0	0.46277	By MS/MS	By MS/MS	By matching
A0A1B0GUC3;A0A1B0GV98;A0A1B0GTC5;A0A1B0GU26;A0A1B0GTC3;A0A1B0GVH5;Q9C0B1;A0A1B0GTY1;A0A1B0GTI3;A0A1B0GUY7;A0A1B0GTZ8;Q9C0B1-4;Q9C0B1-2;X6R3I0	A0A1B0GUC3;A0A1B0GV98;A0A1B0GTC5;A0A1B0GU26;A0A1B0GTC3;A0A1B0GVH5;Q9C0B1;A0A1B0GTY1	10;10;10;10;10;10;10;8;4;3;2;2;2;1	10;10;10;10;10;10;10;8;4;3;2;2;2;1	10;10;10;10;10;10;10;8;4;3;2;2;2;1	Alpha-ketoglutarate-dependent dioxygenase FTO	FTO	;;;;;;;	14	10	10	10	5	5	3	4	9	7	7	9	7	5	5	3	4	9	7	7	9	7	5	5	3	4	9	7	7	9	7	24	24	24	51.802	450	450;455;457;481;533;559;505;421;275;173;66;106;127;129	0	27.098	By MS/MS	By MS/MS	By MS/MS
A0A1B0GWJ0;A0A1B0GTJ7;A0A7P0T9A7;A0A7P0Z472;P30566;A0A096LNY6;A0A7P0T8E4;A0A0A6YY92;A0A096LNY5;A0A1B0GTG9;P30566-2;A0A1B0GWF8;A0A096LP92;A0A096LPA2;A0A096LNY4;B4DEP1;A0A096LP72;A0A1W2PRX2;A0A096LP76;V9GY96;A0A096LNT0	A0A1B0GWJ0;A0A1B0GTJ7;A0A7P0T9A7;A0A7P0Z472;P30566;A0A096LNY6;A0A7P0T8E4;A0A0A6YY92;A0A096LNY5;A0A1B0GTG9;P30566-2;A0A1B0GWF8;A0A096LP92	28;28;28;28;28;27;26;26;23;23;23;22;16;8;7;5;5;3;2;1;1	28;28;28;28;28;27;26;26;23;23;23;22;16;8;7;5;5;3;2;1;1	28;28;28;28;28;27;26;26;23;23;23;22;16;8;7;5;5;3;2;1;1	Adenylosuccinate lyase	ADSL	;;;;;;;;;;;;	21	28	28	28	27	23	24	27	25	27	26	25	27	27	23	24	27	25	27	26	25	27	27	23	24	27	25	27	26	25	27	75.6	75.6	75.6	54.465	480	480;480;513;526;484;498;469;498;381;467;425;403;273;133;164;127;149;142;102;57;81	0	267.19	By MS/MS	By MS/MS	By MS/MS
A0A1B0GVC7;B7Z413;A0A1B0GTU8;A0A1B0GVW0;O75787-2;O75787;A0A1B0GWD6;A0A1B0GVI9;B7Z1I9;A0A1B0GU12;A0A1B0GTB0;A0A1B0GVB9;A0A1B0GUT7;A0A1C7CYW4;A0A1B0GWJ8;H7C3E1;A0A1B0GUV3;A0A1B0GVZ1;H7C240;A0A1B0GW13;A0A1B0GV60	A0A1B0GVC7;B7Z413;A0A1B0GTU8;A0A1B0GVW0;O75787-2;O75787;A0A1B0GWD6;A0A1B0GVI9;B7Z1I9;A0A1B0GU12;A0A1B0GTB0;A0A1B0GVB9;A0A1B0GUT7;A0A1C7CYW4;A0A1B0GWJ8;H7C3E1	4;4;4;4;4;4;3;3;3;3;3;3;3;3;2;2;1;1;1;1;1	4;4;4;4;4;4;3;3;3;3;3;3;3;3;2;2;1;1;1;1;1	4;4;4;4;4;4;3;3;3;3;3;3;3;3;2;2;1;1;1;1;1	Renin receptor	ATP6AP2	;;;;;;;;;;;;;;;	21	4	4	4	1	3	1	4	3	4	3	2	1	1	3	1	4	3	4	3	2	1	1	3	1	4	3	4	3	2	1	24	24	24	27.54	242	242;274;301;345;318;350;186;196;272;273;294;317;331;349;258;262;76;101;128;186;209	0	7.3077	By MS/MS	By matching	By MS/MS
A0A6Q8PGG2;A0A6Q8PHL8;A0A1B0GUA3;Q96EK5;A0A6Q8PH45;A0A1B0GUH6;A0A0D9SFK7;A0A1B0GTE6;A0A1B0GW21;A0A1B0GTX3;A0A6Q8PH08	A0A6Q8PGG2;A0A6Q8PHL8;A0A1B0GUA3;Q96EK5;A0A6Q8PH45	13;13;13;13;12;6;5;4;4;4;1	13;13;13;13;12;6;5;4;4;4;1	13;13;13;13;12;6;5;4;4;4;1	KIF1-binding protein	KIAA1279	;;;;	11	13	13	13	12	11	7	13	12	11	9	11	10	12	11	7	13	12	11	9	11	10	12	11	7	13	12	11	9	11	10	45	45	45	52.619	449	449;588;646;621;604;379;297;267;270;312;204	0	51.803	By MS/MS	By MS/MS	By MS/MS
A0A1B0GUL7	A0A1B0GUL7	8	1	1				1	8	1	1	6	8	6	6	8	8	7	8	8	0	1	1	0	1	1	0	1	1	0	1	1	0	1	1	0	1	1	21	3.2	3.2	45.208	405	405	0	1.223	By matching	By matching	By matching
F8W787;A0A1B0GW44;A0A1B0GV23;A0A1B0GVD5;A0A1B0GWE8;C9JH19;P07339;A0A1B0GVP3;H7C469;A0A1B0GU92;A0A1B0GU03;F8WD96;A0A1B0GVF1	F8W787;A0A1B0GW44;A0A1B0GV23;A0A1B0GVD5;A0A1B0GWE8;C9JH19;P07339;A0A1B0GVP3;H7C469;A0A1B0GU92;A0A1B0GU03	10;10;10;10;10;10;10;8;7;7;7;4;1	10;10;10;10;10;10;10;8;7;7;7;4;1	10;10;10;10;10;10;10;8;7;7;7;4;1	Cathepsin D;Cathepsin D light chain;Cathepsin D heavy chain	CTSD	;;;;;;;;;;	13	10	10	10	9	10	5	8	9	9	8	9	9	9	10	5	8	9	9	8	9	9	9	10	5	8	9	9	8	9	9	30.8	30.8	30.8	40.783	377	377;405;406;409;410;451;412;405;336;557;582;276;73	0	37.222	By MS/MS	By MS/MS	By MS/MS
H0YIM7;A0A1B0GV47;Q7Z4S6-6;Q7Z4S6-3;Q7Z4S6-5;Q7Z4S6-2;Q7Z4S6;Q7Z4S6-4	H0YIM7;A0A1B0GV47;Q7Z4S6-6;Q7Z4S6-3;Q7Z4S6-5;Q7Z4S6-2;Q7Z4S6;Q7Z4S6-4	2;2;2;2;2;2;2;2	2;2;2;2;2;2;2;2	1;1;1;1;1;1;1;1	Kinesin-like protein;Kinesin-like protein KIF21A	KIF21A	;;;;;;;	8	2	2	1	1	2	1	1	2	2	1	1	2	1	2	1	1	2	2	1	1	2	1	1	1	1	1	1	1	0	1	7.9	7.9	4.1	32.46	290	290;1653;1621;1627;1637;1661;1674;1675	0.0086059	-1.0489	By matching	By matching	By matching
CON__P13645;A0A1B0GVI3;P13645;CON__P02535-1;CON__Q7Z3Y7;Q7Z3Y7;CON__Q148H6;CON__Q2M2I5;Q2M2I5;A0A3B3ITG2;CON__Q7Z3Z0;CON__Q7Z3Y8;CON__Q99456;Q7Z3Z0;Q7Z3Y8;Q99456;CON__A2AB72;CON__O76015;CON__Q7Z3Y9;O76015;Q7Z3Y9	CON__P13645;A0A1B0GVI3;P13645	54;54;54;14;5;5;4;3;3;2;2;2;2;2;2;2;1;1;1;1;1	54;54;54;14;5;5;4;3;3;2;2;2;2;2;2;2;1;1;1;1;1	46;46;46;9;2;2;1;0;0;0;1;1;0;1;1;0;0;0;0;0;0	Keratin, type I cytoskeletal 10	KRT10	;;	21	54	54	46	45	50	48	44	47	53	41	49	49	45	50	48	44	47	53	41	49	49	38	42	41	38	40	45	35	42	42	68.1	68.1	63.2	59.51	593	593;624;584;570;486;464;464;525;525;206;450;459;494;450;459;494;453;456;468;456;468	0	323.31	By MS/MS	By MS/MS	By MS/MS
A0A1B0GVU9;A0A0U1RQQ5;A0A1B0GTT3;A0A0U1RQX5;A0A0U1RR66;A0A0U1RRC8;A0A0U1RQL2;A0A0U1RQX9;A0A0U1RQJ6;A0A0U1RR79;A0A0U1RRJ7	A0A1B0GVU9	41;11;9;8;8;6;6;4;3;2;1	1;0;0;0;0;0;0;0;0;1;0	1;0;0;0;0;0;0;0;0;1;0				11	41	1	1	36	37	32	39	38	37	38	37	36	0	0	1	1	1	1	0	1	1	0	0	1	1	1	1	0	1	1	61.3	1.4	1.4	83.782	736	736;194;169;134;173;91;191;83;96;75;68	0	1.081	By matching	By matching	By MS/MS
F6WST4;A0A1B0GXE7;Q9P0S3;Q53FV1;J3KTF9;F8VXD5;J3QRM9;Q8N138-4;Q8N138	F6WST4;A0A1B0GXE7;Q9P0S3;Q53FV1;J3KTF9;F8VXD5;J3QRM9;Q8N138-4;Q8N138	2;2;2;2;1;1;1;1;1	2;2;2;2;1;1;1;1;1	2;2;2;2;1;1;1;1;1	ORM1-like protein 1;ORM1-like protein 2;ORM1-like protein 3	ORMDL1;ORMDL2;ORMDL3	;;;;;;;;	9	2	2	2	0	1	1	1	2	2	2	2	1	0	1	1	1	2	2	2	2	1	0	1	1	1	2	2	2	2	1	24.1	24.1	24.1	12.157	108	108;109;153;153;102;119;129;137;153	0	11.225		By MS/MS	By MS/MS
A0A1W2PP57;A0A1W2PPC3;A0A1W2PPS0;A0A1W2PR73;A0A1W2PNP0;A0A1W2PPR6;Q969N2-4;Q969N2-5;Q969N2;A0A1W2PRZ8;A0A1W2PR92;A0A1W2PP53;Q969N2-2;Q969N2-6;H7C2Y2;A0A1W2PQ29;A0A1W2PPI8;A0A1W2PRH2;A0A1W2PQ52;A0A1W2PPQ7;Q969N2-3;A0A1W2PR70;A0A1W2PPK4;A0A1W2PRH8;A0A1W2PQY1;A0A1W2PRG1;A0A1W2PNW9;A0A1W2PPU8;A0A1W2PRV7;A0A1W2PP13;A0A1W2PR34;A0A1W2PRB4;A0A1W2PR22;B7Z7C5;A0A1W2PP03;A0A1W2PSC5;A0A1W2PNZ5;A0A1W2PQI9;A0A…	A0A1W2PP57;A0A1W2PPC3;A0A1W2PPS0;A0A1W2PR73;A0A1W2PNP0;A0A1W2PPR6;Q969N2-4;Q969N2-5;Q969N2;A0A1W2PRZ8;A0A1W2PR92;A0A1W2PP53;Q969N2-2;Q969N2-6;H7C2Y2;A0A1W2PQ29;A0A1W2PPI8;A0A1W2PRH2;A0A1W2PQ52;A0A1W2PPQ7;Q969N2-3	5;5;5;5;5;5;5;5;5;4;4;4;4;4;3;3;3;3;3;3;3;2;2;2;2;2;2;2;2;2;1;1;1;1;1;1;1;1;1;1;1;1	5;5;5;5;5;5;5;5;5;4;4;4;4;4;3;3;3;3;3;3;3;2;2;2;2;2;2;2;2;2;1;1;1;1;1;1;1;1;1;1;1;1	5;5;5;5;5;5;5;5;5;4;4;4;4;4;3;3;3;3;3;3;3;2;2;2;2;2;2;2;2;2;1;1;1;1;1;1;1;1;1;1;1;1	GPI transamidase component PIG-T	PIGT	;;;;;;;;;;;;;;;;;;;;	42	5	5	5	2	4	3	5	3	4	5	4	3	2	4	3	5	3	4	5	4	3	2	4	3	5	3	4	5	4	3	11.5	11.5	11.5	56.38	495	495;499;505;550;580;605;476;522;578;429;432;441;384;511;275;300;314;316;318;393;367;101;144;203;213;232;240;242;331;354;61;96;116;123;128;128;140;145;171;183;191;198	0	5.3578	By matching	By MS/MS	By MS/MS
A0A1W2PPX5;A0A1W2PQR6;A0A1W2PQB7;A0A1W2PS43;A0A1W2PRS1;Q14108;A0A1W2PPU6;Q14108-2;A0A1W2PRF6;A0A1W2PS70;A0A1W2PNX7;A0A1W2PSE4;D6RDG0	A0A1W2PPX5;A0A1W2PQR6;A0A1W2PQB7;A0A1W2PS43;A0A1W2PRS1;Q14108;A0A1W2PPU6;Q14108-2;A0A1W2PRF6	5;5;5;5;5;5;4;4;3;2;2;2;1	5;5;5;5;5;5;4;4;3;2;2;2;1	5;5;5;5;5;5;4;4;3;2;2;2;1	Lysosome membrane protein 2	SCARB2	;;;;;;;;	13	5	5	5	3	4	3	5	5	5	3	5	4	3	4	3	5	5	5	3	5	4	3	4	3	5	5	5	3	5	4	18.3	18.3	18.3	49.204	432	432;449;470;475;519;478;438;335;320;141;145;206;106	0	11.843	By MS/MS	By MS/MS	By matching
A0A1W2PPZ5;P23193;A0A1W2PRL9;P23193-2;E5RJ93;E5RIS7;B7Z4S1;E5RK46;A0A1W2PS15;E5RFI1;A0A0A0MT58;Q15560-2;Q15560;Q5JRI7	A0A1W2PPZ5;P23193;A0A1W2PRL9;P23193-2	15;15;12;12;6;6;6;2;2;2;2;2;2;1	15;15;12;12;6;6;6;2;2;2;2;2;2;1	15;15;12;12;6;6;6;2;2;2;2;2;2;1	Transcription elongation factor A protein 1	TCEA1	;;;	14	15	15	15	14	13	8	15	15	10	12	10	10	14	13	8	15	15	10	12	10	10	14	13	8	15	15	10	12	10	10	53.2	53.2	53.2	33.935	301	301;301;280;280;90;111;117;45;45;47;270;272;299;246	0	75.043	By MS/MS	By MS/MS	By MS/MS
A0A1W2PQT3;A0A1W2PQH3;A0A1W2PQY8;P23368;A0A1W2PPH1;A0A1W2PQ37;A0A1W2PQF8;P23368-2;A0A1W2PR68;A0A1W2PPY2;A0A1W2PRS2;A0A1W2PRY9;A0A1W2PQH4;E9PMB9;Q16798-2;Q16798	A0A1W2PQT3;A0A1W2PQH3;A0A1W2PQY8;P23368;A0A1W2PPH1;A0A1W2PQ37;A0A1W2PQF8;P23368-2;A0A1W2PR68	17;17;17;17;16;15;15;15;14;2;2;2;2;1;1;1	17;17;17;17;16;15;15;15;14;2;2;2;2;1;1;1	16;16;16;16;15;14;14;14;14;2;2;2;2;0;0;0	NAD-dependent malic enzyme, mitochondrial	ME2	;;;;;;;;	16	17	17	16	13	11	8	12	13	8	15	15	10	13	11	8	12	13	8	15	15	10	13	11	7	11	12	7	14	14	9	48.7	48.7	47	59.787	536	536;547;565;584;546;443;480;479;530;55;132;133;133;580;342;604	0	32.944	By MS/MS	By MS/MS	By MS/MS
A0A1W2PQV2;H3BUH9;P23434	A0A1W2PQV2;H3BUH9;P23434	3;3;3	3;3;3	3;3;3	Glycine cleavage system H protein, mitochondrial	GCSH	;;	3	3	3	3	2	1	1	3	2	1	1	2	2	2	1	1	3	2	1	1	2	2	2	1	1	3	2	1	1	2	2	33	33	33	10.999	100	100;118;173	0	25.674	By MS/MS	By MS/MS	By MS/MS
A0A1W2PR06;P52569;P52569-3;P52569-2	A0A1W2PR06;P52569;P52569-3;P52569-2	2;2;2;1	1;1;1;1	1;1;1;1	Cationic amino acid transporter 2	SLC7A2	;;;	4	2	1	1	1	0	1	1	1	1	2	2	2	1	0	1	1	1	1	1	1	1	1	0	1	1	1	1	1	1	1	3.5	1.6	1.6	74.301	683	683;658;698;697	0.0055833	-0.83796	By matching		By MS/MS
A0A1W2PR36;Q14353;Q14353-2;K7EM34	A0A1W2PR36;Q14353;Q14353-2	3;3;3;1	3;3;3;1	3;3;3;1	Guanidinoacetate N-methyltransferase	GAMT	;;	4	3	3	3	3	3	1	3	2	2	3	3	3	3	3	1	3	2	2	3	3	3	3	3	1	3	2	2	3	3	3	23	23	23	23.804	213	213;236;269;108	0	6.4002	By matching	By MS/MS	By matching
A0A1W2PRV5;E7EQZ4;Q16637-4;Q16637-2;Q16637-3;Q16637;B4DP61;A0A0G2JRX5;A0A0G2JRY6;H0YBZ9;A0A0G2JQN8	A0A1W2PRV5;E7EQZ4;Q16637-4;Q16637-2;Q16637-3;Q16637;B4DP61	8;8;8;8;8;8;5;2;2;1;1	8;8;8;8;8;8;5;2;2;1;1	8;8;8;8;8;8;5;2;2;1;1	Survival motor neuron protein	SMN1;SMN2	;;;;;;	11	8	8	8	7	6	5	6	6	6	5	6	6	7	6	5	6	6	6	5	6	6	7	6	5	6	6	6	5	6	6	34	34	34	30.415	282	282;294;250;262;282;294;227;143;180;79;149	0	16.986	By MS/MS	By MS/MS	By MS/MS
A0A2R8Y358;A0A1W2PS94;Q9BXT5	A0A2R8Y358;A0A1W2PS94;Q9BXT5	2;2;2	1;1;1	1;1;1	Testis-expressed sequence 15 protein	TEX15	;;	3	2	1	1	1	1	1	1	1	2	1	2	2	1	1	1	1	1	1	1	1	1	1	1	1	1	1	1	1	1	1	0.4	0.2	0.2	358.79	3172	3172;3176;2789	0.0090909	-1.1283	By MS/MS	By matching	By matching
A0A1X7SBZ2;A0A5H1ZRQ2;Q92841;Q92841-1;Q92841-3;Q92841-2;A0A0U1RQJ0	A0A1X7SBZ2;A0A5H1ZRQ2;Q92841;Q92841-1;Q92841-3;Q92841-2	58;58;58;56;56;54;4	44;44;44;42;42;41;3	44;44;44;42;42;41;3	Probable ATP-dependent RNA helicase DDX17	DDX17	;;;;;	7	58	44	44	55	53	48	55	56	50	52	55	51	41	40	35	41	43	38	40	42	38	41	40	35	41	43	38	40	42	38	65.3	56	56	80.253	729	729;731;729;650;652;652;56	0	323.31	By MS/MS	By MS/MS	By MS/MS
F8VYC4;A0A286YES2;P0DJD0;P0DJD1	F8VYC4;A0A286YES2;P0DJD0;P0DJD1	8;8;8;8	1;1;1;1	1;1;1;1	RANBP2-like and GRIP domain-containing protein 1;RANBP2-like and GRIP domain-containing protein 2	RGPD1;RGPD2	;;;	4	8	1	1	2	6	6	3	6	4	2	7	6	1	1	1	1	0	0	1	1	1	1	1	1	1	0	0	1	1	1	4.8	0.7	0.7	197.33	1756	1756;1756;1748;1756	0.0083598	-1.0199	By matching	By MS/MS	By matching
A0A286YF22;O43175;A0A2C9F2M7;A0A286YFA2;A0A286YFL2;A0A286YFM8;A0A286YF78;A0A286YFC8;A0A286YFB2;A0A286YER3;A0A286YF34;A0A286YFE1;A0A286YFF3;A0A286YFK5	A0A286YF22;O43175;A0A2C9F2M7;A0A286YFA2;A0A286YFL2;A0A286YFM8	45;45;43;37;36;26;19;17;17;15;11;10;7;7	45;45;43;37;36;26;19;17;17;15;11;10;7;7	45;45;43;37;36;26;19;17;17;15;11;10;7;7	D-3-phosphoglycerate dehydrogenase	PHGDH	;;;;;	14	45	45	45	43	44	42	42	43	40	41	39	40	43	44	42	42	43	40	41	39	40	43	44	42	42	43	40	41	39	40	70	70	70	55.938	526	526;533;532;445;429;239;276;123;165;97;72;89;63;145	0	323.31	By MS/MS	By MS/MS	By MS/MS
A0A2C9F2P4;A0A286YFF7;P50897;Q5T0S4;A0A286YFE3;A0A286YFL8;P50897-2;A0A286YFL6;E9PSE5;E9PK48;E9PIA8	A0A2C9F2P4;A0A286YFF7;P50897;Q5T0S4;A0A286YFE3;A0A286YFL8;P50897-2;A0A286YFL6	6;6;6;5;5;5;4;3;1;1;1	6;6;6;5;5;5;4;3;1;1;1	6;6;6;5;5;5;4;3;1;1;1	Palmitoyl-protein thioesterase 1	PPT1	;;;;;;;	11	6	6	6	5	3	4	6	6	5	5	5	4	5	3	4	6	6	5	5	5	4	5	3	4	6	6	5	5	5	4	26.2	26.2	26.2	34.136	305	305;335;306;282;301;323;203;78;87;148;208	0	22.733	By MS/MS	By MS/MS	By MS/MS
A0A2R8Y6I1;A0A2R8Y3N3;A0A2R8Y5P7;P49590-2;P49590;B4DQ67;D6RB22	A0A2R8Y6I1;A0A2R8Y3N3;A0A2R8Y5P7;P49590-2;P49590;B4DQ67;D6RB22	5;5;5;5;5;3;3	1;1;1;1;1;1;1	1;1;1;1;1;1;1	Probable histidine--tRNA ligase, mitochondrial	HARS2	;;;;;;	7	5	1	1	4	4	5	4	5	5	5	5	5	1	1	1	1	1	1	1	1	1	1	1	1	1	1	1	1	1	1	10.8	1.8	1.8	49.246	436	436;473;512;481;506;334;399	0.0052926	-0.83023	By MS/MS	By matching	By matching
A0A2R8Y3X5;A0A2R8YE78;A0A2R8YDM2;C9JMB8;E5KLJ9;O60313-13;O60313;O60313-9;O60313-11;O60313-2;O60313-10;A0A2R8YFD1;A0A2R8YGE5;A0A2R8YD53;A0A2R8Y4G4;A0A2R8Y4Q3;A0A2R8YE54;H7C141;C9JY58;A0A2R8Y5G3	A0A2R8Y3X5;A0A2R8YE78;A0A2R8YDM2;C9JMB8;E5KLJ9;O60313-13;O60313;O60313-9;O60313-11;O60313-2;O60313-10;A0A2R8YFD1	15;15;15;15;15;15;15;15;15;15;15;12;7;5;4;4;4;3;1;1	15;15;15;15;15;15;15;15;15;15;15;12;7;5;4;4;4;3;1;1	15;15;15;15;15;15;15;15;15;15;15;12;7;5;4;4;4;3;1;1	Dynamin-like 120 kDa protein, mitochondrial;Dynamin-like 120 kDa protein, form S1	OPA1	;;;;;;;;;;;	20	15	15	15	12	14	9	10	11	8	12	13	12	12	14	9	10	11	8	12	13	12	12	14	9	10	11	8	12	13	12	24.4	24.4	24.4	99.132	854	854;963;965;972;979;924;960;961;978;997;1015;623;664;569;377;412;528;183;84;209	0	17.625	By MS/MS	By MS/MS	By MS/MS
A0A2R8Y473;A0A590UJS8;B4DGL8;A0A5F9ZA98;O75027;O75027-2;A0A087WW65;O75027-3;E9PJR8	A0A2R8Y473;A0A590UJS8;B4DGL8;A0A5F9ZA98;O75027;O75027-2;A0A087WW65;O75027-3	4;4;4;4;4;4;3;3;1	4;4;4;4;4;4;3;3;1	4;4;4;4;4;4;3;3;1	ATP-binding cassette sub-family B member 7, mitochondrial	ABCB7	;;;;;;;	9	4	4	4	4	3	1	2	1	2	2	2	0	4	3	1	2	1	2	2	2	0	4	3	1	2	1	2	2	2	0	7.4	7.4	7.4	71.169	651	651;693;702;757;752;753;713;712;188	0	0.38869	By MS/MS	By MS/MS	By matching
A0A2R8YGG3;A0A2R8Y7S2;A0A2R8Y4P4;Q9HBD4;P51532-5;P51532-2;P51532-3;P51532-4;P51532;A0A2R8Y440;A0A2R8YGP5;A0A2R8Y7F3;A0A2R8YG32;A0A2R8Y4C5;A0A2R8YF58;A0A2R8Y6N0;A0A2R8Y6V2;A0A2R8Y526;A0A2R8Y7Y7;A0A2R8YF80;A0A2R8YDA1;A0A2R8Y523;P51531-2;P51531;F6VDE0;A0A2R8YFV8;A0A2R8YCY3;A0A0U1RQZ9;K7EP28;A0A2R8YFK5;K7EQF0;A0A2R8Y5K3;A0A2R8Y4R6;A0A0U1RRF5;A0A0U1RRD6;A0A0U1RRF8;A0A0A0MSS5;F6UH26;A0A2R8Y7R0;A0A0U1RQ…	A0A2R8YGG3;A0A2R8Y7S2;A0A2R8Y4P4;Q9HBD4;P51532-5;P51532-2;P51532-3;P51532-4;P51532;A0A2R8Y440;A0A2R8YGP5;A0A2R8Y7F3;A0A2R8YG32;A0A2R8Y4C5;A0A2R8YF58;A0A2R8Y6N0;A0A2R8Y6V2;A0A2R8Y526;A0A2R8Y7Y7;A0A2R8YF80;A0A2R8YDA1	20;20;20;20;20;20;20;20;20;17;16;16;16;15;13;13;12;12;12;12;11;9;7;7;6;5;5;5;4;4;4;4;3;2;2;2;2;2;2;2;2;2;2;2;2;2;2;2;2;2;2;2;2;2;2;1;1	20;20;20;20;20;20;20;20;20;17;16;16;16;15;13;13;12;12;12;12;11;9;7;7;6;5;5;5;4;4;4;4;3;2;2;2;2;2;2;2;2;2;2;2;2;2;2;2;2;2;2;2;2;2;2;1;1	19;19;19;19;19;19;19;19;19;16;15;15;15;14;12;12;11;11;11;11;10;8;6;6;5;4;4;4;4;4;4;4;2;2;2;2;2;2;2;2;2;2;1;2;2;2;2;2;2;2;2;2;2;2;2;1;0	Transcription activator BRG1	SMARCA4	;;;;;;;;;;;;;;;;;;;;	57	20	20	19	11	16	16	9	17	14	3	16	15	11	16	16	9	17	14	3	16	15	10	15	15	9	16	13	3	15	14	16.3	16.3	15.7	165.16	1455	1455;1646;1649;1679;1613;1614;1616;1617;1647;1192;1165;1165;1198;1047;1065;1145;1041;1068;1081;1094;985;799;1572;1590;1514;375;385;1428;221;336;348;522;234;38;149;169;182;192;192;200;202;228;228;229;231;236;244;245;248;254;260;270;271;276;278;55;1610	0	25.563	By MS/MS	By MS/MS	By MS/MS
A0A2R8YCE9;A0A2R8Y4U7;A0A2R8Y524;O00462;A0A2R8Y7A0;A0A2R8Y7A7;A0A2R8Y211;A0A2R8YE79;E9PFW2;A0A2R8YEC9	A0A2R8YCE9;A0A2R8Y4U7;A0A2R8Y524;O00462;A0A2R8Y7A0;A0A2R8Y7A7;A0A2R8Y211;A0A2R8YE79;E9PFW2;A0A2R8YEC9	2;2;2;2;1;1;1;1;1;1	1;1;1;1;1;1;1;1;0;1	1;1;1;1;1;1;1;1;0;1	Beta-mannosidase	MANBA	;;;;;;;;;	10	2	1	1	2	2	2	1	2	2	1	1	2	1	1	1	0	1	1	0	0	1	1	1	1	0	1	1	0	0	1	5.8	4.1	4.1	47.076	413	413;509;886;879;199;215;365;397;822;925	0.0090498	-1.1608	By matching	By MS/MS	By matching
H3BV07;A0A2R8Y518;Q9ULP9-2;Q9ULP9;H3BTP5;A0A0D9SFR5;H3BQ06	H3BV07;A0A2R8Y518;Q9ULP9-2;Q9ULP9	3;3;3;3;1;1;1	3;3;3;3;1;1;1	3;3;3;3;1;1;1	TBC1 domain family member 24	TBC1D24	;;;	7	3	3	3	2	1	0	2	1	2	0	2	2	2	1	0	2	1	2	0	2	2	2	1	0	2	1	2	0	2	2	10.3	10.3	10.3	51.956	455	455;465;553;559;69;339;376	0	4.025	By MS/MS	By MS/MS
A0A2R8Y804;A0A2R8Y543;A0A2R8Y5C3;A0A2R8Y750;B4DGU4;A0A2R8YCH5;A0A2R8Y5A3;P35222;A0A2R8Y7Z0;A0A2R8Y5Z1;A0A2R8Y6G0;A0A2R8Y815;A0A2R8YG06	A0A2R8Y804;A0A2R8Y543;A0A2R8Y5C3;A0A2R8Y750;B4DGU4;A0A2R8YCH5;A0A2R8Y5A3;P35222;A0A2R8Y7Z0;A0A2R8Y5Z1;A0A2R8Y6G0	17;17;17;17;17;17;17;17;16;15;10;6;1	17;17;17;17;17;17;17;17;16;15;10;6;1	14;14;14;14;14;14;14;14;13;12;8;6;1	Catenin beta-1	CTNNB1	;;;;;;;;;;	13	17	17	14	16	15	12	16	13	14	13	16	12	16	15	12	16	13	14	13	16	12	13	12	10	13	11	11	11	13	10	30.2	30.2	27.6	77.206	702	702;715;737;744;774;779;783;781;780;752;367;186;146	0	33.647	By MS/MS	By MS/MS	By MS/MS
A0A2R8Y595;A0A2R8YFL0;P49711;P49711-2;A0A2R8Y6Z6;A0A2R8Y6C1;V9GY73;Q8NI51-11;Q8NI51-6;Q8NI51-5;Q8NI51-10;Q8NI51-8;Q8NI51;Q8NI51-3;Q8NI51-7;V9GYX4;V9GZ46;F5H2V8;Q8NI51-9;Q8NI51-4	A0A2R8Y595;A0A2R8YFL0;P49711;P49711-2	10;10;10;7;2;2;2;2;2;2;2;2;2;2;2;1;1;1;1;1	10;10;10;7;2;2;2;2;2;2;2;2;2;2;2;1;1;1;1;1	8;8;8;5;2;2;0;0;0;0;0;0;0;0;0;0;0;0;0;0	Transcriptional repressor CTCF	CTCF	;;;	20	10	10	8	7	8	8	8	8	6	6	8	5	7	8	8	8	8	6	6	8	5	5	6	6	6	6	5	5	6	3	16.9	16.9	14.4	72.999	638	638;725;727;399;135;163;627;299;403;422;460;613;663;665;700;404;426;451;427;483	0	6.9562	By MS/MS	By MS/MS	By MS/MS
H0YH87;A0A2R8Y7P6;A0A2R8YDM9;A0A5F9ZHH4;V9GY86;A0A5F9ZI57;A0A2R8Y7E6;A0A2R8Y5A6;A0A5F9ZHX3;A0A5F9ZHW5;Q99700-2;Q99700-4;Q99700;F8VQP2;Q99700-5;F8W0B5;F8WB06;F8VRK6;A0A5F9ZH85	H0YH87;A0A2R8Y7P6;A0A2R8YDM9;A0A5F9ZHH4;V9GY86;A0A5F9ZI57;A0A2R8Y7E6;A0A2R8Y5A6;A0A5F9ZHX3;A0A5F9ZHW5;Q99700-2;Q99700-4;Q99700;F8VQP2;Q99700-5;F8W0B5;F8WB06;F8VRK6	9;9;9;9;9;9;9;9;9;9;9;9;9;8;8;7;7;5;4	9;9;9;9;9;9;9;9;9;9;9;9;9;8;8;7;7;5;4	9;9;9;9;9;9;9;9;9;9;9;9;9;8;8;7;7;5;4	Ataxin-2	ATXN2	;;;;;;;;;;;;;;;;;	19	9	9	9	7	5	4	7	8	6	7	6	5	7	5	4	7	8	6	7	6	5	7	5	4	7	8	6	7	6	5	16.5	16.5	16.5	90.166	835	835;957;968;1065;1153;1155;1158;1166;1167;1178;995;1243;1313;1073;1006;908;1087;235;347	0	17.889	By MS/MS	By MS/MS	By MS/MS
A0A2R8YEZ4;A0A2R8Y5D3;O15160-2;O15160;A0A2R8YEY5;E7EQB9;D6RDJ3;A0A2R8Y8D6;H0Y723	A0A2R8YEZ4;A0A2R8Y5D3;O15160-2;O15160;A0A2R8YEY5;E7EQB9;D6RDJ3;A0A2R8Y8D6	10;10;10;10;8;7;5;5;4	10;10;10;10;8;7;5;5;4	10;10;10;10;8;7;5;5;4	DNA-directed RNA polymerases I and III subunit RPAC1	POLR1C	;;;;;;;	9	10	10	10	9	10	8	9	10	10	9	8	9	9	10	8	9	10	10	9	8	9	9	10	8	9	10	10	9	8	9	44.3	44.3	44.3	34.958	307	307;343;342;346;291;296;124;151;140	0	53.389	By MS/MS	By MS/MS	By MS/MS
A0A2R8Y619	A0A2R8Y619	9	1	1				1	9	1	1	8	7	9	9	6	7	7	7	9	1	0	1	1	0	0	0	0	1	1	0	1	1	0	0	0	0	1	32	18	18	13.491	122	122	0.0026914	-0.58896	By matching	By matching	By MS/MS
A0A2R8Y653;Q9BZX2;Q9BZX2-2;Q9HA47-3;Q9HA47;Q9HA47-4	A0A2R8Y653;Q9BZX2	8;8;2;1;1;1	8;8;2;1;1;1	8;8;2;1;1;1	Uridine-cytidine kinase 2	UCK2	;	6	8	8	8	6	8	7	8	8	8	8	8	8	6	8	7	8	8	8	8	8	8	6	8	7	8	8	8	8	8	8	36.2	36.2	36.2	27.408	240	240;261;111;268;277;282	0	45.21	By MS/MS	By MS/MS	By MS/MS
A0A2R8YDQ9;A0A2R8Y6Y7;Q9P2R7-2;Q9P2R7;Q5T9Q5;A0A0U1RQF8;A0A2R8Y5P6;A0A2R8Y6E6;A0A0U1RQL1;Q5T9Q8;A0A0U1RRI1;A0A0U1RQU7;A0A2R8Y5P4	A0A2R8YDQ9;A0A2R8Y6Y7;Q9P2R7-2;Q9P2R7;Q5T9Q5;A0A0U1RQF8;A0A2R8Y5P6;A0A2R8Y6E6	10;10;10;10;7;5;5;5;2;2;1;1;1	10;10;10;10;7;5;5;5;2;2;1;1;1	10;10;10;10;7;5;5;5;2;2;1;1;1	Succinyl-CoA ligase [ADP-forming] subunit beta, mitochondrial	SUCLA2	;;;;;;;	13	10	10	10	10	10	10	10	10	10	10	10	10	10	10	10	10	10	10	10	10	10	10	10	10	10	10	10	10	10	10	29.6	29.6	29.6	43.841	405	405;484;441;463;298;191;221;224;80;154;104;136;159	0	19.571	By MS/MS	By MS/MS	By MS/MS
A0A2R8Y7R9;Q13136-2;Q13136;H0YDW2;A0A1B0GVT3;O75334-2;H0YIJ4;H0YHJ4;H0YH95;H0YEF9;E9PJZ7;M0QZB5;B1APN9;A0A8I5QJ45;O75335-2;O75335-1;O75335	A0A2R8Y7R9;Q13136-2;Q13136;H0YDW2	5;5;5;3;2;2;1;1;1;1;1;1;1;1;1;1;1	5;5;5;3;2;2;1;1;1;1;1;1;1;1;1;1;1	2;2;2;1;0;0;0;0;0;0;0;0;0;0;0;0;0	Liprin-alpha-1	PPFIA1	;;;	17	5	5	2	4	4	4	3	2	4	4	4	3	4	4	4	3	2	4	4	4	3	2	2	2	1	1	2	2	2	2	5.8	5.8	2.8	138.52	1224	1224;1185;1202;389;271;1232;188;188;284;387;583;953;1186;1210;692;701;1185	0	5.2611	By MS/MS	By MS/MS	By MS/MS
A0A2R8Y7Y3;A0A2R8YD30;A0A2U3TZH6;P11171-6;P11171-3;P11171-5;P11171-2;P11171;A0A3B3ITP0;P11171-4;A0A2R8Y4N6;A0A1B0GWG0;A0A2R8Y6D0;A0A2R8Y420;A0A2R8Y7N0;A0A3B3IUD6;A0A2R8YFR9;A0A2R8Y6G5;A0A2R8YCW8;A0A2R8Y570;A0A2R8Y5G2;A0A2R8Y5Z6;A0A3B3IU06;P11171-7;A0A2R8Y5C8;A0A2R8Y783;A0A2R8Y6T6;A0A3B3ITC5	A0A2R8Y7Y3;A0A2R8YD30;A0A2U3TZH6;P11171-6;P11171-3;P11171-5;P11171-2;P11171;A0A3B3ITP0;P11171-4;A0A2R8Y4N6;A0A1B0GWG0;A0A2R8Y6D0;A0A2R8Y420;A0A2R8Y7N0;A0A3B3IUD6;A0A2R8YFR9;A0A2R8Y6G5;A0A2R8YCW8;A0A2R8Y570;A0A2R8Y5G2;A0A2R8Y5Z6;A0A3B3IU06;P11171-7	8;8;8;8;8;8;8;8;7;7;5;5;5;5;5;5;5;5;5;5;5;5;5;5;1;1;1;1	5;5;5;5;5;5;5;5;4;5;4;4;4;4;4;4;4;4;4;4;4;4;4;4;1;1;1;1	5;5;5;5;5;5;5;5;4;5;4;4;4;4;4;4;4;4;4;4;4;4;4;4;1;1;1;1	Protein 4.1	EPB41	;;;;;;;;;;;;;;;;;;;;;;;	28	8	5	5	7	6	6	7	7	7	6	8	6	4	3	4	4	4	4	3	5	4	4	3	4	4	4	4	3	5	4	14.8	9.8	9.8	67.292	601	601;655;841;566;641;775;831;864;542;588;387;483;542;544;565;607;675;680;748;766;782;787;807;720;227;310;364;481	0	1.2866	By MS/MS	By MS/MS	By MS/MS
A0A2R8Y811;P62263;E5RH77	A0A2R8Y811;P62263;E5RH77	13;13;9	13;13;9	13;13;9	40S ribosomal protein S14	RPS14	;;	3	13	13	13	10	10	10	12	12	11	12	12	11	10	10	10	12	12	11	12	12	11	10	10	10	12	12	11	12	12	11	70.7	70.7	70.7	16.159	150	150;151;134	0	74.125	By MS/MS	By MS/MS	By MS/MS
E7ETK0;A0A2R8Y849;A0A2R8YD14;P62847-2;P62847-3;P62847;P62847-4;A0A2R8Y8A0	E7ETK0;A0A2R8Y849;A0A2R8YD14;P62847-2;P62847-3;P62847;P62847-4;A0A2R8Y8A0	13;13;13;13;13;13;13;8	13;13;13;13;13;13;13;8	13;13;13;13;13;13;13;8	40S ribosomal protein S24	RPS24	;;;;;;;	8	13	13	13	12	11	11	13	12	10	12	11	12	12	11	11	13	12	10	12	11	12	12	11	11	13	12	10	12	11	12	58	58	58	15.197	131	131;131;165;130;132;133;289;90	0	25.884	By MS/MS	By MS/MS	By MS/MS
J3QKS7;A0A2R8Y855;B4DGM3;Q969G3-2;Q969G3;J3QR61;A0A2R8Y765;A0A2R8Y7U4;A0A2U3TZQ7;A0A2R8Y7I9;A0A2R8Y4T4;A0A2R8YES3;Q969G3-6;Q969G3-5;Q969G3-3;Q969G3-4;A0A2R8YDQ4;J3QL66;A0A2R8YEB8;J3KT85;A0A2R8YD78;J3QKX6	J3QKS7;A0A2R8Y855;B4DGM3;Q969G3-2;Q969G3;J3QR61;A0A2R8Y765;A0A2R8Y7U4;A0A2U3TZQ7;A0A2R8Y7I9;A0A2R8Y4T4;A0A2R8YES3;Q969G3-6;Q969G3-5;Q969G3-3;Q969G3-4	5;5;5;5;5;4;4;4;4;4;4;4;4;4;4;4;1;1;1;1;1;1	5;5;5;5;5;4;4;4;4;4;4;4;4;4;4;4;1;1;1;1;1;1	5;5;5;5;5;4;4;4;4;4;4;4;4;4;4;4;1;1;1;1;1;1	SWI/SNF-related matrix-associated actin-dependent regulator of chromatin subfamily E member 1	SMARCE1	;;;;;;;;;;;;;;;	22	5	5	5	4	5	5	5	5	5	5	5	5	4	5	5	5	5	5	5	5	5	4	5	5	5	5	5	5	5	5	21.6	21.6	21.6	33.304	287	287;367;393;363;411;259;277;297;311;332;335;347;293;328;341;376;55;77;96;109;115;135	0	7.1168	By MS/MS	By MS/MS	By MS/MS
A0A2R8Y891;P08237;P08237-3;P08237-2;F8VZI0;F8VP00;F8VX13;F8VZQ1;F8VW30;F8VSF7;F8VTQ3;F8VUB8;F8VYK8;F8VVE3	A0A2R8Y891;P08237;P08237-3;P08237-2;F8VZI0	20;20;20;18;17;4;3;3;2;1;1;1;1;1	16;16;16;16;15;4;3;3;2;1;1;1;1;1	15;15;15;15;14;4;3;3;2;1;1;1;1;1	ATP-dependent 6-phosphofructokinase, muscle type	PFKM	;;;;	14	20	16	15	18	17	18	15	17	17	17	18	18	14	13	14	11	13	13	13	14	14	13	12	13	11	13	12	12	13	13	27.9	23.9	22.9	96.907	883	883;780;851;749;694;176;156;161;116;102;111;141;149;165	0	91.257	By MS/MS	By MS/MS	By MS/MS
A0A2R8YGD1;A0A2R8YD45;A0A804HJ17;O14773-2;O14773;A0A2R8Y7U1;A0A2R8YDY1;A0A2R8Y7I4	A0A2R8YGD1;A0A2R8YD45;A0A804HJ17;O14773-2;O14773;A0A2R8Y7U1	3;3;3;3;3;2;1;1	3;3;3;3;3;2;1;1	3;3;3;3;3;2;1;1	Tripeptidyl-peptidase 1	TPP1	;;;;;	8	3	3	3	3	2	2	3	1	3	3	2	2	3	2	2	3	1	3	3	2	2	3	2	2	3	1	3	3	2	2	11.7	11.7	11.7	50.889	470	470;500;525;320;563;400;99;162	0	24.862	By MS/MS	By matching	By matching
A0A2R8YD50;A0A804HK65;E7EPL9;P51659;P51659-3;P51659-2;A0A804HKU2;E7ER27;E7ET17;A0A2R8Y7L2;A0A804HIR1;A0A2R8YDT8;A0A2R8YF45;A0A804HIG8;A0A2R8Y7W2;A0A804HK88;A0A804HKB5;A0A804HLJ0;A0A2R8YEG2;A0A804HKT2	A0A2R8YD50;A0A804HK65;E7EPL9;P51659;P51659-3;P51659-2;A0A804HKU2;E7ER27;E7ET17;A0A2R8Y7L2;A0A804HIR1	37;37;37;37;34;34;33;25;25;24;19;13;12;7;5;5;5;2;2;2	37;37;37;37;34;34;33;25;25;24;19;13;12;7;5;5;5;2;2;2	37;37;37;37;34;34;33;25;25;24;19;13;12;7;5;5;5;2;2;2	Peroxisomal multifunctional enzyme type 2;(3R)-hydroxyacyl-CoA dehydrogenase;Enoyl-CoA hydratase 2	HSD17B4	;;;;;;;;;;	20	37	37	37	36	33	31	35	32	31	32	32	32	36	33	31	35	32	31	32	32	32	36	33	31	35	32	31	32	32	32	59.5	59.5	59.5	76.837	711	711;712;713;736;718;761;621;500;599;589;484;166;172;158;105;144;173;55;59;100	0	215.8	By MS/MS	By MS/MS	By MS/MS
A0A2R8YD58;E7EU96;P68400;A0A2R8Y5A0;A0A2R8YFU2;A0A2R8YDP2;A0A2R8YF43;Q8NEV1;A0A2R8Y4D6;A0A2R8Y4H0;P68400-2;A0A2R8YDY7;A0A2R8YEW1;V9GYA2;A0A2R8Y3W6;A0A2R8Y797;A0A2R8YEL7;V9GY80;A0A2R8YF47;A0A2R8YCK2;A0A2R8Y7T1;V9GYW6;A0A087WY74;A0A2R8YCC9	A0A2R8YD58;E7EU96;P68400;A0A2R8Y5A0;A0A2R8YFU2;A0A2R8YDP2;A0A2R8YF43;Q8NEV1;A0A2R8Y4D6;A0A2R8Y4H0;P68400-2	16;16;16;15;14;13;13;13;10;10;10;6;6;6;4;4;4;4;4;4;4;3;3;2	16;16;16;15;14;13;13;13;10;10;10;6;6;6;4;4;4;4;4;4;4;3;3;2	16;16;16;15;14;13;13;13;10;10;10;6;6;6;4;4;4;4;4;4;4;3;3;2	Casein kinase II subunit alpha;Casein kinase II subunit alpha 3	CSNK2A1;CSNK2A3	;;;;;;;;;;	24	16	16	16	15	15	15	16	16	16	15	15	16	15	15	15	16	16	16	15	15	16	15	15	15	16	16	16	15	15	16	57.4	57.4	57.4	44.418	376	376;385;391;354;374;354;363;391;207;256;255;131;133;144;74;86;88;92;94;117;152;42;118;33	0	164.05	By MS/MS	By MS/MS	By MS/MS
A0A2R8YDL0;O75443;A0A2R8YFB7;A0A2R8YGQ5	A0A2R8YDL0;O75443;A0A2R8YFB7;A0A2R8YGQ5	2;2;1;1	2;2;1;1	2;2;1;1	Alpha-tectorin	TECTA	;;;	4	2	2	2	2	1	2	1	1	1	2	1	2	2	1	2	1	1	1	2	1	2	2	1	2	1	1	1	2	1	2	0.9	0.9	0.9	238.99	2150	2150;2155;477;1329	1	-2	By MS/MS	By MS/MS	By matching
A0A2R8YE10;Q9NRW7;A0A087WU65;A0A1B0GXI6;A0A2R8YD95;A0A2R8YF01;Q9NRW7-2;B7Z7G7;A0A2R8YEX8	A0A2R8YE10;Q9NRW7;A0A087WU65;A0A1B0GXI6;A0A2R8YD95;A0A2R8YF01;Q9NRW7-2	5;5;4;4;4;3;3;2;1	5;5;4;4;4;3;3;2;1	5;5;4;4;4;3;3;2;1	Vacuolar protein sorting-associated protein 45	VPS45	;;;;;;	9	5	5	5	3	4	2	4	4	4	4	4	3	3	4	2	4	4	4	4	4	3	3	4	2	4	4	4	4	4	3	9.9	9.9	9.9	61.133	534	534;570;447;467;643;434;538;198;158	0	3.2118	By MS/MS	By MS/MS	By MS/MS
A0A2U3TZN6;A0A2U3TZM4;A0A2U3TZM1;A0A2R8YE77;A0A2R8YEK3;O14936-3;O14936-4;O14936-6;O14936-2;O14936;A0A2R8YEJ7;A0A2R8Y6F8;A0A7I2RJN6;A0A2R8YFN5;Q5JS79;A0A2R8Y6D8;A0A2R8YGH2;A0A2R8Y4K4;A0A2R8Y3B3;Q5JS72;O14936-5	A0A2U3TZN6;A0A2U3TZM4;A0A2U3TZM1;A0A2R8YE77;A0A2R8YEK3;O14936-3;O14936-4;O14936-6;O14936-2;O14936;A0A2R8YEJ7;A0A2R8Y6F8;A0A7I2RJN6;A0A2R8YFN5;Q5JS79	3;3;3;3;3;3;3;3;3;3;2;2;2;2;2;1;1;1;1;1;1	3;3;3;3;3;3;3;3;3;3;2;2;2;2;2;1;1;1;1;1;1	3;3;3;3;3;3;3;3;3;3;2;2;2;2;2;1;1;1;1;1;1	Peripheral plasma membrane protein CASK	CASK	;;;;;;;;;;;;;;	21	3	3	3	2	2	2	3	3	2	2	1	1	2	2	2	3	3	2	2	1	1	2	2	2	3	3	2	2	1	1	5.6	5.6	5.6	100.2	880	880;892;908;920;955;897;898;909;921;926;366;700;903;904;927;109;132;140;394;466;518	0.0086306	-1.0364	By matching	By MS/MS	By matching
H3BMM5;A0A2R8YF87;Q96AX1;F5H6Y0;A0A2R8Y5U3;F5H7N5;F5H2X5	H3BMM5;A0A2R8YF87;Q96AX1;F5H6Y0	11;11;11;7;3;2;1	11;11;11;7;3;2;1	11;11;11;7;3;2;1	Vacuolar protein sorting-associated protein 33A	VPS33A	;;;	7	11	11	11	8	7	3	9	8	6	7	8	8	8	7	3	9	8	6	7	8	8	8	7	3	9	8	6	7	8	8	23.6	23.6	23.6	61.238	538	538;637;596;186;198;42;153	0	9.7907	By MS/MS	By MS/MS	By matching
A0A2R8YFH5;Q15437;Q5QPE2;Q5QPE1;A0A2R8Y633;A0A2R8Y7S7;A0A2R8YF30	A0A2R8YFH5;Q15437;Q5QPE2	16;16;8;6;3;3;2	12;12;5;5;2;2;1	12;12;5;5;2;2;1	Protein transport protein Sec23B	SEC23B	;;	7	16	12	12	15	15	9	13	15	13	15	16	10	11	12	7	11	12	10	11	12	8	11	12	7	11	12	10	11	12	8	26.3	22.3	22.3	84.472	749	749;767;331;246;52;59;32	0	30.021	By MS/MS	By MS/MS	By matching
A0A2R8YG38;Q01968-2;Q01968;A0A2R8YCN4	A0A2R8YG38;Q01968-2;Q01968;A0A2R8YCN4	3;3;3;2	3;3;3;2	3;3;3;2	Inositol polyphosphate 5-phosphatase OCRL-1	OCRL	;;;	4	3	3	3	2	2	0	2	2	1	2	2	2	2	2	0	2	2	1	2	2	2	2	2	0	2	2	1	2	2	2	7.5	7.5	7.5	54.149	466	466;893;901;286	0	2.7836	By matching	By matching
A0A2R8YGH5;H7C1E4;P61966;P61966-2;F6SFB5	A0A2R8YGH5;H7C1E4;P61966;P61966-2	4;4;4;3;1	4;4;4;3;1	3;3;3;2;0	AP-1 complex subunit sigma-1A	AP1S1	;;;	5	4	4	3	2	1	2	4	2	2	3	2	2	2	1	2	4	2	2	3	2	2	2	1	2	3	1	2	2	2	2	25.5	25.5	20.4	18.602	157	157;191;158;133;116	0	12.536	By MS/MS	By MS/MS	By MS/MS
A0A2R8YHI9;Q15813;Q15813-2;A0A2R8Y5Q8;A0A2R8YFL4;A0A2R8Y6Q1;A0A2U3TZJ6;A0A2R8Y7E7;A0A2R8YER9;A0A2R8Y4V6;A0A2R8Y809;A0A2R8Y784;A0A2R8Y6L2;A0A2R8Y5H6;A0A2R8Y787;A0A2R8Y6G3;A0A2R8Y4P2;A0A2R8YFM3;A0A2R8Y897;A0A2R8Y7H8;A0A2R8Y4E7;A0A2R8YF12;A0A2R8Y3S1;A0A2R8YH53;A0A2R8Y597;E7EXA6;Q8WVB6-3;Q8WVB6;Q8WVB6-2	A0A2R8YHI9;Q15813;Q15813-2;A0A2R8Y5Q8;A0A2R8YFL4;A0A2R8Y6Q1;A0A2U3TZJ6;A0A2R8Y7E7;A0A2R8YER9;A0A2R8Y4V6;A0A2R8Y809	23;23;23;20;17;17;17;17;12;12;12;10;7;6;6;6;6;6;5;4;4;3;1;1;1;1;1;1;1	23;23;23;20;17;17;17;17;12;12;12;10;7;6;6;6;6;6;5;4;4;3;1;1;1;1;1;1;1	23;23;23;20;17;17;17;17;12;12;12;10;7;6;6;6;6;6;5;4;4;3;1;1;1;1;1;1;1	Tubulin-specific chaperone E	TBCE	;;;;;;;;;;	29	23	23	23	22	20	14	16	19	16	19	17	14	22	20	14	16	19	16	19	17	14	22	20	14	16	19	16	19	17	14	62.3	62.3	62.3	58.386	520	520;527;578;549;370;414;464;487;235;252;311;217;134;127;139;159;160;248;110;116;175;61;39;46;47;975;557;975;1003	0	107.39	By MS/MS	By MS/MS	By MS/MS
A0A2U3TZH3;Q05639;A0A2R8Y488;A0A2R8Y660;A0A2R8YDN5	A0A2U3TZH3;Q05639;A0A2R8Y488	32;32;16;14;9	10;10;4;4;4	7;7;1;1;1	Elongation factor 1-alpha 2	EEF1A2	;;	5	32	10	7	29	27	30	27	30	26	30	30	29	8	6	8	7	8	7	9	9	8	6	4	5	5	5	5	6	6	5	54.8	23.8	21	54.34	496	496;463;173;152;106	0	38.303	By MS/MS	By MS/MS	By MS/MS
A0A590UJC1;A0A590UJA8;A0A2U3TZI4;A0A590UK19;A0A590UK05;A0A590UJ83;A0A590UKA6;A0A590UJ28;A0A590UK35;A0A590UJ92;Q5VVM6-2;Q5VVM6;A0A590UJL9;A0A590UJC6;A0A590UKA3;A0A590UJ69;A0A590UJW7;A0A590UJ77;A0A590UJL6;A0A590UJI4	A0A590UJC1;A0A590UJA8;A0A2U3TZI4;A0A590UK19;A0A590UK05;A0A590UJ83;A0A590UKA6;A0A590UJ28;A0A590UK35;A0A590UJ92;Q5VVM6-2;Q5VVM6	3;3;3;3;2;2;2;2;2;2;2;2;1;1;1;1;1;1;1;1	3;3;3;3;2;2;2;2;2;2;2;2;1;1;1;1;1;1;1;1	3;3;3;3;2;2;2;2;2;2;2;2;1;1;1;1;1;1;1;1	Coiled-coil domain-containing protein 30	CCDC30	;;;;;;;;;;;	20	3	3	3	2	2	3	3	3	2	1	2	2	2	2	3	3	3	2	1	2	2	2	2	3	3	3	2	1	2	2	5.1	5.1	5.1	78.41	666	666;710;826;939;262;286;391;460;503;797;572;783;80;131;152;165;188;244;249;273	1	-2	By MS/MS	By matching	By matching
H0YET2;E9PNW4;A0A2U3TZL5;P13987;P13987-2	H0YET2;E9PNW4;A0A2U3TZL5;P13987;P13987-2	2;2;2;2;2	2;2;2;2;2	2;2;2;2;2	CD59 glycoprotein	CD59	;;;;	5	2	2	2	2	0	0	1	1	2	0	2	0	2	0	0	1	1	2	0	2	0	2	0	0	1	1	2	0	2	0	25	25	25	5.8306	52	52;108;120;128;130	0	1.1306	By MS/MS
A0A2U3TZL8;H7BYN4;A0A7I2V5Y5;Q02241-2;Q02241;Q02241-3;H0YME6;H0YMJ4;A0A2R8Y531	A0A2U3TZL8;H7BYN4;A0A7I2V5Y5;Q02241-2;Q02241;Q02241-3	8;8;8;8;8;7;2;1;1	8;8;8;8;8;7;2;1;1	8;8;8;8;8;7;2;1;1	Kinesin-like protein;Kinesin-like protein KIF23	KIF23	;;;;;	9	8	8	8	7	7	6	8	7	6	7	7	7	7	7	6	8	7	6	7	7	7	7	7	6	8	7	6	7	7	7	13	13	13	92.682	810	810;952;974;856;960;673;371;109;283	0	21.382	By MS/MS	By MS/MS	By MS/MS
R4GN43;A0A2Y9D025;P56556	R4GN43;A0A2Y9D025;P56556	2;2;2	2;2;2	2;2;2	NADH dehydrogenase [ubiquinone] 1 alpha subcomplex subunit 6	NDUFA6	;;	3	2	2	2	2	2	2	2	2	1	2	2	2	2	2	2	2	2	1	2	2	2	2	2	2	2	2	1	2	2	2	26.8	26.8	26.8	8.5099	71	71;154;128	0	4.2154	By MS/MS	By MS/MS	By MS/MS
A0A3B3IRI2;P17812;B4E1E0;A0A3B3IRQ8;A0A3B3ITF6;P17812-2;A0A3B3ITB8;A0A3B3ISY3;A0A3B3ITH9	A0A3B3IRI2;P17812;B4E1E0;A0A3B3IRQ8;A0A3B3ITF6;P17812-2;A0A3B3ITB8	41;41;33;29;29;29;23;10;7	41;41;33;29;29;29;23;10;7	38;38;31;26;26;28;20;9;6	CTP synthase 1;CTP synthase	CTPS1	;;;;;;	9	41	41	38	35	37	35	35	36	36	37	36	37	35	37	35	35	36	36	37	36	37	32	34	32	33	34	33	34	33	34	71.5	71.5	67.4	63.723	564	564;591;435;451;461;360;335;89;111	0	162.92	By MS/MS	By MS/MS	By MS/MS
F5H345;A0A3B3IRR1;A0A3F2YNY7;P08397-2;P08397;A0A8I5KXV4;P08397-4;P08397-3;F5GY90;F5H226;F5H0P4;A0A3B3IU56;A0A1W2PNU5;A0A3B3IU34;F5H4W5;F5H4X2	F5H345;A0A3B3IRR1;A0A3F2YNY7;P08397-2;P08397;A0A8I5KXV4;P08397-4;P08397-3;F5GY90;F5H226;F5H0P4	9;9;9;9;9;8;7;7;5;5;5;4;4;4;1;1	9;9;9;9;9;8;7;7;5;5;5;4;4;4;1;1	9;9;9;9;9;8;7;7;5;5;5;4;4;4;1;1	Porphobilinogen deaminase	HMBS	;;;;;;;;;;	16	9	9	9	6	6	6	8	8	7	7	7	7	6	6	6	8	8	7	7	7	7	6	6	6	8	8	7	7	7	7	33.6	33.6	33.6	35.761	330	330;338;355;344;361;306;304;321;187;191;228;151;190;218;63;81	0	28.465	By MS/MS	By MS/MS	By MS/MS
A0A3B3IRR6;A0A3B3IT54;A0A3B3ITA3;Q9H7E9;Q9H7E9-2	A0A3B3IRR6;A0A3B3IT54;A0A3B3ITA3;Q9H7E9;Q9H7E9-2	3;3;3;3;3	3;3;3;3;3	3;3;3;3;3	UPF0488 protein C8orf33	C8orf33	;;;;	5	3	3	3	3	2	2	3	3	3	2	2	3	3	2	2	3	3	3	2	2	3	3	2	2	3	3	3	2	2	3	23.5	23.5	23.5	24.465	226	226;236;248;229;242	0	14.349	By MS/MS	By MS/MS	By matching
C9J3L8;C9J5W0;A0A3B3IRT8;E9PAL7;C9IZQ1;P43307;P43307-2	C9J3L8;C9J5W0;A0A3B3IRT8;E9PAL7;C9IZQ1;P43307;P43307-2	4;4;4;4;4;4;3	4;4;4;4;4;4;3	4;4;4;4;4;4;3	Translocon-associated protein subunit alpha	SSR1	;;;;;;	7	4	4	4	3	3	1	4	4	2	3	3	2	3	3	1	4	4	2	3	3	2	3	3	1	4	4	2	3	3	2	12.8	12.8	12.8	29.573	265	265;266;288;291;298;286;259	0	16.429	By MS/MS	By MS/MS	By matching
F5GWX2;A0A3B3IRV5;Q9NRV9;H0YG71	F5GWX2;A0A3B3IRV5;Q9NRV9;H0YG71	2;2;2;1	2;2;2;1	2;2;2;1	Heme-binding protein 1	HEBP1	;;;	4	2	2	2	2	1	0	2	1	2	2	2	2	2	1	0	2	1	2	2	2	2	2	1	0	2	1	2	2	2	2	23.3	23.3	23.3	14.72	133	133;207;189;62	0	11.57	By MS/MS	By matching
B8ZZF0;C9JIR6;A0A3B3IS24;O75688-5;O75688-4;O75688-2;O75688;E9PKB5;P35813-2;P35813;P35813-3	B8ZZF0;C9JIR6;A0A3B3IS24;O75688-5;O75688-4;O75688-2;O75688	3;3;3;3;3;3;3;1;1;1;1	3;3;3;3;3;3;3;1;1;1;1	3;3;3;3;3;3;3;1;1;1;1	Protein phosphatase 1B	PPM1B	;;;;;;	11	3	3	3	3	3	2	3	2	3	3	3	3	3	3	2	3	2	3	3	3	3	3	3	2	3	2	3	3	3	3	12.5	12.5	12.5	33.232	303	303;378;384;327;380;387;479;187;324;382;455	0	0.52246	By MS/MS	By matching	By matching
A0A3B3IS71;P06400	A0A3B3IS71;P06400	2;2	2;2	2;2	Retinoblastoma-associated protein	RB1	;	2	2	2	2	1	0	1	2	2	2	2	2	1	1	0	1	2	2	2	2	2	1	1	0	1	2	2	2	2	2	1	2.5	2.5	2.5	105.45	923	923;928	0.0012319	-0.14814	By MS/MS		By MS/MS
Q5T8C6;A0A3B3ISD2;Q13042-4;Q13042-3;Q13042-2;Q13042	Q5T8C6;A0A3B3ISD2;Q13042-4;Q13042-3;Q13042-2;Q13042	3;3;3;3;3;3	3;3;3;3;3;3	3;3;3;3;3;3	Cell division cycle protein 16 homolog	CDC16	;;;;;	6	3	3	3	3	3	2	3	3	2	3	3	1	3	3	2	3	3	2	3	3	1	3	3	2	3	3	2	3	3	1	8.6	8.6	8.6	54.704	475	475;539;526;568;619;620	0	4.5098	By MS/MS	By MS/MS	By matching
A0A7I2V3E3;A0A7I2V2P6;A0A3B3ISG5;P14735;A0A7I2V610;A0A7I2YQV5;A0A7I2V4Q3;A0A7I2V2S1;A0A7I2YQS6;A0A7I2V612;A0A7I2V373;A0A7I2V4A4;A0A7I2V634;A0A7I2V3K9;B3KSB8;P14735-2	A0A7I2V3E3;A0A7I2V2P6;A0A3B3ISG5;P14735;A0A7I2V610;A0A7I2YQV5;A0A7I2V4Q3;A0A7I2V2S1;A0A7I2YQS6;A0A7I2V612;A0A7I2V373;A0A7I2V4A4	23;23;23;23;22;22;19;18;13;13;13;12;10;10;10;10	23;23;23;23;22;22;19;18;13;13;13;12;10;10;10;10	23;23;23;23;22;22;19;18;13;13;13;12;10;10;10;10	Insulin-degrading enzyme	IDE	;;;;;;;;;;;	16	23	23	23	21	19	11	21	19	16	19	18	15	21	19	11	21	19	16	19	18	15	21	19	11	21	19	16	19	18	15	32.4	32.4	32.4	112.82	972	972;978;1019;1019;961;998;928;872;582;609;633;447;384;428;464;464	0	22.373	By MS/MS	By MS/MS	By MS/MS
A0A3B3ISV4;Q8N0U8;Q8N0U8-2	A0A3B3ISV4;Q8N0U8;Q8N0U8-2	2;2;1	2;2;1	2;2;1	Vitamin K epoxide reductase complex subunit 1-like protein 1	VKORC1L1	;;	3	2	2	2	2	1	0	2	1	1	2	1	1	2	1	0	2	1	1	2	1	1	2	1	0	2	1	1	2	1	1	9.4	9.4	9.4	23.499	223	223;176;177	0	1.9195	By MS/MS	By matching
H0YNU5;A0A7P0TBM9;A0A3B3IT82;P54132	H0YNU5;A0A7P0TBM9;A0A3B3IT82;P54132	2;2;2;2	2;2;2;2	2;2;2;2	Bloom syndrome protein	BLM	;;;	4	2	2	2	1	1	1	1	1	2	2	2	2	1	1	1	1	1	2	2	2	2	1	1	1	1	1	2	2	2	2	1.6	1.6	1.6	144.47	1286	1286;1372;1386;1417	0.0012361	-0.086042	By matching	By matching	By MS/MS
A0A3B3ITA2;F5H0N7;J3KP58;P30622-2;P30622-1;P30622	A0A3B3ITA2;F5H0N7;J3KP58;P30622-2;P30622-1;P30622	2;2;2;2;2;2	2;2;2;2;2;2	1;1;1;1;1;1	CAP-Gly domain-containing linker protein 1	CLIP1	;;;;;	6	2	2	1	1	0	0	0	0	0	0	0	1	1	0	0	0	0	0	0	0	1	1	0	0	0	0	0	0	0	0	2.4	2.4	1.1	91.223	791	791;1063;1316;1392;1427;1438	0.0018282	-0.36299	By MS/MS
A0A3B3ITF0;Q96C86	A0A3B3ITF0;Q96C86	7;7	7;7	7;7	m7GpppX diphosphatase	DCPS	;	2	7	7	7	5	5	3	6	5	3	4	5	4	5	5	3	6	5	3	4	5	4	5	5	3	6	5	3	4	5	4	41.4	41.4	41.4	28.597	244	244;337	0	17.842	By MS/MS	By MS/MS	By MS/MS
A0A3B3ITJ4;M0R1W6;B4DVF8;M0R076;M0QYL7	A0A3B3ITJ4	37;9;7;6;5	1;0;0;0;0	1;0;0;0;0				5	37	1	1	36	34	32	36	34	31	35	32	33	1	1	1	1	1	1	1	1	1	1	1	1	1	1	1	1	1	1	77.8	3.4	3.4	59.218	537	537;220;179;114;198	0	12.908	By MS/MS	By MS/MS	By matching
A0A3B3ITN0;Q86TP1;Q86TP1-6;Q86TP1-5;Q86TP1-7;Q86TP1-4;Q86TP1-3;Q86TP1-2	A0A3B3ITN0;Q86TP1;Q86TP1-6;Q86TP1-5;Q86TP1-7;Q86TP1-4;Q86TP1-3;Q86TP1-2	2;2;1;1;1;1;1;1	2;2;1;1;1;1;1;1	2;2;1;1;1;1;1;1	Protein prune homolog	PRUNE	;;;;;;;	8	2	2	2	1	2	2	1	2	2	2	2	2	1	2	2	1	2	2	2	2	2	1	2	2	1	2	2	2	2	2	6.6	6.6	6.6	50.278	454	454;453;168;218;221;240;271;386	0	9.0341	By matching	By MS/MS	By matching
A0A3B3ITT5;P47914;F8WF43;C9IYI4	A0A3B3ITT5;P47914	10;10;1;1	10;10;1;1	10;10;1;1	60S ribosomal protein L29	RPL29	;	4	10	10	10	8	10	10	10	9	8	9	8	9	8	10	10	10	9	8	9	8	9	8	10	10	10	9	8	9	8	9	40.7	40.7	40.7	18.512	167	167;159;37;60	0	8.0324	By MS/MS	By MS/MS	By MS/MS
A0A3B3ITW3;P28288;P28288-2;P28288-3	A0A3B3ITW3;P28288;P28288-2	22;22;20;8	22;22;20;8	22;22;20;8	ATP-binding cassette sub-family D member 3	ABCD3	;;	4	22	22	22	20	16	9	20	19	17	15	11	14	20	16	9	20	19	17	15	11	14	20	16	9	20	19	17	15	11	14	34.3	34.3	34.3	75.421	659	659;659;549;236	0	66.114	By MS/MS	By MS/MS	By MS/MS
A0A8I5KT86;A0A8I5KSQ4;A0A3B3ITX4;O75964;A0A8I5KSW3;A0A3B3IRW3;Q7Z4Y8	A0A8I5KT86;A0A8I5KSQ4;A0A3B3ITX4;O75964;A0A8I5KSW3	6;6;6;6;5;1;1	6;6;6;6;5;1;1	6;6;6;6;5;1;1	ATP synthase subunit g, mitochondrial	ATP5L	;;;;	7	6	6	6	6	2	5	5	6	5	6	4	3	6	2	5	5	6	5	6	4	3	6	2	5	5	6	5	6	4	3	73.3	73.3	73.3	8.2786	75	75;76;91;103;89;34;100	0	13.006	By MS/MS	By matching	By MS/MS
A0A3B3ITZ9;Q9Y2W1	A0A3B3ITZ9;Q9Y2W1	23;23	22;22	22;22	Thyroid hormone receptor-associated protein 3	THRAP3	;	2	23	22	22	22	21	14	22	22	12	20	22	15	21	20	14	21	21	12	19	21	15	21	20	14	21	21	12	19	21	15	27.9	27.9	27.9	103.52	910	910;955	0	76.071	By MS/MS	By MS/MS	By MS/MS
H0YEL0;A0A3B3IU42;O14893-5;H0YDP6;O14893-3;O14893-2;O14893;H0YCF4;G5EA29	H0YEL0;A0A3B3IU42;O14893-5;H0YDP6;O14893-3;O14893-2;O14893	4;4;4;3;3;3;3;1;1	4;4;4;3;3;3;3;1;1	4;4;4;3;3;3;3;1;1	Gem-associated protein 2	GEMIN2	;;;;;;	9	4	4	4	3	3	3	4	3	2	4	3	4	3	3	3	4	3	2	4	3	4	3	3	3	4	3	2	4	3	4	22	22	22	24.024	214	214;275;269;194;250;265;280;38;138	0	6.8408	By MS/MS	By MS/MS	By MS/MS
B1AHD1;A0A3B3IUA2;P55769;A0A3B3IRU2	B1AHD1;A0A3B3IUA2;P55769	8;8;8;3	8;8;8;3	8;8;8;3	NHP2-like protein 1;NHP2-like protein 1, N-terminally processed	NHP2L1	;;	4	8	8	8	7	7	7	8	6	8	7	7	4	7	7	7	8	6	8	7	7	4	7	7	7	8	6	8	7	7	4	53	53	53	14.627	132	132;272;128;73	0	35.734	By MS/MS	By MS/MS	By MS/MS
A0A3B3IUB1;Q13144;A0A3B3IS56;A0A3B3IRP4;A0A3B3IUF2;A0A3B3ISM8;A0A3B3ISX3;C9JRD9;A0A3B3IT53;A0A3B3ISS1;A0A3B3ITQ2;H7C2X0;A0A3B3ITK8;A0A3B3IST9;A0A3B3ISI2;A0A3B3ISV1;A0A3B3ITG6	A0A3B3IUB1;Q13144;A0A3B3IS56;A0A3B3IRP4;A0A3B3IUF2;A0A3B3ISM8;A0A3B3ISX3	5;5;3;3;3;3;3;2;2;2;2;1;1;1;1;1;1	5;5;3;3;3;3;3;2;2;2;2;1;1;1;1;1;1	5;5;3;3;3;3;3;2;2;2;2;1;1;1;1;1;1	Translation initiation factor eIF-2B subunit epsilon	EIF2B5	;;;;;;	17	5	5	5	5	4	3	4	3	3	5	5	4	5	4	3	4	3	3	5	5	4	5	4	3	4	3	3	5	5	4	11.1	11.1	11.1	81.222	729	729;721;269;314;389;402;530;107;113;267;382;92;141;230;231;310;546	0	7.2485	By MS/MS	By MS/MS	By MS/MS
A0A3B3IUB5;Q8TCT9-5;Q8TCT9;Q8TCT9-2;A0A075B6F6;A0A0S2Z6F0;A0A3B3IT72;Q8TCT9-4;A0A0C4DGU3	A0A3B3IUB5;Q8TCT9-5;Q8TCT9;Q8TCT9-2;A0A075B6F6;A0A0S2Z6F0;A0A3B3IT72;Q8TCT9-4	8;8;8;7;6;6;6;6;2	8;8;8;7;6;6;6;6;2	8;8;8;7;6;6;6;6;2	Minor histocompatibility antigen H13	HM13	;;;;;;;	9	8	8	8	6	6	7	6	7	6	6	6	6	6	6	7	6	7	6	6	6	6	6	6	7	6	7	6	6	6	6	24.5	24.5	24.5	46.313	420	420;335;377;426;272;345;365;394;143	0	43.831	By MS/MS	By MS/MS	By MS/MS
A0A3B3IUD2;Q9BUK6-7;Q9BUK6-3;Q9BUK6-2;Q9BUK6;Q9BUK6-4;Q9BUK6-5	A0A3B3IUD2;Q9BUK6-7;Q9BUK6-3;Q9BUK6-2;Q9BUK6	3;3;3;3;3;1;1	3;3;3;3;3;1;1	2;2;2;2;2;0;1	Protein misato homolog 1	MSTO1	;;;;	7	3	3	2	3	2	2	2	2	3	3	1	1	3	2	2	2	2	3	3	1	1	2	2	2	1	2	2	2	1	1	4.7	4.7	3.4	60.645	557	557;524;558;569;570;99;391	0.002118	-0.47072	By MS/MS	By MS/MS	By matching
A0A3B3IUD7;Q14690	A0A3B3IUD7;Q14690	25;25	25;25	25;25	Protein RRP5 homolog	PDCD11	;	2	25	25	25	17	19	18	5	21	17	4	19	20	17	19	18	5	21	17	4	19	20	17	19	18	5	21	17	4	19	20	16.9	16.9	16.9	208.83	1872	1872;1871	0	15.545	By MS/MS	By MS/MS	By MS/MS
X6RGP5;A0A8I5KPG1;A0A3F2YNX0;A0A3F2YNZ0;F1T0I1;O15027-2;O15027-4;O15027-3;O15027;O15027-5;Q8N9G1;A0A0C4DH09	X6RGP5;A0A8I5KPG1;A0A3F2YNX0;A0A3F2YNZ0;F1T0I1;O15027-2;O15027-4;O15027-3;O15027;O15027-5;Q8N9G1;A0A0C4DH09	2;2;2;2;2;2;2;2;2;2;1;1	2;2;2;2;2;2;2;2;2;2;1;1	2;2;2;2;2;2;2;2;2;2;1;1	Protein transport protein Sec16A	SEC16A	;;;;;;;;;;;	12	2	2	2	1	2	2	1	2	1	1	2	2	1	2	2	1	2	1	1	2	2	1	2	2	1	2	1	1	2	2	2.3	2.3	2.3	115.22	1059	1059;2100;2146;2154;2334;2312;2332;2337;2357;2379;385;751	0	0.68804	By matching	By matching	By matching
H0Y2S9;A0A494BZV2;J3KSW8;H0Y7E2;Q6WCQ1-3;Q6WCQ1;Q6WCQ1-2	H0Y2S9;A0A494BZV2;J3KSW8;H0Y7E2;Q6WCQ1-3;Q6WCQ1;Q6WCQ1-2	2;2;1;1;1;1;1	2;2;1;1;1;1;1	2;2;1;1;1;1;1	Myosin phosphatase Rho-interacting protein	MPRIP	;;;;;;	7	2	2	2	2	2	0	2	2	2	1	2	1	2	2	0	2	2	2	1	2	1	2	2	0	2	2	2	1	2	1	1.4	1.4	1.4	203.37	1794	1794;2425;844;1091;1000;1025;1038	0.0024111	-0.50927	By MS/MS	By matching
A0A494BZV4;A0A494C069;Q08AG5	A0A494BZV4;A0A494C069;Q08AG5	2;2;2	1;1;1	1;1;1	Zinc finger protein 844	ZNF844	;;	3	2	1	1	2	2	2	2	2	2	2	2	2	1	1	1	1	1	1	1	1	1	1	1	1	1	1	1	1	1	1	5.5	1.8	1.8	68.779	598	598;634;666	0.009109	-1.1082	By MS/MS	By MS/MS	By matching
H0YAC6;A0A494BZW2;E9PEM5;A0A494C1L5;P50851-2;P50851	H0YAC6;A0A494BZW2;E9PEM5;A0A494C1L5;P50851-2;P50851	3;3;3;3;3;3	3;3;3;3;3;3	2;2;2;2;2;2	Lipopolysaccharide-responsive and beige-like anchor protein	LRBA	;;;;;	6	3	3	2	2	2	2	1	3	3	1	1	3	2	2	2	1	3	3	1	1	3	2	1	2	1	2	2	1	1	2	2.5	2.5	1.7	166.8	1505	1505;2095;2575;2852;2851;2863	0	2.7376	By matching	By MS/MS	By matching
F5H7S3;H7BYY1;H0YKJ4;H0YK48;A0A494BZZ2;B7Z596;P09493-5;H0YN06	F5H7S3;H7BYY1;H0YKJ4;H0YK48;A0A494BZZ2;B7Z596;P09493-5	15;15;15;15;15;15;15;2	4;4;4;4;4;4;4;2	2;2;2;2;2;2;2;2	Tropomyosin alpha-1 chain	TPM1	;;;;;;	8	15	4	2	14	13	13	15	13	13	13	14	15	4	2	2	4	2	2	3	3	4	2	2	0	2	2	1	2	2	2	42.4	22	9.4	28.524	245	245;248;248;248;251;275;245;49	0	18.519	By MS/MS	By matching	By MS/MS
A0A494C001;A0A499FJY3;Q96T37-3;A0A087WWP4;Q96T37-4;Q96T37-2;Q96T37	A0A494C001;A0A499FJY3;Q96T37-3;A0A087WWP4;Q96T37-4;Q96T37-2;Q96T37	12;12;12;11;11;11;11	12;12;12;11;11;11;11	12;12;12;11;11;11;11	Putative RNA-binding protein 15	RBM15	;;;;;;	7	12	12	12	10	11	8	12	10	9	11	9	9	10	11	8	12	10	9	11	9	9	10	11	8	12	10	9	11	9	9	18.5	18.5	18.5	98.013	896	896;925;969;933;913;957;977	0	30.135	By MS/MS	By MS/MS	By MS/MS
A0A494C028;P35659;H0Y993;B4DFG0;P35659-2;H0Y8X0;D6RDA2;A0A494C198;D6R9L5	A0A494C028;P35659;H0Y993;B4DFG0;P35659-2;H0Y8X0;D6RDA2;A0A494C198	21;21;20;18;17;15;12;12;6	21;21;20;18;17;15;12;12;6	21;21;20;18;17;15;12;12;6	Protein DEK	DEK	;;;;;;;	9	21	21	21	18	20	18	19	18	17	19	18	17	18	20	18	19	18	17	19	18	17	18	20	18	19	18	17	19	18	17	34.5	34.5	34.5	43.256	380	380;375;380;347;341;285;122;303;162	0	74.514	By MS/MS	By MS/MS	By MS/MS
F2Z2W6;F2Z2Y5;H7BXJ5;A0A494C035;P05114	F2Z2W6;F2Z2Y5;H7BXJ5;A0A494C035;P05114	2;2;2;2;2	2;2;2;2;2	2;2;2;2;2	Non-histone chromosomal protein HMG-14	HMGN1	;;;;	5	2	2	2	2	2	2	2	2	2	2	2	2	2	2	2	2	2	2	2	2	2	2	2	2	2	2	2	2	2	2	31.8	31.8	31.8	4.7446	44	44;45;48;55;100	0	7.0109	By MS/MS	By MS/MS	By MS/MS
A0A494C0X2;A0A494C167;A0A7I2V4W4;A0A7I2V643;A0A7I2V646;A0A494C045;Q9UHD2;A0A7I2V3B7;A0A7I2V3Y6;A0A7I2V3S9;A0A7I2YQG1;A0A7I2V4Z2;A0A494C079;A0A7I2V463;A0A494C0R4;A0A494C0A8;A0A494C1M6;A0A7I2V2F4;A0A494C148	A0A494C0X2;A0A494C167;A0A7I2V4W4;A0A7I2V643;A0A7I2V646;A0A494C045;Q9UHD2;A0A7I2V3B7;A0A7I2V3Y6;A0A7I2V3S9;A0A7I2YQG1;A0A7I2V4Z2;A0A494C079;A0A7I2V463;A0A494C0R4;A0A494C0A8;A0A494C1M6;A0A7I2V2F4;A0A494C148	2;2;2;2;2;2;2;1;1;1;1;1;1;1;1;1;1;1;1	2;2;2;2;2;2;2;1;1;1;1;1;1;1;1;1;1;1;1	2;2;2;2;2;2;2;1;1;1;1;1;1;1;1;1;1;1;1	Serine/threonine-protein kinase TBK1	TBK1	;;;;;;;;;;;;;;;;;;	19	2	2	2	2	1	2	2	2	2	2	1	2	2	1	2	2	2	2	2	1	2	2	1	2	2	2	2	2	1	2	3.7	3.7	3.7	73.8	643	643;677;695;724;728;731;729;30;43;77;103;511;519;541;542;551;575;613;705	0.0075559	-0.95259	By matching	By matching	By matching
A0A494C050;Q8N5F7;Q5M9Q1	A0A494C050;Q8N5F7;Q5M9Q1	2;2;1	2;2;1	2;2;1	NF-kappa-B-activating protein;NKAP-like protein	NKAP;NKAPL	;;	3	2	2	2	1	1	1	0	2	2	1	1	2	1	1	1	0	2	2	1	1	2	1	1	1	0	2	2	1	1	2	5.1	5.1	5.1	46.877	414	414;415;402	0.0015314	-0.26294	By MS/MS	By MS/MS	By matching
A0A494C0A9;Q13951;J3KS23	A0A494C0A9;Q13951;J3KS23	6;6;3	6;6;3	1;1;1	Core-binding factor subunit beta	CBFB	;;	3	6	6	1	5	4	5	5	5	5	5	4	5	5	4	5	5	5	5	5	4	5	1	1	1	1	1	1	1	1	1	26.5	26.5	4	26.451	223	223;182;82	0	20.559	By MS/MS	By MS/MS	By MS/MS
A0A494C0J2;P52737	A0A494C0J2;P52737	2;2	1;1	1;1	Zinc finger protein 136	ZNF136	;	2	2	1	1	2	2	2	2	2	1	2	2	2	1	1	1	1	1	0	1	1	1	1	1	1	1	1	0	1	1	1	8.5	2	2	59.026	508	508;540	0.0098481	-1.187	By matching	By matching	By matching
A0A494C1K5;A0A494C0Q2;A0A494C1N1;O95453-2;O95453;A0A494BZU6;A0A494BZW7;A0A494C0P9;A0A494C0W0;O95453-4;O95453-3;A0A494C156;A0A494C0K5;H3BRK1;A0A494C1G3;A0A494C0Q6;A0A494C002	A0A494C1K5;A0A494C0Q2;A0A494C1N1;O95453-2;O95453;A0A494BZU6;A0A494BZW7;A0A494C0P9;A0A494C0W0;O95453-4;O95453-3;A0A494C156;A0A494C0K5;H3BRK1;A0A494C1G3	8;8;8;8;8;7;7;7;7;7;7;6;6;5;5;3;2	8;8;8;8;8;7;7;7;7;7;7;6;6;5;5;3;2	8;8;8;8;8;7;7;7;7;7;7;6;6;5;5;3;2	Poly(A)-specific ribonuclease PARN	PARN	;;;;;;;;;;;;;;	17	8	8	8	4	4	3	7	6	4	5	7	4	4	4	3	7	6	4	5	7	4	4	4	3	7	6	4	5	7	4	19.4	19.4	19.4	67.208	577	577;585;590;578;639;488;499;524;664;464;593;446;614;261;458;581;349	0	3.55	By MS/MS	By matching	By MS/MS
A0A494C0R8;K7EIG1;O75153;I3L2B0;I3L4B5;I3L318;I3L350;Q9Y5I4-2;Q9Y5I4	A0A494C0R8;K7EIG1;O75153;I3L2B0	36;34;33;32;3;2;1;1;1	36;34;33;32;3;2;1;1;1	36;34;33;32;3;2;1;1;1	Clustered mitochondria protein homolog	CLUH	;;;	9	36	36	36	32	35	27	32	33	29	27	35	28	32	35	27	32	33	29	27	35	28	32	35	27	32	33	29	27	35	28	29.9	29.9	29.9	150.46	1348	1348;1251;1309;1297;160;164;91;884;1007	0	58.285	By MS/MS	By MS/MS	By MS/MS
A0A494C108;Q8N9T8;H0YFD2;H0YH26;H0YG91;F8WFC1	A0A494C108;Q8N9T8	10;10;3;2;1;1	10;10;3;2;1;1	10;10;3;2;1;1	Protein KRI1 homolog	KRI1	;	6	10	10	10	7	9	6	7	8	6	9	10	4	7	9	6	7	8	6	9	10	4	7	9	6	7	8	6	9	10	4	17.5	17.5	17.5	83.251	709	709;703;186;194;112;197	0	12.869	By MS/MS	By MS/MS	By matching
A0A494C1F2;P35658-2;P35658-4;P35658;P35658-3;P35658-5;A0A494BZU9;H0Y837;H0YF36;A0A494C0J0;A0A494C104;E9PKD2;B7ZAV2	A0A494C1F2;P35658-2;P35658-4;P35658;P35658-3;P35658-5;A0A494BZU9	8;8;8;8;8;8;4;2;1;1;1;1;1	8;8;8;8;8;8;4;2;1;1;1;1;1	8;8;8;8;8;8;4;2;1;1;1;1;1	Nuclear pore complex protein Nup214	NUP214	;;;;;;	13	8	8	8	2	4	3	1	7	3	0	5	2	2	4	3	1	7	3	0	5	2	2	4	3	1	7	3	0	5	2	5.3	5.3	5.3	212.48	2078	2078;2079;2080;2090;2091;2093;720;967;140;187;203;495;916	0	3.8637	By matching	By MS/MS	By MS/MS
A0A494C1M4;Q3SY69	A0A494C1M4;Q3SY69	2;2	2;2	2;2	Mitochondrial 10-formyltetrahydrofolate dehydrogenase	ALDH1L2	;	2	2	2	2	0	0	1	2	2	1	0	1	1	0	0	1	2	2	1	0	1	1	0	0	1	2	2	1	0	1	1	2.6	2.6	2.6	102.85	932	932;923	0.0012338	-0.12642			By matching
A0A494C1P7;Q86WJ1-2;Q86WJ1;Q86WJ1-4;A0A0A0MRH8;A0A494C1F7;Q86WJ1-3;A0A494C0J6;A0A087WTM4;A0A494C179;Q86WJ1-5;A0A494C0Q0;A0A494C0B8;A0A494C1I3;A0A494C0M4;A0A494C1H0;A0A494C111;A0A087WWW4;A0A494C1S1;A0A494C1F3;A0A494C1H1;A0A087WZM7	A0A494C1P7;Q86WJ1-2;Q86WJ1;Q86WJ1-4;A0A0A0MRH8;A0A494C1F7;Q86WJ1-3;A0A494C0J6;A0A087WTM4;A0A494C179	13;13;13;10;9;9;8;7;7;7;6;5;5;5;5;5;5;3;3;1;1;1	13;13;13;10;9;9;8;7;7;7;6;5;5;5;5;5;5;3;3;1;1;1	3;3;3;0;1;2;1;3;3;1;0;3;3;3;3;3;3;3;3;1;1;1	Chromodomain-helicase-DNA-binding protein 1-like	CHD1L	;;;;;;;;;	22	13	13	3	11	10	3	13	10	6	7	10	7	11	10	3	13	10	6	7	10	7	3	3	0	3	3	2	2	3	3	19.6	19.6	4.2	89.309	792	792;803;897;784;745;880;693;365;377;516;616;163;165;167;191;192;204;82;117;50;55;56	0	8.4399	By MS/MS	By MS/MS	By MS/MS
A0A499FIX8;H7BXI1;A0FGR8-2;A0FGR8;A0FGR8-6;A0FGR8-4;A0FGR8-5	A0A499FIX8;H7BXI1;A0FGR8-2;A0FGR8;A0FGR8-6;A0FGR8-4	9;9;9;9;9;6;4	9;9;9;9;9;6;4	9;9;9;9;9;6;4	Extended synaptotagmin-2	ESYT2	;;;;;	7	9	9	9	6	7	3	8	8	8	8	9	7	6	7	3	8	8	8	8	9	7	6	7	3	8	8	8	8	9	7	11.4	11.4	11.4	93.977	845	845;866;893;921;942;527;328	0	2.2885	By MS/MS	By MS/MS	By matching
A0A7I2YQL3;A0A7P0SXD0;A0A7I2YQQ9;A0A499FIZ0;Q9H7D7-2;Q9H7D7;H0Y9R3;C9JCS7;H0Y917;A0A7I2V3I7;Q9H7D7-3;Q9H7D7-4	A0A7I2YQL3;A0A7P0SXD0;A0A7I2YQQ9;A0A499FIZ0;Q9H7D7-2;Q9H7D7	7;7;7;7;7;7;3;2;1;1;1;1	7;7;7;7;7;7;3;2;1;1;1;1	7;7;7;7;7;7;3;2;1;1;1;1	WD repeat-containing protein 26	WDR26	;;;;;	12	7	7	7	4	6	2	4	6	3	6	5	4	4	6	2	4	6	3	6	5	4	4	6	2	4	6	3	6	5	4	17.5	17.5	17.5	65.287	583	583;609;699;761;645;661;295;125;208;289;216;223	0	24.613	By MS/MS	By MS/MS	By MS/MS
A0A499FJN5;P22830;P22830-2;K7ELX4	A0A499FJN5;P22830;P22830-2;K7ELX4	2;2;2;1	2;2;2;1	2;2;2;1	Ferrochelatase, mitochondrial	FECH	;;;	4	2	2	2	1	1	0	1	1	1	2	1	1	1	1	0	1	1	1	2	1	1	1	1	0	1	1	1	2	1	1	7.1	7.1	7.1	40.23	351	351;423;429;326	0	0.6059	By matching	By matching
U3KPX3;A0A590UJ43;P48729-3;P48729;A0A5F9W493;P48729-2;A0A590UJQ7;E5RG27;D6RGE5;A0A590UK94;D6REM4;H0Y9X2;U3KQK7;E7ETM0;Q8N752;U3KQ83	U3KPX3;A0A590UJ43;P48729-3;P48729;A0A5F9W493;P48729-2;A0A590UJQ7;E5RG27;D6RGE5;A0A590UK94	7;7;7;7;6;6;4;4;4;4;3;2;2;2;2;1	7;7;7;7;6;6;4;4;4;4;3;2;2;2;2;1	7;7;7;7;6;6;4;4;4;4;3;2;2;2;2;1	Casein kinase I isoform alpha	CSNK1A1	;;;;;;;;;	16	7	7	7	3	7	6	6	5	5	4	5	6	3	7	6	6	5	5	4	5	6	3	7	6	6	5	5	4	5	6	18.5	18.5	18.5	42.451	368	368;426;325;337;353;365;77;78;89;150;236;167;184;264;337;83	0	8.3089	By MS/MS	By MS/MS	By MS/MS
A0A590UJ73;Q9BSV6;A0A590UJW4;E7EQB3;B0V3J0;A0A0G2JNL0;A0A0G2JNK5	A0A590UJ73;Q9BSV6;A0A590UJW4;E7EQB3;B0V3J0;A0A0G2JNL0;A0A0G2JNK5	4;4;3;3;2;2;2	4;4;3;3;2;2;2	4;4;3;3;2;2;2	tRNA-splicing endonuclease subunit Sen34	TSEN34	;;;;;;	7	4	4	4	3	2	0	2	4	1	2	2	0	3	2	0	2	4	1	2	2	0	3	2	0	2	4	1	2	2	0	17.2	17.2	17.2	33.037	303	303;310;312;315;242;251;252	0	0.3769	By MS/MS	By MS/MS
C9JE12;C9JCW7;A0A590UJA9;Q9BVT8	C9JE12;C9JCW7;A0A590UJA9;Q9BVT8	4;4;4;4	4;4;4;4	4;4;4;4	Transmembrane and ubiquitin-like domain-containing protein 1	TMUB1	;;;	4	4	4	4	2	1	0	3	1	4	3	1	1	2	1	0	3	1	4	3	1	1	2	1	0	3	1	4	3	1	1	36.2	36.2	36.2	16.12	152	152;170;367;246	0	1.0894	By MS/MS	By MS/MS
A0A590UJK4;A0A590UK01;A0A590UJP7;A0A590UK80;Q13247-3;Q13247;Q13247-2	A0A590UJK4;A0A590UK01;A0A590UJP7;A0A590UK80;Q13247-3;Q13247;Q13247-2	20;20;20;20;20;20;11	20;20;20;20;20;20;11	14;14;14;14;14;14;7	Serine/arginine-rich splicing factor 6	SRSF6	;;;;;;	7	20	20	14	20	20	19	18	19	16	20	18	19	20	20	19	18	19	16	20	18	19	14	14	13	13	13	12	14	13	14	70.4	70.4	61.9	26.306	226	226;273;276;1090;335;344;135	0	44.141	By MS/MS	By MS/MS	By MS/MS
A0A590UKC9;A0A590UJN8;A0A590UJW0;P20585	A0A590UKC9;A0A590UJN8;A0A590UJW0;P20585	3;3;3;3	3;3;3;3	3;3;3;3	DNA mismatch repair protein Msh3	MSH3	;;;	4	3	3	3	3	1	1	3	3	2	1	2	2	3	1	1	3	3	2	1	2	2	3	1	1	3	3	2	1	2	2	6	6	6	105.71	946	946;1072;1081;1137	0	7.637	By MS/MS	By MS/MS	By matching
A0A590UJT3;Q9NYB0	A0A590UJT3;Q9NYB0	3;3	3;3	3;3	Telomeric repeat-binding factor 2-interacting protein 1	TERF2IP	;	2	3	3	3	2	3	1	2	3	3	2	2	3	2	3	1	2	3	3	2	2	3	2	3	1	2	3	3	2	2	3	19.6	19.6	19.6	37.094	342	342;399	0	38.86	By MS/MS	By MS/MS	By MS/MS
A0A5F9UP49;Q9BRK5-2;Q9BRK5;A0A5F9UJX7;Q9BRK5-6;H0Y3T6;Q9BRK5-5	A0A5F9UP49;Q9BRK5-2;Q9BRK5;A0A5F9UJX7;Q9BRK5-6	3;3;3;2;2;1;1	3;3;3;2;2;1;1	3;3;3;2;2;1;1	45 kDa calcium-binding protein	SDF4	;;;;	7	3	3	3	1	2	2	2	2	2	1	3	1	1	2	2	2	2	2	1	3	1	1	2	2	2	2	2	1	3	1	16.3	16.3	16.3	40.936	355	355;259;362;341;348;243;130	0	3.679	By matching	By matching	By matching
C9JBL1;A0A5F9YFS9;Q9Y6A9	C9JBL1;A0A5F9YFS9;Q9Y6A9	2;2;2	2;2;2	2;2;2	Signal peptidase complex subunit 1	SPCS1	;;	3	2	2	2	2	2	2	2	2	2	1	1	1	2	2	2	2	2	2	1	1	1	2	2	2	2	2	2	1	1	1	21.2	21.2	21.2	9.2748	80	80;102;169	0	5.3166	By matching	By MS/MS	By matching
A0A5F9ZH29;O75419-2;O75419;O75419-3;A0A5K1VW85;A0A5F9ZI22;C9J911;C9K087	A0A5F9ZH29;O75419-2;O75419;O75419-3;A0A5K1VW85;A0A5F9ZI22	5;5;5;5;4;3;1;1	5;5;5;5;4;3;1;1	5;5;5;5;4;3;1;1	Cell division control protein 45 homolog	CDC45	;;;;;	8	5	5	5	5	5	3	4	5	3	5	5	4	5	5	3	4	5	3	5	5	4	5	5	3	4	5	3	5	5	4	15.9	15.9	15.9	43.734	371	371;520;566;598;398;327;73;93	0	15.937	By MS/MS	By MS/MS	By MS/MS
A0A5F9ZH79;A0A5F9ZHP1;Q8N9N2-2;E9PQ44;E9PJM2;A0A5F9ZGP6;E9PL92;E9PKM6;E9PR40;E9PQZ6;A0A5K1VW55;A0A5F9ZI37;Q8N9N2	A0A5F9ZH79;A0A5F9ZHP1;Q8N9N2-2;E9PQ44;E9PJM2;A0A5F9ZGP6;E9PL92;E9PKM6;E9PR40;E9PQZ6;A0A5K1VW55;A0A5F9ZI37;Q8N9N2	2;2;2;1;1;1;1;1;1;1;1;1;1	2;2;2;1;1;1;1;1;1;1;1;1;1	2;2;2;1;1;1;1;1;1;1;1;1;1	Activating signal cointegrator 1 complex subunit 1	ASCC1	;;;;;;;;;;;;	13	2	2	2	1	0	1	2	1	2	1	2	1	1	0	1	2	1	2	1	2	1	1	0	1	2	1	2	1	2	1	6.6	6.6	6.6	36.876	317	317;377;357;43;56;71;103;123;139;152;252;322;400	0.00358	-0.62696	By matching		By matching
A0A5F9ZHB6;P49642;F8VNY2;A0A3B3ITS8;F8VSB2	A0A5F9ZHB6;P49642;F8VNY2	13;13;7;5;4	13;13;7;5;4	11;11;7;3;4	DNA primase small subunit;DNA primase	PRIM1	;;	5	13	13	11	11	9	11	8	11	10	12	12	11	11	9	11	8	11	10	12	12	11	9	8	9	7	9	8	10	10	9	33.3	33.3	27.7	54.082	459	459;420;327;196;185	0	20.323	By MS/MS	By MS/MS	By MS/MS
A0A5F9ZHN7;Q9NTJ5;E9PGZ4;Q9NTJ5-2;F8WDN7;C9JV50;F8WCQ2;C9J3E3	A0A5F9ZHN7;Q9NTJ5;E9PGZ4;Q9NTJ5-2;F8WDN7	12;12;11;11;9;2;1;1	12;12;11;11;9;2;1;1	12;12;11;11;9;2;1;1	Phosphatidylinositide phosphatase SAC1	SACM1L	;;;;	8	12	12	12	11	12	8	10	11	9	11	12	7	11	12	8	10	11	9	11	12	7	11	12	8	10	11	9	11	12	7	21.2	21.2	21.2	69.359	609	609;587;484;526;287;187;71;112	0	5.7595	By MS/MS	By MS/MS	By MS/MS
A0A5K1VW72;A0A5F9ZHN9;P51648;P51648-2;J3QRD1;A0A5F9ZHI5;A0A5F9ZGX4;A0A5F9ZI12;J3QS00;I3L1M4;A0A5F9ZHP6;J3QKK9;I3L2W1;J3KTD9;A0A0D9SGC3;J3KTG1;I3L0X1;A0A5F9ZHZ9	A0A5K1VW72;A0A5F9ZHN9;P51648;P51648-2;J3QRD1;A0A5F9ZHI5;A0A5F9ZGX4;A0A5F9ZI12	6;6;6;6;5;5;5;4;2;2;2;1;1;1;1;1;1;1	6;6;6;6;5;5;5;4;2;2;2;1;1;1;1;1;1;1	6;6;6;6;5;5;5;4;2;2;2;1;1;1;1;1;1;1	Fatty aldehyde dehydrogenase	ALDH3A2	;;;;;;;	18	6	6	6	5	5	4	5	6	6	3	3	4	5	5	4	5	6	6	3	3	4	5	5	4	5	6	6	3	3	4	18.6	18.6	18.6	42.594	376	376;521;485;508;393;403;460;393;134;162;195;54;76;85;97;146;182;233	0	1.4594	By MS/MS	By MS/MS	By MS/MS
A0A5F9ZHR7;P11117;A0A5F9ZH82;E9PHY0;E9PQY3;B7Z7D2;A0A5F9ZI20;A0A5F9ZH40;B7Z6U3;P11117-2	A0A5F9ZHR7;P11117;A0A5F9ZH82;E9PHY0;E9PQY3;B7Z7D2	5;5;4;4;4;3;2;2;2;2	5;5;4;4;4;3;2;2;2;2	5;5;4;4;4;3;2;2;2;2	Lysosomal acid phosphatase	ACP2	;;;;;	10	5	5	5	1	2	1	4	5	3	4	2	0	1	2	1	4	5	3	4	2	0	1	2	1	4	5	3	4	2	0	12.4	12.4	12.4	49.352	434	434;423;305;360;395;391;151;160;162;160	0	2.2198	By matching	By matching	By matching
A0A5F9ZHU7;P49643;A0A5F9ZHR0;P49643-2;A0A096LP51	A0A5F9ZHU7;P49643	18;18;6;6;2	18;18;6;6;2	18;18;6;6;2	DNA primase large subunit	PRIM2	;	5	18	18	18	17	16	15	12	16	15	18	15	15	17	16	15	12	16	15	18	15	15	17	16	15	12	16	15	18	15	15	31.6	31.6	31.6	68.332	595	595;509;183;158;93	0	20.063	By MS/MS	By MS/MS	By MS/MS
A0A5F9ZHY7;Q8WY22	A0A5F9ZHY7;Q8WY22	2;2	2;2	2;2	BRI3-binding protein	BRI3BP	;	2	2	2	2	2	2	1	2	2	2	1	2	2	2	2	1	2	2	2	1	2	2	2	2	1	2	2	2	1	2	2	12.8	12.8	12.8	31.26	282	282;251	0	21.301	By MS/MS	By matching	By matching
V9GYM8;A0A5F9ZI21;Q92974-3;Q92974-2;Q92974;V9GYF0	V9GYM8;A0A5F9ZI21;Q92974-3;Q92974-2;Q92974	5;5;5;5;5;2	5;5;5;5;5;2	5;5;5;5;5;2	Rho guanine nucleotide exchange factor 2	ARHGEF2	;;;;	6	5	5	5	2	2	1	4	3	1	3	4	2	2	2	1	4	3	1	3	4	2	2	2	1	4	3	1	3	4	2	7.9	7.9	7.9	116.07	1031	1031;1129;958;985;986;263	0.0023966	-0.56805	By MS/MS	By matching	By MS/MS
A0A5F9ZI63;O75530-3;O75530;O75530-2;E9PJK2;E9PMU3;H0YEL4	A0A5F9ZI63;O75530-3;O75530;O75530-2;E9PJK2	6;6;6;6;4;1;1	6;6;6;6;4;1;1	6;6;6;6;4;1;1	Polycomb protein EED	EED	;;;;	7	6	6	6	4	3	0	3	2	2	5	6	3	4	3	0	3	2	2	5	6	3	4	3	0	3	2	2	5	6	3	12.8	12.8	12.8	56.294	501	501;400;441;466;361;106;115	0	4.2314	By MS/MS	By MS/MS
A0A5H1ZRP4;Q8WX92;Q8WX92-2	A0A5H1ZRP4;Q8WX92;Q8WX92-2	11;11;11	11;11;11	11;11;11	Negative elongation factor B	NELFB	;;	3	11	11	11	7	9	4	10	8	7	7	8	8	7	9	4	10	8	7	7	8	8	7	9	4	10	8	7	7	8	8	25	25	25	70.038	628	628;580;628	0	17.814	By MS/MS	By MS/MS	By MS/MS
D6RAR5;A0A669KBC8;A0A669K9T0;P31269;C9K088;A0A0A0MSX5;V9GYH0;I3L383;H0YHX3;F8VXG1;A0A0A0MTF4;I3L3R1;H0YIA6;F8VXG0;A0A2R8Y4R9;P13378-3;P31260-2;P47902-2;P09630-2;Q99801-3;Q99801-4;Q99801-2;P50219-2;Q99801-5;P09629;Q00444;P17509;P31268;P31267;Q99801;P09630;P31273;P17481;P17482;P17483;P09016;P31274;Q9H4S2;P47902;P35548;P09067;P35452;P20719;P31275;P52945;O14627;O60479;P13378-2;P13378;P14651-3;P14653;…	D6RAR5;A0A669KBC8;A0A669K9T0;P31269;C9K088;A0A0A0MSX5;V9GYH0;I3L383;H0YHX3;F8VXG1;A0A0A0MTF4;I3L3R1;H0YIA6;F8VXG0;A0A2R8Y4R9;P13378-3;P31260-2;P47902-2;P09630-2;Q99801-3;Q99801-4;Q99801-2;P50219-2;Q99801-5;P09629;Q00444;P17509;P31268;P31267;Q99801;P09630;P31273;P17481;P17482;P17483;P09016;P31274;Q9H4S2;P47902;P35548;P09067;P35452;P20719;P31275;P52945;O14627;O60479;P13378-2;P13378;P14651-3;P14653;…	2;2;2;2;1;1;1;1;1;1;1;1;1;1;1;1;1;1;1;1;1;1;1;1;1;1;1;1;1;1;1;1;1;1;1;1;1;1;1;1;1;1;1;1;1;1;1;1;1;1;1;1;1;1;1;1;1;1;1;1;1;1;1;1;1;1;1;1;1;1;1;1;1;1;1;1;1;1;1;1;1	2;2;2;2;1;1;1;1;1;1;1;1;1;1;1;1;1;1;1;1;1;1;1;1;1;1;1;1;1;1;1;1;1;1;1;1;1;1;1;1;1;1;1;1;1;1;1;1;1;1;1;1;1;1;1;1;1;1;1;1;1;1;1;1;1;1;1;1;1;1;1;1;1;1;1;1;1;1;1;1;1	1;1;1;1;0;0;0;0;0;0;0;0;0;0;0;0;0;0;0;0;0;0;0;0;0;0;0;0;0;0;0;0;0;0;0;0;0;0;0;0;0;0;0;0;0;0;0;0;0;0;0;0;0;0;0;0;0;0;0;0;0;0;0;0;0;0;0;0;0;0;0;0;0;0;0;0;0;0;0;0;0	Homeobox protein Hox-A9;Homeobox protein Hox-D8;Homeobox protein Hox-A10;Homeobox protein CDX-1;Homeobox protein Hox-C6;Homeobox protein Nkx-3.1;Motor neuron and pancreas homeobox protein 1;Homeobox protein Hox-B7;Homeobox protein Hox-C5;Homeobox protein Hox-B6;Homeobox protein Hox-A7;Homeobox protein Hox-A6;Homeobox protein Hox-C8;Homeobox protein Hox-B8;Homeobox protein Hox-B9;Homeobox protein …	HOXA9;MNX1;HOXD8;HOXB8;HOXA4;DLX3;HOXA11;HOXB3;HOXA10;CDX1;HOXC6;NKX3-1;HOXB7;HOXC5;HOXB6;HOXA7;HOXA6;HOXC8;HOXB9;HOXB4;HOXD4;HOXC9;GSX1;MSX2;HOXB5;HOXD12;HOXA5;HOXC12;PDX1;CDX4;HOXB1;NKX2-6;MSX1;GSX2;NKX1-2;CDX2;NKX2-5;HOXD1;DLX2;NKX3-2;HOXA1;HOXD11;DBX2;HOXD10;HOXC10;DBX1;HMX1;GBX2;HOXD9;HMX3;GBX1;NKX2-3;HOXD3;HOXA3;NKX1-1	;;;;;;;;;;;;;;;;;;;;;;;;;;;;;;;;;;;;;;;;;;;;;;;;;;;;;;;;;;;;;;;;;;;;;;;;;;;;;;;;	81	2	2	1	1	1	1	1	2	2	1	2	2	1	1	1	1	2	2	1	2	2	0	0	0	0	1	1	0	1	1	12.5	12.5	6.2	13.426	112	112;213;225;272;82;106;126;128;140;167;186;242;283;297;335;67;94;130;153;159;165;185;189;190;217;222;224;230;233;234;235;242;243;250;251;255;260;264;265;267;269;270;270;282;283;284;287;289;290;299;301;301;303;304;310;313;313;320;324;328;328;333;335;338;339;340;342;343;348;348;352;357;358;363;364;401;410;431;432;443;448	0.0093036	-1.1769	By matching	By MS/MS	By MS/MS
A0A7P0T9L3;A0A669KAX4;K4DI93;Q13620-1;Q13620;A0A7P0T954;Q13620-3;A0A7P0T8P8;A0A7P0T9C8;A0A7P0TAQ3;A0A804CL36;A0A7P0T9D0;A0A669KBG9;A0A7P0T9P5;A0A7P0TAF9;A0A7P0T9R8;A0A0A0MR50;Q13619-2;A0A7P0Z4G9;A0A7P0T8W4;A0A7P0Z4E4;A0A7P0Z439;A0A669KAU9	A0A7P0T9L3;A0A669KAX4;K4DI93;Q13620-1;Q13620;A0A7P0T954;Q13620-3;A0A7P0T8P8;A0A7P0T9C8;A0A7P0TAQ3;A0A804CL36;A0A7P0T9D0;A0A669KBG9;A0A7P0T9P5;A0A7P0TAF9	41;41;41;41;41;40;40;39;38;37;35;34;29;28;26;16;12;12;7;2;1;1;1	41;41;41;41;41;40;40;39;38;37;35;34;29;28;26;16;12;12;7;2;1;1;1	29;29;29;29;29;28;28;28;26;27;24;23;21;20;20;12;0;0;5;2;1;1;1	Cullin-4B	CUL4B	;;;;;;;;;;;;;;	23	41	41	29	37	38	30	35	34	35	33	35	34	37	38	30	35	34	35	33	35	34	26	26	19	23	22	24	24	24	24	45.6	45.6	36.4	90.39	780	780;897;900;895;913;933;717;675;686;864;844;656;571;482;446;401;667;659;121;298;93;124;198	0	167.69	By MS/MS	By MS/MS	By MS/MS
A0A669KAX9;Q5T653;C9IY40	A0A669KAX9;Q5T653;C9IY40	2;2;1	2;2;1	2;2;1	39S ribosomal protein L2, mitochondrial	MRPL2	;;	3	2	2	2	0	0	0	0	0	0	1	1	1	0	0	0	0	0	0	1	1	1	0	0	0	0	0	0	1	1	1	8.8	8.8	8.8	26.04	238	238;305;225	0	4.3813
A0A669KB62;A0A669KB05;C9JZR2;H0YC95;O60716-8;O60716-7;O60716-5;O60716-3;O60716-6;O60716-4;O60716-2;O60716;O60716-24;O60716-23;O60716-21;O60716-19;O60716-22;O60716-20;O60716-16;O60716-18;O60716-15;O60716-17;O60716-13;O60716-11;O60716-14;O60716-12;O60716-10;O60716-9;O60716-32;O60716-31;O60716-29;O60716-27;O60716-30;O60716-28;O60716-26;O60716-25;A0A804HIL4;A0A804HK15;A0A804HJM1;E9PKY0	A0A669KB62;A0A669KB05;C9JZR2;H0YC95;O60716-8;O60716-7;O60716-5;O60716-3;O60716-6;O60716-4;O60716-2;O60716;O60716-24;O60716-23;O60716-21;O60716-19;O60716-22;O60716-20;O60716-16;O60716-18;O60716-15;O60716-17;O60716-13;O60716-11;O60716-14;O60716-12;O60716-10;O60716-9;O60716-32;O60716-31;O60716-29;O60716-27;O60716-30;O60716-28;O60716-26;O60716-25;A0A804HIL4;A0A804HK15;A0A804HJM1	16;16;16;16;16;16;16;16;16;16;16;16;15;15;15;15;15;15;15;15;15;15;15;15;15;15;15;15;13;13;13;13;13;13;13;13;10;10;9;2	16;16;16;16;16;16;16;16;16;16;16;16;15;15;15;15;15;15;15;15;15;15;15;15;15;15;15;15;13;13;13;13;13;13;13;13;10;10;9;2	16;16;16;16;16;16;16;16;16;16;16;16;15;15;15;15;15;15;15;15;15;15;15;15;15;15;15;15;13;13;13;13;13;13;13;13;10;10;9;2	Catenin delta-1	CTNND1	;;;;;;;;;;;;;;;;;;;;;;;;;;;;;;;;;;;;;;	40	16	16	16	11	13	9	12	11	12	14	12	12	11	13	9	12	11	12	14	12	12	11	13	9	12	11	12	14	12	12	20.9	20.9	20.9	99.077	888	888;915;938;940;912;918;933;939;941;947;962;968;811;817;832;838;840;846;858;861;864;867;879;885;887;893;908;914;589;595;610;616;618;624;639;645;382;383;279;126	0	68.127	By MS/MS	By MS/MS	By MS/MS
A0A7I2V2L4;A0A7I2V3Y5;A0A7I2V4K2;A0A7I2V529;A0A7I2V514;A0A7I2YQM2;A0A7I2V452;A0A7P0RGV0;A0A669KB10;A0A669KBG8;Q92538-3;Q92538-2;Q92538;A0A7I2YQ65;A0A7I2V2L5;A0A7I2V2I0;A0A7I2V4H1;A0A7I2V5C9;A0A7I2V3J0;A0A7I2V3Y7;A0A7I2V2Q1;A0A7I2V2F8;A0A7I2YQP6;A0A7I2V4F1;A0A7I2YQM0;A0A7I2V2U1;A0A7I2V6G3;A0A7I2V470;A0A7I2V342;A0A7I2V3Q4	A0A7I2V2L4;A0A7I2V3Y5;A0A7I2V4K2;A0A7I2V529;A0A7I2V514;A0A7I2YQM2;A0A7I2V452;A0A7P0RGV0;A0A669KB10;A0A669KBG8;Q92538-3;Q92538-2;Q92538;A0A7I2YQ65;A0A7I2V2L5	8;8;8;8;8;8;8;8;8;8;8;8;8;7;7;3;3;3;2;1;1;1;1;1;1;1;1;1;1;1	8;8;8;8;8;8;8;8;8;8;8;8;8;7;7;3;3;3;2;1;1;1;1;1;1;1;1;1;1;1	8;8;8;8;8;8;8;8;8;8;8;8;8;7;7;3;3;3;2;1;1;1;1;1;1;1;1;1;1;1	Golgi-specific brefeldin A-resistance guanine nucleotide exchange factor 1	GBF1	;;;;;;;;;;;;;;	30	8	8	8	2	6	4	3	5	5	2	5	5	2	6	4	3	5	5	2	5	5	2	6	4	3	5	5	2	5	5	7.5	7.5	7.5	165.99	1489	1489;1493;1600;1682;1761;1827;1843;1860;1884;1892;1855;1856;1859;1757;1761;96;117;132;138;62;81;83;89;93;110;118;124;136;190;413	0	2.8015	By MS/MS	By MS/MS	By MS/MS
A0A669KBI6;A0A669KB68;A0A669KB56;A0A669KBA4;A0A669KB53;P42224-2;P42224;J3KPM9;A0A669KB52;A0A669KB75;E7EPD2;A0A669KB17;D2KFR9;E7ENM1;E9PH66;Q67C41	A0A669KBI6;A0A669KB68;A0A669KB56;A0A669KBA4;A0A669KB53;P42224-2;P42224;J3KPM9;A0A669KB52;A0A669KB75;E7EPD2	18;18;18;18;18;18;18;17;16;15;11;8;7;6;3;2	18;18;18;18;18;18;18;17;16;15;11;8;7;6;3;2	18;18;18;18;18;18;18;17;16;15;11;8;7;6;3;2	Signal transducer and activator of transcription 1-alpha/beta;Signal transducer and activator of transcription	STAT1	;;;;;;;;;;	16	18	18	18	12	15	11	14	14	9	10	16	11	12	15	11	14	14	9	10	16	11	12	15	11	14	14	9	10	16	11	32.5	32.5	32.5	83.412	716	716;748;748;779;791;712;750;714;636;572;377;273;193;150;69;42	0	16.687	By MS/MS	By MS/MS	By MS/MS
A0A669KBJ7;Q9H2P0;A0A2R8Y6X0	A0A669KBJ7;Q9H2P0;A0A2R8Y6X0	8;8;7	8;8;7	8;8;7	Activity-dependent neuroprotector homeobox protein	ADNP	;;	3	8	8	8	6	5	4	8	7	6	7	8	6	6	5	4	8	7	6	7	8	6	6	5	4	8	7	6	7	8	6	9.4	9.4	9.4	131.49	1174	1174;1102;874	0	16.187	By MS/MS	By matching	By MS/MS
A0A669KBL1;Q93009-3;Q93009;H3BND8;F5H2X1;I3L2D8;H3BUV0;H3BTM1;H3BRA2;H3BQD1	A0A669KBL1;Q93009-3;Q93009;H3BND8	35;35;35;30;14;1;1;1;1;1	35;35;35;30;14;1;1;1;1;1	35;35;35;30;14;1;1;1;1;1	Ubiquitin carboxyl-terminal hydrolase 7;Ubiquitin carboxyl-terminal hydrolase	USP7	;;;	10	35	35	35	32	29	20	28	29	25	25	30	25	32	29	20	28	29	25	25	30	25	32	29	20	28	29	25	25	30	25	40.4	40.4	40.4	132.33	1137	1137;1086;1102;909;509;68;109;117;130;159	0	103.03	By MS/MS	By MS/MS	By MS/MS
A0A6E1W127;A7E2Y1	A0A6E1W127;A7E2Y1	2;2	1;1	1;1	Myosin-7B	MYH7B	;	2	2	1	1	1	2	2	1	2	2	1	2	2	1	1	1	1	1	1	1	1	1	1	1	1	1	1	1	1	1	1	0.9	0.4	0.4	221.39	1941	1941;1983	0.0018321	-0.32322	By MS/MS	By matching	By MS/MS
A0A6I8PIV1;Q9P2J5;A0A6I8PL42;B4DER1;A0A6I8PIT3;A0A6I8PRS0;Q9P2J5-2;A0A6I8PLB8;A0A6I8PS05;A0A6I8PLB3;A0A6I8PIP7;A0A6I8PTV8;Q9P2J5-3;A0A6I8PRU9;A0A6I8PRP1	A0A6I8PIV1;Q9P2J5;A0A6I8PL42;B4DER1;A0A6I8PIT3;A0A6I8PRS0;Q9P2J5-2;A0A6I8PLB8;A0A6I8PS05;A0A6I8PLB3;A0A6I8PIP7;A0A6I8PTV8	62;62;61;60;60;57;57;56;55;51;42;34;27;26;6	62;62;61;60;60;57;57;56;55;51;42;34;27;26;6	62;62;61;60;60;57;57;56;55;51;42;34;27;26;6	Leucine--tRNA ligase, cytoplasmic	LARS	;;;;;;;;;;;	15	62	62	62	54	53	39	56	49	48	48	51	47	54	53	39	56	49	48	48	51	47	54	53	39	56	49	48	48	51	47	57.4	57.4	57.4	134.34	1175	1175;1176;1130;1149;1164;1121;1122;1112;1049;1024;850;697;485;543;147	0	197.35	By MS/MS	By MS/MS	By MS/MS
A0A6I8PRS5;Q8N954;A0A6Q8JGY2;Q8N954-2	A0A6I8PRS5;Q8N954	4;4;1;1	4;4;1;1	4;4;1;1	G patch domain-containing protein 11	GPATCH11	;	4	4	4	4	3	2	2	1	4	2	3	3	2	3	2	2	1	4	2	3	3	2	3	2	2	1	4	2	3	3	2	17.5	17.5	17.5	30.685	263	263;285;127;156	0.0044471	-0.72386	By MS/MS	By MS/MS	By MS/MS
A0A6I8PS19;Q9NVN8;A0A6I8PL80;A0A6I8PL58	A0A6I8PS19;Q9NVN8;A0A6I8PL80	11;11;10;1	11;11;10;1	11;11;10;1	Guanine nucleotide-binding protein-like 3-like protein	GNL3L	;;	4	11	11	11	8	9	4	10	9	9	7	10	8	8	9	4	10	9	9	7	10	8	8	9	4	10	9	9	7	10	8	29.3	29.3	29.3	58.012	516	516;582;543;155	0	24.533	By MS/MS	By MS/MS	By MS/MS
I3L1H5;A0A6Q8JGF9;Q9BZG8-3;Q9BZG8-2;Q9BZG8;U3KQN3;I3L3X9	I3L1H5;A0A6Q8JGF9;Q9BZG8-3;Q9BZG8-2;Q9BZG8	4;4;2;2;2;1;1	4;4;2;2;2;1;1	4;4;2;2;2;1;1	Diphthamide biosynthesis protein 1	DPH1	;;;;	7	4	4	4	2	2	3	3	3	4	3	3	3	2	2	3	3	3	4	3	3	3	2	2	3	3	3	4	3	3	3	12.6	12.6	12.6	46.93	427	427;438;303;363;443;103;148	0.0023938	-0.57497	By matching	By matching	By matching
A0A6Q8PFB7;A0A6Q8PEX6;A0A6Q8PG86;A0A6Q8PHF4;O95163;A0A6Q8PHI5;A0A6Q8PGW3;A0A6Q8PFH9;A0A6Q8PHC9;A0A6Q8PH48;A0A6Q8PF66;F5H2T0;A0A6Q8PHA0;A0A6Q8PFN8;A0A6Q8PF69;A0A6Q8PGR0;A0A6Q8PGA6;A0A6Q8PFC8;H0YDF3;A0A6Q8PH36;A0A6Q8PGC4;A0A6Q8PFX1	A0A6Q8PFB7;A0A6Q8PEX6;A0A6Q8PG86;A0A6Q8PHF4;O95163;A0A6Q8PHI5;A0A6Q8PGW3;A0A6Q8PFH9;A0A6Q8PHC9;A0A6Q8PH48;A0A6Q8PF66;F5H2T0;A0A6Q8PHA0;A0A6Q8PFN8;A0A6Q8PF69;A0A6Q8PGR0	27;27;27;27;27;26;26;25;25;24;24;22;21;21;18;18;5;3;3;3;3;1	27;27;27;27;27;26;26;25;25;24;24;22;21;21;18;18;5;3;3;3;3;1	27;27;27;27;27;26;26;25;25;24;24;22;21;21;18;18;5;3;3;3;3;1	Elongator complex protein 1	IKBKAP	;;;;;;;;;;;;;;;	22	27	27	27	25	23	18	22	24	17	18	23	13	25	23	18	22	24	17	18	23	13	25	23	18	22	24	17	18	23	13	22.9	22.9	22.9	146.13	1295	1295;1299;1302;1343;1332;1184;1218;1313;1346;1091;1232;983;892;928;810;812;446;186;193;195;221;137	0	49.288	By MS/MS	By MS/MS	By MS/MS
A6NIZ0;I3L3G9;A0A6Q8PGV6;A0A6Q8PEY3;I3L522;Q9GZM8-3;Q9NXR1;Q9GZM8;Q9NXR1-1;Q9GZM8-2;A0A0J9YYF5;I3L2S8;I3L2R3;I3L2T8;J3KRK9;A0A6Q8PHH1;I3L533;J3QL85;I3L2R9;A0A0J9YY14;J3QSD2;J3QRZ1;A0A6Q8PG46	A6NIZ0;I3L3G9;A0A6Q8PGV6;A0A6Q8PEY3;I3L522;Q9GZM8-3;Q9NXR1;Q9GZM8;Q9NXR1-1;Q9GZM8-2;A0A0J9YYF5;I3L2S8;I3L2R3;I3L2T8;J3KRK9;A0A6Q8PHH1;I3L533;J3QL85;I3L2R9;A0A0J9YY14;J3QSD2;J3QRZ1;A0A6Q8PG46	2;2;2;2;2;2;2;2;2;2;1;1;1;1;1;1;1;1;1;1;1;1;1	2;2;2;2;2;2;2;2;2;2;1;1;1;1;1;1;1;1;1;1;1;1;1	2;2;2;2;2;2;2;2;2;2;1;1;1;1;1;1;1;1;1;1;1;1;1	Nuclear distribution protein nudE-like 1;Nuclear distribution protein nudE homolog 1	NDEL1;NDE1	;;;;;;;;;;;;;;;;;;;;;;	23	2	2	2	1	1	0	1	2	1	1	2	1	1	1	0	1	2	1	1	2	1	1	1	0	1	2	1	1	2	1	8.6	8.6	8.6	30.638	269	269;284;317;345;384;328;335;345;346;367;126;127;137;139;145;153;153;158;173;192;194;196;282	0	3.3149	By MS/MS	By MS/MS
A0A6Q8PFF7;Q5T1P5;A0A6Q8PG68;A0A6Q8PG75;A0A6Q8PGA4;A0A6Q8PG14;A0A6Q8PG30;A0A6Q8PHQ1;A0A6Q8PEZ7;Q96S66-2;Q96S66;A0A8I5KPC2;A0A8I5KRC0;Q96S66-3;Q96S66-4	A0A6Q8PFF7;Q5T1P5;A0A6Q8PG68;A0A6Q8PG75;A0A6Q8PGA4;A0A6Q8PG14;A0A6Q8PG30;A0A6Q8PHQ1;A0A6Q8PEZ7;Q96S66-2;Q96S66;A0A8I5KPC2;A0A8I5KRC0;Q96S66-3	3;3;3;3;3;3;3;3;3;3;3;2;2;2;1	3;3;3;3;3;3;3;3;3;3;3;2;2;2;1	3;3;3;3;3;3;3;3;3;3;3;2;2;2;1	Chloride channel CLIC-like protein 1	CLCC1	;;;;;;;;;;;;;	15	3	3	3	3	1	0	3	3	1	1	3	1	3	1	0	3	3	1	1	3	1	3	1	0	3	3	1	1	3	1	9.7	9.7	9.7	48.477	431	431;436;466;473;477;517;523;540;568;501;551;178;523;430;366	0	8.542	By matching	By matching
A0A6Q8PFA6;A0A6Q8PH57;O00139-2;A0A6Q8PGH7;A0A6Q8PG37;O00139-1;O00139-5;O00139;O00139-4;A0A6Q8PGG1;D6R9M0;A0A669KBE9	A0A6Q8PFA6;A0A6Q8PH57;O00139-2;A0A6Q8PGH7;A0A6Q8PG37;O00139-1;O00139-5;O00139;O00139-4;A0A6Q8PGG1;D6R9M0	15;15;15;14;14;14;14;14;14;12;10;2	15;15;15;14;14;14;14;14;14;12;10;2	13;13;13;12;12;12;12;12;12;11;9;2	Kinesin-like protein KIF2A	KIF2A	;;;;;;;;;;	12	15	15	13	13	13	7	13	12	11	14	14	12	13	13	7	13	12	11	14	14	12	12	11	6	11	10	9	12	12	10	25	25	21.4	78.042	687	687;725;660;685;717;679;686;706;744;590;519;40	0	55.204	By MS/MS	By MS/MS	By matching
A0A6Q8PFE6;A0A7I2RVZ4;Q9UKA9;Q9UKA9-2;A0A6Q8PFC0;A0A6Q8PEZ3;Q9UKA9-4;Q9UKA9-3;B4DI28;Q9UKA9-5;A0A6Q8PH43;A0A6Q8PH82;Q9UKA9-6	A0A6Q8PFE6;A0A7I2RVZ4;Q9UKA9;Q9UKA9-2;A0A6Q8PFC0;A0A6Q8PEZ3;Q9UKA9-4;Q9UKA9-3;B4DI28;Q9UKA9-5;A0A6Q8PH43;A0A6Q8PH82;Q9UKA9-6	6;6;6;6;5;5;5;5;4;4;3;3;3	5;5;5;5;4;4;4;4;4;4;3;2;3	5;5;5;5;4;4;4;4;4;4;3;2;3	Polypyrimidine tract-binding protein 2	PTBP2	;;;;;;;;;;;;	13	6	5	5	6	4	6	3	6	4	6	5	5	5	3	5	2	5	3	5	4	4	5	3	5	2	5	3	5	4	4	21.2	19.9	19.9	58.403	539	539;540;531;532;475;505;536;537;325;356;330;349;361	0	16.45	By MS/MS	By MS/MS	By matching
A0A6Q8PFI7;A0A6Q8PG81;A0A7P0Z498;K7ERN1;A0A6Q8PG51;H0Y8X6;A0A6Q8PHJ5;A0A6Q8PGP5;A0A1B0GVY1;Q96PU5-9;Q96PU5-4;Q96PU5-3;P46934-4;Q96PU5-2;Q96PU5-6;Q96PU5-5;Q96PU5-7;Q96PU5	A0A6Q8PFI7;A0A6Q8PG81;A0A7P0Z498;K7ERN1;A0A6Q8PG51;H0Y8X6;A0A6Q8PHJ5;A0A6Q8PGP5;A0A1B0GVY1;Q96PU5-9;Q96PU5-4;Q96PU5-3;P46934-4;Q96PU5-2;Q96PU5-6;Q96PU5-5;Q96PU5-7;Q96PU5	2;1;1;1;1;1;1;1;1;1;1;1;1;1;1;1;1;1	2;1;1;1;1;1;1;1;1;1;1;1;1;1;1;1;1;1	1;0;0;0;0;0;0;0;0;0;0;0;0;0;0;0;0;0	E3 ubiquitin-protein ligase NEDD4-like;E3 ubiquitin-protein ligase NEDD4	NEDD4L;NEDD4	;;;;;;;;;;;;;;;;;	18	2	2	1	2	0	0	0	0	1	1	1	1	2	0	0	0	0	1	1	1	1	1	0	0	0	0	1	1	0	1	2.1	2.1	0.8	109.46	948	948;394;618;639;863;910;930;942;1254;834;854;871;900;911;947;955;967;975	0.0061386	-0.8885	By matching
A0A6Q8PFK8;A0A6Q8PGK1;P04792;A0A6Q8PFE7;A0A6Q8PF43;A0A6Q8PHJ6;A0A6Q8PHA6;A0A6Q8PH65;A0A6Q8PGY2;C9J3N8	A0A6Q8PFK8;A0A6Q8PGK1;P04792;A0A6Q8PFE7;A0A6Q8PF43;A0A6Q8PHJ6;A0A6Q8PHA6;A0A6Q8PH65;A0A6Q8PGY2	6;6;6;4;4;4;4;4;4;2	6;6;6;4;4;4;4;4;4;2	6;6;6;4;4;4;4;4;4;2	Heat shock protein beta-1	HSPB1	;;;;;;;;	10	6	6	6	5	3	2	6	4	3	4	2	3	5	3	2	6	4	3	4	2	3	5	3	2	6	4	3	4	2	3	41.4	41.4	41.4	21.882	198	198;215;205;122;141;143;157;162;174;37	0	21.069	By MS/MS	By MS/MS	By matching
H3BPZ8;A0A8I5KWG5;A0A8I5KPP4;A0A8I5KRA7;A0A8I5KRV0;A0A8I5KQA6;H3BNC0;A0A8I5QKZ3;A0A8I5KZ05;A0A6Q8PFP4;A0A8I5KPT4;H3BRD3;A0A8I5KRW2;A0A8I5KXS9;A0A8I5KZ92;A0A8I5KYD6;Q9NVM4-4;Q9NVM4-3;Q9NVM4;H3BSS9	H3BPZ8;A0A8I5KWG5;A0A8I5KPP4;A0A8I5KRA7;A0A8I5KRV0;A0A8I5KQA6;H3BNC0;A0A8I5QKZ3;A0A8I5KZ05;A0A6Q8PFP4;A0A8I5KPT4;H3BRD3;A0A8I5KRW2;A0A8I5KXS9;A0A8I5KZ92;A0A8I5KYD6;Q9NVM4-4;Q9NVM4-3;Q9NVM4;H3BSS9	2;2;2;2;2;2;2;2;2;2;2;2;2;2;2;2;2;2;2;1	2;2;2;2;2;2;2;2;2;2;2;2;2;2;2;2;2;2;2;1	2;2;2;2;2;2;2;2;2;2;2;2;2;2;2;2;2;2;2;1	Protein arginine N-methyltransferase 7	PRMT7	;;;;;;;;;;;;;;;;;;;	20	2	2	2	1	2	1	1	1	0	0	1	1	1	2	1	1	1	0	0	1	1	1	2	1	1	1	0	0	1	1	17.9	17.9	17.9	24.763	223	223;423;502;518;530;552;567;594;618;626;646;655;663;686;693;713;567;642;692;169	0.0050103	-0.79584	By matching	By MS/MS	By MS/MS
A0A6Q8PFU3;P43034;A0A6Q8PG63;A0A6Q8PFT2;I3L3N5;A0A6Q8PH33;I3L495;P43034-2	A0A6Q8PFU3;P43034;A0A6Q8PG63;A0A6Q8PFT2	16;16;14;12;7;5;4;3	16;16;14;12;7;5;4;3	16;16;14;12;7;5;4;3	Platelet-activating factor acetylhydrolase IB subunit alpha	PAFAH1B1	;;;	8	16	16	16	14	12	11	12	13	10	11	15	11	14	12	11	12	13	10	11	15	11	14	12	11	12	13	10	11	15	11	44.2	44.2	44.2	48.77	428	428;410;346;345;208;127;82;147	0	49.465	By MS/MS	By MS/MS	By MS/MS
A0A6Q8PFY3;Q9BXW9;Q9BXW9-1;Q9BXW9-3;H7BZJ7;Q9BXW9-4	A0A6Q8PFY3;Q9BXW9;Q9BXW9-1;Q9BXW9-3	18;18;18;14;7;6	18;18;18;14;7;6	18;18;18;14;7;6	Fanconi anemia group D2 protein	FANCD2	;;;	6	18	18	18	10	13	8	13	12	9	9	16	10	10	13	8	13	12	9	9	16	10	10	13	8	13	12	9	9	16	10	14.6	14.6	14.6	159.91	1414	1414;1451;1471;1249;749;241	0	1.3085	By MS/MS	By MS/MS	By MS/MS
A0A6Q8PFY7;Q92734-2;Q92734;C9JUE0;C9JJP5;A0A6Q8PFC4;A0A6Q8PH89;A0A6Q8PH27;A0A6Q8PG00;A0A6Q8PG04;A0A6Q8PGS4;A0A6Q8PF40;Q92734-4;Q92734-3;C9JTY3;A0A6Q8PF51	A0A6Q8PFY7;Q92734-2;Q92734;C9JUE0;C9JJP5;A0A6Q8PFC4;A0A6Q8PH89;A0A6Q8PH27;A0A6Q8PG00;A0A6Q8PG04;A0A6Q8PGS4;A0A6Q8PF40;Q92734-4;Q92734-3;C9JTY3;A0A6Q8PF51	8;8;8;7;7;7;7;7;7;7;7;7;7;7;6;6	8;8;8;7;7;7;7;7;7;7;7;7;7;7;6;6	8;8;8;7;7;7;7;7;7;7;7;7;7;7;6;6	Protein TFG	TFG	;;;;;;;;;;;;;;;	16	8	8	8	6	6	6	5	6	6	6	6	5	6	6	6	5	6	6	6	6	5	6	6	6	5	6	6	6	6	5	20.9	20.9	20.9	44.267	412	412;396;400;157;181;249;264;270;274;278;285;369;280;284;141;194	0	43.639	By MS/MS	By MS/MS	By MS/MS
A0A6Q8PG52;A0A6Q8PH84;P51149;C9J592;A0A6Q8PGE6;C9IZZ0;C9J8S3;C9J4V0;C9J7D1;C9J4S4;A0A6Q8PF79	A0A6Q8PG52;A0A6Q8PH84;P51149;C9J592;A0A6Q8PGE6;C9IZZ0;C9J8S3;C9J4V0	15;15;15;13;12;11;11;9;5;5;2	15;15;15;13;12;11;11;9;5;5;2	15;15;15;13;12;11;11;9;5;5;2	Ras-related protein Rab-7a	RAB7A	;;;;;;;	11	15	15	15	15	14	13	14	14	11	15	14	13	15	14	13	14	14	11	15	14	13	15	14	13	14	14	11	15	14	13	71.1	71.1	71.1	23.699	211	211;217;207;150;183;156;160;134;91;98;66	0	106.57	By MS/MS	By MS/MS	By MS/MS
A0A6Q8PGB0;P24928;P24928-2	A0A6Q8PGB0;P24928	17;17;4	17;17;4	17;17;4	DNA-directed RNA polymerase II subunit RPB1	POLR2A	;	3	17	17	17	4	10	9	1	13	12	2	13	14	4	10	9	1	13	12	2	13	14	4	10	9	1	13	12	2	13	14	11.7	11.7	11.7	217.24	1970	1970;1970;566	0	27.744	By matching	By MS/MS	By MS/MS
A0A6Q8PHK0;A0A6Q8PGG9;Q14669;Q14669-2;Q14669-3;Q14669-4;H7C2Y1;C9JLJ5;C9JSX9;C9JLD7;G5E9G6	A0A6Q8PHK0;A0A6Q8PGG9;Q14669;Q14669-2;Q14669-3;Q14669-4	10;10;10;10;10;9;2;1;1;1;1	10;10;10;10;10;9;2;1;1;1;1	10;10;10;10;10;9;2;1;1;1;1	E3 ubiquitin-protein ligase TRIP12	TRIP12	;;;;;	11	10	10	10	6	8	8	4	7	6	3	7	7	6	8	8	4	7	6	3	7	7	6	8	8	4	7	6	3	7	7	7	7	7	228.48	2067	2067;2068;1992;2025;2040;1722;187;149;154;190;430	0	27.842	By MS/MS	By MS/MS	By MS/MS
A0A6Q8PGK3;A0A7P0TAJ0;A0A7P0T9G7;Q99707;A0A7P0TAV2;Q99707-2;B1ANE3;A0A494C064;A0A494C1A2	A0A6Q8PGK3;A0A7P0TAJ0;A0A7P0T9G7;Q99707;A0A7P0TAV2;Q99707-2;B1ANE3	9;9;9;9;8;7;6;2;2	9;9;9;9;8;7;6;2;2	9;9;9;9;8;7;6;2;2	Methionine synthase	MTR	;;;;;;	9	9	9	9	6	6	4	7	6	4	4	9	7	6	6	4	7	6	4	4	9	7	6	6	4	7	6	4	4	9	7	10.2	10.2	10.2	127.39	1149	1149;1202;1205;1265;1119;1214;819;264;380	0	14.424	By MS/MS	By MS/MS	By MS/MS
A0A6Q8PGU6;Q8NB90-3;Q8NB90-2;Q8NB90	A0A6Q8PGU6;Q8NB90-3;Q8NB90-2;Q8NB90	3;3;3;3	2;2;2;2	2;2;2;2	Spermatogenesis-associated protein 5	SPATA5	;;;	4	3	2	2	2	2	2	3	3	1	2	3	2	1	1	1	2	2	0	1	2	1	1	1	1	2	2	0	1	2	1	3.9	2.6	2.6	100.35	916	916;696;790;893	0.00031368	0.15806	By MS/MS	By matching	By matching
A0A6Q8PH91;Q9BQ69	A0A6Q8PH91;Q9BQ69	4;4	4;4	4;4	O-acetyl-ADP-ribose deacetylase MACROD1	MACROD1	;	2	4	4	4	3	2	1	4	4	4	4	3	3	3	2	1	4	4	4	4	3	3	3	2	1	4	4	4	4	3	3	17.4	17.4	17.4	36.469	334	334;325	0	6.498	By MS/MS	By MS/MS	By matching
A0A6Q8PHA5;P12081-4;P12081;A0A6Q8PF47;E7ETE2;A0A6Q8PHE3;B4DDD8;P12081-3;P12081-2;B4E1C5;A0A6Q8PFF2;A0A6Q8PF07;A0A6Q8PHQ0;A0A6Q8PFG9;A0A6Q8PFN6;D6RF05;A0A2R8YCI2;D6RJE6;A0A2R8YFR1;A0A2R8Y4X6;A0A2R8Y5E8	A0A6Q8PHA5;P12081-4;P12081;A0A6Q8PF47;E7ETE2;A0A6Q8PHE3;B4DDD8;P12081-3;P12081-2;B4E1C5;A0A6Q8PFF2;A0A6Q8PF07	25;25;25;24;24;23;23;22;22;20;20;18;11;10;10;5;5;3;2;2;2	25;25;25;24;24;23;23;22;22;20;20;18;11;10;10;5;5;3;2;2;2	21;21;21;20;20;21;21;18;18;18;16;14;11;8;8;5;5;0;2;0;0	Histidine--tRNA ligase, cytoplasmic	HARS	;;;;;;;;;;;	21	25	25	21	19	21	18	19	21	22	20	20	20	19	21	18	19	21	22	20	20	20	16	18	14	16	17	18	16	16	16	47.6	47.6	41.2	53.425	473	473;489;509;511;512;399;435;449;469;395;470;440;171;248;270;60;84;293;52;160;219	0	107.78	By MS/MS	By MS/MS	By MS/MS
A0A6Q8PHB5;A0A6Q8PHP0;P49902-2;P49902;Q5JUV6;H0YHR8;A0A6Q8PFH2;A0A6Q8PG36;Q5JUV4	A0A6Q8PHB5;A0A6Q8PHP0;P49902-2;P49902;Q5JUV6	3;3;3;3;2;1;1;1;1	3;3;3;3;2;1;1;1;1	3;3;3;3;2;1;1;1;1	Cytosolic purine 5-nucleotidase	NT5C2	;;;;	9	3	3	3	2	1	1	0	3	2	2	2	2	2	1	1	0	3	2	2	2	2	2	1	1	0	3	2	2	2	2	12.8	12.8	12.8	50.147	436	436;569;532;561;146;157;185;222;265	0	0.57459	By MS/MS	By matching	By matching
A0A7I2YQD1;A0A7I2V3Z1;A0A7I2V6E0;A0A7I2V2K2;A0A7I2V5A2;A0A7I2V3I8;A0A7I2V3F9;A0A7I2V2D8;A0A7I2V2W5;A0A7I2V2R9;A0A7I2V3J3;A0A7I2V637;A0A7I2V5A3;O14964-2;O14964;A0A7I2V307;I3L1P5;A0A7I2V5W6;A0A7I2V5N3;I3L1E3;A0A7I2V5X2;A0A7I2V310;I3L165;A0A7I2V5L9;A0A7I2V5B7;A0A7I2V331;A0A7I2V4J7;A0A7I2V5D6;A0A7I2YQU5;A0A7I2V4X6	A0A7I2YQD1;A0A7I2V3Z1;A0A7I2V6E0;A0A7I2V2K2;A0A7I2V5A2;A0A7I2V3I8;A0A7I2V3F9;A0A7I2V2D8;A0A7I2V2W5;A0A7I2V2R9;A0A7I2V3J3;A0A7I2V637;A0A7I2V5A3;O14964-2;O14964;A0A7I2V307;I3L1P5	8;8;8;8;8;8;8;8;8;8;8;8;8;8;8;7;6;3;3;3;2;1;1;1;1;1;1;1;1;1	8;8;8;8;8;8;8;8;8;8;8;8;8;8;8;7;6;3;3;3;2;1;1;1;1;1;1;1;1;1	8;8;8;8;8;8;8;8;8;8;8;8;8;8;8;7;6;3;3;3;2;1;1;1;1;1;1;1;1;1	Hepatocyte growth factor-regulated tyrosine kinase substrate	HGS	;;;;;;;;;;;;;;;;	30	8	8	8	7	7	7	7	8	6	8	6	4	7	7	7	7	8	6	8	6	4	7	7	7	7	8	6	8	6	4	17.7	17.7	17.7	52.067	458	458;690;710;737;757;761;765;767;768;768;777;795;800;690;777;783;536;64;64;292;74;30;71;75;88;89;143;145;145;167	0	7.3025	By MS/MS	By MS/MS	By MS/MS
H7C4K3;A0A7I2V2F9;E7EUI6;P05556;A0A7I2V348;C9JPK5;P05556-2;P05556-5;P05556-4;P05556-3;A0A7I2V5Z8;A0A7I2V5T3;H7C4N8;Q5T3E6;E9PLR6;E7EQW5	H7C4K3;A0A7I2V2F9;E7EUI6;P05556;A0A7I2V348;C9JPK5;P05556-2;P05556-5;P05556-4;P05556-3;A0A7I2V5Z8;A0A7I2V5T3	6;6;6;6;5;5;5;5;5;5;3;3;1;1;1;1	6;6;6;6;5;5;5;5;5;5;3;3;1;1;1;1	6;6;6;6;5;5;5;5;5;5;3;3;1;1;1;1	Integrin beta;Integrin beta-1	ITGB1	;;;;;;;;;;;	16	6	6	6	2	2	0	6	3	3	2	3	3	2	2	0	6	3	3	2	3	3	2	2	0	6	3	3	2	3	3	11.6	11.6	11.6	82.23	741	741;794;801;798;793;809;789;801;819;825;379;380;108;136;143;163	0	11.517	By matching	By matching
A0A7I2V395;A0A7I2YQD2;A0A7I2V4R2;A0A7I2V4R3;A0A7I2V4C8;A0A7I2YQI1;A0A7I2YQR5;A0A7I2V444;A0A7I2V2G1;A0A7I2V5N9;A0A7I2V3V0;P40763-3;P40763-2;P40763;A0A7I2V4F6;A0A7I2V2T1;A0A7I2V552;G8JLH9	A0A7I2V395;A0A7I2YQD2;A0A7I2V4R2;A0A7I2V4R3;A0A7I2V4C8;A0A7I2YQI1;A0A7I2YQR5;A0A7I2V444;A0A7I2V2G1;A0A7I2V5N9;A0A7I2V3V0;P40763-3;P40763-2;P40763;A0A7I2V4F6;A0A7I2V2T1;A0A7I2V552;G8JLH9	5;5;5;5;5;5;5;5;5;5;5;5;5;5;4;4;4;3	5;5;5;5;5;5;5;5;5;5;5;5;5;5;4;4;4;3	5;5;5;5;5;5;5;5;5;5;5;5;5;5;4;4;4;3	Signal transducer and activator of transcription 3;Signal transducer and activator of transcription	STAT3	;;;;;;;;;;;;;;;;;	18	5	5	5	3	4	3	5	5	2	2	4	3	3	4	3	5	5	2	2	4	3	3	4	3	5	5	2	2	4	3	11.2	11.2	11.2	83.038	721	721;726;727;738;742;760;761;763;765;775;802;722;769;770;458;575;737;672	0	37.654	By MS/MS	By MS/MS	By matching
A0A7I2V2G2;D6RCD7;P38646;A0A7I2YQB2;A0A7I2V2S7;A0A7I2V3F7;H0Y8K0;A0A3B3ITI4;H0Y8S0	A0A7I2V2G2;D6RCD7;P38646;A0A7I2YQB2;A0A7I2V2S7;A0A7I2V3F7;H0Y8K0	56;56;56;53;53;51;37;13;6	55;55;55;52;52;51;37;13;6	55;55;55;52;52;51;37;13;6	Stress-70 protein, mitochondrial	HSPA9	;;;;;;	9	56	55	55	55	52	52	50	50	49	50	49	51	54	51	51	49	49	48	49	48	50	54	51	51	49	49	48	49	48	50	74.3	74.3	74.3	66.601	610	610;665;679;577;648;603;458;180;102	0	323.31	By MS/MS	By MS/MS	By MS/MS
A0A7I2V602;A0A7I2V3I9;A0A7I2V2N8;A0A7I2V409;P27448-4;A0A7I2V549;J3KNR0;H0YJI9;P27448;P27448-7;H0YIY6;A0A7I2V2E3;A0A7I2V4G7;A0A7I2V639	A0A7I2V602;A0A7I2V3I9;A0A7I2V2N8;A0A7I2V409;P27448-4;A0A7I2V549;J3KNR0;H0YJI9;P27448;P27448-7;H0YIY6;A0A7I2V2E3;A0A7I2V4G7;A0A7I2V639	6;6;6;6;6;5;5;5;5;5;4;4;4;4	2;2;2;2;2;1;1;1;1;1;1;1;1;1	2;2;2;2;2;1;1;1;1;1;1;1;1;1	MAP/microtubule affinity-regulating kinase 3	MARK3	;;;;;;;;;;;;;	14	6	2	2	2	1	0	0	0	1	4	0	3	1	0	0	0	0	0	1	0	2	1	0	0	0	0	0	1	0	2	7	1.7	1.7	73.383	655	655;682;726;796;744;664;776;789;753;760;505;622;647;689	1	-2	By matching	By matching
A0A7I2V6E3;A0A7I2V466;A0A7I2V2Q8;P53634;A0A7I2V5C5;H0YCY8;A0A7I2YQT5;A0A7I2V2V5;A0A7I2V5L5;A0A7I2V2F3;A0A7I2V4Z3;A0A7I2V3A2;A0A7I2V5J2;A0A7I2V3M6;P53634-2;P53634-3	A0A7I2V6E3;A0A7I2V466;A0A7I2V2Q8;P53634;A0A7I2V5C5;H0YCY8;A0A7I2YQT5	5;5;5;5;4;4;4;2;1;1;1;1;1;1;1;1	5;5;5;5;4;4;4;2;1;1;1;1;1;1;1;1	5;5;5;5;4;4;4;2;1;1;1;1;1;1;1;1	Dipeptidyl peptidase 1;Dipeptidyl peptidase 1 exclusion domain chain;Dipeptidyl peptidase 1 heavy chain;Dipeptidyl peptidase 1 light chain	CTSC	;;;;;;	16	5	5	5	3	2	3	4	4	4	5	3	3	3	2	3	4	4	4	5	3	3	3	2	3	4	4	4	5	3	3	11.2	11.2	11.2	47.128	419	419;450;452;463;302;325;342;143;108;117;134;135;150;165;137;141	0	2.5371	By MS/MS	By matching	By matching
A0A7I2V2R3;P51991;A0A7I2V5D8;A0A7I2V4J6;A0A7I2V4G0;A0A7I2V402;H7C1J8	A0A7I2V2R3;P51991;A0A7I2V5D8;A0A7I2V4J6;A0A7I2V4G0;A0A7I2V402	37;37;36;36;33;30;3	35;35;35;34;31;28;3	4;4;4;4;0;4;0	Heterogeneous nuclear ribonucleoprotein A3	HNRNPA3	;;;;;	7	37	35	4	33	31	29	34	31	32	35	33	33	31	29	28	32	30	30	33	31	31	4	4	4	4	4	4	4	4	4	70.4	68.3	9.7	35.411	331	331;378;348;377;396;348;115	0	323.31	By MS/MS	By MS/MS	By MS/MS
A0A7I2V2T3;P12268;H0Y4R1;E7ETK5;A0A7I2YQK5;A0A7I2V5N6	A0A7I2V2T3;P12268;H0Y4R1;E7ETK5;A0A7I2YQK5	45;45;43;41;39;1	45;45;43;41;39;1	42;42;40;38;36;1	Inosine-5-monophosphate dehydrogenase 2	IMPDH2	;;;;	6	45	45	42	40	39	34	39	40	36	40	38	34	40	39	34	39	40	36	40	38	34	37	36	31	36	37	33	37	35	31	69.2	69.2	69	56.842	522	522;514;538;489;513;123	0	323.31	By MS/MS	By MS/MS	By MS/MS
A0A7I2V2U6;P13995;P13995-2;A0A7I2V482;B8ZZU9;A0A7I2YQD4;B9A062;A0A0C4DG60;Q9H903-3	A0A7I2V2U6;P13995;P13995-2;A0A7I2V482;B8ZZU9;A0A7I2YQD4;B9A062	12;12;10;8;8;7;7;1;1	12;12;10;8;8;7;7;1;1	11;11;9;8;7;6;7;0;0	Bifunctional methylenetetrahydrofolate dehydrogenase/cyclohydrolase, mitochondrial;NAD-dependent methylenetetrahydrofolate dehydrogenase;Methenyltetrahydrofolate cyclohydrolase	MTHFD2	;;;;;;	9	12	12	11	10	9	7	10	9	7	9	11	8	10	9	7	10	9	7	9	11	8	9	8	6	9	8	6	8	10	7	41.4	41.4	39.2	35.222	324	324;350;248;212;267;203;222;146;223	0	34.942	By MS/MS	By MS/MS	By MS/MS
A0A7I2V308	A0A7I2V308	5	1	1				1	5	1	1	2	3	2	3	4	2	2	3	1	0	0	0	1	1	0	0	0	0	0	0	0	1	1	0	0	0	0	39.5	4.7	4.7	20.471	190	190	0.0088369	-1.1032	By matching	By matching	By matching
A0A7I2V323;P22626-2;A0A7I2V4N1;A0A7I2V3P1;A0A7I2V3P7;A0A7I2V4S4;A0A024RA28;A0A7I2V4N0;A0A7I2YQN4	A0A7I2V323;P22626-2;A0A7I2V4N1;A0A7I2V3P1;A0A7I2V3P7;A0A7I2V4S4;A0A024RA28;A0A7I2V4N0;A0A7I2YQN4	49;49;48;48;47;45;37;29;26	1;1;1;1;1;1;0;1;1	1;1;1;1;1;1;0;1;1	Heterogeneous nuclear ribonucleoproteins A2/B1	HNRNPA2B1;HNRPA2B1	;;;;;;;;	9	49	1	1	46	46	47	45	46	45	46	44	45	1	1	1	1	1	1	1	1	1	1	1	1	1	1	1	1	1	1	83.2	2.7	2.7	35.222	333	333;341;301;309;325;260;301;158;155	0	1.6141	By MS/MS	By MS/MS	By MS/MS
A0A7I2V351;A0A7I2V487;A0A7I2YQE1;P52292;A0A7I2V3Z3;J3QLL0;J3KS65;J3QL07	A0A7I2V351;A0A7I2V487;A0A7I2YQE1;P52292;A0A7I2V3Z3	29;29;29;29;27;13;13;1	29;29;29;29;27;13;13;1	29;29;29;29;27;13;13;1	Importin subunit alpha-1	KPNA2	;;;;	8	29	29	29	25	28	27	25	25	25	26	24	27	25	28	27	25	25	25	26	24	27	25	28	27	25	25	25	26	24	27	76.2	76.2	76.2	55.086	504	504;511;529;529;399;134;143;50	0	323.31	By MS/MS	By MS/MS	By MS/MS
A0A7I2V3A1;A0A7I2V4L6;A0A7I2V3V7;O15498-2;O15498;H7C3K7;A0A7I2V3S2;A0A7I2V530	A0A7I2V3A1;A0A7I2V4L6;A0A7I2V3V7;O15498-2;O15498	7;7;7;7;7;1;1;1	7;7;7;7;7;1;1;1	7;7;7;7;7;1;1;1	Synaptobrevin homolog YKT6	YKT6	;;;;	8	7	7	7	5	6	6	6	6	5	4	6	4	5	6	6	6	6	5	4	6	4	5	6	6	6	6	5	4	6	4	38.3	38.3	38.3	20.129	180	180;191;250;164;198;29;37;71	0	13.969	By MS/MS	By MS/MS	By MS/MS
A0A7I2V3A9;P52732;A0A7I2YQY4;A0A7I2V3V3	A0A7I2V3A9;P52732;A0A7I2YQY4;A0A7I2V3V3	15;15;9;8	15;15;9;8	15;15;9;8	Kinesin-like protein KIF11	KIF11	;;;	4	15	15	15	10	11	8	12	12	10	10	11	9	10	11	8	12	12	10	10	11	9	10	11	8	12	12	10	10	11	9	21.1	21.1	21.1	111.51	987	987;1056;673;533	0	37.751	By MS/MS	By MS/MS	By MS/MS
A0A7I2V4B8;A0A7I2V5I2;A0A7I2V3B4;A0A7I2V5Z4;Q8WVM8;A0A7I2V4U2;A0A7I2V3G4;A0A7I2V4R0;A0A7I2V590;G3V2M8;A0A7I2V320;Q8WVM8-2;Q8WVM8-3;A0A7I2YQR2;A0A7I2V3C9;A0A7I2V362;A0A7I2V448;B7Z5N7;A0A7I2V2U5;A0A7I2V534;H0YIZ7;H0YJY1;G3V5E2;A0A7I2V5H5;J3KNG4;A0A7I2V5R9;A0A7I2V321;G3V4I1;A0A7I2V4B9;A0A7I2V414;A0A7I2V3Y3;G3V5F3;G3V3K9;G3V363;H0YJS6;A0A7I2YQQ1;A0A7I2V5L2	A0A7I2V4B8;A0A7I2V5I2;A0A7I2V3B4;A0A7I2V5Z4;Q8WVM8;A0A7I2V4U2;A0A7I2V3G4;A0A7I2V4R0;A0A7I2V590;G3V2M8;A0A7I2V320;Q8WVM8-2;Q8WVM8-3;A0A7I2YQR2;A0A7I2V3C9;A0A7I2V362;A0A7I2V448;B7Z5N7;A0A7I2V2U5;A0A7I2V534;H0YIZ7	19;19;19;19;19;17;17;17;15;14;14;14;14;13;13;13;12;12;12;11;10;8;8;8;7;7;6;5;5;5;5;5;3;3;3;3;2	19;19;19;19;19;17;17;17;15;14;14;14;14;13;13;13;12;12;12;11;10;8;8;8;7;7;6;5;5;5;5;5;3;3;3;3;2	19;19;19;19;19;17;17;17;15;14;14;14;14;13;13;13;12;12;12;11;10;8;8;8;7;7;6;5;5;5;5;5;3;3;3;3;2	Sec1 family domain-containing protein 1	SCFD1	;;;;;;;;;;;;;;;;;;;;	37	19	19	19	17	19	16	17	17	15	16	14	15	17	19	16	17	17	15	16	14	15	17	19	16	17	17	15	16	14	15	50.9	50.9	50.9	66.42	591	591;612;620;641;642;592;601;616;532;513;572;550;575;422;448;487;453;457;483;369;465;289;410;420;163;216;271;75;85;105;108;121;48;92;102;291;149	0	208.79	By MS/MS	By MS/MS	By MS/MS
A0A7I2V3F3;A0A7I2V699	A0A7I2V3F3;A0A7I2V699	73;55	1;0	1;0			;	2	73	1	1	69	72	68	69	71	66	69	66	69	1	1	1	1	1	1	1	1	1	1	1	1	1	1	1	1	1	1	53.4	2.6	2.6	74.843	695	695;616	0	1.641	By MS/MS	By MS/MS	By matching
A0A7I2V3S3;A0A7I2V2W0;A0A7I2V2H9;A0A7I2V3I2;A0A7I2V4G3;A0A7I2V570;A0A161SXE1;A0A7I2V3W9;H0YBR5;A0A7I2V429;A0A7I2V2Q9;A0A7I2V5K7;E5RII3;A0A7I2V2S9;E5RIP5;E5RJ25	A0A7I2V3S3;A0A7I2V2W0;A0A7I2V2H9;A0A7I2V3I2;A0A7I2V4G3	36;35;35;31;27;15;15;12;11;11;8;6;4;4;3;3	1;0;0;0;0;0;0;0;0;0;0;0;0;0;0;0	1;0;0;0;0;0;0;0;0;0;0;0;0;0;0;0			;;;;	16	36	1	1	30	30	28	28	34	30	28	30	30	1	1	1	1	1	1	1	1	1	1	1	1	1	1	1	1	1	1	60.6	1.4	1.4	59.289	507	507;446;452;396;339;172;172;122;123;182;103;79;75;88;45;56	0.0012311	-0.16169	By MS/MS	By matching	By matching
A0A7I2V428;C9JLB1;P19338;H7BY16;A0A7I2V5M5;A0A7I2V2U7;A0A7I2V349;A0A7I2V506;A0A7I2V2S8	A0A7I2V428;C9JLB1;P19338;H7BY16;A0A7I2V5M5;A0A7I2V2U7;A0A7I2V349;A0A7I2V506	74;74;74;72;71;68;61;61;32	74;74;74;72;71;68;61;61;32	2;2;2;2;2;2;2;2;0	Nucleolin	NCL	;;;;;;;	9	74	74	2	70	73	69	70	72	67	70	67	70	70	73	69	70	72	67	70	67	70	2	2	2	2	2	2	2	2	2	54.4	54.4	3.2	74.739	689	689;694;710;734;672;626;595;602;389	0	323.31	By MS/MS	By MS/MS	By MS/MS
A0A7I2V430;A0A7I2V4F0;Q92499;A0A7I2V2M5;A0A7I2YQ77;A0A087X2G1;A0A087WZ71;Q92499-3;Q92499-2;A0A7I2V4J3;A0A7I2V421;A0A7I2V5X8;A0A7I2YQD0;A0A7I2V4Q0	A0A7I2V430;A0A7I2V4F0;Q92499;A0A7I2V2M5;A0A7I2YQ77;A0A087X2G1;A0A087WZ71;Q92499-3;Q92499-2;A0A7I2V4J3	46;46;46;44;43;40;40;38;38;29;19;18;10;10	46;46;46;44;43;40;40;38;38;29;19;18;10;10	46;46;46;44;43;40;40;38;38;29;19;18;10;10	ATP-dependent RNA helicase DDX1	DDX1	;;;;;;;;;	14	46	46	46	42	41	38	43	37	40	40	39	37	42	41	38	43	37	40	40	39	37	42	41	38	43	37	40	40	39	37	63.4	63.4	63.4	77.86	697	697;734;740;729;677;636;648;612;622;474;358;319;154;160	0	323.31	By MS/MS	By MS/MS	By MS/MS
A0A7I2V454;A0A7I2V5R1;Q8TD19;G3V5V0;A0A7I2V4E9	A0A7I2V454;A0A7I2V5R1;Q8TD19;G3V5V0	10;10;10;5;1	10;10;10;5;1	10;10;10;5;1	Serine/threonine-protein kinase Nek9	NEK9	;;;	5	10	10	10	7	7	6	9	7	8	9	9	7	7	7	6	9	7	8	9	9	7	7	7	6	9	7	8	9	9	7	13.5	13.5	13.5	94.202	861	861;991;979;592;117	0	1.0245	By MS/MS	By MS/MS	By MS/MS
A0A7I2V4K5;X6R5C5;X6R8A1;P10619-2;P10619;A0A7I2V4D1;A0A7I2YQT8;A0A7I2V3B2;Q5JZH0;A0A7I2V4R8	A0A7I2V4K5;X6R5C5;X6R8A1;P10619-2;P10619;A0A7I2V4D1;A0A7I2YQT8;A0A7I2V3B2;Q5JZH0	3;3;3;3;3;2;2;2;2;1	3;3;3;3;3;2;2;2;2;1	3;3;3;3;3;2;2;2;2;1	Carboxypeptidase;Lysosomal protective protein;Lysosomal protective protein 32 kDa chain;Lysosomal protective protein 20 kDa chain	CTSA	;;;;;;;;	10	3	3	3	1	2	1	3	2	2	0	3	2	1	2	1	3	2	2	0	3	2	1	2	1	3	2	2	0	3	2	7.6	7.6	7.6	50.925	450	450;481;498;463;480;363;371;389;392;260	0.00031596	0.27699	By matching	By matching	By matching
A0A7I2V4L7;Q13310-2;Q13310-3;B1ANR0;Q13310;A0A7I2V5W9;A0A7I2V598;H0Y5F5;H0YEU6;H0YEQ8;B1ANR1;A0A7I2V4V6;H0YCC8;H0YER0;H0Y6X6;P0CB38	A0A7I2V4L7;Q13310-2;Q13310-3;B1ANR0;Q13310;A0A7I2V5W9;A0A7I2V598;H0Y5F5	47;47;47;46;46;41;40;36;19;15;15;12;11;5;5;3	26;26;26;25;25;24;24;22;15;4;4;8;5;4;4;2	24;24;24;23;23;22;22;22;15;2;2;8;5;4;4;2	Polyadenylate-binding protein 4;Polyadenylate-binding protein	PABPC4	;;;;;;;	16	47	26	24	42	41	40	44	43	41	46	46	44	22	21	20	24	24	22	25	25	25	21	20	19	22	22	20	23	23	23	62.6	40.8	39.1	66.499	601	601;631;660;615;644;598;584;550;370;112;129;354;197;68;195;370	0	83.325	By MS/MS	By MS/MS	By MS/MS
A0A7I2V4T6;A0A7I2V6B0;J3KN36;Q5JPE7-2;P69849;Q5JPE7;A0A7I2V2Z5;Q5JPE7-3;A0A7I2V3P4;A0A087WTD5	A0A7I2V4T6;A0A7I2V6B0;J3KN36;Q5JPE7-2;P69849;Q5JPE7;A0A7I2V2Z5;Q5JPE7-3;A0A7I2V3P4	23;23;23;23;23;23;22;21;20;7	23;23;23;23;23;23;22;21;20;7	2;2;2;2;2;2;2;2;2;2	Nodal modulator 2;Nodal modulator 3	NOMO3;NOMO2	;;;;;;;;	10	23	23	2	18	17	17	21	20	20	14	15	16	18	17	17	21	20	20	14	15	16	1	2	1	2	2	2	0	2	1	27	27	1.9	129.17	1176	1176;1191;1267;1222;1222;1267;1182;1100;1162;282	0	93.816	By MS/MS	By MS/MS	By MS/MS
A0A7I2V539;P30419;P30419-2;A0A7I2V3X4;A0A7I2V3U5;A0A7I2V4Y5;B7Z8J4;Q5VUC6;O60551;K7EN82;K7EN42;A0A7I2V3M5	A0A7I2V539;P30419;P30419-2;A0A7I2V3X4;A0A7I2V3U5	17;17;15;13;9;5;4;4;4;3;2;2	17;17;15;13;9;5;4;4;4;3;2;2	17;17;15;13;9;5;4;4;4;3;2;2	Glycylpeptide N-tetradecanoyltransferase 1	NMT1	;;;;	12	17	17	17	14	14	10	15	14	15	14	15	13	14	14	10	15	14	15	14	15	13	14	14	10	15	14	15	14	15	13	39.1	39.1	39.1	56.568	494	494;496;416;478;393;198;137;485;498;72;88;88	0	68.383	By MS/MS	By MS/MS	By MS/MS
A0A7I2V5C6;Q5JRX3;Q5JRX3-2;A0A7I2YQT2;A0A7I2V5H2;A0A7I2YQX5;A0A0A0MRX9;A0A7I2V397;A0A7I2V3B6;Q5JRX3-3;A0A7I2V3X0;A0A7I2V4N3;A0A7I2V5R2;H0Y4F7;A0A7I2V449;B1APQ0;H0Y7L7;B4DEU0;A0A7I2V5K2	A0A7I2V5C6;Q5JRX3;Q5JRX3-2;A0A7I2YQT2;A0A7I2V5H2;A0A7I2YQX5;A0A0A0MRX9;A0A7I2V397;A0A7I2V3B6;Q5JRX3-3;A0A7I2V3X0;A0A7I2V4N3	20;20;20;19;18;18;17;17;16;16;15;11;9;9;7;4;4;2;2	20;20;20;19;18;18;17;17;16;16;15;11;9;9;7;4;4;2;2	20;20;20;19;18;18;17;17;16;16;15;11;9;9;7;4;4;2;2	Presequence protease, mitochondrial	PITRM1	;;;;;;;;;;;	19	20	20	20	20	14	11	20	18	11	18	18	13	20	14	11	20	18	11	18	18	13	20	14	11	20	18	11	18	18	13	32.1	32.1	32.1	112.06	992	992;1037;1038;1021;995;996;832;971;926;939;777;486;551;596;308;184;259;171;204	0	44.612	By MS/MS	By MS/MS	By MS/MS
A0A7I2YQA8;A0A7I2YQQ0;A0A7I2V5D0;P26358;A0A7I2V5F1;A0A7I2V490;P26358-2;P26358-3;A0A7I2V311;A0A7I2V5F6;K7ENW7;A0A7I2V2G5;K7EJL0;K7ENQ6;K7ERQ1;K7EMU8;K7ELB1;A0A7I2V3F8	A0A7I2YQA8;A0A7I2YQQ0;A0A7I2V5D0;P26358;A0A7I2V5F1;A0A7I2V490;P26358-2;P26358-3;A0A7I2V311	29;29;29;29;28;28;28;23;15;14;11;5;4;3;2;1;1;1	29;29;29;29;28;28;28;23;15;14;11;5;4;3;2;1;1;1	29;29;29;29;28;28;28;23;15;14;11;5;4;3;2;1;1;1	DNA (cytosine-5)-methyltransferase 1	DNMT1	;;;;;;;;	18	29	29	29	24	23	23	14	24	17	9	27	18	24	23	23	14	24	17	9	27	18	24	23	23	14	24	17	9	27	18	23.3	23.3	23.3	179.16	1577	1577;1613;1655;1616;1580;1658;1632;1280;1150;1114;389;263;255;119;71;89;94;184	0	23.071	By MS/MS	By MS/MS	By MS/MS
A0A7I2YQI0;C9J494;A0A7I2V5D2;Q9H000-2;Q9H000;A0A7I2V422	A0A7I2YQI0;C9J494;A0A7I2V5D2;Q9H000-2;Q9H000	4;4;4;4;4;1	4;4;4;4;4;1	4;4;4;4;4;1	Probable E3 ubiquitin-protein ligase makorin-2	MKRN2	;;;;	6	4	4	4	3	3	3	2	3	2	3	3	3	3	3	3	2	3	2	3	3	3	3	3	3	2	3	2	3	3	3	9.3	9.3	9.3	46.334	410	410;414;427;373;416;118	0.0085935	-1.0592	By MS/MS	By MS/MS	By matching
A0A7I2V5M3;P07711-3;P07711;A0A7I2V484;A0A7I2YQB5;A0A7I2V2H7;Q5T8F0;A0A7I2YQA2	A0A7I2V5M3;P07711-3;P07711;A0A7I2V484;A0A7I2YQB5;A0A7I2V2H7;Q5T8F0;A0A7I2YQA2	2;2;2;1;1;1;1;1	2;2;2;1;1;1;1;1	2;2;2;1;1;1;1;1	Cathepsin L1;Cathepsin L1 heavy chain;Cathepsin L1 light chain	CTSL	;;;;;;;	8	2	2	2	0	1	1	2	2	2	0	1	0	0	1	1	2	2	2	0	1	0	0	1	1	2	2	2	0	1	0	10.1	10.1	10.1	29.57	258	258;278;333;209;225;233;272;341	0	3.756		By matching	By matching
A0A7I2V629;E9PG73;A0A7I2V5Q5;Q13427;C9JN15;Q13427-2;A0A7I2V4W3;A0A7I2V4F2;C9J679	A0A7I2V629;E9PG73;A0A7I2V5Q5;Q13427;C9JN15;Q13427-2;A0A7I2V4W3;A0A7I2V4F2	4;4;4;4;3;3;2;2;1	4;4;4;4;3;3;2;2;1	2;2;2;2;1;1;1;1;1	Peptidyl-prolyl cis-trans isomerase G;Peptidyl-prolyl cis-trans isomerase	PPIG	;;;;;;;	9	4	4	2	4	3	1	4	3	2	4	4	3	4	3	1	4	3	2	4	4	3	2	1	0	2	1	1	2	2	2	6.3	6.3	2.6	85.957	732	732;739;751;754;246;357;133;679;104	0	5.9344	By MS/MS	By MS/MS	By matching
A0A7I2V5T4;A2A274;Q99798;A0A7I2V586;A0A7I2V3U0;A0A7I2V3F1;A0A7I2V5A1;A0A7I2V614;A0A7I2V538;A0A7I2V6A6;A0A7I2V4I8;A0A7I2V5W7;A0A7I2V3C8;A0A7I2V3U7;A0A7I2V5U4;A0A7I2V2Y4	A0A7I2V5T4;A2A274;Q99798;A0A7I2V586;A0A7I2V3U0;A0A7I2V3F1;A0A7I2V5A1;A0A7I2V614	30;30;30;29;28;28;27;25;14;12;11;11;11;6;1;1	30;30;30;29;28;28;27;25;14;12;11;11;11;6;1;1	30;30;30;29;28;28;27;25;14;12;11;11;11;6;1;1	Aconitate hydratase, mitochondrial	ACO2	;;;;;;;	16	30	30	30	27	27	20	27	26	26	26	27	26	27	27	20	27	26	26	26	27	26	27	27	20	27	26	26	26	27	26	49	49	49	84.898	775	775;805;780;747;725;788;716;731;487;422;288;324;324;160;80;92	0	165.41	By MS/MS	By MS/MS	By MS/MS
A0A7I2V5X6;A0A7I2V5T7;Q9H7Z7;X6RJ95;A0A7I2YQ70;A6NHH0	A0A7I2V5X6;A0A7I2V5T7;Q9H7Z7;X6RJ95	7;7;7;4;3;3	7;7;7;4;3;3	3;3;3;3;0;3	Prostaglandin E synthase 2;Prostaglandin E synthase 2 truncated form	PTGES2	;;;	6	7	7	3	3	5	3	3	4	4	4	5	3	3	5	3	3	4	4	4	5	3	1	2	1	1	1	2	2	2	2	35.5	35.5	14.2	34.303	310	310;369;377;265;163;186	0	12.794	By MS/MS	By MS/MS	By matching
A0A7I2V5Y7;Q15233;A0A7I2V4J2;A0A7I2V535;A0A7P0MRW0;Q15233-2;A0A7I2V4K9;A0A7I2V4N2;A0A7I2V464;H7C367;C9JYS8;C9IZL7;C9J4X2;A0A7I2YQK8;A0A7I2V447;C9JJ13	A0A7I2V5Y7;Q15233;A0A7I2V4J2;A0A7I2V535;A0A7P0MRW0;Q15233-2;A0A7I2V4K9;A0A7I2V4N2;A0A7I2V464;H7C367;C9JYS8	67;67;64;64;62;61;59;52;52;42;37;27;13;12;3;3	67;67;64;64;62;61;59;52;52;42;37;27;13;12;3;3	63;63;60;60;58;57;57;48;48;39;35;24;12;12;3;3	Non-POU domain-containing octamer-binding protein	NONO	;;;;;;;;;;	16	67	67	63	62	63	59	62	61	56	64	60	54	62	63	59	62	61	56	64	60	54	58	59	56	58	57	52	60	56	50	86.6	86.6	85.3	54.826	476	476;471;468;501;515;382;411;360;360;234;247;207;124;130;56;65	0	323.31	By MS/MS	By MS/MS	By MS/MS
A0A7I2V5Z3;O43765;A0A7I2V697;A0A7I2V4T9;A0A7I2V2U2;A0A7I2V588;K7EMD6;A0A7I2YQY5;K7ERW5	A0A7I2V5Z3;O43765;A0A7I2V697;A0A7I2V4T9;A0A7I2V2U2;A0A7I2V588	10;10;9;9;9;9;4;1;1	10;10;9;9;9;9;4;1;1	10;10;9;9;9;9;4;1;1	Small glutamine-rich tetratricopeptide repeat-containing protein alpha	SGTA	;;;;;	9	10	10	10	10	10	9	10	9	10	8	10	10	10	10	9	10	9	10	8	10	10	10	10	9	10	9	10	8	10	10	34.2	34.2	34.2	32.403	295	295;313;262;276;287;360;162;51;68	0	28.096	By MS/MS	By MS/MS	By MS/MS
A0A7I2Y1C3;Q04637-5;Q04637-4;Q04637-3;Q04637;Q04637-9;E7EX73;E9PGM1;E7EUU4;Q04637-6;Q04637-8;Q04637-7;C9JF13;C9J6B6;C9K073;C9J2Z7;H7C044;H7C0V6;A0A0A0MSA7;A0A8I5QJH9;A0A804HJV5;A0A8I5KT99;A0A0U1RQK7;A0A8I5KV92;O43432-4;O43432;O43432-3;A0A6Q8PFB2;F8WCF2;REV__Q8NEG2-2;REV__F5H7J8;C9JHW9;REV__Q8NEG2;REV__C9JQZ6;REV__J3KQX6	A0A7I2Y1C3;Q04637-5;Q04637-4;Q04637-3;Q04637;Q04637-9;E7EX73;E9PGM1;E7EUU4;Q04637-6;Q04637-8;Q04637-7	65;65;65;65;65;65;64;64;64;64;64;63;31;26;16;14;10;8;8;8;8;8;8;8;8;8;8;6;1;1;1;1;1;1;1	65;65;65;65;65;65;64;64;64;64;64;63;31;26;16;14;10;8;8;8;8;8;8;8;8;8;8;6;1;1;1;1;1;1;1	65;65;65;65;65;65;64;64;64;64;64;63;31;26;16;14;10;8;8;8;8;8;8;8;8;8;8;6;1;1;1;1;1;1;1	Eukaryotic translation initiation factor 4 gamma 1	EIF4G1	;;;;;;;;;;;	35	65	65	65	48	58	56	39	60	60	25	61	59	48	58	56	39	60	60	25	61	59	48	58	56	39	60	60	25	61	59	41.7	41.7	41.7	173.11	1577	1577;1435;1512;1559;1599;1606;1436;1513;1560;1403;1600;1404;903;757;869;833;226;180;1621;1633;1640;1747;1774;1895;1305;1585;1591;525;50;153;157;160;295;324;340	0	295.95	By MS/MS	By MS/MS	By MS/MS
A0A7I2YQ74;E7EUC7;Q16851-2;Q16851;A0A087WYS1;C9JNZ1;A0A7I2V676;A0A7I2V4T0;C9JQU9;C9JWG0;C9JVG3;C9JTZ5;C9JUW1;A0A7I2V2Q3;F2Z3H1	A0A7I2YQ74;E7EUC7;Q16851-2;Q16851;A0A087WYS1;C9JNZ1;A0A7I2V676	12;12;12;12;11;6;6;5;4;3;3;2;2;2;1	12;12;12;12;11;6;6;5;4;3;3;2;2;2;1	12;12;12;12;11;6;6;5;4;3;3;2;2;2;1	UTP--glucose-1-phosphate uridylyltransferase	UGP2	;;;;;;	15	12	12	12	8	8	9	10	9	9	11	10	9	8	8	9	10	9	9	11	10	9	8	8	9	10	9	9	11	10	9	29.3	29.3	29.3	51.695	460	460;517;497;508;463;212;296;181;175;150;170;104;135;144;76	0	12.82	By MS/MS	By MS/MS	By MS/MS
A0A7I2YQF8;Q13347;A0A7P0MRT9;A0A7I2V3U3;A0A7I2V685;A0A7I2V640;A0A7I2V2M3;A0A7I2V3N2;A0A7I2V607;A0A7I2V613;A0A7I2YQI2;A0A7I2YQU2;A0A7I2YQT9;A0A7I2YQC8;A0A7I2V5V8;Q5TFK1;A0A7I2YQI6;A0A7I2V3K6;A0A7I2V4S8;A0A7I2V4C2;A0A7I2YQP9;A0A7I2YQN1;A0A7I2V391;A0A7I2YQX4;A0A7I2V3T4;A0A7I2V5E4;A0A7I2V415	A0A7I2YQF8;Q13347;A0A7P0MRT9;A0A7I2V3U3;A0A7I2V685;A0A7I2V640;A0A7I2V2M3;A0A7I2V3N2;A0A7I2V607;A0A7I2V613;A0A7I2YQI2;A0A7I2YQU2;A0A7I2YQT9;A0A7I2YQC8;A0A7I2V5V8;Q5TFK1;A0A7I2YQI6;A0A7I2V3K6;A0A7I2V4S8;A0A7I2V4C2;A0A7I2YQP9	22;22;21;21;20;20;20;20;20;20;20;19;19;19;18;16;16;15;15;14;11;6;6;4;4;4;1	22;22;21;21;20;20;20;20;20;20;20;19;19;19;18;16;16;15;15;14;11;6;6;4;4;4;1	22;22;21;21;20;20;20;20;20;20;20;19;19;19;18;16;16;15;15;14;11;6;6;4;4;4;1	Eukaryotic translation initiation factor 3 subunit I	EIF3I	;;;;;;;;;;;;;;;;;;;;	27	22	22	22	20	19	16	19	19	20	21	20	21	20	19	16	19	19	20	21	20	21	20	19	16	19	19	20	21	20	21	69.9	69.9	69.9	40.489	362	362;325;323;324;299;308;347;355;357;383;438;275;277;294;270;268;407;249;252;181;194;127;141;91;97;108;43	0	181.55	By MS/MS	By MS/MS	By MS/MS
J3QR09;J3KTE4;A0A7I2YQG2;P84098;A0A7I2V4U6;A0A7I2V2L0;A0A7I2V512;A0A7I2V638	J3QR09;J3KTE4;A0A7I2YQG2;P84098	29;29;29;29;10;10;10;5	29;29;29;29;10;10;10;5	29;29;29;29;10;10;10;5	Ribosomal protein L19;60S ribosomal protein L19	RPL19	;;;	8	29	29	29	29	28	18	29	29	25	29	28	26	29	28	18	29	29	25	29	28	26	29	28	18	29	29	25	29	28	26	66.8	66.8	66.8	23.134	193	193;194;216;196;95;109;110;48	0	112.04	By MS/MS	By MS/MS	By MS/MS
A0A7I2YQK0;P49841;P49841-2;A0A3B3ITW1;A0A7I2V5G5;A0A7I2V3J4;A0A7I2V3G9;A0A7I2V3T3;A0A7I2V5K9;A0A7I2V3D8;A0A7I2V2V4;A0A7I2V441;A0A7I2V4F3	A0A7I2YQK0;P49841;P49841-2;A0A3B3ITW1	5;5;5;4;2;2;1;1;1;1;1;1;1	3;3;3;2;1;1;1;1;1;1;1;1;1	3;3;3;2;1;1;1;1;1;1;1;1;1	Glycogen synthase kinase-3 beta	GSK3B	;;;	13	5	3	3	2	4	2	4	4	4	4	3	5	1	2	0	2	3	2	2	1	3	1	2	0	2	3	2	2	1	3	16.8	13.2	13.2	52.454	470	470;420;433;387;90;224;63;85;90;97;102;105;110	0	9.6685	By matching	By MS/MS	By matching
A0A7I2YQV8	A0A7I2YQV8	30	25	1				1	30	25	1	26	25	23	28	28	27	26	25	21	21	20	18	23	23	22	21	20	16	1	1	1	1	1	1	1	1	1	51.6	46.5	1.5	51.95	465	465	0	219.57	By MS/MS	By MS/MS	By MS/MS
A0A7N4I394;O75400-2;O75400-3;O75400;F5H578;H0YG38;H7C2N3	A0A7N4I394;O75400-2;O75400-3;O75400	17;17;17;17;5;2;1	17;17;17;17;5;2;1	17;17;17;17;5;2;1	Pre-mRNA-processing factor 40 homolog A	PRPF40A	;;;	7	17	17	17	15	14	14	17	14	12	16	14	13	15	14	14	17	14	12	16	14	13	15	14	14	17	14	12	16	14	13	18	18	18	112.4	994	994;930;939;957;463;367;157	0	44.975	By MS/MS	By MS/MS	By MS/MS
A0A8I5KYF1;A0A8I5KSY5;A0A7P0MKV3;P82650;G5E9W7;H7C5L9;A0A8I5KX02;H7C5H3;A0A8I5KQR7;H7C5F2;P82650-2	A0A8I5KYF1;A0A8I5KSY5;A0A7P0MKV3;P82650;G5E9W7;H7C5L9;A0A8I5KX02	14;14;14;14;13;13;11;6;5;3;3	14;14;14;14;13;13;11;6;5;3;3	14;14;14;14;13;13;11;6;5;3;3	28S ribosomal protein S22, mitochondrial	MRPS22	;;;;;;	11	14	14	14	9	11	10	11	13	13	11	12	10	9	11	10	11	13	13	11	12	10	9	11	10	11	13	13	11	12	10	41.9	41.9	41.9	37.947	332	332;342;359;360;290;329;233;200;133;165;168	0	48.849	By MS/MS	By MS/MS	By MS/MS
A0A7P0MQR8;H3BPE1;H3BQK9;Q9UPN3;A0A590UJG2;Q9UPN3-4;Q9UPN3-3;Q9UPN3-2;H0Y390;Q9UPN3-5;E9PLY5;A0A5F9ZGX0;A0A804HL78;O94854;E9PNZ4;E9PS75;A0A669KBB0;E9PLY0	A0A7P0MQR8;H3BPE1;H3BQK9;Q9UPN3;A0A590UJG2;Q9UPN3-4;Q9UPN3-3;Q9UPN3-2;H0Y390;Q9UPN3-5	8;8;8;8;7;7;7;7;5;5;3;3;3;3;2;1;1;1	8;8;8;8;7;7;7;7;5;5;3;3;3;3;2;1;1;1	8;8;8;8;7;7;7;7;5;5;3;3;3;3;2;1;1;1	Microtubule-actin cross-linking factor 1, isoforms 1/2/3/5	MACF1	;;;;;;;;;	18	8	8	8	3	5	4	3	5	4	3	6	4	3	5	4	3	5	4	3	6	4	3	5	4	3	5	4	3	6	4	1.7	1.7	1.7	837.95	7385	7385;7555;7592;7388;5379;5300;5374;5430;4434;5938;1375;2146;2276;3515;2028;113;930;1062	0	3.8927	By MS/MS	By MS/MS	By MS/MS
A0A7P0T8N0;A0A7P0T977;A0A7P0T9I1;A0A7P0TBB8;A0A7P0TA65;A0A7P0T952;H0YJJ9;A0A7P0T9T1;A0A7P0Z462;A0A7P0Z3Z7;A0A7P0T838;A0A7P0TAS8;A0A7P0TBE4;H0YJF7;A0A7P0TAA6;A0A7P0TA16;A0A7P0T824;A0A7P0Z445;Q99986;A0A7P0T925;A0A7P0TB15;A0A7P0T9E5;A0A7P0T9C6;A0A7P0TBI6;A0A7P0Z4A4;H0YJ50;A0A7P0TB08;A0A7P0T814;A0A7P0T832;A0A7P0T9B1;A0A7P0T8Z5;A0A7P0T8M0;A0A7P0Z4C8;A0A7P0TA07;A0A7P0Z4P9;A0A7P0TAI5;A0A7P0T833;A0A7P0TB…	A0A7P0T8N0;A0A7P0T977;A0A7P0T9I1;A0A7P0TBB8;A0A7P0TA65;A0A7P0T952;H0YJJ9;A0A7P0T9T1;A0A7P0Z462;A0A7P0Z3Z7;A0A7P0T838;A0A7P0TAS8;A0A7P0TBE4;H0YJF7;A0A7P0TAA6;A0A7P0TA16;A0A7P0T824;A0A7P0Z445;Q99986;A0A7P0T925;A0A7P0TB15;A0A7P0T9E5;A0A7P0T9C6;A0A7P0TBI6;A0A7P0Z4A4;H0YJ50;A0A7P0TB08;A0A7P0T814	14;14;14;14;14;14;14;14;14;14;14;14;14;14;14;14;14;14;14;13;13;13;11;11;11;10;10;10;6;6;4;4;4;3;3;3;2;1	14;14;14;14;14;14;14;14;14;14;14;14;14;14;14;14;14;14;14;13;13;13;11;11;11;10;10;10;6;6;4;4;4;3;3;3;2;1	14;14;14;14;14;14;14;14;14;14;14;14;14;14;14;14;14;14;14;13;13;13;11;11;11;10;10;10;6;6;4;4;4;3;3;3;2;1	Serine/threonine-protein kinase VRK1	VRK1	;;;;;;;;;;;;;;;;;;;;;;;;;;;	38	14	14	14	12	12	9	9	11	9	8	13	10	12	12	9	9	11	9	8	13	10	12	12	9	9	11	9	8	13	10	40.7	40.7	40.7	40.676	356	356;362;372;375;393;393;394;394;395;395;395;403;413;420;437;442;444;448;396;314;394;395;302;321;366;228;244;249;170;172;99;101;161;72;81;83;46;52	0	39.864	By MS/MS	By MS/MS	By MS/MS
A0A7P0TAR0;A0A7P0T868;Q9NY61;A0A7P0Z4N2;A0A7P0Z434;A0A087WTH8;A0A7P0TBI0;A0A7P0Z4P2;A0A7P0TBG4;A0A087WWS8;A0A0J9YWE9	A0A7P0TAR0;A0A7P0T868;Q9NY61;A0A7P0Z4N2;A0A7P0Z434;A0A087WTH8;A0A7P0TBI0;A0A7P0Z4P2;A0A7P0TBG4	10;10;10;9;9;8;7;7;5;4;1	10;10;10;9;9;8;7;7;5;4;1	10;10;10;9;9;8;7;7;5;4;1	Protein AATF	AATF	;;;;;;;;	11	10	10	10	7	9	6	7	8	6	8	6	6	7	9	6	7	8	6	8	6	6	7	9	6	7	8	6	8	6	6	20.1	20.1	20.1	60.39	536	536;540;560;474;503;514;373;397;288;154;98	0	10.262	By MS/MS	By MS/MS	By MS/MS
A0A7P0T893;O43823;M0QX51;A0A7P0TBC8	A0A7P0T893;O43823	7;7;1;1	7;7;1;1	7;7;1;1	A-kinase anchor protein 8	AKAP8	;	4	7	7	7	5	6	4	6	6	5	6	5	4	5	6	4	6	6	5	6	5	4	5	6	4	6	6	5	6	5	4	11.6	11.6	11.6	74.846	679	679;692;364;372	0	2.2751	By MS/MS	By MS/MS	By matching
A0A7P0T9I9;A0A7P0T895;P43490;A0A7P0TAS5;A0A7P0T8L3;A0A7P0T973;A0A7P0T862;A0A7P0T931;A0A0C4DFS8;A0A7P0T8D2;A0A7P0Z466;A0A7P0TA73;A0A7P0T941;A0A7P0TBB7;B7Z8W6;A0A7P0TAI8;A0A7P0T8R4;A0A7P0T8Z3;A0A7P0T9F0;A0A7P0Z4N0;C9JF35;C9JG65;A0A7P0Z437;A0A7P0TAZ2;A0A7P0Z4L4	A0A7P0T9I9;A0A7P0T895;P43490;A0A7P0TAS5;A0A7P0T8L3;A0A7P0T973;A0A7P0T862;A0A7P0T931;A0A0C4DFS8;A0A7P0T8D2;A0A7P0Z466;A0A7P0TA73;A0A7P0T941;A0A7P0TBB7	24;24;24;21;21;20;19;19;17;17;12;12;12;12;9;7;7;7;7;7;5;5;5;3;3	24;24;24;21;21;20;19;19;17;17;12;12;12;12;9;7;7;7;7;7;5;5;5;3;3	17;17;17;14;14;13;17;17;10;10;5;5;5;5;7;0;0;0;0;0;0;0;5;0;0	Nicotinamide phosphoribosyltransferase	NAMPT	;;;;;;;;;;;;;	25	24	24	17	20	19	17	20	21	20	21	21	19	20	19	17	20	21	20	21	21	19	16	14	14	15	17	15	16	16	16	51.2	51.2	35.9	55.236	488	488;490;491;426;464;444;404;425;368;375;252;253;253;283;241;150;152;162;175;188;73;88;124;51;53	0	191.37	By MS/MS	By MS/MS	By MS/MS
A0A7P0T8Z7;A0A7P0TBI9;A0A7P0Z4A2;A0A7P0Z4A5;A0A7P0T8D4;A0A7P0T8S8;A0A7P0T8Z2;A0A7P0T8C7;Q9Y5X1;A0A7P0T8M2	A0A7P0T8Z7;A0A7P0TBI9;A0A7P0Z4A2;A0A7P0Z4A5;A0A7P0T8D4;A0A7P0T8S8;A0A7P0T8Z2;A0A7P0T8C7;Q9Y5X1	5;5;5;5;5;5;5;5;5;2	5;5;5;5;5;5;5;5;5;2	5;5;5;5;5;5;5;5;5;2	Sorting nexin-9	SNX9	;;;;;;;;	10	5	5	5	3	3	3	5	5	3	4	3	4	3	3	3	5	5	3	4	3	4	3	3	3	5	5	3	4	3	4	12.8	12.8	12.8	56.52	499	499;577;585;588;591;625;628;632;595;270	0	3.3162	By MS/MS	By MS/MS	By matching
A0A7P0T8J7;A2A2Q9;A0A7P0TA70;Q9Y312	A0A7P0T8J7;A2A2Q9;A0A7P0TA70;Q9Y312	8;8;8;8	8;8;8;8	8;8;8;8	Protein AAR2 homolog	AAR2	;;;	4	8	8	8	4	4	2	5	4	4	4	2	5	4	4	2	5	4	4	4	2	5	4	4	2	5	4	4	4	2	5	32.5	32.5	32.5	37.375	329	329;398;445;384	0	19.585	By MS/MS	By MS/MS	By MS/MS
A0A7P0T8N8;O14776-2;O14776;G3V220;Q5VWI1	A0A7P0T8N8;O14776-2;O14776;G3V220	28;28;28;23;1	28;28;28;23;1	28;28;28;23;1	Transcription elongation regulator 1	TCERG1	;;;	5	28	28	28	23	21	20	22	25	22	23	22	22	23	21	20	22	25	22	23	22	22	23	21	20	22	25	22	23	22	22	26	26	26	126	1115	1115;1077;1098;1032;586	0	18.145	By MS/MS	By MS/MS	By MS/MS
A0A7P0T901;Q9Y673-2;Q9Y673;A0A7P0T9C7;A0A7P0TB27;A0A7P0T8X9;A0A7P0TAL2;A0A7P0T9B8;A0A7P0T850;A0A7P0T9X2;A0A7P0Z4I2;B4DR67;A0A7P0TA98;A0A7P0TAI2;A0A7P0T882	A0A7P0T901;Q9Y673-2;Q9Y673;A0A7P0T9C7;A0A7P0TB27;A0A7P0T8X9;A0A7P0TAL2;A0A7P0T9B8	7;7;7;6;6;5;5;5;3;3;3;3;2;2;2	7;7;7;6;6;5;5;5;3;3;3;3;2;2;2	7;7;7;6;6;5;5;5;3;3;3;3;2;2;2	Dolichyl-phosphate beta-glucosyltransferase	ALG5	;;;;;;;	15	7	7	7	5	6	3	6	6	3	6	3	5	5	6	3	6	6	3	6	3	5	5	6	3	6	6	3	6	3	5	28.2	28.2	28.2	33.727	291	291;294;324;286;304;251;259;310;189;209;228;230;79;88;171	0	17.719	By MS/MS	By MS/MS	By MS/MS
A0A7P0T937;P27824;P27824-2;A0A7P0TAE9;A0A7P0T9L0;A0A7P0T8G1;A0A7P0TB65;A0A7P0T840;A0A7P0Z4D6;A0A7P0Z484;D6RGY2;P27824-3;A0A7P0TAR9;A0A7P0Z4H2;D6RFL1;A0A7P0TAN9;D6RAU8;A0A7P0T8N1;D6RAQ8;D6RD16;O14967	A0A7P0T937;P27824;P27824-2;A0A7P0TAE9;A0A7P0T9L0;A0A7P0T8G1;A0A7P0TB65;A0A7P0T840;A0A7P0Z4D6;A0A7P0Z484;D6RGY2;P27824-3;A0A7P0TAR9;A0A7P0Z4H2	41;41;41;40;39;39;39;39;36;35;34;34;30;23;16;12;11;11;6;2;1	41;41;41;40;39;39;39;39;36;35;34;34;30;23;16;12;11;11;6;2;1	41;41;41;40;39;39;39;39;36;35;34;34;30;23;16;12;11;11;6;2;1	Calnexin	CANX	;;;;;;;;;;;;;	21	41	41	41	35	33	33	39	38	36	34	37	34	35	33	33	39	38	36	34	37	34	35	33	33	39	38	36	34	37	34	59.4	59.4	59.4	67.438	591	591;592;627;626;550;550;590;600;471;520;528;484;425;244;131;210;134;198;107;96;610	0	276.54	By MS/MS	By MS/MS	By MS/MS
B7ZKQ9;A0A7P0T9I2;Q8WTV0-4;Q8WTV0-5;Q8WTV0-2;Q8WTV0;A0A7P0T9B3;A0A7P0T913;A0A7P0Z4E3;F5H4X0;F5H5E8;A0A0S2Z3I2;Q8WTV0-3	B7ZKQ9;A0A7P0T9I2;Q8WTV0-4;Q8WTV0-5;Q8WTV0-2;Q8WTV0;A0A7P0T9B3;A0A7P0T913;A0A7P0Z4E3;F5H4X0;F5H5E8;A0A0S2Z3I2;Q8WTV0-3	4;4;4;4;4;4;3;3;3;3;2;2;2	4;4;4;4;4;4;3;3;3;3;2;2;2	4;4;4;4;4;4;3;3;3;3;2;2;2	Scavenger receptor class B member 1	SCARB1	;;;;;;;;;;;;	13	4	4	4	2	2	2	4	4	4	4	2	3	2	2	2	4	4	4	4	2	3	2	2	2	4	4	4	4	2	3	8.7	8.7	8.7	53.847	481	481;498;474;506;509;552;348;411;440;499;146;254;409	0.0018343	-0.28511	By MS/MS	By MS/MS	By matching
A0A7P0T9J1;A0A7P0Z4I0;A0A7P0T9Y7;Q9UNQ2;A0A494C0G7;A0A0C4DGB1;B4DRY2;D6RCL3;A0A7P0T967;A0A7P0T8X7	A0A7P0T9J1;A0A7P0Z4I0;A0A7P0T9Y7;Q9UNQ2;A0A494C0G7;A0A0C4DGB1;B4DRY2	8;8;8;8;7;5;4;3;1;1	8;8;8;8;7;5;4;3;1;1	8;8;8;8;7;5;4;3;1;1	Probable dimethyladenosine transferase	DIMT1	;;;;;;	10	8	8	8	6	6	4	6	7	5	6	4	4	6	6	4	6	7	5	6	4	4	6	6	4	6	7	5	6	4	4	39.9	39.9	39.9	31.311	276	276;284;285;313;317;275;243;154;95;122	0	7.1876	By MS/MS	By MS/MS	By MS/MS
A0A7P0TB24;A0A7P0T9J6;Q9NXE4-2;Q9NXE4;Q9NXE4-4;Q9NXE4-3;Q9NXE4-6;H7C1Q6;Q9NXE4-8;A0A7P0TB44;Q9NXE4-9;Q9NXE4-10;Q9NXE4-7;H7C0W5;Q9NXE4-5;A0A7P0TAZ0;A0A7P0T8J0;A0A7P0Z453;C9J647;F8WF03;F2Z2I0;F2Z2W5;H7C235;H7C2E2;H7C2J2;F8WEQ5	A0A7P0TB24;A0A7P0T9J6;Q9NXE4-2;Q9NXE4;Q9NXE4-4;Q9NXE4-3;Q9NXE4-6;H7C1Q6;Q9NXE4-8;A0A7P0TB44;Q9NXE4-9;Q9NXE4-10;Q9NXE4-7;H7C0W5;Q9NXE4-5	11;11;10;10;10;9;9;8;8;7;7;7;7;6;6;4;4;4;3;2;2;2;2;2;2;1	11;11;10;10;10;9;9;8;8;7;7;7;7;6;6;4;4;4;3;2;2;2;2;2;2;1	11;11;10;10;10;9;9;8;8;7;7;7;7;6;6;4;4;4;3;2;2;2;2;2;2;1	Sphingomyelin phosphodiesterase 4	SMPD4	;;;;;;;;;;;;;;	26	11	11	11	9	8	4	10	10	8	8	9	7	9	8	4	10	10	8	8	9	7	9	8	4	10	10	8	8	9	7	15.6	15.6	15.6	93.351	827	827;844;837;866;912;735;764;741;615;428;502;530;607;313;437;324;365;492;135;50;56;57;211;265;274;198	0	16.668	By MS/MS	By matching	By MS/MS
A0A7P0TB26;A0A7P0TA71;P07237;A0A7P0TA35;A0A7P0TA97;A0A7P0T8X1;I3L4M2;H7BZ94;A0A7P0T8C0;I3L3P5;A0A7P0T8J3;A0A7P0T9K9;A0A7P0T9U6;I3L0S0;H0Y3Z3;A0A7P0T9D6;I3L514;A0A7P0Z4J0;A0A7P0Z4S2;B3KTQ9;A0A7P0TAX9;I3NI03;A0A7P0TBP8;A0A7P0Z476;I3L3U6;A0A7P0T9S9;A0A7P0Z4F8;I3L1Y5;A0A7P0TBA3;A0A7P0Z4B2;A0A7P0T940;A0A7P0T9E3	A0A7P0TB26;A0A7P0TA71;P07237;A0A7P0TA35;A0A7P0TA97;A0A7P0T8X1;I3L4M2;H7BZ94;A0A7P0T8C0;I3L3P5;A0A7P0T8J3;A0A7P0T9K9;A0A7P0T9U6;I3L0S0;H0Y3Z3;A0A7P0T9D6;I3L514	45;45;45;44;42;42;42;41;41;40;40;39;39;38;36;36;33;18;17;15;15;7;7;7;7;7;2;2;2;2;2;2	45;45;45;44;42;42;42;41;41;40;40;39;39;38;36;36;33;18;17;15;15;7;7;7;7;7;2;2;2;2;2;2	45;45;45;44;42;42;42;41;41;40;40;39;39;38;36;36;33;18;17;15;15;7;7;7;7;7;2;2;2;2;2;2	Protein disulfide-isomerase	P4HB	;;;;;;;;;;;;;;;;	32	45	45	45	43	43	40	44	44	44	42	42	42	43	43	40	44	44	44	42	42	42	43	43	40	44	44	44	42	42	42	71.3	71.3	71.3	59.698	533	533;557;508;542;479;479;537;464;481;472;488;439;486;466;418;521;463;270;304;185;222;118;123;126;128;135;48;54;59;62;66;74	0	323.31	By MS/MS	By MS/MS	By MS/MS
A0A7P0TA76;O95573;A0A7P0TBB1;A0A7P0T8L6;A0A7P0TB52;A0A7P0T905;H7BYZ7;A0A7P0TBL9;F5GWH2;C9JC11	A0A7P0TA76;O95573;A0A7P0TBB1;A0A7P0T8L6;A0A7P0TB52;A0A7P0T905	28;28;26;24;22;17;13;9;5;1	28;28;26;24;22;17;13;9;5;1	25;25;23;21;21;17;13;9;5;1	Long-chain-fatty-acid--CoA ligase 3	ACSL3	;;;;;	10	28	28	25	24	25	21	26	24	21	22	22	17	24	25	21	26	24	21	22	22	17	21	22	18	23	21	18	19	19	14	50.7	50.7	45.5	79.643	712	712;720;695;568;659;518;434;283;141;88	0	104.26	By MS/MS	By MS/MS	By MS/MS
A0A7P0TA85;P35613-2;P35613;A0A087WUV8;A0A7P0TB04;P35613-3;P35613-4;A0A7P0T8A7;I3L192;R4GMX5;R4GN83;A0A2R8YDZ0	A0A7P0TA85;P35613-2;P35613;A0A087WUV8;A0A7P0TB04;P35613-3;P35613-4;A0A7P0T8A7;I3L192	11;11;11;9;9;9;9;7;6;4;3;2	11;11;11;9;9;9;9;7;6;4;3;2	11;11;11;9;9;9;9;7;6;4;3;2	Basigin	BSG	;;;;;;;;	12	11	11	11	10	10	9	10	11	9	9	8	9	10	10	9	10	11	9	9	8	9	10	10	9	10	11	9	9	8	9	38.3	38.3	38.3	28.991	266	266;269;385;189;266;176;205;206;160;84;52;103	0	127.2	By MS/MS	By MS/MS	By MS/MS
A0A7P0TAE3;Q9ULX6-2;Q9ULX6;A0A7P0TAJ5;A0A7P0T847;V9GZ50;A0A7P0T9N5;A0A7P0TAD3;M0R1Y5;M0R010;M0QYT7	A0A7P0TAE3;Q9ULX6-2;Q9ULX6;A0A7P0TAJ5	6;6;6;5;2;2;2;2;1;1;1	6;6;6;5;2;2;2;2;1;1;1	4;4;4;3;0;0;0;0;0;0;0	A-kinase anchor protein 8-like	AKAP8L	;;;	11	6	6	4	6	6	4	4	5	4	5	4	5	6	6	4	4	5	4	5	4	5	4	4	2	2	3	2	4	4	3	12.9	12.9	9.5	68.193	612	612;585;646;536;395;431;444;465;109;161;162	0	8.9674	By MS/MS	By MS/MS	By MS/MS
A0A7P0TAK7;Q16531;A0A7P0Z4B9;A0A7P0T965;A0A7P0T870;A0A7P0Z3Z5;F5GY55;A0A7P0TB30;Q16531-2;F5GWI0;F5H2L3;A0A7P0Z4L2;F5GZY8;F5H198;A0A7P0TAX4	A0A7P0TAK7;Q16531;A0A7P0Z4B9;A0A7P0T965;A0A7P0T870;A0A7P0Z3Z5;F5GY55;A0A7P0TB30	51;51;50;48;45;45;42;40;21;19;14;11;8;2;1	51;51;50;48;45;45;42;40;21;19;14;11;8;2;1	51;51;50;48;45;45;42;40;21;19;14;11;8;2;1	DNA damage-binding protein 1	DDB1	;;;;;;;	15	51	51	51	51	50	47	49	50	47	46	48	47	51	50	47	49	50	47	46	48	47	51	50	47	49	50	47	46	48	47	49.2	49.2	49.2	120.9	1084	1084;1140;1107;1061;1066;1069;1092;1027;451;370;165;217;146;162;78	0	323.31	By MS/MS	By MS/MS	By MS/MS
A0A7P0TAL9;A0A7P0TBA9;P19525;P19525-2;A0A7P0Z4M0	A0A7P0TAL9;A0A7P0TBA9;P19525;P19525-2;A0A7P0Z4M0	7;7;7;6;5	7;7;7;6;5	7;7;7;6;5	Interferon-induced, double-stranded RNA-activated protein kinase	EIF2AK2	;;;;	5	7	7	7	6	6	4	6	3	5	6	5	5	6	6	4	6	3	5	6	5	5	6	6	4	6	3	5	6	5	5	16.8	16.8	16.8	56.247	494	494;541;551;510;508	0	3.9853	By MS/MS	By MS/MS	By matching
F5GZS6;A0A7P0Z4A0;A0A7P0TAN7;J3KPF3;A0A7P0Z4P5;P08195-3;P08195;P08195-4;P08195-2;A0A7P0T9F7;A0A7P0TBF8;A0A7P0T8F1;A0A7P0T8U7;A0A7P0TAS6;F5GZI0;F5H056;H0YH36;A0A7P0TAT7;H0YFS2;F5H0E2;F5H867;A0A7P0T853;F5GZR9;H0YFX4	F5GZS6;A0A7P0Z4A0;A0A7P0TAN7;J3KPF3;A0A7P0Z4P5;P08195-3;P08195;P08195-4;P08195-2;A0A7P0T9F7;A0A7P0TBF8;A0A7P0T8F1;A0A7P0T8U7;A0A7P0TAS6;F5GZI0;F5H056;H0YH36;A0A7P0TAT7	29;29;29;29;29;29;29;29;28;27;26;21;21;21;20;20;18;16;12;8;6;6;2;2	29;29;29;29;29;29;29;29;28;27;26;21;21;21;20;20;18;16;12;8;6;6;2;2	29;29;29;29;29;29;29;29;28;27;26;21;21;21;20;20;18;16;12;8;6;6;2;2	4F2 cell-surface antigen heavy chain	SLC3A2	;;;;;;;;;;;;;;;;;	24	29	29	29	27	26	23	25	24	26	27	28	27	27	26	23	25	24	26	27	28	27	27	26	23	25	24	26	27	28	27	47.9	47.9	47.9	64.872	599	599;616;623;631;654;568;630;661;529;603;533;398;402;415;400;447;241;304;247;145;135;168;47;122	0	227.07	By MS/MS	By MS/MS	By MS/MS
A0A7P0TAQ9;A0A7P0Z431;Q8IXB1-2;Q8IXB1;A0A7P0TB97;A0A7P0Z4F2;A0A494C1G5;Q8IXB1-3;A0A7P0TB83;A0A7P0T9B7;A0A7P0TB22;E7EP04;A0A7P0T8Y3;H7C1G0	A0A7P0TAQ9;A0A7P0Z431;Q8IXB1-2;Q8IXB1;A0A7P0TB97	14;14;14;14;11;6;6;6;5;5;5;5;2;1	14;14;14;14;11;6;6;6;5;5;5;5;2;1	14;14;14;14;11;6;6;6;5;5;5;5;2;1	DnaJ homolog subfamily C member 10	DNAJC10	;;;;	14	14	14	14	9	10	5	12	13	10	11	8	8	9	10	5	12	13	10	11	8	8	9	10	5	12	13	10	11	8	8	23.8	23.8	23.8	87.996	768	768;773;747;793;626;286;301;332;247;259;272;275;183;121	0	11.101	By MS/MS	By MS/MS	By MS/MS
A0A7P0TAW3;P55072;C9JUP7;A0A7I2V540;A0A7P0T8A3;A0A7P0T8Q5;A0A7P0TAQ1;A0A7P0Z4C6;A0A7I2V2Y2;A0A7I2V5G8;A0A7P0TAY0;A0A7P0TA22;A0A7P0T971;A0A7P0T946;A0A7P0Z4D1;A0A7P0TBK7;A0A7I2YQJ0;A0A7P0T8D6;A0A7P0T8Q4;A0A7P0T9X5	A0A7P0TAW3;P55072;C9JUP7;A0A7I2V540;A0A7P0T8A3;A0A7P0T8Q5;A0A7P0TAQ1;A0A7P0Z4C6;A0A7I2V2Y2	78;78;75;75;71;66;65;61;41;28;22;5;3;3;3;3;2;1;1;1	78;78;75;75;71;66;65;61;41;28;22;5;3;3;3;3;2;1;1;1	78;78;75;75;71;66;65;61;41;28;22;5;3;3;3;3;2;1;1;1	Transitional endoplasmic reticulum ATPase	VCP	;;;;;;;;	20	78	78	78	69	70	71	70	66	68	69	68	70	69	70	71	70	66	68	69	68	70	69	70	71	70	66	68	69	68	70	85.5	85.5	85.5	86.118	772	772;806;761;804;760;754;733;694;458;334;237;76;55;77;102;107;43;50;77;110	0	323.31	By MS/MS	By MS/MS	By MS/MS
A0A7P0TAX2;P10515;A0A7P0Z4G4;A0A7P0TAG1;A0A7P0T997;A0A7P0TBE2;H0YDD4;A0A7P0TBK2;A0A7P0TA47;E9PEJ4;A0A7P0Z423;A0A7P0T9N8;A0A7P0Z459	A0A7P0TAX2;P10515;A0A7P0Z4G4;A0A7P0TAG1;A0A7P0T997;A0A7P0TBE2;H0YDD4;A0A7P0TBK2;A0A7P0TA47;E9PEJ4	22;22;21;21;21;21;20;20;19;19;3;3;3	22;22;21;21;21;21;20;20;19;19;3;3;3	22;22;21;21;21;21;20;20;19;19;3;3;3	Dihydrolipoyllysine-residue acetyltransferase component of pyruvate dehydrogenase complex, mitochondrial;Acetyltransferase component of pyruvate dehydrogenase complex	DLAT	;;;;;;;;;	13	22	22	22	20	18	11	19	20	16	20	17	14	20	18	11	19	20	16	20	17	14	20	18	11	19	20	16	20	17	14	42	42	42	68.254	640	640;647;562;611;636;645;520;554;446;542;225;243;294	0	77.004	By MS/MS	By MS/MS	By MS/MS
A0A7P0TB17	A0A7P0TB17	8	1	1				1	8	1	1	4	5	3	5	4	5	5	5	4	0	0	0	0	0	0	0	0	1	0	0	0	0	0	0	0	0	1	48.6	5.2	5.2	20.452	173	173	0.0041716	-0.65436	By matching	By matching	By matching
A0A7P0TBP0	A0A7P0TBP0	3	1	1				1	3	1	1	2	2	2	2	2	2	2	0	3	0	0	0	0	0	0	1	0	1	0	0	0	0	0	0	1	0	1	6.9	1.7	1.7	45.24	408	408	0.0085714	-1.0835	By matching	By matching	By matching
A0A7P0Z497;P23284;A0A7P0TB45;A0A7P0T7U3	A0A7P0Z497;P23284;A0A7P0TB45	24;24;20;10	24;24;20;10	24;24;20;10	Peptidyl-prolyl cis-trans isomerase B	PPIB	;;	4	24	24	24	21	19	18	23	19	21	20	21	20	21	19	18	23	19	21	20	21	20	21	19	18	23	19	21	20	21	20	84.5	84.5	84.5	20.21	181	181;216;216;123	0	127.12	By MS/MS	By MS/MS	By MS/MS
E7EX90;A0A7P0Z4C3;Q14203-3;A0A804CDA6;Q14203-4;Q14203-6;Q14203;Q14203-5;Q14203-2;Q6AWB1;E7EWF7;C9JZA4;C9JTE5;C9JJN7;C9JJD0;C9J1B7;C9JKG6;E9PCY0;C9JUI8	E7EX90;A0A7P0Z4C3;Q14203-3;A0A804CDA6;Q14203-4;Q14203-6;Q14203;Q14203-5;Q14203-2;Q6AWB1	37;37;37;36;36;36;36;34;34;22;10;3;3;3;3;2;2;2;1	37;37;37;36;36;36;36;34;34;22;10;3;3;3;3;2;2;2;1	37;37;37;36;36;36;36;34;34;22;10;3;3;3;3;2;2;2;1	Dynactin subunit 1	DCTN1;DKFZp686E0752	;;;;;;;;;	19	37	37	37	29	33	24	29	32	29	28	32	31	29	33	24	29	32	29	28	32	31	29	33	24	29	32	29	28	32	31	33.5	33.5	33.5	139.09	1256	1256;1261;1236;1273;1253;1271;1278;1139;1144;890;191;76;76;87;121;64;135;186;13	0	136.99	By MS/MS	By MS/MS	By MS/MS
A0A7P0Z4F9;P55265-5;P55265;P55265-4;A0A7P0Z4K3;A0A3B3IRQ9;P55265-3;P55265-2;A0A3B3ISU1;A0A3B3ISX1;A0A3B3ITG9;A0A7P0TA14	A0A7P0Z4F9;P55265-5;P55265;P55265-4;A0A7P0Z4K3;A0A3B3IRQ9;P55265-3;P55265-2;A0A3B3ISU1	39;39;38;38;36;34;34;34;30;18;14;10	39;39;38;38;36;34;34;34;30;18;14;10	39;39;38;38;36;34;34;34;30;18;14;10	Double-stranded RNA-specific adenosine deaminase	ADAR	;;;;;;;;	12	39	39	39	32	30	18	35	34	30	31	34	30	32	30	18	35	34	30	31	34	30	32	30	18	35	34	30	31	34	30	44.7	44.7	44.7	101.54	912	912;931;1226;1269;1165;1158;1181;1200;1046;788;350;263	0	73.355	By MS/MS	By MS/MS	By MS/MS
A6PVN5;A0A804CD06;Q15257-2;F6WIT2;Q15257-3;Q15257;Q15257-4;Q5T949;Q68CR8;A6PVN6;B7ZBQ0;A6PVN7;A6PVN8;C9IZ76;B7ZBP9;B7ZBP7;A0A6Q8PH23;B4DDQ6;H0Y6E5	A6PVN5;A0A804CD06;Q15257-2;F6WIT2;Q15257-3;Q15257;Q15257-4;Q5T949	7;7;7;6;6;6;5;4;3;3;2;2;2;2;1;1;1;1;1	7;7;7;6;6;6;5;4;3;3;2;2;2;2;1;1;1;1;1	7;7;7;6;6;6;5;4;3;3;2;2;2;2;1;1;1;1;1	Serine/threonine-protein phosphatase 2A activator	PPP2R4	;;;;;;;	19	7	7	7	4	7	4	7	5	5	5	6	5	4	7	4	7	5	5	5	6	5	4	7	4	7	5	5	5	6	5	32.2	32.2	32.2	37.375	329	329;373;323;288;294;358;281;300;104;176;61;64;129;132;41;77;81;151;218	0	27.799	By MS/MS	By MS/MS	By MS/MS
A0A804CF45;O14654	A0A804CF45;O14654	38;38	38;38	38;38	Insulin receptor substrate 4	IRS4	;	2	38	38	38	33	29	22	34	33	30	30	35	29	33	29	22	34	33	30	30	35	29	33	29	22	34	33	30	30	35	29	36.2	36.2	36.2	133.68	1256	1256;1257	0	117.4	By MS/MS	By MS/MS	By MS/MS
A0A804F6T5;A0A804F729	A0A804F6T5;A0A804F729	67;67	4;4	1;1			;	2	67	4	1	64	64	57	61	61	59	63	61	61	4	4	2	2	4	2	3	3	2	1	1	0	1	1	0	1	1	0	78.1	6.2	3.2	61.593	566	566;605	0	5.0444	By MS/MS	By MS/MS	By matching
F5H5B9;A0A804HHV2;A0A804HII8;A0A804HIJ2;A0A804HHU9;A0A804HJS0;A0A804HKA6;A0A804HL27;O95630;A0A804HJ64;C9JK83;A0A804HIV0;A0A804HIF8;A0A804HI64;A0A804HJC8;O95630-2;A0A804HL38;C9JEK5;A0A804HKL2	F5H5B9;A0A804HHV2;A0A804HII8;A0A804HIJ2;A0A804HHU9;A0A804HJS0;A0A804HKA6;A0A804HL27;O95630;A0A804HJ64;C9JK83;A0A804HIV0;A0A804HIF8;A0A804HI64;A0A804HJC8;O95630-2	5;5;5;5;5;5;5;5;5;4;4;4;4;4;4;4;1;1;1	5;5;5;5;5;5;5;5;5;4;4;4;4;4;4;4;1;1;1	5;5;5;5;5;5;5;5;5;4;4;4;4;4;4;4;1;1;1	STAM-binding protein	STAMBP	;;;;;;;;;;;;;;;	19	5	5	5	4	3	4	3	5	1	3	3	4	4	3	4	3	5	1	3	3	4	4	3	4	3	5	1	3	3	4	18.2	18.2	18.2	43.486	380	380;394;410;421;421;423;424;428;424;289;318;322;336;339;435;348;209;214;214	0	2.3196	By MS/MS	By matching	By matching
A0A804HJ57;A0A804HIN6;A0A804HJ32;A0A804HIU1;A0A804HLI2;A0A804HHW7;A0A804HL62;A0A804HLF8;J3KR97;A0A804HKT8;A0A804HJY5;Q9BTW9;Q9BTW9-4;A0A804HI02;A0A804HI57;Q9BTW9-5;A0A804HL21;A0A804HIC0;A0A804HKB9;A0A804HJU6;A0A0J9YWI5;A0A0J9YVR1;I3L0V3;I3L163;I3L439;A0A0J9YY08;A0A0J9YYG2;A0A0J9YVU1;I3L4D2;I3L1S3;I3L3H4;I3L131;A0A804HJL5;I3L143;Q9BTW9-3	A0A804HJ57;A0A804HIN6;A0A804HJ32;A0A804HIU1;A0A804HLI2;A0A804HHW7;A0A804HL62;A0A804HLF8;J3KR97;A0A804HKT8;A0A804HJY5;Q9BTW9;Q9BTW9-4;A0A804HI02;A0A804HI57;Q9BTW9-5;A0A804HL21;A0A804HIC0	10;10;10;10;10;10;10;10;10;10;10;10;10;9;9;7;6;6;4;4;3;3;2;2;2;1;1;1;1;1;1;1;1;1;1	10;10;10;10;10;10;10;10;10;10;10;10;10;9;9;7;6;6;4;4;3;3;2;2;2;1;1;1;1;1;1;1;1;1;1	10;10;10;10;10;10;10;10;10;10;10;10;10;9;9;7;6;6;4;4;3;3;2;2;2;1;1;1;1;1;1;1;1;1;1	Tubulin-specific chaperone D	TBCD	;;;;;;;;;;;;;;;;;	35	10	10	10	6	5	3	9	7	4	3	5	4	6	5	3	9	7	4	3	5	4	6	5	3	9	7	4	3	5	4	13.9	13.9	13.9	116.07	1046	1046;1129;1165;1168;1175;1220;1222;1223;1230;1254;1281;1192;1248;1073;1164;757;608;655;446;630;466;504;237;244;256;66;80;92;109;117;134;141;181;211;151	0	12.478	By MS/MS	By MS/MS	By matching
A0A8I5KRR9;A0A804HJQ7;A0A804HI25;Q9UBM7;E9PM00;B4E1K5;A0A804HJI8;A0A804HL56;E9PJ54;E9PRL8;E9PQ71;E9PIP9;H0YE57;E9PLZ2	A0A8I5KRR9;A0A804HJQ7;A0A804HI25;Q9UBM7;E9PM00;B4E1K5;A0A804HJI8;A0A804HL56	9;9;9;9;7;5;5;5;4;3;3;3;2;1	9;9;9;9;7;5;5;5;4;3;3;3;2;1	9;9;9;9;7;5;5;5;4;3;3;3;2;1	7-dehydrocholesterol reductase	DHCR7	;;;;;;;	14	9	9	9	8	8	8	9	9	8	7	8	8	8	8	8	9	9	8	7	8	8	8	8	8	9	9	8	7	8	8	21.4	21.4	21.4	50.611	443	443;487;492;475;417;280;366;414;164;91;105;107;221;35	0	4.4988	By MS/MS	By MS/MS	By MS/MS
A0A804HI27;A0A804HL95;A0A804HJQ4;A0A804HJS9;A0A804HJ08;A0A804HJH7;Q9BSJ2;Q9BSJ2-4;A0A804HK74;F2Z2B9;Q9BSJ2-3;A0A804HLH6;A0A804HL05;R4GMM4	A0A804HI27;A0A804HL95;A0A804HJQ4;A0A804HJS9;A0A804HJ08;A0A804HJH7;Q9BSJ2;Q9BSJ2-4;A0A804HK74;F2Z2B9;Q9BSJ2-3	16;16;16;16;16;16;16;16;15;15;11;5;2;2	16;16;16;16;16;16;16;16;15;15;11;5;2;2	16;16;16;16;16;16;16;16;15;15;11;5;2;2	Gamma-tubulin complex component 2	TUBGCP2	;;;;;;;;;;	14	16	16	16	12	10	4	15	12	9	10	10	7	12	10	4	15	12	9	10	10	7	12	10	4	15	12	9	10	10	7	29.2	29.2	29.2	92.273	808	808;859;862;891;913;925;902;930;550;721;772;211;59;78	0	38.332	By MS/MS	By MS/MS	By matching
H0Y5P0;A0A804HIA4;H0YCR1;Q5JYW6;H0YE38;B1AJZ9-4;B1AJZ9;B1AJZ9-3	H0Y5P0;A0A804HIA4;H0YCR1;Q5JYW6;H0YE38;B1AJZ9-4;B1AJZ9;B1AJZ9-3	2;2;1;1;1;1;1;1	2;2;1;1;1;1;1;1	2;2;1;1;1;1;1;1	Forkhead-associated domain-containing protein 1	FHAD1	;;;;;;;	8	2	2	2	1	1	1	1	2	2	1	2	1	1	1	1	1	2	2	1	2	1	1	1	1	1	2	2	1	2	1	3.8	3.8	3.8	80.976	693	693;1479;470;647;701;1376;1412;1453	1	-2	By MS/MS	By matching	By matching
A0A804HIG4;A0A804HK30;A0A804HLG8;A0A804HKI2;P42704;A0A804HI14;A0A804HKR3;A0A804HKJ0;A0A804HL40;A0A804HIN4;A0A804HJZ1;A0A804HIQ7;A0A804HI40;A0A804HHY9;A0A804HJI0;A0A804HJH8;A0A804HK02;C9JCA9;B8ZZ38;A0A804HIV5;A0A0C4DG06;A0A804HKR5;A0A804HKX0;A0A804HJA1;A0A804HKK7;A0A804HKX6;A0A804HJG8;H7C3W8;A0A804HI44;A0A804HLK8;A0A804HLL8;A0A0C4DG51;Q9NP80-3;Q9NP80-2;Q9NP80	A0A804HIG4;A0A804HK30;A0A804HLG8;A0A804HKI2;P42704;A0A804HI14;A0A804HKR3;A0A804HKJ0;A0A804HL40;A0A804HIN4;A0A804HJZ1;A0A804HIQ7;A0A804HI40;A0A804HHY9;A0A804HJI0;A0A804HJH8;A0A804HK02;C9JCA9;B8ZZ38	93;93;93;93;93;92;92;92;92;92;90;86;86;85;55;51;48;48;48;44;30;24;24;21;20;13;9;6;5;4;1;1;1;1;1	93;93;93;93;93;92;92;92;92;92;90;86;86;85;55;51;48;48;48;44;30;24;24;21;20;13;9;6;5;4;1;1;1;1;1	93;93;93;93;93;92;92;92;92;92;90;86;86;85;55;51;48;48;48;44;30;24;24;21;20;13;9;6;5;4;1;1;1;1;1	Leucine-rich PPR motif-containing protein, mitochondrial	LRPPRC	;;;;;;;;;;;;;;;;;;	35	93	93	93	86	87	70	82	87	78	76	84	75	86	87	70	82	87	78	76	84	75	86	87	70	82	87	78	76	84	75	66.1	66.1	66.1	155.09	1369	1369;1395;1400;1430;1394;1366;1379;1391;1393;1404;1363;1277;1356;1285;776;913;795;837;841;739;531;422;430;281;266;141;107;167;55;115;33;639;682;720;782	0	323.31	By MS/MS	By MS/MS	By MS/MS
A0A804HKJ4;K7EID2;A0A804HKU4;A0A804HKK4;A0A804HIG6;A0A804HJQ1;A0A804HLB7;A0A804HKX7;A0A804HJL6;Q9BT22-2;Q9BT22;A0A804HJE3	A0A804HKJ4;K7EID2;A0A804HKU4;A0A804HKK4;A0A804HIG6;A0A804HJQ1;A0A804HLB7;A0A804HKX7;A0A804HJL6;Q9BT22-2;Q9BT22;A0A804HJE3	2;2;2;2;2;2;2;2;2;2;2;1	2;2;2;2;2;2;2;2;2;2;2;1	2;2;2;2;2;2;2;2;2;2;2;1	Chitobiosyldiphosphodolichol beta-mannosyltransferase	ALG1	;;;;;;;;;;;	12	2	2	2	2	2	2	2	2	2	2	2	2	2	2	2	2	2	2	2	2	2	2	2	2	2	2	2	2	2	2	20	20	20	15.995	140	140;167;266;281;288;301;303;427;451;353;464;217	0	3.1673	By matching	By MS/MS	By MS/MS
A0A804HII9;P12814;P12814-3;A0A804HK61;P12814-2;A0A804HLF4;A0A804HLD0;A0A804HKE2;P12814-4;A0A804HJU8;A0A804HIN7;A0A7I2V4Y4;A0A804HL31;H9KV75;A0A804HJQ9;G3V2N5;G3V2W4;H7C5W8;A0A804HJN7;H0YJ11;G3V2X9;A0A804HIY0;H0YJW3;G3V5M4;G3V2E8;G3V380	A0A804HII9;P12814;P12814-3;A0A804HK61;P12814-2;A0A804HLF4;A0A804HLD0;A0A804HKE2;P12814-4;A0A804HJU8;A0A804HIN7;A0A7I2V4Y4;A0A804HL31;H9KV75	53;53;53;52;52;51;51;51;51;50;50;50;47;46;19;18;16;15;14;11;10;10;10;7;5;2	28;28;28;27;27;26;27;27;26;27;28;26;26;25;8;8;6;12;6;8;4;3;6;3;1;2	28;28;28;27;27;26;27;27;26;27;28;26;26;25;8;8;6;12;6;8;4;3;6;3;1;2	Alpha-actinin-1	ACTN1	;;;;;;;;;;;;;	26	53	28	28	51	49	44	51	51	45	47	45	40	26	24	19	27	26	21	23	21	17	26	24	19	27	26	21	23	21	17	58.7	38.7	38.7	105.44	913	913;892;914;886;887;826;903;922;930;874;883;895;827;822;268;260;238;297;210;207;144;152;251;126;85;72	0	141.26	By MS/MS	By MS/MS	By MS/MS
A0A804HKX5;A0A804HLJ5;A0A804HIQ5;H3BS10;H3BP20;P06865;A0A804HIU3;H3BU85;H3BTD4;A0A804HIC8;A0A804HJ97;P06865-2	A0A804HKX5;A0A804HLJ5;A0A804HIQ5;H3BS10;H3BP20;P06865;A0A804HIU3;H3BU85;H3BTD4;A0A804HIC8;A0A804HJ97	5;5;5;5;5;5;4;4;4;4;3;1	5;5;5;5;5;5;4;4;4;4;3;1	5;5;5;5;5;5;4;4;4;4;3;1	Beta-hexosaminidase;Beta-hexosaminidase subunit alpha	HEXA	;;;;;;;;;;	12	5	5	5	4	3	3	4	3	3	4	3	4	4	3	3	4	3	3	4	3	4	4	3	3	4	3	3	4	3	4	12.5	12.5	12.5	54.164	473	473;474;485;509;540;529;358;360;373;390;257;168	0	0.5328	By MS/MS	By MS/MS	By MS/MS
A0A804HJ06;P01112-2;P01112;A0A804HKM6;A0A8I5KXN3;G3V4K2;A0A8I5KQU3;A0A8I5KR86;G3V5T7	A0A804HJ06;P01112-2;P01112;A0A804HKM6	5;5;5;3;1;1;1;1;1	1;1;1;0;0;0;0;0;0	1;1;1;0;0;0;0;0;0	GTPase HRas;GTPase HRas, N-terminally processed	HRAS	;;;	9	5	1	1	4	3	2	4	4	3	3	3	2	0	0	0	0	1	0	0	0	0	0	0	0	0	1	0	0	0	0	59.7	5.8	5.8	17.448	154	154;170;189;87;40;43;51;55;75	0.0021148	-0.48805	By matching	By matching	By matching
H0Y948;Q5TIG5;A8MQ02;J3KN01;A0A804HJ20;P55196-2;P55196-6;P55196;P55196-5;P55196-3;P55196-1	H0Y948;Q5TIG5;A8MQ02;J3KN01;A0A804HJ20;P55196-2;P55196-6;P55196;P55196-5;P55196-3;P55196-1	2;2;2;2;2;2;2;2;2;1;1	2;2;2;2;2;2;2;2;2;1;1	2;2;2;2;2;2;2;2;2;1;1	Afadin	MLLT4	;;;;;;;;;;	11	2	2	2	1	1	2	0	1	1	0	1	1	1	1	2	0	1	1	0	1	1	1	1	2	0	1	1	0	1	1	2.9	2.9	2.9	101.53	902	902;1665;1781;1816;1831;1612;1651;1824;1834;1743;1816	0	3.6834	By matching	By MS/MS	By MS/MS
A0A804HJ24;A0A804HKE8;A0A804HLJ9;Q9HCC0-2;Q9HCC0;A0A804HL02;A0A804HJ31;A0A804HK37;A0A804HJ84;A0A804HJL2;A0A804HJC1;A0A804HKH3;A0A804HJW2;A0A0D9SFE9;D6R9R1;A0A804HJW5;D6RDF7;A0A804HIH3;A0A0S2Z5R4;A0A804HHS4;A0A0G2JM88;D6RD67	A0A804HJ24;A0A804HKE8;A0A804HLJ9;Q9HCC0-2;Q9HCC0;A0A804HL02;A0A804HJ31;A0A804HK37;A0A804HJ84;A0A804HJL2;A0A804HJC1	11;11;11;11;11;10;10;10;10;9;7;4;3;3;3;3;3;3;3;3;2;1	11;11;11;11;11;10;10;10;10;9;7;4;3;3;3;3;3;3;3;3;2;1	11;11;11;11;11;10;10;10;10;9;7;4;3;3;3;3;3;3;3;3;2;1	Methylcrotonoyl-CoA carboxylase beta chain, mitochondrial	MCCC2	;;;;;;;;;;	22	11	11	11	10	9	10	10	11	8	11	11	8	10	9	10	10	11	8	11	11	8	10	9	10	10	11	8	11	11	8	30.3	30.3	30.3	56.163	515	515;533;606;525;563;394;432;491;560;285;269;156;321;325;329;342;357;363;367;368;208;115	0	40.217	By MS/MS	By MS/MS	By MS/MS
A0A804HJA4;J3KN16;Q5VYK3;R4GMY1;F6XAQ5	A0A804HJA4;J3KN16;Q5VYK3	25;25;25;8;4	25;25;25;8;4	25;25;25;8;4	Proteasome-associated protein ECM29 homolog	KIAA0368;ECM29	;;	5	25	25	25	22	18	13	9	18	16	7	17	12	22	18	13	9	18	16	7	17	12	22	18	13	9	18	16	7	17	12	17.7	17.7	17.7	203.99	1839	1839;2017;1845;890;142	0	53.379	By MS/MS	By MS/MS	By MS/MS
A0A804HJT7;B4DEQ0;A0A804HK05;A0A804HL84;A0A804HL81;A0A804HJK8;Q16134-3;Q16134;A0A804HKB8;A0A804HI80;A0A804HK66;A0A804HI48;A0A804HI73	A0A804HJT7;B4DEQ0;A0A804HK05;A0A804HL84;A0A804HL81;A0A804HJK8;Q16134-3;Q16134;A0A804HKB8;A0A804HI80	3;3;3;3;3;3;3;3;2;2;1;1;1	3;3;3;3;3;3;3;3;2;2;1;1;1	3;3;3;3;3;3;3;3;2;2;1;1;1	Electron transfer flavoprotein-ubiquinone oxidoreductase, mitochondrial	ETFDH	;;;;;;;;;	13	3	3	3	2	2	2	2	2	2	1	1	3	2	2	2	2	2	2	1	1	3	2	2	2	2	2	2	1	1	3	8.4	8.4	8.4	57.585	522	522;556;569;570;600;618;570;617;226;452;166;374;397	0	3.361	By MS/MS	By MS/MS	By matching
J3KRK0;J3QLK5;A0A804HK10;A0A804HJX3;A0A804HKF1;A0A804HJZ9;Q86UE8-3;Q86UE8-2;Q86UE8;A0A804HIB4;Q9UKI8-3;Q9UKI8-4;Q9UKI8-5;Q9UKI8;Q9UKI8-2;J3QQN4;A0A804HKD4;J3QS44;B3KRP1	J3KRK0;J3QLK5;A0A804HK10;A0A804HJX3;A0A804HKF1;A0A804HJZ9;Q86UE8-3;Q86UE8-2;Q86UE8;A0A804HIB4;Q9UKI8-3;Q9UKI8-4;Q9UKI8-5;Q9UKI8;Q9UKI8-2	3;3;3;3;3;3;3;3;3;2;2;2;2;2;2;1;1;1;1	3;3;3;3;3;3;3;3;3;2;2;2;2;2;2;1;1;1;1	3;3;3;3;3;3;3;3;3;2;2;2;2;2;2;1;1;1;1	Serine/threonine-protein kinase tousled-like 2;Serine/threonine-protein kinase tousled-like 1	TLK2;TLK1	;;;;;;;;;;;;;;	19	3	3	3	3	2	1	3	3	3	3	3	2	3	2	1	3	3	3	3	3	2	3	2	1	3	3	3	3	3	2	4.4	4.4	4.4	68.832	593	593;601;655;681;687;687;718;750;772;662;549;670;718;766;787;40;81;176;413	0.0021135	-0.48943	By MS/MS	By MS/MS	By matching
A0A804HKA7;O15305;H3BR08;H3BM92;H3BV34;H3BT06;H3BNY9;H3BPH4;H3BRM0;H3BV55;O15305-2;Q92871	A0A804HKA7;O15305;H3BR08;H3BM92;H3BV34;H3BT06;H3BNY9;H3BPH4;H3BRM0;H3BV55;O15305-2	3;3;2;2;2;2;2;2;2;2;2;1	3;3;2;2;2;2;2;2;2;2;2;1	3;3;2;2;2;2;2;2;2;2;2;1	Phosphomannomutase 2;Phosphomannomutase	PMM2	;;;;;;;;;;	12	3	3	3	2	2	1	2	2	2	3	3	2	2	2	1	2	2	2	3	3	2	2	2	1	2	2	2	3	3	2	16.7	16.7	16.7	26.069	228	228;246;65;66;70;90;91;142;155;219;119;262	0	3.7477	By matching	By matching	By matching
A0A804HKF9;Q92889	A0A804HKF9;Q92889	2;2	2;2	2;2	DNA repair endonuclease XPF	ERCC4	;	2	2	2	2	1	1	1	2	1	0	1	1	1	1	1	1	2	1	0	1	1	1	1	1	1	2	1	0	1	1	1	3.5	3.5	3.5	109.64	962	962;916	0	5.8088	By MS/MS	By MS/MS	By matching
A0A804HKG2;A0A804HL74;Q93063;Q93063-2;Q93063-3;A0A804HHX4;A0A804HKG8;A0A804HIU8;A0A804HJW9;A0A804HLF7	A0A804HKG2;A0A804HL74;Q93063;Q93063-2;Q93063-3;A0A804HHX4;A0A804HKG8;A0A804HIU8;A0A804HJW9;A0A804HLF7	2;2;2;2;2;1;1;1;1;1	2;2;2;2;2;1;1;1;1;1	2;2;2;2;2;1;1;1;1;1	Exostosin-2	EXT2	;;;;;;;;;	10	2	2	2	1	1	1	2	1	1	1	1	1	1	1	1	2	1	1	1	1	1	1	1	1	2	1	1	1	1	1	4.3	4.3	4.3	69.621	606	606;640;718;728;751;176;403;406;445;460	0	1.341	By matching	By MS/MS	By matching
A0A804HKH9;O00170;E9PMH2;A0A804HKK3;A0A804HKL7;A0A804HIX8;A0A804HJ38;V9GYQ3;A0A804HKP8;A0A804HJ46	A0A804HKH9;O00170;E9PMH2;A0A804HKK3;A0A804HKL7;A0A804HIX8;A0A804HJ38;V9GYQ3;A0A804HKP8;A0A804HJ46	12;12;9;9;9;9;9;8;7;6	12;12;9;9;9;9;9;8;7;6	12;12;9;9;9;9;9;8;7;6	AH receptor-interacting protein	AIP	;;;;;;;;;	10	12	12	12	12	12	9	11	10	9	11	10	8	12	12	9	11	10	9	11	10	8	12	12	9	11	10	9	11	10	8	46.3	46.3	46.3	35.847	315	315;330;267;270;271;282;283;297;190;207	0	46.989	By MS/MS	By MS/MS	By MS/MS
A0A8C8MQ70;A0A8C8KGQ8;Q5T6F2;Q5T6F2-2;A0A804HIK1;A0A804HLJ4;A0A804HLD2;A2A305;A0A0D9SFI5	A0A8C8MQ70;A0A8C8KGQ8;Q5T6F2	9;9;9;4;3;3;2;2;2	9;9;9;4;3;3;2;2;2	9;9;9;4;3;3;2;2;2	Ubiquitin-associated protein 2	UBAP2	;;	9	9	9	9	9	7	6	9	8	6	7	7	5	9	7	6	9	8	6	7	7	5	9	7	6	9	8	6	7	7	5	13	13	13	111.69	1066	1066;1072;1119;358;214;271;60;70;176	0	21.805	By MS/MS	By MS/MS	By MS/MS
A0A8C8MSB2;O00330-3;O00330;E9PLU0;E9PRI6	A0A8C8MSB2;O00330-3;O00330;E9PLU0;E9PRI6	5;5;5;4;4	5;5;5;4;4	5;5;5;4;4	Pyruvate dehydrogenase protein X component, mitochondrial	PDHX	;;;;	5	5	5	5	3	4	1	3	4	3	3	4	2	3	4	1	3	4	3	3	4	2	3	4	1	3	4	3	3	4	2	14.1	14.1	14.1	47.287	441	441;486;501;151;182	0	12.71	By matching	By MS/MS	By matching
B7Z9S8;A0A8I5KNT2;P05026-2;P05026;A0A8I5KX89	B7Z9S8;A0A8I5KNT2;P05026-2;P05026;A0A8I5KX89	3;3;3;3;2	3;3;3;3;2	3;3;3;3;2	Sodium/potassium-transporting ATPase subunit beta-1	ATP1B1	;;;;	5	3	3	3	2	2	2	2	2	2	3	2	3	2	2	2	2	2	2	3	2	3	2	2	2	2	2	2	3	2	3	9.3	9.3	9.3	28.627	247	247;318;301;303;183	0	1.6986	By matching	By MS/MS	By matching
A0A8I5KQK1;A0A8I5KP46;A0A8I5KZ67;A0A8I5KX65;Q6UX04-2;Q6UX04;A0A8I5KY88;A0A8I5KW10;A0A8I5KT14;A0A8I5KXM7;A0A8I5KRH9;A0A8I5KRF5;A0A8I5KQW2;A0A8I5KUW8;A0A8I5KPF6;A0A8I5KU89;D6REK3;A0A8I5KST0	A0A8I5KQK1;A0A8I5KP46;A0A8I5KZ67;A0A8I5KX65;Q6UX04-2;Q6UX04;A0A8I5KY88;A0A8I5KW10;A0A8I5KT14;A0A8I5KXM7;A0A8I5KRH9;A0A8I5KRF5;A0A8I5KQW2;A0A8I5KUW8;A0A8I5KPF6;A0A8I5KU89;D6REK3;A0A8I5KST0	5;5;5;5;5;5;4;3;3;3;3;3;3;3;3;3;3;3	5;5;5;5;5;5;4;3;3;3;3;3;3;3;3;3;3;3	5;5;5;5;5;5;4;3;3;3;3;3;3;3;3;3;3;3	Peptidyl-prolyl cis-trans isomerase CWC27 homolog	CWC27	;;;;;;;;;;;;;;;;;	18	5	5	5	5	5	2	4	3	3	5	5	3	5	5	2	4	3	3	5	5	3	5	5	2	4	3	3	5	5	3	22	22	22	44.088	391	391;392;418;426;390;472;372;200;315;325;328;333;348;354;358;359;381;439	0	11.856	By MS/MS	By MS/MS	By MS/MS
A0A8I5KWC6;A0A8I5KP51;Q5T160;A0A8I5KVK0;A0A8I5KPX4;A0A8I5KQS8;A0A8I5KQK8;A0A8I5KVZ5;A0A8I5KPZ4;A0A8I5KXM9;A0A8I5KX97;A0A8I5KS32;A0A8I5KS21;A0A8I5QJX6;H0UI22;A0A8I5KPZ0;H0Y450	A0A8I5KWC6;A0A8I5KP51;Q5T160;A0A8I5KVK0;A0A8I5KPX4;A0A8I5KQS8;A0A8I5KQK8;A0A8I5KVZ5;A0A8I5KPZ4;A0A8I5KXM9;A0A8I5KX97;A0A8I5KS32;A0A8I5KS21;A0A8I5QJX6;H0UI22;A0A8I5KPZ0;H0Y450	2;2;2;1;1;1;1;1;1;1;1;1;1;1;1;1;1	2;2;2;1;1;1;1;1;1;1;1;1;1;1;1;1;1	2;2;2;1;1;1;1;1;1;1;1;1;1;1;1;1;1	Probable arginine--tRNA ligase, mitochondrial	RARS2;RARSL	;;;;;;;;;;;;;;;;	17	2	2	2	2	2	1	1	2	2	1	2	1	2	2	1	1	2	2	1	2	1	2	2	1	1	2	2	1	2	1	4.1	4.1	4.1	66.601	588	588;608;578;171;189;205;219;257;265;275;299;327;336;336;403;413;441	0	1.7501	By MS/MS	By MS/MS	By matching
A0A8I5KRF7;A0A8I5KQ45;H3BRB3;Q14807;A0A8I5KTF7;A0A8I5QL17;A0A8I5KW08;A0A8I5KXF9;A0A8I5QJC5;A0A8I5QKY3;Q14807-2;H3BTH5;A0A8I5QJF2;A0A8I5KXF2;A0A8I5KSP6;H3BQB9;I3L306	A0A8I5KRF7;A0A8I5KQ45;H3BRB3;Q14807;A0A8I5KTF7;A0A8I5QL17;A0A8I5KW08;A0A8I5KXF9;A0A8I5QJC5;A0A8I5QKY3;Q14807-2	7;7;7;7;6;6;6;5;5;5;5;3;3;3;3;2;1	7;7;7;7;6;6;6;5;5;5;5;3;3;3;3;2;1	7;7;7;7;6;6;6;5;5;5;5;3;3;3;3;2;1	Kinesin-like protein;Kinesin-like protein KIF22	KIF22	;;;;;;;;;;	17	7	7	7	5	6	2	6	5	3	3	5	3	5	6	2	6	5	3	3	5	3	5	6	2	6	5	3	3	5	3	16.1	16.1	16.1	70.971	645	645;649;679;665;497;542;551;386;436;437;597;214;346;349;354;89;146	0	4.77	By MS/MS	By MS/MS	By matching
A0A8I5KQ98;A0A8I5QKX6;A0A8I5KXF8;A0A8I5KQH9;A0A8I5KSF0;A0A8I5KWY9;Q08378-2;Q08378;A0A8I5KYV8;A0A8I5KTE5;A0A8I5KW20;A0A8I5KU25;A0A8I5QKK4;A0A8I5KSV3;A0A8I5KVX9;A0A8I5QJ69;Q08378-4;A0A8I5KQN2;A0A8I5KU99;A0A8I5KSX1	A0A8I5KQ98;A0A8I5QKX6;A0A8I5KXF8;A0A8I5KQH9;A0A8I5KSF0;A0A8I5KWY9;Q08378-2;Q08378;A0A8I5KYV8;A0A8I5KTE5;A0A8I5KW20;A0A8I5KU25;A0A8I5QKK4;A0A8I5KSV3;A0A8I5KVX9;A0A8I5QJ69;Q08378-4	5;5;5;5;5;5;5;5;4;4;3;3;3;3;3;3;3;2;1;1	5;5;5;5;5;5;5;5;4;4;3;3;3;3;3;3;3;2;1;1	5;5;5;5;5;5;5;5;4;4;3;3;3;3;3;3;3;2;1;1	Golgin subfamily A member 3	GOLGA3	;;;;;;;;;;;;;;;;	20	5	5	5	3	4	3	4	3	3	3	3	3	3	4	3	4	3	3	3	3	3	3	4	3	4	3	3	3	3	3	4.8	4.8	4.8	131.6	1169	1169;1217;1265;1276;1325;1458;1390;1498;1142;1183;724;770;796;922;998;1030;1134;699;465;665	0	3.3762	By MS/MS	By MS/MS	By MS/MS
A0A8I5QJI7;A0A8I5KRX4;A0A8I5KRG4;A0A8I5KVC8;Q96B26	A0A8I5QJI7;A0A8I5KRX4;A0A8I5KRG4;A0A8I5KVC8;Q96B26	5;5;5;5;5	5;5;5;5;5	5;5;5;5;5	Exosome complex component RRP43	EXOSC8	;;;;	5	5	5	5	3	5	3	2	4	4	4	5	3	3	5	3	2	4	4	4	5	3	3	5	3	2	4	4	4	5	3	63.8	63.8	63.8	8.8661	80	80;105;246;247;276	0	13.406	By MS/MS	By MS/MS	By MS/MS
A0A8I5KWJ9;A0A8I5QJC9;A0A8I5KY07;A0A8I5KSQ5;A0A8I5KRP1;A0A8I5KRK1;A0A8I5KYQ0;A0A8I5KZB3;Q9H2M9;A0A8I5QJG4	A0A8I5KWJ9;A0A8I5QJC9;A0A8I5KY07;A0A8I5KSQ5;A0A8I5KRP1;A0A8I5KRK1;A0A8I5KYQ0;A0A8I5KZB3;Q9H2M9;A0A8I5QJG4	10;10;10;10;10;10;10;10;10;6	10;10;10;10;10;10;10;10;10;6	10;10;10;10;10;10;10;10;10;6	Rab3 GTPase-activating protein non-catalytic subunit	RAB3GAP2	;;;;;;;;;	10	10	10	10	10	10	7	8	7	6	7	10	7	10	10	7	8	7	6	7	10	7	10	10	7	8	7	6	7	10	7	10.6	10.6	10.6	145.85	1305	1305;1358;1359;1360;1368;1381;1397;1418;1393;885	0	13.068	By MS/MS	By MS/MS	By MS/MS
A0A8I5KRQ9;Q9UJC3-2;Q9UJC3;A0A8I5KQJ5	A0A8I5KRQ9;Q9UJC3-2;Q9UJC3;A0A8I5KQJ5	5;5;5;3	5;5;5;3	5;5;5;3	Protein Hook homolog 1	HOOK1	;;;	4	5	5	5	4	4	4	4	4	4	4	4	3	4	4	4	4	4	4	4	4	3	4	4	4	4	4	4	4	4	3	10.9	10.9	10.9	75.043	643	643;686;728;517	0	11.599	By MS/MS	By MS/MS	By MS/MS
A0A8I5KRS9;A6NHR9-2;A6NHR9;J3KTL8;A0A8I5KW02;A6NHR9-3;J3KRK8;A0A2R8YCU7;A0A8I5KQZ7	A0A8I5KRS9;A6NHR9-2;A6NHR9;J3KTL8;A0A8I5KW02;A6NHR9-3	6;6;6;5;3;3;1;1;1	6;6;6;5;3;3;1;1;1	6;6;6;5;3;3;1;1;1	Structural maintenance of chromosomes flexible hinge domain-containing protein 1	SMCHD1	;;;;;	9	6	6	6	2	4	2	3	6	4	2	3	3	2	4	2	3	6	4	2	3	3	2	4	2	3	6	4	2	3	3	3.4	3.4	3.4	221.61	1961	1961;1917;2005;1388;748;762;49;308;385	0	12.551	By matching	By MS/MS	By MS/MS
E9PIF2;A0A8I5KSH6;Q13206;A0A8I5KQZ1;A0A3B3ISR7;A0A8I5KPM1;A0A8I5KUU7;A0A8I5KXY1	E9PIF2;A0A8I5KSH6;Q13206;A0A8I5KQZ1;A0A3B3ISR7;A0A8I5KPM1;A0A8I5KUU7;A0A8I5KXY1	14;14;14;13;13;11;11;9	14;14;14;13;13;11;11;9	14;14;14;13;13;11;11;9	Probable ATP-dependent RNA helicase DDX10	DDX10	;;;;;;;	8	14	14	14	10	13	7	11	12	9	8	12	6	10	13	7	11	12	9	8	12	6	10	13	7	11	12	9	8	12	6	19.3	19.3	19.3	96.454	835	835;925;875;676;679;482;489;451	0	27.456	By MS/MS	By MS/MS	By MS/MS
A0A8I5KSY3;D6RFH4;A0A8I5QKN7;A0A8I5KYK4;A0A8I5KSY8;O43169;A0A8I5KP74;H3BUX2;J3QR91;A0A8I5KX20;A0A8I5QJ67;A0A8I5KVH4	A0A8I5KSY3;D6RFH4;A0A8I5QKN7;A0A8I5KYK4;A0A8I5KSY8;O43169;A0A8I5KP74;H3BUX2;J3QR91;A0A8I5KX20;A0A8I5QJ67	4;4;4;4;4;4;3;3;3;2;2;1	4;4;4;4;4;4;3;3;3;2;2;1	4;4;4;4;4;4;3;3;3;2;2;1	Cytochrome b5 type B	CYB5B	;;;;;;;;;;	12	4	4	4	4	3	2	3	3	3	3	3	2	4	3	2	3	3	3	3	3	2	4	3	2	3	3	3	3	3	2	52.6	52.6	52.6	12.481	114	114;125;144;145;174;150;135;140;172;65;97;61	0	37.391	By MS/MS	By MS/MS	By MS/MS
A0A8I5KT00;P42695;E9PKK4;G3V1A9;A0A8I5QKW0;E9PQA3;E9PLE0	A0A8I5KT00;P42695;E9PKK4;G3V1A9;A0A8I5QKW0	6;6;5;5;3;1;1	6;6;5;5;3;1;1	6;6;5;5;3;1;1	Condensin-2 complex subunit D3	NCAPD3	;;;;	7	6	6	6	6	5	3	2	3	4	0	6	3	6	5	3	2	3	4	0	6	3	6	5	3	2	3	4	0	6	3	5.7	5.7	5.7	167.25	1484	1484;1498;832;1084;280;319;565	0	7.7474	By MS/MS	By MS/MS	By MS/MS
A0A8I5KUC2;A0A8I5KT56;A0A8I5KWH0;A8MQB8;G3V0J0;Q06787-2;A0A087WXI3;A0A087WVL8;A0A8I5KTZ9;A0A087WY29;A0A8I5KS01;Q06787-8;Q06787-9;A0A8I5KTT6;Q06787-11;A0A8I5KYA7;Q8IXW7	A0A8I5KUC2;A0A8I5KT56;A0A8I5KWH0;A8MQB8;G3V0J0;Q06787-2;A0A087WXI3;A0A087WVL8;A0A8I5KTZ9;A0A087WY29;A0A8I5KS01;Q06787-8;Q06787-9;A0A8I5KTT6;Q06787-11;A0A8I5KYA7	10;10;10;10;10;10;9;9;9;9;9;9;9;8;8;5;3	1;1;1;1;1;1;1;1;1;1;1;1;1;1;1;0;0	1;1;1;1;1;1;1;1;1;1;1;1;1;1;1;0;0	Fragile X mental retardation protein 1	FMR1	;;;;;;;;;;;;;;;	17	10	1	1	8	7	8	9	8	4	6	6	6	0	0	0	0	1	0	0	0	0	0	0	0	0	1	0	0	0	0	27.3	2.2	2.2	57.015	509	509;569;570;582;592;594;536;548;559;561;599;586;611;460;516;398;297	0.0086083	-1.0485	By matching	By matching	By matching
A0A8I5KUI4;H0YA82;Q4G0J3;Q4G0J3-3;A0A8I5KSZ3;Q4G0J3-2;D6R9Z6;D6RFF0;A0A8I5KYN2;A0A8I5KQG7	A0A8I5KUI4;H0YA82;Q4G0J3;Q4G0J3-3;A0A8I5KSZ3;Q4G0J3-2;D6R9Z6	8;8;8;8;7;5;4;3;3;3	8;8;8;8;7;5;4;3;3;3	8;8;8;8;7;5;4;3;3;3	La-related protein 7	LARP7	;;;;;;	10	8	8	8	8	8	6	7	6	6	8	7	5	8	8	6	7	6	6	8	7	5	8	8	6	7	6	6	8	7	5	17.7	17.7	17.7	57.567	503	503;594;582;589;478;214;155;299;393;406	0	20.481	By MS/MS	By MS/MS	By MS/MS
F8W7Q4;A0A8I5KUL7;Q96A26;A0A8I5QJA3;E9PH05;A0A8I5KW67;A0A8I5KUT6	F8W7Q4;A0A8I5KUL7;Q96A26;A0A8I5QJA3	5;5;5;3;2;1;1	5;5;5;3;2;1;1	5;5;5;3;2;1;1	Protein FAM162A	FAM162A	;;;	7	5	5	5	3	4	5	5	3	4	5	5	5	3	4	5	5	3	4	5	5	5	3	4	5	5	3	4	5	5	5	32.6	32.6	32.6	16.515	144	144;160;154;64;141;67;88	0	4.8194	By MS/MS	By matching	By matching
A0A8I5KUS5;Q15370;Q15370-2;A0A0B4J296;B8ZZU8;I3L0M9	A0A8I5KUS5;Q15370;Q15370-2;A0A0B4J296;B8ZZU8;I3L0M9	9;9;9;7;7;6	9;9;9;7;7;6	9;9;9;7;7;6	Transcription elongation factor B polypeptide 2	TCEB2	;;;;;	6	9	9	9	9	7	7	8	7	5	9	8	5	9	7	7	8	7	5	9	8	5	9	7	7	8	7	5	9	8	5	87	87	87	10.45	92	92;118;161;66;113;140	0	27.884	By MS/MS	By MS/MS	By MS/MS
A0A8I5KV85;O75534-2;O75534;O75534-3;O75534-4;A0A8I5KW72;A0A8I5KXH5;A0A8I5KPJ6;A0A8I5QKX0;E9PLT0;A0A8I5QJA6;A0A8I5KPC0;A0A8I5KTQ3;A0A8I5KXL1;A0A8I5KYL8;E9PNG3;A0A8I5KWW0;A0A8I5KS07;A0A8I5KPQ8;A0A8I5KW29;A0A8I5KNL1;A0A8I5KYL4;E9PLD4;A0A8I5KYY8;E9PKN4	A0A8I5KV85;O75534-2;O75534;O75534-3;O75534-4;A0A8I5KW72;A0A8I5KXH5;A0A8I5KPJ6;A0A8I5QKX0;E9PLT0;A0A8I5QJA6;A0A8I5KPC0;A0A8I5KTQ3;A0A8I5KXL1;A0A8I5KYL8;E9PNG3;A0A8I5KWW0;A0A8I5KS07;A0A8I5KPQ8	46;46;46;46;46;45;42;42;42;39;37;37;36;35;35;35;32;26;26;22;13;13;6;4;3	46;46;46;46;46;45;42;42;42;39;37;37;36;35;35;35;32;26;26;22;13;13;6;4;3	46;46;46;46;46;45;42;42;42;39;37;37;36;35;35;35;32;26;26;22;13;13;6;4;3	Cold shock domain-containing protein E1	CSDE1	;;;;;;;;;;;;;;;;;;	25	46	46	46	41	42	36	44	43	42	45	45	46	41	42	36	44	43	42	45	45	46	41	42	36	44	43	42	45	45	46	53	53	53	84.974	760	760;767;798;813;844;783;720;751;766;668;665;696;653;599;602;621;457;370;401;350;249;280;94;67;46	0	252.4	By MS/MS	By MS/MS	By MS/MS
A0A8I5QJB7;A0A8I5KW38;A0A8I5KVA2;Q8IWJ2	A0A8I5QJB7;A0A8I5KW38;A0A8I5KVA2;Q8IWJ2	2;2;2;2	2;2;2;2	2;2;2;2	GRIP and coiled-coil domain-containing protein 2	GCC2	;;;	4	2	2	2	1	0	0	0	0	0	0	1	0	1	0	0	0	0	0	0	1	0	1	0	0	0	0	0	0	1	0	1.6	1.6	1.6	184.66	1583	1583;1633;1638;1684	0.00031319	0.14215	By MS/MS
A0A8I5KVF8;Q8N3U4;Q8N3U4-2;B1AMT4;A0A8I5KUG8;Q8WVM7-2;Q8WVM7;Q68DW7;B1AMT3;B1AMT1;B1AMT2;C9J3T3;D6W5U7;Q9UJ98-2;Q9UJ98-3;Q9UJ98	A0A8I5KVF8;Q8N3U4;Q8N3U4-2	23;23;23;11;9;6;6;4;3;2;2;1;1;1;1;1	23;23;23;11;9;6;6;4;3;2;2;1;1;1;1;1	23;23;23;11;9;6;6;4;3;2;2;1;1;1;1;1	Cohesin subunit SA-2	STAG2	;;	16	23	23	23	20	18	11	18	17	17	12	15	12	20	18	11	18	17	17	12	15	12	20	18	11	18	17	17	12	15	12	23.4	23.4	23.4	140.97	1228	1228;1231;1268;548;373;1221;1258;998;207;154;169;188;1226;888;1167;1225	0	35.502	By MS/MS	By MS/MS	By MS/MS
A0A8I5KWN8;A0A8I5KVU2;Q92615;A0A087X183;H0Y641;A0A8I5KSR3;H0Y4V9	A0A8I5KWN8;A0A8I5KVU2;Q92615	4;4;4;1;1;1;1	3;3;3;1;1;1;1	3;3;3;1;1;1;1	La-related protein 4B	LARP4B	;;	7	4	3	3	3	4	4	4	4	4	4	3	4	3	3	3	3	3	3	3	2	3	3	3	3	3	3	3	3	2	3	7.1	6.1	6.1	75.347	689	689;1735;738;155;190;288;339	0	3.3036	By MS/MS	By MS/MS	By matching
A0A8I5KW55;H7C5A2;Q8N766-2;Q8N766;A0A8I5KRL9;Q8N766-4;Q8N766-3;A0A8I5KQA0;A0A8I5KTE8;A0A8I5KXE1;A0A8I5KWE3;A0A8I5KSM5;Q5TG59;H7C4E3	A0A8I5KW55;H7C5A2;Q8N766-2;Q8N766;A0A8I5KRL9;Q8N766-4;Q8N766-3;A0A8I5KQA0;A0A8I5KTE8	22;22;22;22;21;21;21;19;19;9;2;1;1;1	22;22;22;22;21;21;21;19;19;9;2;1;1;1	22;22;22;22;21;21;21;19;19;9;2;1;1;1	ER membrane protein complex subunit 1	EMC1	;;;;;;;;	14	22	22	22	12	13	14	16	18	13	13	14	9	12	13	14	16	18	13	13	14	9	12	13	14	16	18	13	13	14	9	32.3	32.3	32.3	111.56	991	991;996;992;993;952;971;992;899;939;500;129;61;75;86	0	57.806	By MS/MS	By MS/MS	By MS/MS
A0A8I5KWQ7;Q16850-2;H7C0D0;C9IYR8;C9JXI9;C9JJM9;A0A8I5KVY4;A0A8I5KRK7;C9JEW7;A0A8I5KVY1;A0A8I5KWG2;A0A8I5KX77;A0A8I5KVW5;A0A0C4DG23;A0A8I5KQH3;A0A8I5KQD8;C9JF32;C9JIY2;C9J718;A0A8I5KW41;A0A8I5KUF9;A0A3B3ITR4;C9JD81;O00522-3;O00522	A0A8I5KWQ7;Q16850-2	26;22;11;1;1;1;1;1;1;1;1;1;1;1;1;1;1;1;1;1;1;1;1;1;1	26;22;11;1;1;1;1;1;1;1;1;1;1;1;1;1;1;1;1;1;1;1;1;1;1	1;0;0;0;1;1;1;1;1;1;1;1;1;1;1;1;1;1;1;1;1;1;1;1;1	Lanosterol 14-alpha demethylase	CYP51A1	;	25	26	26	1	22	22	18	21	23	18	21	22	20	22	22	18	21	23	18	21	22	20	1	1	1	1	1	1	1	1	1	26.5	26.5	0.7	128.29	1120	1120;404;222;30;34;51;89;99;112;120;162;169;201;243;262;424;483;526;582;629;677;799;896;688;736	0	92.873	By MS/MS	By MS/MS	By MS/MS
A0A8I5KX72;O15226;O15226-2	A0A8I5KX72;O15226;O15226-2	22;21;21	22;21;21	22;21;21	NF-kappa-B-repressing factor	NKRF	;;	3	22	22	22	19	19	14	19	19	18	21	22	18	19	19	14	19	19	18	21	22	18	19	19	14	19	19	18	21	22	18	33.8	33.8	33.8	88.012	783	783;690;705	0	38.123	By MS/MS	By MS/MS	By MS/MS
A0A8I5KX85;Q9UKY7;Q9UKY7-2;D6R9V8;H0Y8K3;D6RFH2;D6RDN0;Q9UKY7-3	A0A8I5KX85;Q9UKY7;Q9UKY7-2	7;7;5;3;2;1;1;1	7;7;5;3;2;1;1;1	7;7;5;3;2;1;1;1	Protein CDV3 homolog	CDV3	;;	8	7	7	7	4	4	5	4	5	5	5	7	6	4	4	5	4	5	5	5	7	6	4	4	5	4	5	5	5	7	6	47.5	47.5	47.5	27.247	257	257;258;213;156;48;108;108;110	0	46.205	By MS/MS	By matching	By MS/MS
A0A8I5KXC3;Q9HCE1;Q5JR04;A0A8I5KZ07;Q9HCE1-2;A0A8I5QKW4;Q9HCE1-3	A0A8I5KXC3;Q9HCE1;Q5JR04;A0A8I5KZ07;Q9HCE1-2	22;22;20;19;18;3;1	22;22;20;19;18;3;1	22;22;20;19;18;3;1	Putative helicase MOV-10	MOV10	;;;;	7	22	22	22	20	17	8	22	19	16	16	16	14	20	17	8	22	19	16	16	16	14	20	17	8	22	19	16	16	16	14	28.1	28.1	28.1	115.42	1023	1023;1003;947;937;900;151;56	0	64.867	By MS/MS	By MS/MS	By MS/MS
R4GMQ1;A0A8I5KXU4;O60341;O60341-2;A0A8I5KRX9;A0A8I5KT29;A0A8I5KRB8;A0A8I5QKM3;A0A8I5KRF4;A0A8I5QJR3;A0A8I5QJJ5;A0A8I5KSH0;A0A8I5KVZ4;A0A8I5KV76;A0A8I5KQU6;A0A8I5KRC9;A0A8I5KTR5;A0A8I5KPV0;R4GMP9;A0A8I5KSI8	R4GMQ1;A0A8I5KXU4;O60341;O60341-2;A0A8I5KRX9;A0A8I5KT29;A0A8I5KRB8;A0A8I5QKM3;A0A8I5KRF4;A0A8I5QJR3;A0A8I5QJJ5;A0A8I5KSH0;A0A8I5KVZ4;A0A8I5KV76;A0A8I5KQU6;A0A8I5KRC9;A0A8I5KTR5;A0A8I5KPV0	11;11;11;11;10;10;10;10;9;9;9;9;9;9;8;6;6;6;4;2	11;11;11;11;10;10;10;10;9;9;9;9;9;9;8;6;6;6;4;2	11;11;11;11;10;10;10;10;9;9;9;9;9;9;8;6;6;6;4;2	Lysine-specific histone demethylase 1A	KDM1A	;;;;;;;;;;;;;;;;;	20	11	11	11	8	8	3	8	9	6	6	7	7	8	8	3	8	9	6	6	7	7	8	8	3	8	9	6	6	7	7	16.4	16.4	16.4	93.596	858	858;878;852;876;757;771;774;794;684;729;790;802;820;840;700;566;582;586;301;196	0	13.906	By MS/MS	By MS/MS	By MS/MS
A0A8I5KZ21;Q06787-6;Q06787-4;Q06787-7;Q06787-5;Q06787-3;Q06787;Q06787-10	A0A8I5KZ21;Q06787-6;Q06787-4;Q06787-7;Q06787-5;Q06787-3;Q06787;Q06787-10	10;10;10;10;9;9;9;8	9;9;9;9;8;8;8;8	1;1;1;1;1;1;1;1	Fragile X mental retardation protein 1	FMR1	;;;;;;;	8	10	9	1	9	8	9	10	8	5	7	7	7	8	7	8	9	7	4	6	6	6	1	1	1	1	1	1	1	1	1	24.9	23.5	3.1	66.189	587	587;590;603;615;607;620;632;537	0	16.774	By MS/MS	By MS/MS	By MS/MS
A0A8I5KZ38;P35580;P35580-5;P35580-2;P35580-3;P35580-4;A0A8I5KSC2;A0A8I5KTT7	A0A8I5KZ38;P35580;P35580-5;P35580-2;P35580-3;P35580-4	72;72;72;72;72;72;6;6	61;61;61;61;61;61;5;5	57;57;57;57;57;57;5;5	Myosin-10	MYH10	;;;;;	8	72	61	57	40	57	57	14	67	61	14	65	63	33	46	47	11	56	50	13	54	52	31	43	44	10	52	47	12	50	48	41.3	35.6	33.7	230.16	1986	1986;1976;1985;1992;1997;2007;199;207	0	323.31	By MS/MS	By MS/MS	By MS/MS
A0A8I5QJN4;H0Y786;P20929-4;P20929;P20929-3;P20929-2;H7BZD5	A0A8I5QJN4;H0Y786;P20929-4;P20929;P20929-3;P20929-2;H7BZD5	2;2;2;2;2;2;1	2;2;2;2;2;2;1	2;2;2;2;2;2;1	Nebulin	NEB	;;;;;;	7	2	2	2	0	0	0	1	0	0	2	1	0	0	0	0	1	0	0	2	1	0	0	0	0	1	0	0	2	1	0	0.9	0.9	0.9	282.45	2427	2427;3007;6669;6669;8525;8525;1295	1	-2
A0A8I5QKM0;B0QY64;Q9UH99;Q9UH99-2;B0QY60;Q9UH99-3	A0A8I5QKM0;B0QY64;Q9UH99;Q9UH99-2;B0QY60;Q9UH99-3	3;3;3;3;2;2	3;3;3;3;2;2	3;3;3;3;2;2	SUN domain-containing protein 2	SUN2	;;;;;	6	3	3	3	2	1	0	3	2	1	0	1	0	2	1	0	3	2	1	0	1	0	2	1	0	3	2	1	0	1	0	9.2	9.2	9.2	71.68	639	639;671;717;738;725;713	0.0041691	-0.67865	By matching	By matching
A0A8I5QKQ8;O15269;A0A8I5KUM4;A0A2R8Y4S0;A0A2R8Y6A2;O15269-2;A0A2R8Y763	A0A8I5QKQ8;O15269;A0A8I5KUM4	10;10;8;3;3;3;1	10;10;8;3;3;3;1	10;10;8;3;3;3;1	Serine palmitoyltransferase 1	SPTLC1	;;	7	10	10	10	9	8	7	6	9	7	9	9	4	9	8	7	6	9	7	9	9	4	9	8	7	6	9	7	9	9	4	27.6	27.6	27.6	55.143	493	493;473;504;143;144;143;22	0	20.897	By MS/MS	By MS/MS	By matching
A0AVT1;A0AVT1-2;H0Y8S8;A0AVT1-3;A0AVT1-4;H0Y9U5	A0AVT1;A0AVT1-2	25;18;7;5;4;1	25;18;7;5;4;1	25;18;7;5;4;1	Ubiquitin-like modifier-activating enzyme 6	UBA6	;	6	25	25	25	23	22	14	23	22	18	20	22	17	23	22	14	23	22	18	20	22	17	23	22	14	23	22	18	20	22	17	25.2	25.2	25.2	117.97	1052	1052;578;271;389;340;88	0	51.162	By MS/MS	By MS/MS	By MS/MS
A0MZ66-8;A0MZ66-4;A0MZ66-5;A0MZ66-6;A0MZ66;A0MZ66-3;A0MZ66-7;A0MZ66-2	A0MZ66-8;A0MZ66-4;A0MZ66-5;A0MZ66-6;A0MZ66;A0MZ66-3;A0MZ66-7;A0MZ66-2	2;2;2;2;2;2;1;1	2;2;2;2;2;2;1;1	2;2;2;2;2;2;1;1	Shootin-1	KIAA1598	;;;;;;;	8	2	2	2	1	1	1	1	0	1	1	2	0	1	1	1	1	0	1	1	2	0	1	1	1	1	0	1	1	2	0	4.8	4.8	4.8	56.376	498	498;558;571;601;631;649;219;456	0	0.59563	By MS/MS	By matching	By matching
A1L0T0;M0R026;M0QZX5;E9PJS0;E9PL44;M0R1B5	A1L0T0;M0R026	13;11;5;4;3;2	13;11;5;4;3;2	13;11;5;4;3;2	Acetolactate synthase-like protein	ILVBL	;	6	13	13	13	8	10	7	11	10	6	9	11	7	8	10	7	11	10	6	9	11	7	8	10	7	11	10	6	9	11	7	33.2	33.2	33.2	67.867	632	632;525;229;262;166;165	0	50.073	By MS/MS	By MS/MS	By MS/MS
A2AE48;Q12899;A2AE50;Q5SPU2	A2AE48;Q12899;A2AE50;Q5SPU2	2;2;1;1	2;2;1;1	2;2;1;1	Tripartite motif-containing protein 26	TRIM26	;;;	4	2	2	2	2	2	1	0	1	2	2	2	1	2	2	1	0	1	2	2	2	1	2	2	1	0	1	2	2	2	1	11.7	11.7	11.7	28.666	248	248;539;122;157	0.0012334	-0.12762	By matching	By MS/MS	By matching
A2IDA3;P29372-5;P29372-4;P29372-2;P29372	A2IDA3;P29372-5;P29372-4;P29372-2;P29372	6;6;6;6;6	6;6;6;6;6	6;6;6;6;6	DNA-3-methyladenine glycosylase	MPG	;;;;	5	6	6	6	4	4	3	5	4	3	6	4	3	4	4	3	5	4	3	6	4	3	4	4	3	5	4	3	6	4	3	37.5	37.5	37.5	27.295	251	251;281;293;293;298	0	13.717	By MS/MS	By MS/MS	By MS/MS
H0Y3X7;A2PYH4-2;A2PYH4	H0Y3X7;A2PYH4-2;A2PYH4	2;2;2	2;2;2	2;2;2	Probable ATP-dependent DNA helicase HFM1	HFM1	;;	3	2	2	2	0	1	0	1	1	0	0	0	0	0	1	0	1	1	0	0	0	0	0	1	0	1	1	0	0	0	0	3.4	3.4	3.4	70.894	625	625;551;1435	0.0021167	-0.47775		By MS/MS
H0YAY3;E9PF32;A2RUS2-2;A2RUS2;E5RJ42;E5RIR7;B3KRG7;E5RHH2;E5RI43;A2RUS2-4	H0YAY3;E9PF32;A2RUS2-2;A2RUS2;E5RJ42;E5RIR7;B3KRG7;E5RHH2;E5RI43;A2RUS2-4	2;2;2;2;1;1;1;1;1;1	2;2;2;2;1;1;1;1;1;1	2;2;2;2;1;1;1;1;1;1	DENN domain-containing protein 3	DENND3	;;;;;;;;;	10	2	2	2	2	2	2	2	1	1	1	1	1	2	2	2	2	1	1	1	1	1	2	2	2	2	1	1	1	1	1	1.2	1.2	1.2	135.89	1203	1203;1278;1146;1198;124;208;248;280;291;128	0.0078238	-0.98535	By MS/MS	By MS/MS	By MS/MS
A3KFL2;Q13868;A0A8I5KVY3;A3KFL5;Q13868-2;Q13868-3;B4E001;A0A8I5KV47;A0A8I5QL34;A0A8I5KRS5;A0A8I5KYK9	A3KFL2;Q13868;A0A8I5KVY3;A3KFL5;Q13868-2;Q13868-3;B4E001;A0A8I5KV47	9;9;8;8;8;7;6;6;4;2;2	9;9;8;8;8;7;6;6;4;2;2	9;9;8;8;8;7;6;6;4;2;2	Exosome complex component RRP4	EXOSC2	;;;;;;;	11	9	9	9	6	8	4	8	8	5	8	7	7	6	8	4	8	8	5	8	7	7	6	8	4	8	8	5	8	7	7	42.5	42.5	42.5	31.994	285	285;293;259;303;267;263;150;155;125;75;85	0	15.025	By MS/MS	By MS/MS	By MS/MS
A3KN83-3;A3KN83-2;A3KN83;A3KN83-4;K7ES28;Q9Y2G9-3;Q9Y2G9	A3KN83-3;A3KN83-2;A3KN83;A3KN83-4	5;5;5;4;1;1;1	5;5;5;4;1;1;1	5;5;5;4;1;1;1	Protein strawberry notch homolog 1	SBNO1	;;;	7	5	5	5	4	4	3	4	4	5	2	4	3	4	4	3	4	4	5	2	4	3	4	4	3	4	4	5	2	4	3	4.7	4.7	4.7	154.06	1391	1391;1392;1393;732;1356;1309;1366	0	9.4455	By MS/MS	By MS/MS	By MS/MS
A5YKK6-2;A5YKK6;A5YKK6-3;A5YKK6-4;H3BNB1;H3BVC9;H3BMZ2;H3BTH2;H3BR89;H3BMH0	A5YKK6-2;A5YKK6;A5YKK6-3;A5YKK6-4	17;17;14;9;2;2;2;1;1;1	17;17;14;9;2;2;2;1;1;1	17;17;14;9;2;2;2;1;1;1	CCR4-NOT transcription complex subunit 1	CNOT1	;;;	10	17	17	17	7	13	11	4	16	12	0	16	12	7	13	11	4	16	12	0	16	12	7	13	11	4	16	12	0	16	12	8	8	8	266.38	2371	2371;2376;2150;1551;185;241;439;68;193;277	0	18.892	By MS/MS	By MS/MS	By MS/MS
H3BTL1;Q9GZQ8;A6NCE7;H3BTE7	H3BTL1;Q9GZQ8;A6NCE7;H3BTE7	4;4;4;2	4;4;4;2	4;4;4;2	Microtubule-associated proteins 1A/1B light chain 3B;Microtubule-associated proteins 1A/1B light chain 3 beta 2	MAP1LC3B;MAP1LC3B2	;;;	4	4	4	4	3	4	4	4	4	4	4	4	4	3	4	4	4	4	4	4	4	4	3	4	4	4	4	4	4	4	4	54.7	54.7	54.7	9.0115	75	75;125;125;47	0	4.658	By MS/MS	By MS/MS	By MS/MS
A6NCN2	A6NCN2	9	1	1	Putative keratin-87 protein	KRT87P		1	9	1	1	0	0	0	0	4	2	3	3	9	0	0	0	0	0	0	0	0	1	0	0	0	0	0	0	0	0	1	25.5	7.8	7.8	29.117	255	255	0.0018248	-0.40947
A6NDG6;H3BV17	A6NDG6	9;1	9;1	9;1	Phosphoglycolate phosphatase	PGP		2	9	9	9	9	7	8	8	7	7	8	6	8	9	7	8	8	7	7	8	6	8	9	7	8	8	7	7	8	6	8	32.4	32.4	32.4	34.006	321	321;57	0	27.057	By MS/MS	By MS/MS	By MS/MS
A6NDU8	A6NDU8	2	2	2	UPF0600 protein C5orf51	C5orf51		1	2	2	2	2	2	2	2	2	2	2	2	2	2	2	2	2	2	2	2	2	2	2	2	2	2	2	2	2	2	2	14.6	14.6	14.6	33.62	294	294	0	8.6476	By MS/MS	By MS/MS	By matching
A6NEM2;P51610-4;P51610-2;P51610;P51610-3;H7C1C4	A6NEM2;P51610-4;P51610-2;P51610	32;32;31;31;14;9	32;32;31;31;14;9	32;32;31;31;14;9	Host cell factor 1;HCF N-terminal chain 1;HCF N-terminal chain 2;HCF N-terminal chain 3;HCF N-terminal chain 4;HCF N-terminal chain 5;HCF N-terminal chain 6;HCF C-terminal chain 1;HCF C-terminal chain 2;HCF C-terminal chain 3;HCF C-terminal chain 4;HCF C-terminal chain 5;HCF C-terminal chain 6	HCFC1	;;;	6	32	32	32	26	25	21	26	26	25	28	27	26	26	25	21	26	26	25	28	27	26	26	25	21	26	26	25	28	27	26	21.2	21.2	21.2	213.47	2080	2080;2079;1966;2035;428;611	0	93.807	By MS/MS	By MS/MS	By MS/MS
A6NEM5;Q92643;B1AK81;Q92643-2	A6NEM5;Q92643	3;3;1;1	3;3;1;1	3;3;1;1	GPI-anchor transamidase	PIGK	;	4	3	3	3	2	1	2	3	3	3	1	3	2	2	1	2	3	3	3	1	3	2	2	1	2	3	3	3	1	3	2	9.9	9.9	9.9	37.785	332	332;395;301;319	0	2.8453	By MS/MS	By matching	By MS/MS
K7EIJ0;K7ENL2;A6NG10;K7EMC9;Q969T9;K7EIN1;K7ESN4;K7EIK1;Q969T9-2	K7EIJ0;K7ENL2;A6NG10;K7EMC9;Q969T9;K7EIN1;K7ESN4;K7EIK1;Q969T9-2	2;2;2;2;2;1;1;1;1	2;2;2;2;2;1;1;1;1	2;2;2;2;2;1;1;1;1	WW domain-binding protein 2	WBP2	;;;;;;;;	9	2	2	2	1	2	2	1	1	2	2	2	2	1	2	2	1	1	2	2	2	2	1	2	2	1	1	2	2	2	2	12	12	12	18.224	167	167;231;239;257;261;114;152;205;216	0	2.4745	By MS/MS	By MS/MS	By MS/MS
A6NGP5;Q9H910;Q9H910-3;H3BU16;Q9H910-2;H3BMV3;H3BMT0;H3BTV5;H3BMM8;B4E1P3	A6NGP5;Q9H910;Q9H910-3;H3BU16;Q9H910-2;H3BMV3;H3BMT0;H3BTV5	6;6;6;5;5;4;3;3;2;2	6;6;6;5;5;4;3;3;2;2	6;6;6;5;5;4;3;3;2;2	Hematological and neurological expressed 1-like protein	HN1L	;;;;;;;	10	6	6	6	2	2	2	4	4	2	6	4	3	2	2	2	4	4	2	6	4	3	2	2	2	4	4	2	6	4	3	60.1	60.1	60.1	18.906	178	178;190;218;167;174;190;115;116;70;98	0	5.1183	By matching	By matching	By MS/MS
A6NH27;O95229;O95229-2	A6NH27;O95229;O95229-2	3;3;2	3;3;2	3;3;2	ZW10 interactor	ZWINT	;;	3	3	3	3	2	2	1	1	3	2	3	3	2	2	2	1	1	3	2	3	3	2	2	2	1	1	3	2	3	3	2	22.3	22.3	22.3	18.224	157	157;277;230	0	8.6005	By matching	By matching	By matching
A6NHN7;A6NHB5;Q14202-2;Q14202	A6NHN7;A6NHB5;Q14202-2;Q14202	2;2;2;2	2;2;2;2	2;2;2;2	Zinc finger MYM-type protein 3	ZMYM3	;;;	4	2	2	2	2	2	0	0	2	1	0	0	1	2	2	0	0	2	1	0	0	1	2	2	0	0	2	1	0	0	1	2	2	2	141.79	1280	1280;1372;1358;1370	0	1.5917	By MS/MS	By matching
A6NHG4;B5MC82;P30046-2	A6NHG4;B5MC82;P30046-2	9;8;8	1;0;0	1;0;0	D-dopachrome decarboxylase-like protein;D-dopachrome decarboxylase	DDTL;DDT	;;	3	9	1	1	8	8	8	8	7	8	7	6	5	0	1	1	1	0	1	0	0	1	0	1	1	1	0	1	0	0	1	52.2	10.4	10.4	14.195	134	134;166;107	0.0090677	-1.1437	By matching	By matching	By matching
A6NHQ2	A6NHQ2	2	1	1	rRNA/tRNA 2-O-methyltransferase fibrillarin-like protein 1	FBLL1		1	2	1	1	1	1	2	2	1	1	1	2	1	0	0	1	1	0	0	0	1	0	0	0	1	1	0	0	0	1	0	6.6	3.3	3.3	34.803	334	334	0.00558	-0.85108	By matching	By matching	By MS/MS
A6NIH7	A6NIH7	2	2	2	Protein unc-119 homolog B	UNC119B		1	2	2	2	1	1	0	1	1	1	2	1	1	1	1	0	1	1	1	2	1	1	1	1	0	1	1	1	2	1	1	15.9	15.9	15.9	28.136	251	251	0	1.2182	By matching	By matching
A6NIR2;X6R7Y7	A6NIR2;X6R7Y7	2;1	1;0	1;0		HSPB11	;	2	2	1	1	2	1	1	2	2	2	2	2	1	1	1	1	1	1	1	1	1	1	1	1	1	1	1	1	1	1	1	29.5	18.8	18.8	13.028	112	112;214	0	0.70725	By MS/MS	By MS/MS	By MS/MS
H7C2P7;A6NJD9;A8MVT4;A8MYK1;Q16540	H7C2P7;A6NJD9;A8MVT4;A8MYK1;Q16540	2;2;2;2;2	2;2;2;2;2	2;2;2;2;2	39S ribosomal protein L23, mitochondrial	MRPL23	;;;;	5	2	2	2	2	0	0	2	2	2	2	2	1	2	0	0	2	2	2	2	2	1	2	0	0	2	2	2	2	2	1	31.4	31.4	31.4	13.669	118	118;163;166;191;153	0	22.494	By MS/MS
A6NKD9;G3V5D5;G3V2D7;H0YJE0	A6NKD9	3;1;1;1	3;1;1;1	3;1;1;1	Coiled-coil domain-containing protein 85C	CCDC85C		4	3	3	3	2	1	2	1	2	2	2	2	2	2	1	2	1	2	2	2	2	2	2	1	2	1	2	2	2	2	2	9.8	9.8	9.8	45.209	419	419;47;64;190	0	4.3062	By matching	By matching	By matching
E9PJK1;E9PRJ8;H0YDL9;H0YDJ9;E9PIF1;A6NMH8;P60033;E9PM31;H0YEE2	E9PJK1;E9PRJ8;H0YDL9;H0YDJ9;E9PIF1;A6NMH8;P60033	4;4;4;4;4;4;4;1;1	4;4;4;4;4;4;4;1;1	4;4;4;4;4;4;4;1;1	Tetraspanin;CD81 antigen	CD81	;;;;;;	9	4	4	4	4	3	4	4	4	4	4	4	3	4	3	4	4	4	4	4	4	3	4	3	4	4	4	4	4	4	3	39.4	39.4	39.4	17.963	165	165;209;221;225;242;274;236;92;148	0	172.07	By MS/MS	By MS/MS	By MS/MS
A6NP16	A6NP16	35	1	1		AMOT		1	35	1	1	32	26	26	30	24	18	31	28	24	0	0	0	1	0	0	0	0	0	0	0	0	1	0	0	0	0	0	62	1.3	1.3	68.392	597	597	0.0090626	-1.1442	By matching	By matching	By matching
A6PVI4;Q9UJV3-2;Q9UJV3	A6PVI4;Q9UJV3-2;Q9UJV3	2;2;2	1;1;1	1;1;1	Probable E3 ubiquitin-protein ligase MID2	MID2	;;	3	2	1	1	2	2	2	2	2	2	2	2	2	1	1	1	1	1	1	1	1	1	1	1	1	1	1	1	1	1	1	9.6	3.7	3.7	24.659	218	218;705;735	0.0078193	-0.98753	By MS/MS	By MS/MS	By matching
A6PVP4;B7ZBQ3;Q9H944;B7ZBQ1;A0A804HK38;Q9H944-2	A6PVP4;B7ZBQ3;Q9H944;B7ZBQ1;A0A804HK38;Q9H944-2	2;2;2;1;1;1	2;2;2;1;1;1	2;2;2;1;1;1	Mediator of RNA polymerase II transcription subunit 20	MED20	;;;;;	6	2	2	2	2	2	2	2	2	2	2	2	2	2	2	2	2	2	2	2	2	2	2	2	2	2	2	2	2	2	2	15.7	15.7	15.7	15.327	140	140;145;212;60;65;123	0.00061996	-0.030982	By MS/MS	By MS/MS	By matching
A6PW57;Q99755-2;Q99755-4;Q99755-3;Q99755;A6PW58;A2A5X0	A6PW57;Q99755-2;Q99755-4;Q99755-3;Q99755;A6PW58;A2A5X0	2;2;2;2;2;1;1	2;2;2;2;2;1;1	1;1;1;1;1;1;1	Phosphatidylinositol 4-phosphate 5-kinase type-1 alpha	PIP5K1A	;;;;;;	7	2	2	1	0	0	0	1	2	0	1	1	1	0	0	0	1	2	0	1	1	1	0	0	0	1	1	0	1	1	1	3.5	3.5	2.2	61.257	550	550;500;522;549;562;86;101	0.0075384	-0.97652
A6XGL3;CON__P07477;E7EQ64;P07477;H0Y8D1;CON__P00761;Q9BYE2-3;Q9BYE2-2;Q9BYE2-6;Q9BYE2	A6XGL3;CON__P07477;E7EQ64;P07477;H0Y8D1;CON__P00761;Q9BYE2-3;Q9BYE2-2;Q9BYE2-6;Q9BYE2	2;2;2;2;1;1;1;1;1;1	2;2;2;2;1;1;1;1;1;1	2;2;2;2;1;1;1;1;1;1	Trypsin-1;Alpha-trypsin chain 1;Alpha-trypsin chain 2;Transmembrane protease serine 13	PRSS1;TMPRSS13	;;;;;;;;;	10	2	2	2	2	2	2	2	2	2	2	2	2	2	2	2	2	2	2	2	2	2	2	2	2	2	2	2	2	2	2	7.6	7.6	7.6	25.399	237	237;247;261;247;142;231;532;563;567;586	0	2.4072	By MS/MS	By MS/MS	By MS/MS
A8CG34;Q96HA1;Q96HA1-2;A8CG34-2;Q96HA1-3;C9JFL1	A8CG34;Q96HA1;Q96HA1-2;A8CG34-2;Q96HA1-3	4;4;3;3;3;1	4;4;3;3;3;1	4;4;3;3;3;1	Nuclear envelope pore membrane protein POM 121C;Nuclear envelope pore membrane protein POM 121	POM121C;POM121	;;;;	6	4	4	4	4	3	2	4	4	3	4	4	3	4	3	2	4	4	3	4	4	3	4	3	2	4	4	3	4	4	3	4.6	4.6	4.6	125.09	1229	1229;1249;984;987;999;107	0	4.5326	By MS/MS	By MS/MS	By MS/MS
A8K7Q2;E9PS65;E9PM13	A8K7Q2	49;23;16	1;0;0	1;0;0		HSPA8		3	49	1	1	46	47	43	43	47	43	40	42	44	1	1	1	1	1	1	1	1	1	1	1	1	1	1	1	1	1	1	80	2.2	2.2	45.338	410	410;223;150	0.00031309	0.14095	By MS/MS	By MS/MS	By matching
A8MT37;P49840;M0QYV0;A0A7I2V2J2;A0A7I2V2P0;A0A7I2YQM8;A0A7I2YQV9;A0A7I2V4Q6;A0A7I2V379;A0A7I2YQG6;A0A7I2V5M2;A0A7I2V4X2;A0A7I2V3W5;A0A7I2YQJ1;A0A7I2V485;A0A7I2YQA1;A0A7I2V5Q2	A8MT37;P49840;M0QYV0	6;6;3;2;2;2;2;2;1;1;1;1;1;1;1;1;1	6;6;3;2;2;2;2;2;1;1;1;1;1;1;1;1;1	4;4;2;1;1;2;2;2;1;0;0;0;1;1;1;1;1	Glycogen synthase kinase-3 alpha	GSK3A	;;	17	6	6	4	5	5	4	5	3	4	4	5	4	5	5	4	5	3	4	4	5	4	4	3	2	3	2	2	2	3	2	20	20	15.7	44.919	401	401;483;167;83;92;92;100;106;56;60;65;71;76;84;100;101;123	0	15.04	By MS/MS	By MS/MS	By MS/MS
A8MT72;Q16799-3;Q16799-2;Q16799	A8MT72;Q16799-3;Q16799-2;Q16799	2;2;2;2	2;2;2;2	2;2;2;2	Reticulon;Reticulon-1	RTN1	;;;	4	2	2	2	2	2	2	2	2	2	2	2	2	2	2	2	2	2	2	2	2	2	2	2	2	2	2	2	2	2	2	8.3	8.3	8.3	21.862	193	193;208;356;776	0.0021186	-0.46803	By MS/MS	By MS/MS	By matching
P62308;A8MWD9;Q49AN9;F5H013;C9JVQ0	P62308;A8MWD9;Q49AN9;F5H013;C9JVQ0	3;3;2;2;2	3;3;2;2;2	3;3;2;2;2	Small nuclear ribonucleoprotein G;Putative small nuclear ribonucleoprotein G-like protein 15	SNRPG;SNRPGP15	;;;;	5	3	3	3	3	0	1	3	3	3	3	1	2	3	0	1	3	3	3	3	1	2	3	0	1	3	3	3	3	1	2	36.8	36.8	36.8	8.496	76	76;76;64;68;96	0	3.8311	By MS/MS		By matching
A8MZF9;P55039;J3QKW7;J3QRI9;J3KRL5;J3QR71;J3QL90;J3QKV7;J3QLF3;J3QQI1	A8MZF9;P55039;J3QKW7;J3QRI9	12;12;9;7;5;5;4;4;3;2	10;10;7;5;5;5;4;4;3;2	10;10;7;5;5;5;4;4;3;2	Developmentally-regulated GTP-binding protein 2	DRG2	;;;	10	12	10	10	10	10	11	11	11	11	11	9	10	9	9	10	9	9	9	9	7	9	9	9	10	9	9	9	9	7	9	34.1	31.5	31.5	38.129	343	343;364;244;172;113;158;112;161;90;22	0	61.164	By MS/MS	By MS/MS	By MS/MS
M0R088;A9Z1X7;Q8IYB3-2;Q8IYB3;M0R1E7;M0QXG5	M0R088;A9Z1X7;Q8IYB3-2;Q8IYB3;M0R1E7;M0QXG5	2;2;2;2;1;1	2;2;2;2;1;1	2;2;2;2;1;1	Serine/arginine repetitive matrix protein 1	SRRM1	;;;;;	6	2	2	2	1	1	2	1	1	1	1	1	1	1	1	2	1	1	1	1	1	1	1	1	2	1	1	1	1	1	1	3.2	3.2	3.2	78.139	681	681;913;902;904;79;101	0.0061421	-0.88595	By MS/MS	By matching	By MS/MS
B0QY01;O60784;O60784-2;F8WB30;F8WAW7;F8WE29;F8WBB0;V9GZ68;H7BYN7;V9GYF4;B0QY02;O60784-3;O60784-4	B0QY01;O60784;O60784-2;F8WB30;F8WAW7;F8WE29;F8WBB0;V9GZ68;H7BYN7;V9GYF4;B0QY02;O60784-3;O60784-4	2;2;2;1;1;1;1;1;1;1;1;1;1	2;2;2;1;1;1;1;1;1;1;1;1;1	2;2;2;1;1;1;1;1;1;1;1;1;1	Target of Myb protein 1	TOM1	;;;;;;;;;;;;	13	2	2	2	1	2	1	1	2	0	2	2	1	1	2	1	1	2	0	2	2	1	1	2	1	1	2	0	2	2	1	8.7	8.7	8.7	36.965	334	334;492;493;25;69;83;97;125;133;134;151;447;460	0	2.433	By MS/MS	By MS/MS	By matching
B0QY89;Q9Y262;Q9Y262-2;B0QY90;C9JHP4;C9K0Q7;H7C3A0;H0Y7E6	B0QY89;Q9Y262;Q9Y262-2;B0QY90	36;36;35;23;14;14;7;2	36;36;35;23;14;14;7;2	36;36;35;23;14;14;7;2	Eukaryotic translation initiation factor 3 subunit L	EIF3L	;;;	8	36	36	36	32	34	28	33	30	34	33	31	33	32	34	28	33	30	34	33	31	33	32	34	28	33	30	34	33	31	33	56	56	56	70.901	607	607;564;516;466;150;183;127;109	0	260.93	By MS/MS	By MS/MS	By MS/MS
B0QYK0;Q01844-6;Q01844-3;Q01844;Q01844-5;A0A0D9SFL3;C9JGE3;Q01844-2;H7BY36;Q01844-4	B0QYK0;Q01844-6;Q01844-3;Q01844;Q01844-5;A0A0D9SFL3;C9JGE3;Q01844-2;H7BY36	8;8;8;8;8;7;7;7;6;1	8;8;8;8;8;7;7;7;6;1	8;8;8;8;8;7;7;7;6;1	RNA-binding protein EWS	EWSR1	;;;;;;;;	10	8	8	8	8	7	7	8	8	7	8	7	8	8	7	7	8	8	7	8	7	8	8	7	7	8	8	7	8	7	8	19.3	19.3	19.3	64.929	618	618;600;655;656;661;584;620;583;308;354	0	110.88	By MS/MS	By MS/MS	By MS/MS
B0QYW5;F6RTR7;O43808	B0QYW5;F6RTR7;O43808	2;2;2	2;2;2	2;2;2	Peroxisomal membrane protein PMP34	SLC25A17	;;	3	2	2	2	2	2	2	1	1	1	1	2	2	2	2	2	1	1	1	1	2	2	2	2	2	1	1	1	1	2	2	7.6	7.6	7.6	25.721	225	225;234;307	0.0024024	-0.54405	By MS/MS	By MS/MS	By matching
F2Z2V0;B0QZ18;Q99829;A6PVH9;E7ENH5;Q5JX58;Q5JX59;Q5JX60;Q5JX44;Q5JX56;Q5JX45;Q5JX55;Q5JX61;Q5JX52;Q5JX54;Q5JX57;E7EV27;Q5JX53;H0Y524	F2Z2V0;B0QZ18;Q99829;A6PVH9;E7ENH5;Q5JX58;Q5JX59;Q5JX60;Q5JX44;Q5JX56;Q5JX45;Q5JX55;Q5JX61;Q5JX52	12;12;12;11;10;9;9;9;9;8;8;7;7;7;5;5;5;2;2	12;12;12;11;10;9;9;9;9;8;8;7;7;7;5;5;5;2;2	12;12;12;11;10;9;9;9;9;8;8;7;7;7;5;5;5;2;2	Copine-1	CPNE1	;;;;;;;;;;;;;	19	12	12	12	11	9	7	10	10	10	11	9	9	11	9	7	10	10	10	11	9	9	11	9	7	10	10	10	11	9	9	30.4	30.4	30.4	58.634	533	533;542;537;481;427;201;209;231;304;174;386;152;213;305;136;137;138;66;208	0	30.015	By MS/MS	By MS/MS	By MS/MS
B1AH87;P30536	B1AH87;P30536	3;3	3;3	3;3	Translocator protein	TSPO	;	2	3	3	3	3	3	1	3	3	3	3	3	2	3	3	1	3	3	3	3	3	2	3	3	1	3	3	3	3	3	2	36.4	36.4	36.4	11.896	107	107;169	0	4.4248	By MS/MS	By MS/MS	By matching
B1AHQ6;Q9NSP4;B1AHQ7;Q9NSP4-3;Q9NSP4-4;Q9NSP4-2	B1AHQ6;Q9NSP4	3;3;1;1;1;1	3;3;1;1;1;1	3;3;1;1;1;1	Centromere protein M	CENPM	;	6	3	3	3	2	1	2	2	2	1	2	2	2	2	1	2	2	2	1	2	2	2	2	1	2	2	2	1	2	2	2	36.3	36.3	36.3	16.148	146	146;180;73;58;107;132	0	6.1969	By matching	By matching	By MS/MS
B1AKU2;P98170	B1AKU2;P98170	2;2	2;2	2;2	E3 ubiquitin-protein ligase XIAP	XIAP	;	2	2	2	2	2	2	1	1	1	1	2	1	1	2	2	1	1	1	1	2	1	1	2	2	1	1	1	1	2	1	1	19.9	19.9	19.9	17.455	156	156;497	0	1.5839	By matching	By matching	By matching
H0Y6Y8;B1AL05;Q8N983-4;Q8N983-3;Q8N983-2;Q8N983;Q8N983-6;Q8N983-7;H0YBU8;M0R051	H0Y6Y8;B1AL05;Q8N983-4;Q8N983-3;Q8N983-2;Q8N983;Q8N983-6;Q8N983-7;H0YBU8	6;6;6;6;6;6;6;6;3;2	6;6;6;6;6;6;6;6;3;2	6;6;6;6;6;6;6;6;3;2	39S ribosomal protein L43, mitochondrial	MRPL43	;;;;;;;;	10	6	6	6	6	3	3	4	5	3	4	3	4	6	3	3	4	5	3	4	3	4	6	3	3	4	5	3	4	3	4	31.4	31.4	31.4	18.657	169	169;184;159;164;202;215;235;261;148;44	0	8.344	By MS/MS	By matching	By matching
B1ALM5;Q9P0T7;Q9NQ34-2;Q9NQ34;B1ALM7;B1ALM8;B1ALM4	B1ALM5;Q9P0T7	5;5;2;2;1;1;1	5;5;2;2;1;1;1	5;5;2;2;1;1;1	Transmembrane protein 9	TMEM9	;	7	5	5	5	2	3	1	5	4	3	3	4	2	2	3	1	5	4	3	3	4	2	2	3	1	5	4	3	3	4	2	29.6	29.6	29.6	20.958	186	186;183;124;198;138;151;163	0	9.5148	By MS/MS	By matching	By matching
B1AMS2;Q14141-2;Q14141-4;Q14141;Q14141-3	B1AMS2;Q14141-2;Q14141-4;Q14141	10;10;10;10;4	7;7;7;7;3	7;7;7;7;3	Septin-6	SEPT6	;;;	5	10	7	7	8	8	8	7	8	9	8	9	6	5	6	5	5	6	7	5	7	4	5	6	5	5	6	7	5	7	4	18.6	12.8	12.8	49.303	431	431;427;429;434;267	0	13.398	By MS/MS	By MS/MS	By MS/MS
B1AMX7;B1AMX8;Q12933-4;Q12933-3;Q12933;Q12933-2;B1AMY1	B1AMX7;B1AMX8;Q12933-4;Q12933-3;Q12933;Q12933-2;B1AMY1	2;2;2;2;2;2;1	2;2;2;2;2;2;1	2;2;2;2;2;2;1	TNF receptor-associated factor 2	TRAF2	;;;;;;	7	2	2	2	2	2	2	2	2	2	2	2	1	2	2	2	2	2	2	2	2	1	2	2	2	2	2	2	2	2	1	11.1	11.1	11.1	18.639	171	171;193;476;490;501;553;121	0	2.8138	By matching	By matching	By MS/MS
B1APE2;Q00403;B1APE1	B1APE2;Q00403;B1APE1	2;2;1	2;2;1	2;2;1	Transcription initiation factor IIB	GTF2B	;;	3	2	2	2	1	1	1	2	2	1	2	2	2	1	1	1	2	2	1	2	2	2	1	1	1	2	2	1	2	2	2	10.8	10.8	10.8	25.636	231	231;316;224	0	3.5567	By MS/MS	By matching	By MS/MS
B2WTI3;B2WTI4;K7EJU9;Q6NYC1-2;Q6NYC1;Q6NYC1-3	B2WTI3;B2WTI4;K7EJU9;Q6NYC1-2;Q6NYC1;Q6NYC1-3	5;5;5;5;5;5	5;5;5;5;5;5	5;5;5;5;5;5	Bifunctional arginine demethylase and lysyl-hydroxylase JMJD6	JMJD6	;;;;;	6	5	5	5	5	4	4	5	4	5	5	4	2	5	4	4	5	4	5	5	4	2	5	4	4	5	4	5	5	4	2	17.3	17.3	17.3	39.241	335	335;361;395;372;403;414	0	13.929	By MS/MS	By MS/MS	By MS/MS
E9PM17;B3KNX7;Q13153;Q13153-2;H0YCM0	E9PM17;B3KNX7;Q13153;Q13153-2	7;7;7;7;1	2;2;2;2;1	2;2;2;2;1	Non-specific serine/threonine protein kinase;Serine/threonine-protein kinase PAK 1	PAK1	;;;	5	7	2	2	7	5	1	5	7	2	6	5	7	2	2	0	2	2	0	2	1	2	2	2	0	2	2	0	2	1	2	20.4	5.1	5.1	50.876	455	455;522;545;553;167	0.0083573	-1.0205	By matching	By matching	By matching
M0QZP4;B3KSI3;M0QZ10;M0QXF9;O15382-2;O15382	M0QZP4;B3KSI3;M0QZ10;M0QXF9;O15382-2;O15382	2;2;2;2;2;2	2;2;2;2;2;2	2;2;2;2;2;2	Branched-chain-amino-acid aminotransferase;Branched-chain-amino-acid aminotransferase, mitochondrial	BCAT2	;;;;;	6	2	2	2	2	2	2	2	2	2	2	1	2	2	2	2	2	2	2	2	1	2	2	2	2	2	2	2	2	1	2	10.9	10.9	10.9	34.897	313	313;352;405;445;300;392	0	6.3115	By MS/MS	By MS/MS	By MS/MS
B3KTM8;Q9UBU8-2;Q9UBU8;H0YMJ0;H0YLJ3;Q9UBU8-3;H0YMT8;H0YM21;H0YNE0;H0YLV1	B3KTM8;Q9UBU8-2;Q9UBU8;H0YMJ0;H0YLJ3;Q9UBU8-3	5;5;5;4;3;3;2;2;2;1	5;5;5;4;3;3;2;2;2;1	5;5;5;4;3;3;2;2;2;1	Mortality factor 4-like protein 1	MORF4L1	;;;;;	10	5	5	5	4	5	4	4	4	5	3	4	4	4	5	4	4	4	5	3	4	4	4	5	4	4	4	5	3	4	4	23.3	23.3	23.3	40.028	348	348;323;362;245;269;235;118;156;213;113	0	11.187	By MS/MS	By MS/MS	By MS/MS
B3KY94;O14735-3;O14735;H3BUR9;O14735-2	B3KY94;O14735-3;O14735;H3BUR9	4;4;4;2;1	4;4;4;2;1	4;4;4;2;1	CDP-diacylglycerol--inositol 3-phosphatidyltransferase	CDIPT	;;;	5	4	4	4	4	2	2	4	4	3	3	4	2	4	2	2	4	4	3	3	4	2	4	2	2	4	4	3	3	4	2	19	19	19	25.946	237	237;168;213;157;182	0	3.9168	By MS/MS	By matching	By matching
B4DDF4;B4DUT8;Q99439;H3BVI6;Q99439-2;A0A087X271;K7ES69;A0A087X1X5	B4DDF4;B4DUT8;Q99439;H3BVI6;Q99439-2;A0A087X271;K7ES69	7;7;7;6;6;5;4;3	6;6;6;5;5;5;4;2	6;6;6;5;5;5;4;2	Calponin;Calponin-2	CNN2	;;;;;;	8	7	6	6	5	6	4	5	6	5	3	6	4	4	5	3	5	5	4	2	5	3	4	5	3	5	5	4	2	5	3	26.8	24.5	24.5	32.616	298	298;330;309;261;270;179;148;191	0	21.781	By MS/MS	By MS/MS	By MS/MS
B4DFY5;Q02750;A0A8I5KVF6;A0A8I5QJL9;A0A8I5QJ96;A0A8I5KRX5;A0A8I5KYB4;A0A8I5QJC1;A0A8I5KXN4;A0A8I5KYS7;A0A8I5QJP8;Q02750-2;H3BRW9	B4DFY5;Q02750;A0A8I5KVF6;A0A8I5QJL9;A0A8I5QJ96;A0A8I5KRX5;A0A8I5KYB4;A0A8I5QJC1;A0A8I5KXN4;A0A8I5KYS7;A0A8I5QJP8;Q02750-2	14;14;13;13;13;13;13;12;12;12;12;12;2	7;7;7;7;7;7;7;7;7;5;7;5;0	7;7;7;7;7;7;7;7;7;5;7;5;0	Dual specificity mitogen-activated protein kinase kinase 1	MAP2K1	;;;;;;;;;;;	13	14	7	7	14	14	12	11	13	12	13	12	13	7	7	6	6	6	6	6	5	6	7	7	6	6	6	6	6	5	6	34.8	17.5	17.5	41.378	371	371;393;227;252;317;410;417;284;344;345;350;367;217	0	5.672	By MS/MS	By MS/MS	By matching
B4DHS8	B4DHS8	2	1	1		WDR41		1	2	1	1	0	1	1	1	1	2	0	1	1	0	1	1	1	1	1	0	1	1	0	1	1	1	1	1	0	1	1	13.6	8.5	8.5	19.793	176	176	0.0090575	-1.1476		By matching	By matching
H3BRY6;B4DVT3;B4DJL6;Q96SY0-4;Q96SY0-3;Q96SY0;H3BN95;H3BMK7;H3BP17	H3BRY6;B4DVT3;B4DJL6;Q96SY0-4;Q96SY0-3;Q96SY0	4;4;4;4;4;4;1;1;1	4;4;4;4;4;4;1;1;1	4;4;4;4;4;4;1;1;1	von Willebrand factor A domain-containing protein 9	VWA9	;;;;;	9	4	4	4	4	4	4	4	4	4	3	3	2	4	4	4	4	4	4	3	3	2	4	4	4	4	4	4	3	3	2	9.6	9.6	9.6	51.583	468	468;482;554;439;461;518;71;137;154	0	3.5446	By MS/MS	By MS/MS	By MS/MS
B4DJV2;O75390;A0A0C4DGI3;F8VPA1;H0YH82;F8VRI6;F8VPF9;F8W1S4;F8VRP1;F8VX68;H0YIC4;F8W4S1;F8VZK9;F8VX07;F8VWQ5;F8VR34;F8VTT8;F8W642;F8W0J2;F8VU34	B4DJV2;O75390;A0A0C4DGI3	27;27;25;10;10;9;9;9;8;8;8;8;6;6;6;6;6;4;2;2	27;27;25;10;10;9;9;9;8;8;8;8;6;6;6;6;6;4;2;2	25;25;25;10;9;9;9;9;8;8;8;6;6;6;4;4;4;4;0;0	Citrate synthase;Citrate synthase, mitochondrial	CS	;;	20	27	27	25	25	26	23	26	25	22	23	23	25	25	26	23	26	25	22	23	23	25	23	24	22	25	23	21	21	21	23	62.5	62.5	58.7	50.431	453	453;466;400;144;190;140;140;157;117;120;123;178;80;114;132;146;149;66;75;142	0	204.9	By MS/MS	By MS/MS	By MS/MS
B4DKY1;P49589-2;P49589;P49589-3;C9JLN0;E9PRS8;E9PLP0	B4DKY1;P49589-2;P49589;P49589-3	13;13;13;13;1;1;1	13;13;13;13;1;1;1	13;13;13;13;1;1;1	Cysteine--tRNA ligase, cytoplasmic	CARS	;;;	7	13	13	13	13	12	12	13	11	12	12	11	12	13	12	12	13	11	12	12	11	12	13	12	12	13	11	12	12	11	12	19.9	19.9	19.9	84.277	739	739;726;748;831;45;76;128	0	17.45	By MS/MS	By MS/MS	By MS/MS
B4DLN1;P52815;I3L1E8	B4DLN1;P52815	13;7;1	13;7;1	7;7;0	39S ribosomal protein L12, mitochondrial	MRPL12	;	3	13	13	7	12	11	6	13	12	10	12	10	11	12	11	6	13	12	10	12	10	11	7	6	6	7	6	5	7	6	6	30.8	30.8	12.9	48.099	442	442;198;113	0	37.75	By MS/MS	By MS/MS	By MS/MS
F6RU00;B4DQA8;K7EJC8;E9PCW1;O95249;G5E9T8	F6RU00;B4DQA8;K7EJC8;E9PCW1;O95249;G5E9T8	2;2;2;2;2;1	2;2;2;2;2;1	2;2;2;2;2;1	Golgi SNAP receptor complex member 1	GOSR1	;;;;;	6	2	2	2	1	1	1	2	2	2	2	2	2	1	1	1	2	2	2	2	2	2	1	1	1	2	2	2	2	2	2	29.6	29.6	29.6	9.4134	81	81;174;236;248;250;255	0	1.164	By matching	By matching	By matching
B4DQI4;Q96IU4;F8W9U3	B4DQI4;Q96IU4;F8W9U3	4;4;3	4;4;3	4;4;3	Alpha/beta hydrolase domain-containing protein 14B	ABHD14B	;;	3	4	4	4	3	3	3	4	3	3	3	4	4	3	3	3	4	3	3	3	4	4	3	3	3	4	3	3	3	4	4	27.1	27.1	27.1	19.756	188	188;210;208	0	7.7557	By MS/MS	By MS/MS	By MS/MS
D6RE80;B4DQT1;B4DVN3;E7ESC7;Q7L5Y9-3;Q7L5Y9-2;Q7L5Y9	D6RE80;B4DQT1;B4DVN3;E7ESC7;Q7L5Y9-3;Q7L5Y9-2;Q7L5Y9	2;2;2;2;2;2;2	2;2;2;2;2;2;2	2;2;2;2;2;2;2	Macrophage erythroblast attacher	MAEA	;;;;;;	7	2	2	2	2	1	1	1	2	2	2	2	1	2	1	1	1	2	2	2	2	1	2	1	1	1	2	2	2	2	1	13.1	13.1	13.1	20.944	183	183;348;395;434;355;360;396	0	3.1147	By matching	By MS/MS	By matching
B4DR61;P61619;P61619-3;F8W776;Q8TC24;Q9H9S3-2;Q9H9S3-3;Q9H9S3;H7C1Q9;C9JXC6;H7C069;A6NK38;F2Z2C7;A6NIF9;C9JJV4	B4DR61;P61619;P61619-3	10;10;6;4;4;4;4;4;3;3;3;3;3;3;3	10;10;6;4;4;4;4;4;3;3;3;3;3;3;3	10;10;6;4;4;4;4;4;3;3;3;3;3;3;3	Protein transport protein Sec61 subunit alpha isoform 1	SEC61A1	;;	15	10	10	10	9	9	6	10	10	9	10	9	8	9	9	6	10	10	9	10	9	8	9	9	6	10	10	9	10	9	8	22.2	22.2	22.2	52.949	482	482;476;356;410;418;437;454;476;94;101;145;159;162;168;189	0	9.1945	By MS/MS	By MS/MS	By MS/MS
B4DR80;Q9Y6E0-2;Q9Y6E0;H0Y630;Q5JV98;Q5JV99	B4DR80;Q9Y6E0-2;Q9Y6E0;H0Y630;Q5JV98	8;8;8;7;5;3	3;3;3;3;2;1	2;2;2;2;2;1	Serine/threonine-protein kinase 24;Serine/threonine-protein kinase 24 36 kDa subunit;Serine/threonine-protein kinase 24 12 kDa subunit	STK24	;;;;	6	8	3	2	5	4	3	5	6	5	6	6	5	1	1	0	1	2	1	2	2	1	1	1	0	0	2	1	2	2	1	22.3	11.2	7.3	45.835	412	412;431;443;369;209;142	0	9.72	By matching	By matching	By matching
B4DUC8;Q13126;Q13126-4;Q13126-3;Q13126-2;J3QSB7;Q13126-7;Q13126-6;Q13126-5;F2Z2F3;F8WES2;A0A2R8Y4K0;J3KRN1	B4DUC8;Q13126;Q13126-4;Q13126-3;Q13126-2;J3QSB7;Q13126-7;Q13126-6;Q13126-5	9;9;8;8;8;7;7;7;7;4;2;1;1	9;9;8;8;8;7;7;7;7;4;2;1;1	9;9;8;8;8;7;7;7;7;4;2;1;1	S-methyl-5-thioadenosine phosphorylase;Purine nucleoside phosphorylase	MTAP	;;;;;;;;	13	9	9	9	7	6	1	6	7	5	7	7	7	7	6	1	6	7	5	7	7	7	7	6	1	6	7	5	7	7	7	41.7	41.7	41.7	33.186	300	300;283;280;334;346;242;239;293;305;143;50;55;112	0	40.184	By MS/MS	By MS/MS	By matching
B4DXZ6;P51114;P51114-2;E9PFF5;P51114-3;E7EU85;C9JAJ4;C9JZE0;C9JY20;C9J5B4;C9IZ22;H7C4S4	B4DXZ6;P51114;P51114-2;E9PFF5;P51114-3;E7EU85	15;15;14;12;12;11;4;3;3;1;1;1	15;15;14;12;12;11;4;3;3;1;1;1	13;13;12;10;10;9;4;3;3;1;1;1	Fragile X mental retardation syndrome-related protein 1	FXR1	;;;;;	12	15	15	13	14	13	8	14	11	13	12	13	10	14	13	8	14	11	13	12	13	10	12	11	6	12	9	11	10	11	8	30.3	30.3	26.8	68.326	608	608;621;539;490;536;454;151;119;123;75;94;246	0	23.607	By MS/MS	By MS/MS	By MS/MS
B4DY08;G3V4W0;P07910-2;G3V4C1;P07910;G3V2Q1;G3V576;P07910-4;G3V555;G3V575;P07910-3;G3V251;G3V5X6;G3V3K6;B4DSU6;G3V2D6;G3V5V7;A0A0G2JNQ3;O60812;B2RXH8;G3V4M8;A0A0G2JPF8;P0DMR1;B7ZW38;G3V2H6;E5RG71;B3KT61;Q86SE5;Q86SE5-3	B4DY08;G3V4W0;P07910-2;G3V4C1;P07910;G3V2Q1;G3V576;P07910-4;G3V555;G3V575;P07910-3;G3V251	35;34;34;33;33;32;30;30;21;21;20;18;17;17;17;17;16;14;14;14;13;13;13;13;11;2;2;2;2	35;34;34;33;33;32;30;30;21;21;20;18;17;17;17;17;16;14;14;14;13;13;13;13;11;2;2;2;2	35;34;34;33;33;32;30;30;21;21;20;18;17;17;17;17;16;14;14;14;13;13;13;13;11;2;2;2;2	Heterogeneous nuclear ribonucleoproteins C1/C2	HNRNPC	;;;;;;;;;;;	29	35	35	35	31	32	31	31	34	31	30	31	33	31	32	31	31	34	31	30	31	33	31	32	31	31	34	31	30	31	33	69.4	69.4	69.4	31.971	288	288;262;293;292;306;305;231;250;175;187;226;126;117;121;147;214;180;293;293;293;66;293;293;293;54;85;280;291;304	0	181.13	By MS/MS	By MS/MS	By MS/MS
B4DYP1;O94760-2;O94760	B4DYP1;O94760-2;O94760	2;2;2	2;2;2	2;2;2	N(G),N(G)-dimethylarginine dimethylaminohydrolase 1	DDAH1	;;	3	2	2	2	2	2	1	2	2	1	2	2	2	2	2	1	2	2	1	2	2	2	2	2	1	2	2	1	2	2	2	19.5	19.5	19.5	20.535	185	185;182;285	0	5.2457	By MS/MS	By MS/MS	By matching
B4E0T2;P50542-2;P50542;P50542-4;P50542-3;F5H5C0;H0YGT8;F5H432;F5GXX3;F5H205;F5H637;F5H3X7;J3KPV0	B4E0T2;P50542-2;P50542;P50542-4;P50542-3	5;5;5;5;4;2;1;1;1;1;1;1;1	5;5;5;5;4;2;1;1;1;1;1;1;1	5;5;5;5;4;2;1;1;1;1;1;1;1	Peroxisomal targeting signal 1 receptor	PEX5	;;;;	13	5	5	5	3	3	2	3	2	2	3	1	2	3	3	2	3	2	2	3	1	2	3	3	2	3	2	2	3	1	2	12.6	12.6	12.6	73.182	660	660;602;639;654;631;272;31;102;104;114;168;248;410	0	2.9018	By MS/MS	By MS/MS	By MS/MS
Q8NBY1;B4E0Y9;Q9P289;Q9P289-2;Q9P289-3;C9JJV0	Q8NBY1;B4E0Y9;Q9P289;Q9P289-2;Q9P289-3	12;12;12;10;9;2	12;12;12;10;9;2	5;5;5;4;4;0	Serine/threonine-protein kinase 26	STK26	;;;;	6	12	12	5	10	7	6	8	8	8	11	11	11	10	7	6	8	8	8	11	11	11	4	3	2	3	3	2	5	5	5	38.8	38.8	19.9	43.867	392	392;438;416;339;354;79	0	40.625	By MS/MS	By MS/MS	By MS/MS
B5MBZ0;Q9HC35;Q9HC35-2	B5MBZ0;Q9HC35;Q9HC35-2	12;12;11	12;12;11	12;12;11	Echinoderm microtubule-associated protein-like 4	EML4	;;	3	12	12	12	8	9	6	10	8	8	7	8	8	8	9	6	10	8	8	7	8	8	8	9	6	10	8	8	7	8	8	14.7	14.7	14.7	110.18	992	992;981;923	0	12.284	By MS/MS	By MS/MS	By MS/MS
B5MCD7;O43759-2;O43759;A2A283;F8WCE4;O43759-3	B5MCD7;O43759-2;O43759;A2A283;F8WCE4;O43759-3	2;2;2;1;1;1	2;2;2;1;1;1	2;2;2;1;1;1	Synaptogyrin-1	SYNGR1	;;;;;	6	2	2	2	2	2	2	2	2	2	2	2	2	2	2	2	2	2	2	2	2	2	2	2	2	2	2	2	2	2	2	14.2	14.2	14.2	18.465	169	169;191;233;118;144;192	0	1.5873	By MS/MS	By MS/MS	By MS/MS
B5MCF9;O00541;O00541-2;B3KXD6;H7C267;H7BYY8	B5MCF9;O00541;O00541-2;B3KXD6	38;38;36;25;9;3	38;38;36;25;9;3	38;38;36;25;9;3	Pescadillo homolog	PES1	;;;	6	38	38	38	35	36	32	36	34	32	31	31	32	35	36	32	36	34	32	31	31	32	35	36	32	36	34	32	31	31	32	59.2	59.2	59.2	66.077	571	571;588;583;449;194;135	0	131.28	By MS/MS	By MS/MS	By MS/MS
B5MD17;J3KS05;P83916;K7ELA4;C9JWS9	B5MD17;J3KS05;P83916;K7ELA4;C9JWS9	6;6;6;4;3	5;5;5;3;3	5;5;5;3;3	Chromobox protein homolog 1	CBX1	;;;;	5	6	5	5	3	2	3	4	4	3	5	4	4	2	1	2	3	3	2	4	3	3	2	1	2	3	3	2	4	3	3	52.4	42.9	42.9	19.325	168	168;173;185;138;110	0	4.4007	By MS/MS	By MS/MS	By MS/MS
B5MDE0;Q96AA3	B5MDE0;Q96AA3	2;2	2;2	2;2	Protein RFT1 homolog	RFT1	;	2	2	2	2	2	1	1	1	1	1	1	1	1	2	1	1	1	1	1	1	1	1	2	1	1	1	1	1	1	1	1	3.6	3.6	3.6	55.835	502	502;541	0.0061493	-0.88224	By MS/MS	By matching	By matching
B5MDF5;P62826;J3KQE5;F5H018;B4DV51;H0YFC6;A0A087X0W0	B5MDF5;P62826;J3KQE5;F5H018;B4DV51	28;28;27;24;14;13;1	28;28;27;24;14;13;1	28;28;27;24;14;13;1	GTP-binding nuclear protein Ran	RAN	;;;;	7	28	28	28	28	28	27	27	22	27	25	24	28	28	28	27	27	22	27	25	24	28	28	28	27	27	22	27	25	24	28	59.7	59.7	59.7	26.224	233	233;216;234;198;128;103;53	0	323.31	By MS/MS	By MS/MS	By MS/MS
B7WP74;Q9HCG8	B7WP74;Q9HCG8	4;4	4;4	4;4	Pre-mRNA-splicing factor CWC22 homolog	CWC22	;	2	4	4	4	3	3	1	4	4	3	3	2	2	3	3	1	4	4	3	3	2	2	3	3	1	4	4	3	3	2	2	7.5	7.5	7.5	85.576	745	745;908	0	5.1497	By MS/MS	By MS/MS	By MS/MS
B7WPG3;C9IYN3;V9GYK2;Q8WVV9-5;Q8WVV9-4;Q8WVV9;Q8WVV9-3;Q8WVV9-2;H7C464;C9JJZ7;H7BXH8	B7WPG3;C9IYN3;V9GYK2;Q8WVV9-5;Q8WVV9-4;Q8WVV9	9;9;9;9;9;9;3;3;2;1;1	8;8;8;8;8;8;3;3;1;1;1	8;8;8;8;8;8;3;3;1;1;1	Heterogeneous nuclear ribonucleoprotein L-like	HNRNPLL	;;;;;	11	9	8	8	8	7	4	8	8	7	8	9	6	7	6	3	7	7	6	7	8	5	7	6	3	7	7	6	7	8	5	21.1	19.7	19.7	56.45	508	508;537;542;508;537;542;275;282;133;149;217	0	3.5078	By MS/MS	By MS/MS	By matching
B7Z2Y2;Q14746-2;Q14746	B7Z2Y2;Q14746-2;Q14746	2;2;2	2;2;2	2;2;2	Conserved oligomeric Golgi complex subunit 2	COG2	;;	3	2	2	2	1	1	1	0	2	1	1	1	1	1	1	1	0	2	1	1	1	1	1	1	1	0	2	1	1	1	1	5.3	5.3	5.3	76.078	679	679;737;738	0	2.6529	By matching	By matching	By matching
C9J2P0;H7C061;B7Z306;P51965-2;P51965;A0A087X283;R4GND1;A0A1B0GX65;P51965-3;Q96LR5;Q969T4;R4GN77;C9J180	C9J2P0;H7C061;B7Z306;P51965-2;P51965;A0A087X283;R4GND1;A0A1B0GX65;P51965-3;Q96LR5;Q969T4	3;3;3;3;3;2;2;2;2;2;2;1;1	3;3;3;3;3;2;2;2;2;2;2;1;1	3;3;3;3;3;2;2;2;2;2;2;1;1	Ubiquitin-conjugating enzyme E2 E1;Ubiquitin-conjugating enzyme E2 E2;Ubiquitin-conjugating enzyme E2 E3	UBE2E1;UBE2E2;UBE2E3	;;;;;;;;;;	13	3	3	3	1	2	1	2	2	2	2	3	2	1	2	1	2	2	2	2	3	2	1	2	1	2	2	2	2	3	2	25.2	25.2	25.2	16.21	147	147;151;167;160;193;94;174;175;176;201;207;123;164	0	1.9841	By matching	By matching	By matching
B7Z5N5;Q15796-2;Q15796;P84022-2;P84022;K7EJX0;P84022-3;H3BVD1;P84022-4;H0YMP2;H0YNV1;H0YL71;H0YKE2;H3BP09;K7ERC7;A0A7I2R5A4;H3BQ00;H0YAK7	B7Z5N5;Q15796-2;Q15796;P84022-2;P84022;K7EJX0;P84022-3	5;5;5;4;4;3;3;2;2;1;1;1;1;1;1;1;1;1	5;5;5;4;4;3;3;2;2;1;1;1;1;1;1;1;1;1	2;2;2;1;1;1;1;0;1;0;0;0;0;0;0;0;1;0	Mothers against decapentaplegic homolog;Mothers against decapentaplegic homolog 2;Mothers against decapentaplegic homolog 3	SMAD2;SMAD3	;;;;;;	18	5	5	2	4	4	3	5	4	4	5	5	4	4	4	3	5	4	4	5	5	4	2	2	1	2	2	1	2	2	1	12.8	12.8	5.1	48.669	431	431;437;467;381;425;217;320;213;230;63;84;92;112;114;137;144;156;174	0	0.66844	By MS/MS	By MS/MS	By matching
B7Z6D5;Q96GQ7;A0A087X059;A0A087WYH5	B7Z6D5;Q96GQ7	20;20;7;3	20;20;7;3	20;20;7;3	Probable ATP-dependent RNA helicase DDX27	DDX27	;	4	20	20	20	18	18	14	19	16	14	18	17	13	18	18	14	19	16	14	18	17	13	18	18	14	19	16	14	18	17	13	28.6	28.6	28.6	86.604	765	765;796;275;169	0	25.398	By MS/MS	By MS/MS	By MS/MS
H7C148;B7Z6J7;O75175;A0A2R8Y6N5;A0A2R8Y7Z8;A0A0G2JNJ7;H7C3F5;A0A2H2FJL5	H7C148;B7Z6J7;O75175;A0A2R8Y6N5;A0A2R8Y7Z8;A0A0G2JNJ7;H7C3F5;A0A2H2FJL5	3;3;3;2;2;2;2;2	3;3;3;2;2;2;2;2	3;3;3;2;2;2;2;2	CCR4-NOT transcription complex subunit 3	CNOT3	;;;;;;;	8	3	3	3	2	2	1	2	1	2	2	2	1	2	2	1	2	1	2	2	2	1	2	2	1	2	1	2	2	2	1	7	7	7	48.956	455	455;718;753;20;194;375;571;571	0.00031486	0.22831	By MS/MS	By MS/MS	By MS/MS
B7Z7F3;Q9H6Z4-3;Q9H6Z4-2;Q9H6Z4;K7EIJ4;K7ESQ0;K7EMH9;K7ENJ2;K7EID7;K7ENB9;K7EPW1;K7EN31	B7Z7F3;Q9H6Z4-3;Q9H6Z4-2;Q9H6Z4;K7EIJ4	9;9;9;9;5;2;1;1;1;1;1;1	9;9;9;9;5;2;1;1;1;1;1;1	9;9;9;9;5;2;1;1;1;1;1;1	Ran-binding protein 3	RANBP3	;;;;	12	9	9	9	8	7	4	9	7	7	8	9	8	8	7	4	9	7	7	8	9	8	8	7	4	9	7	7	8	9	8	23.7	23.7	23.7	52.894	494	494;499;562;567;155;122;51;62;73;74;108;171	0	23.882	By MS/MS	By MS/MS	By MS/MS
B7Z7Q6;E9PNF7;P42785;P42785-2;E9PQB5;E9PL85;E9PKN6;E9PLY4;A0A7P0TB23;B3KR26;A0A7P0Z451;E9PNJ1	B7Z7Q6;E9PNF7;P42785;P42785-2;E9PQB5;E9PL85;E9PKN6;E9PLY4;A0A7P0TB23	7;7;7;7;5;5;5;5;5;2;2;1	7;7;7;7;5;5;5;5;5;2;2;1	7;7;7;7;5;5;5;5;5;2;2;1	Lysosomal Pro-X carboxypeptidase	PRCP	;;;;;;;;	12	7	7	7	6	6	3	7	6	5	3	5	3	6	6	3	7	6	5	3	5	3	6	6	3	7	6	5	3	5	3	19.9	19.9	19.9	43.933	391	391;442;496;517;145;147;192;325;332;128;292;163	0	33.652	By MS/MS	By MS/MS	By MS/MS
B7ZC38;Q9NR46;Q9NR46-2;B7ZC39	B7ZC38;Q9NR46;Q9NR46-2	3;3;2;1	3;3;2;1	3;3;2;1	Endophilin-B2	SH3GLB2	;;	4	3	3	3	2	3	1	2	1	1	2	1	0	2	3	1	2	1	1	2	1	0	2	3	1	2	1	1	2	1	0	12	12	12	44.361	400	400;395;404;374	0	1.671	By MS/MS	By MS/MS	By matching
B7ZM99;Q6UB35;A0A087WVM4;H0Y327;Q6UB35-2;Q5JYA8;Q5JYA3;Q4VXM0;Q4VXV2;Q4VXM1	B7ZM99;Q6UB35;A0A087WVM4	39;39;38;11;7;5;5;4;3;2	37;37;36;11;7;5;5;4;3;2	37;37;36;11;7;5;5;4;3;2	Monofunctional C1-tetrahydrofolate synthase, mitochondrial	MTHFD1L	;;	10	39	37	37	29	32	23	31	33	28	30	33	27	27	30	22	29	31	26	29	32	26	27	30	22	29	31	26	29	32	26	42.4	41.4	41.4	105.89	979	979;978;913;332;275;108;114;92;96;57	0	56.073	By MS/MS	By MS/MS	By MS/MS
B8ZZF8;Q9Y4Y9	B8ZZF8;Q9Y4Y9	2;2	2;2	2;2	U6 snRNA-associated Sm-like protein LSm5	LSM5	;	2	2	2	2	2	1	1	2	2	2	2	0	0	2	1	1	2	2	2	2	0	0	2	1	1	2	2	2	2	0	0	37.5	37.5	37.5	7.0202	64	64;91	0	19.997	By MS/MS	By matching	By MS/MS
B8ZZG1;Q9NZW5;C9J4Q3	B8ZZG1;Q9NZW5	8;8;1	8;8;1	7;7;1	MAGUK p55 subfamily member 6	MPP6	;	3	8	8	7	4	1	2	2	6	4	6	7	3	4	1	2	2	6	4	6	7	3	4	1	2	2	5	4	5	6	3	25.2	25.2	22.4	48.757	428	428;540;307	0	0.85858	By MS/MS	By MS/MS	By matching
B8ZZN6;P63165;B8ZZJ0;B9A032;B8ZZ67;G2XKQ0;P63165-2	B8ZZN6;P63165;B8ZZJ0;B9A032	7;7;6;6;3;3;3	7;7;6;6;3;3;3	7;7;6;6;3;3;3	Small ubiquitin-related modifier 1	SUMO1	;;;	7	7	7	7	7	7	7	6	7	6	5	6	5	7	7	7	6	7	6	5	6	5	7	7	7	6	7	6	5	6	5	37	37	37	16.645	146	146;101;58;77;62;101;76	0	7.6859	By MS/MS	By MS/MS	By MS/MS
B8ZZQ6;P06454-2;P06454;B8ZZA1;B8ZZW7;H7C2N1	B8ZZQ6;P06454-2;P06454;B8ZZA1;B8ZZW7;H7C2N1	10;10;10;7;7;7	10;10;10;7;7;7	10;10;10;7;7;7	Prothymosin alpha;Prothymosin alpha, N-terminally processed;Thymosin alpha-1	PTMA	;;;;;	6	10	10	10	9	7	8	10	4	4	9	9	4	9	7	8	10	4	4	9	9	4	9	7	8	10	4	4	9	9	4	43.9	43.9	43.9	11.758	107	107;110;111;131;136;148	0	60.265	By MS/MS	By MS/MS	By MS/MS
B8ZZX6;Q658P3-4;Q658P3-3;Q658P3;Q658P3-2	B8ZZX6;Q658P3-4;Q658P3-3;Q658P3;Q658P3-2	2;2;2;2;2	2;2;2;2;2	2;2;2;2;2	Metalloreductase STEAP3	STEAP3	;;;;	5	2	2	2	1	1	0	1	2	1	1	2	2	1	1	0	1	2	1	1	2	2	1	1	0	1	2	1	1	2	2	6.1	6.1	6.1	50.628	457	457;456;487;488;498	0.0098177	-1.2077	By matching	By MS/MS
C9J2I0;B8ZZY2;P52594-2;P52594-3;P52594;P52594-4	C9J2I0;B8ZZY2;P52594-2;P52594-3;P52594;P52594-4	2;2;2;2;2;2	2;2;2;2;2;2	2;2;2;2;2;2	Arf-GAP domain and FG repeat-containing protein 1	AGFG1	;;;;;	6	2	2	2	1	1	1	1	1	1	2	1	1	1	1	1	1	1	1	2	1	1	1	1	1	1	1	1	2	1	1	13.9	13.9	13.9	25.396	237	237;541;522;560;562;584	0	25.695	By MS/MS	By MS/MS	By matching
B9A067;Q16891-2;Q16891-4;Q16891;Q16891-3;C9J406;H7C463;D6RAW4	B9A067;Q16891-2;Q16891-4;Q16891;Q16891-3;C9J406;H7C463	59;59;59;59;57;55;52;8	59;59;59;59;57;55;52;8	59;59;59;59;57;55;52;8	MICOS complex subunit MIC60	IMMT	;;;;;;	8	59	59	59	53	49	44	52	49	46	53	54	46	53	49	44	52	49	46	53	54	46	53	49	44	52	49	46	53	54	46	68.1	68.1	68.1	78.973	711	711;747;757;758;726;659;613;147	0	276.53	By MS/MS	By MS/MS	By MS/MS
B9ZVT1;Q8IXT5;E5RHG1;E5RJ83;E5RJV8	B9ZVT1;Q8IXT5	10;10;1;1;1	10;10;1;1;1	10;10;1;1;1	RNA-binding protein 12B	RBM12B	;	5	10	10	10	7	7	5	10	8	10	7	9	10	7	7	5	10	8	10	7	9	10	7	7	5	10	8	10	7	9	10	16.6	16.6	16.6	102.7	881	881;1001;122;143;149	0.0021154	-0.48638	By MS/MS	By MS/MS	By MS/MS
C9IZ04;Q9NY27;Q9NY27-2;Q9NY27-3;F8WCA1;C9IZF4;F8WDK3;H7C559	C9IZ04;Q9NY27;Q9NY27-2;Q9NY27-3;F8WCA1	6;6;4;4;3;2;1;1	6;6;4;4;3;2;1;1	6;6;4;4;3;2;1;1	Serine/threonine-protein phosphatase 4 regulatory subunit 2	PPP4R2	;;;;	8	6	6	6	5	3	2	6	5	6	6	5	4	5	3	2	6	5	6	6	5	4	5	3	2	6	5	6	6	5	4	38.1	38.1	38.1	25.621	226	226;417;360;361;116;69;62;143	0	8.0895	By MS/MS	By MS/MS	By matching
C9JRU6;C9J0B2;C9J8R4;C9JVE2;Q96GG9	C9JRU6;C9J0B2;C9J8R4;C9JVE2;Q96GG9	2;2;2;2;2	2;2;2;2;2	2;2;2;2;2	DCN1-like protein;DCN1-like protein 1	DCUN1D1	;;;;	5	2	2	2	2	1	0	1	1	0	1	1	1	2	1	0	1	1	0	1	1	1	2	1	0	1	1	0	1	1	1	38.7	38.7	38.7	8.7797	75	75;92;128;244;259	0	6.4293	By MS/MS	By matching
C9J0F2	C9J0F2	3	1	1		PCMT1		1	3	1	1	2	2	0	2	2	2	1	2	3	0	0	0	0	0	0	0	0	1	0	0	0	0	0	0	0	0	1	37.5	11.5	11.5	10.38	96	96	0.0072759	-0.93626	By matching	By matching
C9J0I9;Q86WB0;Q86WB0-3;Q86WB0-2;F8WAU5	C9J0I9;Q86WB0;Q86WB0-3;Q86WB0-2	3;3;2;2;1	3;3;2;2;1	3;3;2;2;1	Nuclear-interacting partner of ALK	ZC3HC1	;;;	5	3	3	3	1	3	2	3	3	1	3	3	2	1	3	2	3	3	1	3	3	2	1	3	2	3	3	1	3	3	2	11.3	11.3	11.3	50.562	459	459;502;431;481;95	0	11.256	By matching	By MS/MS	By matching
C9J0J7;G5E9Q6;P35080-2;C9JQ45	C9J0J7;G5E9Q6;P35080-2	5;5;5;2	5;5;5;2	3;3;3;0	Profilin;Profilin-2	PFN2	;;	4	5	5	3	5	4	4	5	4	4	5	5	2	5	4	4	5	4	4	5	5	2	3	2	2	3	3	3	3	3	1	61.5	61.5	31.9	9.8402	91	91;188;140;110	0	16.906	By MS/MS	By MS/MS	By MS/MS
C9J0K6;P30626-3;P30626-2;P30626;B4DHQ6	C9J0K6;P30626-3;P30626-2;P30626;B4DHQ6	11;11;11;11;6	11;11;11;11;6	11;11;11;11;6	Sorcin	SRI	;;;;	5	11	11	11	10	7	7	9	9	9	9	9	8	10	7	7	9	9	9	9	9	8	10	7	7	9	9	9	9	9	8	58.7	58.7	58.7	17.605	155	155;180;183;198;158	0	18.266	By MS/MS	By MS/MS	By MS/MS
C9J126;P19022-2;P19022;C9JMH2;A0A6Q8PF58;A0A6Q8PHJ8;A0A6Q8PG20;C9J8J8	C9J126;P19022-2;P19022;C9JMH2;A0A6Q8PF58;A0A6Q8PHJ8	6;6;6;4;4;3;1;1	6;6;6;4;4;3;1;1	6;6;6;4;4;3;1;1	Cadherin-2	CDH2	;;;;;	8	6	6	6	3	3	2	4	3	3	5	3	4	3	3	2	4	3	3	5	3	4	3	3	2	4	3	3	5	3	4	17.1	17.1	17.1	90.672	821	821;875;906;691;733;394;161;191	0	23.059	By MS/MS	By MS/MS	By MS/MS
C9J2Y9;P30876;C9J4M6	C9J2Y9;P30876;C9J4M6	27;27;25	27;27;25	27;27;25	DNA-directed RNA polymerase;DNA-directed RNA polymerase II subunit RPB2	POLR2B	;;	3	27	27	27	24	24	17	24	22	23	16	23	22	24	24	17	24	22	23	16	23	22	24	24	17	24	22	23	16	23	22	29.7	29.7	29.7	133.06	1167	1167;1174;1067	0	94.298	By MS/MS	By MS/MS	By MS/MS
C9J384;Q9BQ75-2;Q9BQ75;H7C515	C9J384;Q9BQ75-2;Q9BQ75	5;5;5;1	5;5;5;1	5;5;5;1	Protein CMSS1	CMSS1	;;	4	5	5	5	4	4	3	4	4	3	3	3	3	4	4	3	4	4	3	3	3	3	4	4	3	4	4	3	3	3	3	22.7	22.7	22.7	26.228	225	225;261;279;82	0	0.61846	By MS/MS	By MS/MS	By MS/MS
C9J6L2;C9JDH9;C9JCC0;C9J232;H7C279	C9J6L2;C9JDH9;C9JCC0;C9J232;H7C279	6;5;5;5;5	1;0;0;0;0	1;0;0;0;0		STK25	;;;;	5	6	1	1	4	3	3	4	3	4	4	4	5	0	0	0	0	0	0	0	0	1	0	0	0	0	0	0	0	0	1	49.1	6.8	6.8	18.11	161	161;148;163;177;247	0.0075428	-0.96787	By matching	By matching	By matching
C9J712;P35080;C9J2N0	C9J712;P35080;C9J2N0	3;3;2	1;1;1	1;1;1	Profilin-2;Profilin	PFN2	;;	3	3	1	1	3	2	3	3	2	2	3	3	1	1	0	1	1	1	1	1	1	0	1	0	1	1	1	1	1	1	0	41.8	12.1	12.1	9.7982	91	91;140;125	0.0090652	-1.1441	By matching	By matching	By matching
C9J8Q5;P51649;P51649-2;A0A5F9ZI23;A0A5F9ZH05;A0A5F9ZH98	C9J8Q5;P51649;P51649-2;A0A5F9ZI23	4;4;4;2;1;1	4;4;4;2;1;1	4;4;4;2;1;1	Succinate-semialdehyde dehydrogenase, mitochondrial	ALDH5A1	;;;	6	4	4	4	3	3	3	4	4	2	3	3	3	3	3	3	4	4	2	3	3	3	3	3	3	4	4	2	3	3	3	10.3	10.3	10.3	53.867	507	507;535;548;408;99;229	0	7.7458	By MS/MS	By MS/MS	By MS/MS
C9J8Z4;Q969P0-3;Q969P0	C9J8Z4;Q969P0-3;Q969P0	3;3;3	3;3;3	3;3;3	Immunoglobulin superfamily member 8	IGSF8	;;	3	3	3	3	3	2	2	2	1	2	2	1	1	3	2	2	2	1	2	2	1	1	3	2	2	2	1	2	2	1	1	13.3	13.3	13.3	32.284	301	301;526;613	0	3.9022	By matching	By matching	By matching
C9J9V0;Q5THK1-3;Q5THK1-2;Q5THK1-4;Q5THK1	C9J9V0;Q5THK1-3;Q5THK1-2;Q5THK1-4;Q5THK1	2;2;2;2;2	2;2;2;2;2	2;2;2;2;2	Protein PRR14L	PRR14L	;;;;	5	2	2	2	1	1	1	2	1	2	2	1	2	1	1	1	2	1	2	2	1	2	1	1	1	2	1	2	2	1	2	15	15	15	19.347	180	180;1239;2006;2149;2151	0	1.1861	By MS/MS	By MS/MS	By matching
C9JA08;Q96D46;C9J0B9;C9IZW9;C9K0C2;C9IY70	C9JA08;Q96D46	15;15;4;3;3;2	15;15;4;3;3;2	15;15;4;3;3;2	60S ribosomal export protein NMD3	NMD3	;	6	15	15	15	10	10	9	11	13	12	11	11	9	10	10	9	11	13	12	11	11	9	10	10	9	11	13	12	11	11	9	45	45	45	60.125	529	529;503;218;155;162;98	0	51.789	By MS/MS	By MS/MS	By MS/MS
C9JA28;Q9UNL2;Q9UNL2-2;C9J365	C9JA28;Q9UNL2;Q9UNL2-2;C9J365	2;2;2;1	2;2;2;1	2;2;2;1	Translocon-associated protein subunit gamma	SSR3	;;;	4	2	2	2	2	2	2	2	2	2	2	1	2	2	2	2	2	2	2	2	1	2	2	2	2	2	2	2	2	1	2	13.2	13.2	13.2	20.161	174	174;185;198;133	0	10.599	By MS/MS	By matching	By MS/MS
C9JBI3;P78330;A0A1D5RMN5;C9JEJ7;F8WD74	C9JBI3;P78330	7;7;1;1;1	7;7;1;1;1	7;7;1;1;1	Phosphoserine phosphatase	PSPH	;	5	7	7	7	6	7	1	7	7	6	5	6	6	6	7	1	7	7	6	5	6	6	6	7	1	7	7	6	5	6	6	43.9	43.9	43.9	20.745	187	187;225;10;46;90	0	6.3104	By MS/MS	By MS/MS	By matching
C9JCC6;Q14919;Q14919-2;E9PNC7;E9PQX9;E9PMW2	C9JCC6;Q14919;Q14919-2;E9PNC7;E9PQX9	4;4;4;3;3;1	4;4;4;3;3;1	4;4;4;3;3;1	Dr1-associated corepressor	DRAP1	;;;;	6	4	4	4	3	3	3	4	4	2	4	4	2	3	3	3	4	4	2	4	4	2	3	3	3	4	4	2	4	4	2	18.9	18.9	18.9	23.205	212	212;205;211;155;185;161	0.0024017	-0.54743	By MS/MS	By MS/MS	By matching
C9JG97;C9JEH3;Q13685;C9JTS3;H7C0R2	C9JG97;C9JEH3;Q13685;C9JTS3	10;10;10;5;4	10;10;10;5;4	10;10;10;5;4	Angio-associated migratory cell protein	AAMP	;;;	5	10	10	10	9	9	10	8	8	10	9	8	10	9	9	10	8	8	10	9	8	10	9	9	10	8	8	10	9	8	10	26.5	26.5	26.5	44.693	415	415;435;434;200;189	0	49.074	By MS/MS	By MS/MS	By MS/MS
C9JFE4;Q13098-5;Q13098;Q13098-7;A0A096LP07;A0A096LPJ3;A8K070;Q13098-6;J3KSA5;J3QLT0;J3KRJ4;J3QS88;J3KTB0;J3QQX0;J3QS84;J3QLE8;J3QL53;J3KRE8	C9JFE4;Q13098-5;Q13098;Q13098-7;A0A096LP07;A0A096LPJ3;A8K070;Q13098-6	21;21;21;21;20;20;20;14;9;8;8;6;6;3;3;3;3;3	21;21;21;21;20;20;20;14;9;8;8;6;6;3;3;3;3;3	21;21;21;21;20;20;20;14;9;8;8;6;6;3;3;3;3;3	COP9 signalosome complex subunit 1	GPS1	;;;;;;;	18	21	21	21	21	19	18	17	20	17	20	18	16	21	19	18	17	20	17	20	18	16	21	19	18	17	20	17	20	18	16	49	49	49	53.371	471	471;487;491;527;486;490;526;549;210;168;253;134;139;79;101;166;168;186	0	76.78	By MS/MS	By MS/MS	By MS/MS
C9JFR7;P99999;CON__P62894	C9JFR7;P99999	11;11;4	11;11;4	11;11;4	Cytochrome c	CYCS	;	3	11	11	11	11	8	8	11	8	9	8	8	7	11	8	8	11	8	9	8	8	7	11	8	8	11	8	9	8	8	7	68.3	68.3	68.3	11.333	101	101;105;105	0	28.521	By MS/MS	By MS/MS	By MS/MS
C9JIF9;P13798;H7C1U0;H7C393;C9JLK2;H0YFE5;F8WEH5	C9JIF9;P13798;H7C1U0;H7C393	10;10;6;5;3;1;1	10;10;6;5;3;1;1	10;10;6;5;3;1;1	Acylamino-acid-releasing enzyme	APEH	;;;	7	10	10	10	9	8	6	9	7	7	10	6	7	9	8	6	9	7	7	10	6	7	9	8	6	9	7	7	10	6	7	18	18	18	81.673	737	737;732;308;284;232;47;50	0	18.089	By MS/MS	By MS/MS	By MS/MS
C9JIK8;Q9Y4P1-6;Q9Y4P1;Q9Y4P1-2;Q9Y4P1-3;Q9Y4P1-4;C9J1C1;F2Z2K8;H0Y2Y0	C9JIK8;Q9Y4P1-6;Q9Y4P1;Q9Y4P1-2;Q9Y4P1-3;Q9Y4P1-4	6;6;6;6;4;4;2;2;1	6;6;6;6;4;4;2;2;1	6;6;6;6;4;4;2;2;1	Cysteine protease ATG4B	ATG4B	;;;;;	9	6	6	6	6	6	2	5	5	6	5	6	5	6	6	2	5	5	6	5	6	5	6	6	2	5	5	6	5	6	5	38.8	38.8	38.8	24.833	219	219;380;393;468;280;331;66;88;76	0	12.273	By MS/MS	By MS/MS	By MS/MS
C9JJ19;P82930	C9JJ19;P82930	7;7	7;7	7;7	28S ribosomal protein S34, mitochondrial	MRPS34	;	2	7	7	7	6	6	0	7	5	4	5	6	5	6	6	0	7	5	4	5	6	5	6	6	0	7	5	4	5	6	5	32.4	32.4	32.4	26.332	225	225;218	0	6.5891	By MS/MS	By MS/MS
C9JJU7;Q9NSI2-2;Q9NSI2	C9JJU7;Q9NSI2-2;Q9NSI2	2;2;2	2;2;2	2;2;2	Protein FAM207A	FAM207A	;;	3	2	2	2	1	2	1	2	2	1	1	2	2	1	2	1	2	2	1	1	2	2	1	2	1	2	2	1	1	2	2	12.8	12.8	12.8	22.217	203	203;215;230	0	0.68361	By MS/MS	By matching	By matching
C9JLU1;P52434;P52434-4;P52434-3;P52434-2;P52434-5	C9JLU1;P52434;P52434-4;P52434-3;P52434-2	7;7;6;4;4;1	7;7;6;4;4;1	7;7;6;4;4;1	DNA-directed RNA polymerases I, II, and III subunit RPABC3	POLR2H	;;;;	6	7	7	7	6	7	3	7	7	7	7	6	5	6	7	3	7	7	7	7	6	5	6	7	3	7	7	7	7	6	5	46.6	46.6	46.6	16.925	148	148;150;175;114;122;86	0	66.616	By MS/MS	By MS/MS	By MS/MS
C9JM79	C9JM79	3	1	1		PPIG		1	3	1	1	3	3	2	3	3	2	3	3	2	1	1	1	1	1	1	1	1	1	1	1	1	1	1	1	1	1	1	7.8	2.3	2.3	55.978	487	487	0.0085616	-1.0908	By matching	By MS/MS	By matching
C9JMN1;Q96SB8;Q96SB8-2;A0A0A0MRY1	C9JMN1;Q96SB8;Q96SB8-2;A0A0A0MRY1	5;5;5;4	5;5;5;4	5;5;5;4	Structural maintenance of chromosomes protein 6	SMC6	;;;	4	5	5	5	4	5	3	3	3	4	1	1	3	4	5	3	3	3	4	1	1	3	4	5	3	3	3	4	1	1	3	6.9	6.9	6.9	84.519	740	740;1091;1117;445	0	1.7115	By MS/MS	By MS/MS	By matching
C9JNK6;O75431-2;O75431;C9JAZ1	C9JNK6;O75431-2;O75431;C9JAZ1	5;5;5;3	5;5;5;3	5;5;5;3	Metaxin-2	MTX2	;;;	4	5	5	5	5	3	0	5	3	3	4	4	4	5	3	0	5	3	3	4	4	4	5	3	0	5	3	3	4	4	4	30.4	30.4	30.4	23.643	207	207;253;263;229	0	9.4832	By MS/MS	By MS/MS
C9JPQ6;Q9BYB4-2;Q9BYB4	C9JPQ6;Q9BYB4-2;Q9BYB4	2;2;2	2;2;2	2;2;2	Guanine nucleotide-binding protein subunit beta-like protein 1	GNB1L	;;	3	2	2	2	1	0	1	1	1	0	2	1	0	1	0	1	1	1	0	2	1	0	1	0	1	1	1	0	2	1	0	19.4	19.4	19.4	9.9103	93	93;212;327	0	0.91157	By MS/MS		By matching
C9JQ41;H7C525;Q4VC31;C9JBU9	C9JQ41;H7C525;Q4VC31	4;4;4;1	4;4;4;1	4;4;4;1	Coiled-coil domain-containing protein 58	CCDC58	;;	4	4	4	4	3	4	3	3	3	4	3	4	3	3	4	3	3	3	4	3	4	3	3	4	3	3	3	4	3	4	3	35.4	35.4	35.4	15.296	130	130;141;144;53	0.0015352	-0.20861	By MS/MS	By matching	By matching
C9JQV0;Q9BRJ6;H7C0T1;H7C2R9	C9JQV0;Q9BRJ6;H7C0T1;H7C2R9	2;2;1;1	2;2;1;1	2;2;1;1	Uncharacterized protein C7orf50	C7orf50	;;;	4	2	2	2	2	1	1	2	1	1	2	1	1	2	1	1	2	1	1	2	1	1	2	1	1	2	1	1	2	1	1	28.6	28.6	28.6	21.883	192	192;194;162;179	0	2.027	By MS/MS	By matching	By MS/MS
C9JRZ6;Q9NX63;F8WAR4;A0A286YEX5	C9JRZ6;Q9NX63;F8WAR4	15;15;11;7	15;15;11;7	15;15;11;7	MICOS complex subunit MIC19	CHCHD3	;;	4	15	15	15	15	14	4	13	13	12	15	14	13	15	14	4	13	13	12	15	14	13	15	14	4	13	13	12	15	14	13	55.6	55.6	55.6	26.753	232	232;227;241;101	0	43.91	By MS/MS	By MS/MS	By matching
C9JUN5;J3KR35;Q8WUD4;S4R331	C9JUN5;J3KR35;Q8WUD4;S4R331	3;3;3;2	3;3;3;2	3;3;3;2	Coiled-coil domain-containing protein 12	CCDC12	;;;	4	3	3	3	3	2	2	3	3	2	3	2	2	3	2	2	3	3	2	3	2	2	3	2	2	3	3	2	3	2	2	48.3	48.3	48.3	10.545	89	89;179;166;81	0	2.8541	By matching	By MS/MS	By MS/MS
C9JWF7	C9JWF7	2	1	1		SRPK2		1	2	1	1	1	1	0	0	0	1	1	2	0	0	0	0	0	0	0	0	1	0	0	0	0	0	0	0	0	1	0	11.3	7.8	7.8	25.864	231	231	0.0090806	-1.1302	By matching	By matching
C9JX88;P35998;P35998-2;C9JLS9	C9JX88;P35998;P35998-2	32;32;20;11	32;32;20;11	32;32;20;11	26S protease regulatory subunit 7	PSMC2	;;	4	32	32	32	30	29	28	26	29	26	29	29	27	30	29	28	26	29	26	29	29	27	30	29	28	26	29	26	29	29	27	70	70	70	48.263	430	430;433;296;130	0	152.18	By MS/MS	By MS/MS	By MS/MS
C9JYM0;O75817	C9JYM0;O75817	3;3	3;3	3;3	Ribonuclease P protein subunit p20	POP7	;	2	3	3	3	1	1	2	2	3	1	1	1	1	1	1	2	2	3	1	1	1	1	1	1	2	2	3	1	1	1	1	24.8	24.8	24.8	15.324	137	137;140	0	0.3499	By matching	By matching	By matching
C9JYQ9;H0Y8C2;Q6P5R6	C9JYQ9;H0Y8C2;Q6P5R6	8;8;8	6;6;6	6;6;6	60S ribosomal protein L22-like 1	RPL22L1	;;	3	8	6	6	8	8	8	8	7	8	8	8	7	6	6	6	6	5	6	6	6	5	6	6	6	6	5	6	6	6	5	56.2	48.8	48.8	14.478	121	121;142;122	0	66.47	By MS/MS	By MS/MS	By MS/MS
CON__A2I7N0	CON__A2I7N0	14	4	3				1	14	4	3	13	11	14	13	10	14	13	9	13	3	2	4	3	2	4	3	1	3	2	1	3	2	1	3	2	0	2	29.9	11.7	9.2	46.311	411	411	0	7.5308	By MS/MS	By matching	By MS/MS
CON__A2I7N1	CON__A2I7N1	11	2	2				1	11	2	2	11	10	10	11	9	11	11	11	10	2	1	1	2	1	2	2	2	1	2	1	1	2	1	2	2	2	1	21.9	4.9	4.9	46.397	411	411	0	3.0619	By MS/MS	By MS/MS	By MS/MS
CON__A2I7N3	CON__A2I7N3	15	4	4				1	15	4	4	13	12	14	12	12	15	15	10	15	3	2	4	3	3	4	4	2	4	3	2	4	3	3	4	4	2	4	26.4	7	7	46.941	417	417	0	15.031	By MS/MS	By MS/MS	By MS/MS
CON__ENSEMBL:ENSBTAP00000006074	CON__ENSEMBL:ENSBTAP00000006074	3	3	1				1	3	3	1	0	0	3	1	0	3	1	1	3	0	0	3	1	0	3	1	1	3	0	0	1	0	0	1	1	1	1	5	5	1.9	80.674	747	747	0	7.3371			By MS/MS
CON__ENSEMBL:ENSBTAP00000007350;A0A140TA49;A0A140TA44;A0A140TA32;A0A0G2JPR0;P0C0L4-2;P0C0L4;F5GXS0;A0A140TA29;A0A0G2JL54;P0C0L5;A0A3B3ISA6	CON__ENSEMBL:ENSBTAP00000007350	39;4;4;4;4;4;4;3;3;3;3;1	39;4;4;4;4;4;4;3;3;3;3;1	7;0;0;0;0;0;0;0;0;0;0;0				12	39	39	7	22	13	32	18	10	33	28	5	33	22	13	32	18	10	33	28	5	33	4	2	5	2	1	5	4	1	6	32.2	32.2	8.9	192.99	1742	1742;1698;1698;1698;1744;1698;1744;1698;1698;1698;1744;1296	0	104.63	By MS/MS	By matching	By MS/MS
CON__ENSEMBL:ENSBTAP00000011227	CON__ENSEMBL:ENSBTAP00000011227	4	2	2				1	4	2	2	2	1	4	1	1	4	3	1	3	0	0	2	0	0	2	2	0	1	0	0	2	0	0	2	2	0	1	47.4	39.4	39.4	14.629	137	137	0	29.044	By matching	By matching	By MS/MS
CON__ENSEMBL:ENSBTAP00000013050	CON__ENSEMBL:ENSBTAP00000013050	4	4	3				1	4	4	3	0	1	4	3	2	4	2	1	4	0	1	4	3	2	4	2	1	4	0	1	3	2	2	3	2	1	3	12.8	12.8	10.6	51.988	452	452	0	12.929		By matching	By MS/MS
CON__ENSEMBL:ENSBTAP00000014147	CON__ENSEMBL:ENSBTAP00000014147	5	5	5				1	5	5	5	5	3	3	5	3	5	5	0	5	5	3	3	5	3	5	5	0	5	5	3	3	5	3	5	5	0	5	57.5	57.5	57.5	11.756	113	113	0	24.608	By MS/MS	By matching	By matching
CON__ENSEMBL:ENSBTAP00000016046;P23142;B1AHL2;P23142-2;P23142-3;P23142-4;B1AHM7;B1AHN3;B1AHM8;H7C1M6;B1AHM9	CON__ENSEMBL:ENSBTAP00000016046	15;6;4;4;4;4;1;1;1;1;1	15;6;4;4;4;4;1;1;1;1;1	15;6;4;4;4;4;1;1;1;1;1				11	15	15	15	10	8	15	12	6	15	13	5	12	10	8	15	12	6	15	13	5	12	10	8	15	12	6	15	13	5	12	32.2	32.2	32.2	77.456	706	706;703;721;566;601;683;139;172;181;183;189	0	108.26	By MS/MS	By MS/MS	By MS/MS
CON__ENSEMBL:ENSBTAP00000018229;D6RF35;P02774;P02774-3;P02774-2;D6RBJ7;D6RF20	CON__ENSEMBL:ENSBTAP00000018229	44;9;9;9;7;6;2	5;0;0;0;0;0;0	5;0;0;0;0;0;0				7	44	5	5	37	19	44	37	22	41	43	23	43	5	1	5	4	1	4	5	2	5	5	1	5	4	1	4	5	2	5	72.4	8	8	53.661	475	475;476;474;493;352;348;145	0	47.803	By MS/MS	By matching	By MS/MS
CON__ENSEMBL:ENSBTAP00000018574;P05546	CON__ENSEMBL:ENSBTAP00000018574	15;2	15;2	15;2				2	15	15	15	10	5	13	11	4	15	13	2	14	10	5	13	11	4	15	13	2	14	10	5	13	11	4	15	13	2	14	40.5	40.5	40.5	55.207	496	496;499	0	58.234	By MS/MS	By matching	By MS/MS
CON__ENSEMBL:ENSBTAP00000023402	CON__ENSEMBL:ENSBTAP00000023402	4	4	4				1	4	4	4	2	0	3	3	1	4	3	1	4	2	0	3	3	1	4	3	1	4	2	0	3	3	1	4	3	1	4	12.2	12.2	12.2	46.017	411	411	0	2.6768	By matching		By MS/MS
CON__ENSEMBL:ENSBTAP00000024146;F8W7L3;P20742;P20742-2;F5GXY0	CON__ENSEMBL:ENSBTAP00000024146	96;3;3;2;1	96;3;3;2;1	88;0;1;0;1				5	96	96	88	83	60	93	83	60	92	84	58	90	83	60	93	83	60	92	84	58	90	76	52	86	76	53	84	77	52	83	63.4	63.4	60.5	164.34	1477	1477;168;1482;1268;144	0	323.31	By MS/MS	By MS/MS	By MS/MS
CON__ENSEMBL:ENSBTAP00000024462	CON__ENSEMBL:ENSBTAP00000024462	13	1	1				1	13	1	1	9	5	13	9	6	12	13	4	13	0	0	1	0	0	1	1	0	1	0	0	1	0	0	1	1	0	1	48.9	2.6	2.6	46.543	419	419	0.0093168	-1.1705	By matching	By matching	By matching
CON__ENSEMBL:ENSBTAP00000024466	CON__ENSEMBL:ENSBTAP00000024466	15	15	3				1	15	15	3	12	6	15	11	7	14	15	4	14	12	6	15	11	7	14	15	4	14	3	1	3	2	1	3	3	0	2	63.3	63.3	21.2	43.9	401	401	0	104.72	By MS/MS	By MS/MS	By MS/MS
CON__ENSEMBL:ENSBTAP00000032840;A8MUN2	CON__ENSEMBL:ENSBTAP00000032840	19;2	19;2	17;0				2	19	19	17	7	11	15	6	9	18	7	10	14	7	11	15	6	9	18	7	10	14	7	10	14	6	8	16	6	10	13	32.2	32.2	29.2	92.273	825	825;828	0	77.877	By matching	By MS/MS	By MS/MS
CON__ENSEMBL:ENSBTAP00000033053	CON__ENSEMBL:ENSBTAP00000033053	5	3	3				1	5	3	3	2	1	4	1	1	4	1	1	5	0	0	2	0	0	2	0	0	3	0	0	2	0	0	2	0	0	3	46.8	38.8	38.8	14.759	139	139	0	23.65	By matching	By matching	By MS/MS
CON__ENSEMBL:ENSBTAP00000037665	CON__ENSEMBL:ENSBTAP00000037665	6	6	6				1	6	6	6	6	1	6	2	1	6	3	2	6	6	1	6	2	1	6	3	2	6	6	1	6	2	1	6	3	2	6	15.9	15.9	15.9	65.19	578	578	0	12.685	By matching	By matching	By MS/MS
CON__ENSEMBL:ENSBTAP00000038253;CON__REFSEQ:XP_932229	CON__ENSEMBL:ENSBTAP00000038253	14;1	1;0	1;0				2	14	1	1	11	12	13	13	12	12	10	12	13	0	0	0	0	0	0	0	1	0	0	0	0	0	0	0	0	1	0	17.5	1.8	1.8	63.165	606	606;345	0	2.2206	By matching	By matching	By matching
CON__ENSEMBL:ENSBTAP00000038329	CON__ENSEMBL:ENSBTAP00000038329	2	1	1				1	2	1	1	2	2	2	2	2	2	2	2	2	1	1	1	1	1	1	1	1	1	1	1	1	1	1	1	1	1	1	27.5	15	15	8.5787	80	80	0	7.8171	By MS/MS	By MS/MS	By MS/MS
CON__O76013;O76013-2;O76013	CON__O76013;O76013-2;O76013	2;2;2	1;1;1	1;1;1	Keratin, type I cuticular Ha6	KRT36	;;	3	2	1	1	1	1	1	0	1	1	0	1	2	0	0	0	0	0	0	0	0	1	0	0	0	0	0	0	0	0	1	4.1	2.6	2.6	52.247	467	467;417;467	0	1.8761	By matching	By matching	By matching
CON__O76014;O76014	CON__O76014;O76014	3;3	1;1	1;1	Keratin, type I cuticular Ha7	KRT37	;	2	3	1	1	1	1	2	0	1	2	0	1	3	0	0	1	0	0	1	0	0	1	0	0	1	0	0	1	0	0	1	4.9	1.7	1.7	53.12	471	471;449	0.0083646	-1.0196	By matching	By matching	By MS/MS
CON__O95678;O95678	CON__O95678;O95678	14;14	2;2	2;2	Keratin, type II cytoskeletal 75	KRT75	;	2	14	2	2	9	10	10	10	11	14	9	10	13	1	2	1	0	1	2	2	0	2	1	2	1	0	1	2	2	0	2	15.8	2.2	2.2	59.504	551	551;551	0.0015361	-0.20727	By matching	By matching	By matching
CON__P00735;E9PIT3;P00734;C9JV37	CON__P00735	20;2;2;1	20;2;2;1	20;2;2;1				4	20	20	20	13	5	18	12	7	19	15	6	19	13	5	18	12	7	19	15	6	19	13	5	18	12	7	19	15	6	19	40.8	40.8	40.8	70.505	625	625;583;622;324	0	47.563	By MS/MS	By matching	By MS/MS
CON__P00978	CON__P00978	13	13	13				1	13	13	13	11	8	11	10	6	13	12	6	13	11	8	11	10	6	13	12	6	13	11	8	11	10	6	13	12	6	13	34.1	34.1	34.1	39.234	352	352	0	89.41	By MS/MS	By MS/MS	By MS/MS
CON__P01030	CON__P01030	34	2	2				1	34	2	2	18	11	29	16	9	30	25	4	28	0	0	2	0	0	2	1	0	1	0	0	2	0	0	2	1	0	1	25.8	2.5	2.5	192.79	1741	1741	0	7.405	By matching	By matching	By MS/MS
CON__P01045-1	CON__P01045-1	20	2	1				1	20	2	1	9	8	18	13	7	19	17	7	18	1	0	2	1	1	2	2	0	2	0	0	1	0	1	1	1	0	1	29.4	4.7	1.9	68.709	619	619	0	11.022	By MS/MS	By matching	By MS/MS
CON__P01966;G3V1N2;A0A2R8Y7C0;P69905;P02008	CON__P01966	13;4;4;4;1	13;4;4;4;1	13;4;4;4;1				5	13	13	13	10	8	13	11	9	12	11	10	11	10	8	13	11	9	12	11	10	11	10	8	13	11	9	12	11	10	11	94.4	94.4	94.4	15.184	142	142;110;134;142;142	0	100.37	By MS/MS	By MS/MS	By MS/MS
CON__P02533;P02533;CON__Q6IFX2;CON__Q9Z2K1;CON__Q3ZAW8;CON__Q61782;K7ESE1;A0A3B3IS58;K7EMS3;CON__Q9D312;K7ENV3;K7ENW6	CON__P02533;P02533;CON__Q6IFX2	24;24;12;8;8;4;3;3;3;3;2;2	19;19;11;6;6;4;3;3;3;3;2;2	4;4;2;0;0;1;0;0;0;0;0;0	Keratin, type I cytoskeletal 14	KRT14	;;	12	24	19	4	10	20	18	18	17	23	13	21	20	5	15	13	14	12	18	9	16	15	0	4	4	3	4	4	2	4	4	44.9	39.6	13.1	51.621	472	472;472;452;469;474;93;95;98;181;431;48;162	0	76.909	By matching	By MS/MS	By MS/MS
CON__P02662	CON__P02662	4	4	4				1	4	4	4	2	4	4	4	2	4	4	3	4	2	4	4	4	2	4	4	3	4	2	4	4	4	2	4	4	3	4	17.6	17.6	17.6	22.975	199	199	0	7.2715	By MS/MS	By MS/MS	By MS/MS
CON__P02676;D6REL8;P02675	CON__P02676	4;1;1	4;1;1	4;1;1				3	4	4	4	1	1	1	2	1	2	3	2	3	1	1	1	2	1	2	3	2	3	1	1	1	2	1	2	3	2	3	8.3	8.3	8.3	56.44	495	495;272;491	0.0015356	-0.2078	By matching	By matching	By matching
CON__P02769	CON__P02769	152	152	144				1	152	152	144	133	125	152	137	126	144	142	117	146	133	125	152	137	126	144	142	117	146	125	117	144	129	119	136	134	110	138	95.1	95.1	95.1	69.293	607	607	0	323.31	By MS/MS	By MS/MS	By MS/MS
CON__P06868;P00747	CON__P06868	33;2	33;2	33;2				2	33	33	33	23	19	30	23	16	32	28	15	32	23	19	30	23	16	32	28	15	32	23	19	30	23	16	32	28	15	32	42.6	42.6	42.6	91.215	812	812;810	0	93.449	By MS/MS	By MS/MS	By MS/MS
CON__P07224	CON__P07224	2	2	2				1	2	2	2	0	0	2	0	1	1	1	0	2	0	0	2	0	1	1	1	0	2	0	0	2	0	1	1	1	0	2	2.4	2.4	2.4	75.132	675	675	0.0044537	-0.71514			By MS/MS
CON__P08727;P08727;C9JM50;CON__P19001;CON__P05784	CON__P08727;P08727;C9JM50;CON__P19001	9;9;8;6;3	2;2;1;1;1	1;1;0;0;0	Keratin, type I cytoskeletal 19	KRT19	;;;	5	9	2	1	5	7	6	5	5	6	3	7	7	1	2	2	1	1	1	1	1	1	1	1	1	1	1	1	1	1	1	17.2	5.5	3.2	44.091	400	400;400;196;403;423	1	-2	By MS/MS	By MS/MS	By MS/MS
CON__P08779;P08779	CON__P08779;P08779	19;19	3;3	3;3	Keratin, type I cytoskeletal 16	KRT16	;	2	19	3	3	11	15	14	14	14	19	9	16	15	1	3	3	1	2	3	0	2	1	1	3	3	1	2	3	0	2	1	31.9	9.7	9.7	51.267	473	473;473	0	3.5665	By matching	By MS/MS	By MS/MS
CON__P12035;P12035;H0YID6;H0YHD9;F8VS61	CON__P12035;P12035	14;14;4;2;1	3;3;0;0;0	1;1;0;0;0	Keratin, type II cytoskeletal 3	KRT3	;	5	14	3	1	10	11	11	10	11	13	6	12	12	1	3	3	1	2	2	0	2	3	0	1	1	0	0	0	0	0	1	15.9	7.2	3.3	64.503	629	629;628;119;143;248	0	3.3539	By matching	By MS/MS	By MS/MS
CON__P12763;P02765;C9JV77	CON__P12763	34;4;2	34;4;2	34;4;2				3	34	34	34	31	27	34	31	27	31	31	26	31	31	27	34	31	27	31	31	26	31	31	27	34	31	27	31	31	26	31	60.4	60.4	60.4	38.418	359	359;367;368	0	323.31	By MS/MS	By MS/MS	By MS/MS
CON__P13647;P13647;F8W0C6;H0YI76;H0YIN9;F8VV57	CON__P13647;P13647	34;34;15;14;7;4	23;23;9;9;5;4	6;6;0;3;2;2	Keratin, type II cytoskeletal 5	KRT5	;	6	34	23	6	20	22	26	26	25	32	21	26	28	11	14	18	16	16	21	14	16	18	1	4	4	4	3	6	3	3	5	46.6	39.2	12.9	62.378	590	590;590;178;201;196;132	0	79.681	By matching	By MS/MS	By MS/MS
CON__P15497	CON__P15497	48	48	47				1	48	48	47	36	28	29	40	28	44	46	24	48	36	28	29	40	28	44	46	24	48	36	28	29	40	28	43	45	24	47	87.5	87.5	87.5	30.276	265	265	0	274.38	By MS/MS	By MS/MS	By MS/MS
CON__P17690	CON__P17690	12	12	12				1	12	12	12	6	5	12	10	5	12	11	3	12	6	5	12	10	5	12	11	3	12	6	5	12	10	5	12	11	3	12	46.1	46.1	46.1	38.252	345	345	0	88.044	By MS/MS	By matching	By MS/MS
CON__P17697	CON__P17697	9	9	9				1	9	9	9	9	6	8	6	7	8	8	3	9	9	6	8	6	7	8	8	3	9	9	6	8	6	7	8	8	3	9	23.7	23.7	23.7	51.113	439	439	0	24.873	By MS/MS	By MS/MS	By MS/MS
CON__P20930;P20930	CON__P20930;P20930	2;2	2;2	2;2	Filaggrin	FLG	;	2	2	2	2	2	2	2	2	2	2	2	2	2	2	2	2	2	2	2	2	2	2	2	2	2	2	2	2	2	2	2	1.9	1.9	1.9	435.16	4061	4061;4061	0	0.5357	By matching	By MS/MS	By MS/MS
CON__P28800	CON__P28800	17	17	16				1	17	17	16	10	9	17	12	8	15	16	7	15	10	9	17	12	8	15	16	7	15	9	8	16	11	8	14	15	6	14	38.6	38.6	36.4	54.71	492	492	0	80.243	By MS/MS	By MS/MS	By MS/MS
CON__P34955	CON__P34955	48	48	48				1	48	48	48	47	42	48	48	43	48	46	40	48	47	42	48	48	43	48	46	40	48	47	42	48	48	43	48	46	40	48	60.8	60.8	60.8	46.103	416	416	0	323.31	By MS/MS	By MS/MS	By MS/MS
CON__P41361	CON__P41361	27	27	20				1	27	27	20	22	15	25	19	15	25	24	12	27	22	15	25	19	15	25	24	12	27	16	9	18	12	9	18	17	8	20	55.1	55.1	49.2	52.347	465	465	0	158.63	By MS/MS	By MS/MS	By MS/MS
CON__P50448;A0A087WUD9;H9KV48;A0A7I2V2D2;E9PGN7;P05155-2;P05155;P05155-3	CON__P50448	9;1;1;1;1;1;1;1	9;1;1;1;1;1;1;1	9;1;1;1;1;1;1;1				8	9	9	9	6	3	8	6	5	9	6	3	9	6	3	8	6	5	9	6	3	9	6	3	8	6	5	9	6	3	9	19	19	19	51.723	468	468;432;463;482;543;448;500;505	0	32.903	By MS/MS	By MS/MS	By MS/MS
CON__Q6NT21;CON__P78385;P78385;CON__O43790;CON__Q14533;CON__P78386;O43790;P78386;Q14533;F5GYI5;CON__Q61726;U3KPR1	CON__Q6NT21;CON__P78385;P78385;CON__O43790;CON__Q14533;CON__P78386;O43790;P78386;Q14533;F5GYI5	11;11;11;10;10;10;10;10;8;6;5;3	10;10;10;9;9;9;9;9;7;6;4;2	1;1;1;1;1;1;1;1;1;0;0;1	Keratin, type II cuticular Hb3;Keratin, type II cuticular Hb6;Keratin, type II cuticular Hb5;Keratin, type II cuticular Hb1	KRT83;KRT86;KRT85;KRT81	;;;;;;;;;	12	11	10	1	3	2	3	3	6	5	6	6	11	2	1	2	2	5	4	5	5	10	1	1	1	1	1	1	1	1	1	13.6	13.6	1.8	54.195	493	493;493;493;486;505;507;486;507;505;295;479;143	0	2.9642	By MS/MS	By matching	By MS/MS
CON__Q03247;P02649	CON__Q03247	8;1	8;1	8;1				2	8	8	8	7	6	7	8	6	7	7	4	8	7	6	7	8	6	7	7	4	8	7	6	7	8	6	7	7	4	8	33.5	33.5	33.5	35.979	316	316;317	0	25.458	By MS/MS	By MS/MS	By MS/MS
CON__Q04695;Q04695;K7EPJ9	CON__Q04695;Q04695;K7EPJ9	16;16;10	4;4;3	2;2;2	Keratin, type I cytoskeletal 17	KRT17	;;	3	16	4	2	5	11	10	12	10	13	6	13	14	0	1	2	3	2	1	0	2	4	0	1	2	1	2	1	0	1	2	33.8	15.5	10.4	48.105	432	432;432;231	0	1.3719	By matching	By matching	By matching
CON__Q05443;P51884	CON__Q05443	5;2	5;2	5;2				2	5	5	5	2	2	4	2	2	4	2	1	4	2	2	4	2	2	4	2	1	4	2	2	4	2	2	4	2	1	4	24.6	24.6	24.6	38.756	342	342;338	0	8.9559	By matching	By matching	By MS/MS
CON__Q05B55	CON__Q05B55	6	6	6				1	6	6	6	4	2	2	5	3	6	5	1	6	4	2	2	5	3	6	5	1	6	4	2	2	5	3	6	5	1	6	39.2	39.2	39.2	26.59	240	240	0	8.1	By matching	By matching	By matching
CON__Q0IIK2;CON__Q29443;C9JVG0	CON__Q0IIK2;CON__Q29443	111;110;2	111;110;2	103;102;0			;	3	111	111	103	100	85	110	104	81	104	104	80	108	100	85	110	104	81	104	104	80	108	93	78	102	97	74	97	96	73	101	94.5	94.5	93.2	77.738	704	704;685;134	0	323.31	By MS/MS	By MS/MS	By MS/MS
CON__Q0V8M9;A0A087WW43;E7ET33;Q06033-2;Q06033	CON__Q0V8M9	24;6;6;6;6	24;6;6;6;6	24;6;6;6;6				5	24	24	24	14	11	21	19	14	24	19	12	21	14	11	21	19	14	24	19	12	21	14	11	21	19	14	24	19	12	21	32.7	32.7	32.7	99.536	891	891;670;698;886;890	0	67.766	By MS/MS	By matching	By MS/MS
CON__Q0VCM5;F8WAS2;P19827	CON__Q0VCM5	7;1;1	7;1;1	7;1;1				3	7	7	7	1	2	4	1	2	5	3	4	6	1	2	4	1	2	5	3	4	6	1	2	4	1	2	5	3	4	6	10	10	10	101.24	906	906;213;911	0	8.098	By matching	By matching	By MS/MS
CON__Q14525;CON__Q9UE12;CON__Q15323;Q14525;Q15323;CON__Q6NTB9;CON__O76009;CON__Q497I4;O76009;CON__Q9D646;CON__O76011;CON__A2A5Y0;CON__Q8IUT8;A0A140TA69;A0A140TA62;O76011;Q14532;CON__Q92764;C4AM86;CON__Q14532;Q92764	CON__Q14525;CON__Q9UE12;CON__Q15323;Q14525;Q15323;CON__Q6NTB9;CON__O76009;CON__Q497I4;O76009;CON__Q9D646;CON__O76011;CON__A2A5Y0;CON__Q8IUT8;A0A140TA69;A0A140TA62;O76011;Q14532	5;5;5;5;5;4;4;4;4;3;3;3;3;3;3;3;3;2;2;2;2	4;4;4;4;4;4;4;3;4;3;3;2;3;3;3;3;2;1;1;1;1	1;1;1;1;1;1;1;1;1;1;1;0;1;1;1;1;1;1;1;1;1	Keratin, type I cuticular Ha3-II;Keratin, type I cuticular Ha1;Keratin, type I cuticular Ha3-I;Keratin, type I cuticular Ha4;Keratin, type I cuticular Ha2	KRT33B;KRT31;KRT33A;KRT34;KRT32	;;;;;;;;;;;;;;;;	21	5	4	1	1	3	2	1	2	1	0	1	5	0	2	1	1	1	0	0	0	4	0	1	0	0	0	0	0	0	1	10.6	8.9	3	46.213	404	404;416;416;404;416;404;404;455;404;392;394;416;436;436;436;436;448;425;425;448;455	0	0.54274	By matching	By matching	By matching
CON__Q1RMK2	CON__Q1RMK2	9	9	7				1	9	9	7	5	5	8	6	4	8	7	5	9	5	5	8	6	4	8	7	5	9	3	4	6	5	3	6	6	4	7	16.1	16.1	14.2	65.056	597	597	0	18.893	By MS/MS	By MS/MS	By MS/MS
CON__Q1RMN8	CON__Q1RMN8	3	3	3				1	3	3	3	3	2	3	3	2	3	3	3	3	3	2	3	3	2	3	3	3	3	3	2	3	3	2	3	3	3	3	14.1	14.1	14.1	24.536	234	234	0	89.919	By MS/MS	By matching	By MS/MS
CON__Q28065	CON__Q28065	3	3	3				1	3	3	3	2	0	3	3	0	2	1	1	1	2	0	3	3	0	2	1	1	1	2	0	3	3	0	2	1	1	1	5.2	5.2	5.2	68.886	610	610	0.0044497	-0.71818	By matching		By MS/MS
CON__Q28085	CON__Q28085	14	14	14				1	14	14	14	4	4	9	6	4	13	10	1	11	4	4	9	6	4	13	10	1	11	4	4	9	6	4	13	10	1	11	13.1	13.1	13.1	140.37	1236	1236	0	4.163	By matching	By matching	By MS/MS
CON__Q29RQ1	CON__Q29RQ1	3	3	3				1	3	3	3	0	0	2	1	1	3	1	0	2	0	0	2	1	1	3	1	0	2	0	0	2	1	1	3	1	0	2	5.2	5.2	5.2	93.089	843	843	0	4.433			By MS/MS
CON__Q2HJF0	CON__Q2HJF0	3	1	1				1	3	1	1	1	2	2	1	3	3	3	2	1	0	1	0	0	1	1	1	1	0	0	1	0	0	1	1	1	1	0	5.8	2.6	2.6	69.182	622	622	0	2.4272	By matching	By matching	By matching
CON__Q2KIF2	CON__Q2KIF2	11	11	11				1	11	11	11	2	1	8	1	1	9	7	1	9	2	1	8	1	1	9	7	1	9	2	1	8	1	1	9	7	1	9	40.8	40.8	40.8	38.348	346	346	0	10.706	By matching	By matching	By MS/MS
CON__Q2KJ62	CON__Q2KJ62	27	27	1				1	27	27	1	12	11	24	19	7	24	20	10	25	12	11	24	19	7	24	20	10	25	0	0	1	1	0	1	1	0	1	41.5	41.5	2.7	68.964	621	621	0	127.39	By MS/MS	By MS/MS	By MS/MS
CON__Q2KJF1;M0R009;P04217-2;P04217	CON__Q2KJF1	23;1;1;1	23;1;1;1	23;1;1;1				4	23	23	23	20	14	23	17	16	20	20	10	19	20	14	23	17	16	20	20	10	19	20	14	23	17	16	20	20	10	19	61.6	61.6	61.6	53.553	503	503;305;373;495	0	322.4	By MS/MS	By MS/MS	By MS/MS
CON__Q2UVX4;M0QXZ3	CON__Q2UVX4	101;3	101;3	92;0				2	101	101	92	71	63	96	82	63	98	81	50	94	71	63	96	82	63	98	81	50	94	65	57	88	76	59	89	75	46	85	58.9	58.9	56	187.37	1662	1662;100	0	323.31	By MS/MS	By MS/MS	By MS/MS
CON__Q2YDI2;O43929-2;O43929-3;O43929	CON__Q2YDI2;O43929-2;O43929-3;O43929	2;2;2;2	2;2;2;2	2;2;2;2	Origin recognition complex subunit 4	ORC4	;;;	4	2	2	2	0	0	0	0	0	0	0	1	1	0	0	0	0	0	0	0	1	1	0	0	0	0	0	0	0	1	1	2.3	2.3	2.3	50.327	436	436;352;362;436	0	1.5645
CON__Q32PI4;G3XAM2;E7ETH0;A0A2R8Y3M9;P05156	CON__Q32PI4	3;1;1;1;1	3;1;1;1;1	3;1;1;1;1				5	3	3	3	0	0	2	0	1	2	3	2	2	0	0	2	0	1	2	3	2	2	0	0	2	0	1	2	3	2	2	6.1	6.1	6.1	68.932	618	618;576;591;631;583	0	1.2514			By MS/MS
CON__Q3KUS7	CON__Q3KUS7	28	28	28				1	28	28	28	17	10	25	20	12	26	20	10	27	17	10	25	20	12	26	20	10	27	17	10	25	20	12	26	20	10	27	39.2	39.2	39.2	85.411	760	760	0	114.67	By MS/MS	By MS/MS	By MS/MS
CON__Q3MHN2;P02748	CON__Q3MHN2;P02748	2;1	2;1	2;1	Complement component C9;Complement component C9a;Complement component C9b	C9	;	2	2	2	2	2	1	1	1	0	1	1	1	2	2	1	1	1	0	1	1	1	2	2	1	1	1	0	1	1	1	2	3.6	3.6	3.6	61.998	548	548;559	0.0023974	-0.5671	By matching	By matching	By matching
CON__Q3MHN5	CON__Q3MHN5	45	45	6				1	45	45	6	37	20	44	37	23	43	43	23	43	37	20	44	37	23	43	43	23	43	5	2	5	4	2	6	5	2	5	76.4	76.4	17.9	53.341	474	474	0	323.31	By MS/MS	By MS/MS	By MS/MS
CON__Q3SX09;CON__P02070;A0A2R8Y7R2;E9PFT6;P68871;P02042;F8W6P5;E9PEW8;A0A2R8Y7X9;P69892;P69891;P02100	CON__Q3SX09	20;4;2;2;2;2;1;1;1;1;1;1	20;4;2;2;2;2;1;1;1;1;1;1	20;4;2;2;2;2;1;1;1;1;1;1				12	20	20	20	15	14	20	14	16	18	14	13	15	15	14	20	14	16	18	14	13	15	15	14	20	14	16	18	14	13	15	66.7	66.7	66.7	22.06	201	201;145;111;141;147;147;90;104;168;147;147;147	0	119.92	By MS/MS	By MS/MS	By MS/MS
CON__Q3SX14	CON__Q3SX14	7	7	2				1	7	7	2	5	2	6	3	3	6	7	6	5	5	2	6	3	3	6	7	6	5	1	0	2	0	0	2	2	2	2	13.4	13.4	5	85.686	781	781	0	47.358	By MS/MS	By MS/MS	By MS/MS
CON__Q3SZ57	CON__Q3SZ57	67	67	58				1	67	67	58	56	36	66	52	43	59	59	28	59	56	36	66	52	43	59	59	28	59	48	31	57	44	37	51	51	24	51	84.1	84.1	79.7	68.587	610	610	0	323.31	By MS/MS	By MS/MS	By MS/MS
CON__Q3SZH5	CON__Q3SZH5	16	16	16				1	16	16	16	12	9	15	13	13	16	15	7	16	12	9	15	13	13	16	15	7	16	12	9	15	13	13	16	15	7	16	56.8	56.8	56.8	45.456	424	424	0	141.36	By MS/MS	By MS/MS	By MS/MS
CON__Q3SZR3	CON__Q3SZR3	19	19	19				1	19	19	19	15	10	19	17	13	17	16	15	19	15	10	19	17	13	17	16	15	19	15	10	19	17	13	17	16	15	19	55.4	55.4	55.4	23.182	202	202	0	292.61	By MS/MS	By MS/MS	By MS/MS
CON__Q3SZV7	CON__Q3SZV7	17	17	17				1	17	17	17	13	9	15	13	8	17	12	4	16	13	9	15	13	8	17	12	4	16	13	9	15	13	8	17	12	4	16	40.2	40.2	40.2	52.295	460	460	0	80.134	By MS/MS	By matching	By MS/MS
CON__Q3T052;B7ZKJ8;Q14624-4;Q14624-3;Q14624-2;Q14624;H7C0L5	CON__Q3T052	39;2;2;2;2;2;1	39;2;2;2;2;2;1	39;2;2;2;2;2;1				7	39	39	39	25	17	34	27	19	37	29	14	37	25	17	34	27	19	37	29	14	37	25	17	34	27	19	37	29	14	37	53.2	53.2	53.2	101.51	916	916;935;845;900;914;930;719	0	153.39	By MS/MS	By MS/MS	By MS/MS
CON__Q3Y5Z3	CON__Q3Y5Z3	6	6	6				1	6	6	6	4	3	5	3	4	6	5	3	6	4	3	5	3	4	6	5	3	6	4	3	5	3	4	6	5	3	6	23.8	23.8	23.8	26.133	240	240	0	44.301	By MS/MS	By matching	By MS/MS
CON__Q3ZBD7	CON__Q3ZBD7	9	1	1				1	9	1	1	9	9	9	9	9	9	9	9	9	1	1	1	1	1	1	1	1	1	1	1	1	1	1	1	1	1	1	23.5	4.8	4.8	62.87	557	557	0	12.279	By MS/MS	By MS/MS	By MS/MS
CON__Q3ZBS7	CON__Q3ZBS7	16	16	12				1	16	16	12	13	15	16	12	15	14	14	14	16	13	15	16	12	15	14	14	14	16	10	11	12	10	11	10	12	11	12	29.3	29.3	24.4	54.099	484	484	0	62.439	By MS/MS	By MS/MS	By MS/MS
CON__Q58D62	CON__Q58D62	28	28	28				1	28	28	28	24	18	28	25	19	26	21	12	28	24	18	28	25	19	26	21	12	28	24	18	28	25	19	26	21	12	28	56.6	56.6	56.6	42.663	387	387	0	261.9	By MS/MS	By MS/MS	By MS/MS
CON__Q5D862;Q5D862	CON__Q5D862;Q5D862	4;4	4;4	4;4	Filaggrin-2	FLG2	;	2	4	4	4	2	3	2	3	3	4	0	4	2	2	3	2	3	3	4	0	4	2	2	3	2	3	3	4	0	4	2	3.8	3.8	3.8	248.07	2391	2391;2391	0	3.1802	By matching	By MS/MS	By matching
CON__Q86YZ3;Q86YZ3	CON__Q86YZ3;Q86YZ3	6;6	6;6	6;6	Hornerin	HRNR	;	2	6	6	6	5	6	6	6	6	6	4	6	5	5	6	6	6	6	6	4	6	5	5	6	6	6	6	6	4	6	5	11.7	11.7	11.7	282.39	2850	2850;2850	0	39.628	By matching	By MS/MS	By MS/MS
CON__Q922U2	CON__Q922U2	25	1	1				1	25	1	1	17	17	20	21	21	24	16	21	22	0	1	0	0	1	0	0	0	1	0	1	0	0	1	0	0	0	1	30.2	2.2	2.2	61.766	580	580	0.0090987	-1.1141	By matching	By matching	By matching
CON__Q95121;I3L425;I3L4F9;I3L107;I3L3Z3;I3L1U4;I3L4Z0;I3L2R7	CON__Q95121	13;1;1;1;1;1;1;1	13;1;1;1;1;1;1;1	10;0;0;0;0;0;0;0				8	13	13	10	8	3	10	5	4	12	8	2	10	8	3	10	5	4	12	8	2	10	6	2	7	3	3	9	7	1	7	46.6	46.6	37.3	46.228	416	416;87;90;99;111;114;128;132	0	85.356	By MS/MS	By matching	By MS/MS
CON__Q95M17	CON__Q95M17	2	2	2				1	2	2	2	1	0	2	0	0	2	1	0	2	1	0	2	0	0	2	1	0	2	1	0	2	0	0	2	1	0	2	7	7	7	52.129	472	472	0	2.6062	By matching		By MS/MS
CON__Q9N2I2	CON__Q9N2I2	9	9	9				1	9	9	9	1	2	7	5	3	9	7	2	9	1	2	7	5	3	9	7	2	9	1	2	7	5	3	9	7	2	9	29.7	29.7	29.7	45.296	404	404	0	48.167	By matching	By matching	By MS/MS
CON__Q9NSB4;Q9NSB4	CON__Q9NSB4;Q9NSB4	2;2	2;2	2;2	Keratin, type II cuticular Hb2	KRT82	;	2	2	2	2	1	1	1	0	0	2	1	1	1	1	1	1	0	0	2	1	1	1	1	1	1	0	0	2	1	1	1	3.3	3.3	3.3	56.682	513	513;513	0.00031358	0.15202	By matching	By matching	By matching
CON__Q9TRI1;Q5T985;P19823;Q5T987	CON__Q9TRI1	39;12;12;7	39;12;12;7	39;12;12;7				4	39	39	39	29	18	38	29	22	37	32	20	36	29	18	38	29	22	37	32	20	36	29	18	38	29	22	37	32	20	36	38.7	38.7	38.7	106.19	946	946;935;946;237	0	248.79	By MS/MS	By MS/MS	By MS/MS
CON__Q9TT36	CON__Q9TT36	6	6	4				1	6	6	4	4	1	5	1	0	6	6	1	6	4	1	5	1	0	6	6	1	6	2	1	3	0	0	4	4	1	4	18.5	18.5	14.4	46.017	411	411	0	14.316	By MS/MS	By matching	By MS/MS
CON__Q9TTE1	CON__Q9TTE1	22	22	13				1	22	22	13	14	12	21	17	11	20	18	11	19	14	12	21	17	11	20	18	11	19	5	4	12	8	4	11	9	4	10	42.1	42.1	26.3	46.203	411	411	0	211.38	By MS/MS	By MS/MS	By MS/MS
CON__REFSEQ:XP_001252647	CON__REFSEQ:XP_001252647	21	19	8				1	21	19	8	18	14	20	17	13	21	18	12	21	16	12	18	15	11	19	16	10	19	6	2	8	6	2	8	5	2	8	42	38.1	18.2	46.897	417	417	0	143.06	By MS/MS	By MS/MS	By MS/MS
CON__REFSEQ:XP_585019;P43652	CON__REFSEQ:XP_585019	13;1	13;1	13;1				2	13	13	13	6	1	11	8	1	13	9	0	13	6	1	11	8	1	13	9	0	13	6	1	11	8	1	13	9	0	13	24.8	24.8	24.8	69.561	604	604;599	0	15.085	By MS/MS	By matching	By MS/MS
CON__REFSEQ:XP_986630	CON__REFSEQ:XP_986630	4	1	1				1	4	1	1	1	2	2	2	3	1	1	2	3	0	0	0	1	1	0	1	1	0	0	0	0	1	1	0	1	1	0	7.6	2.5	2.5	53.728	476	476	0.0090703	-1.1406	By matching	By matching	By matching
D3DPS3;Q3KQU3-4;Q3KQU3;Q3KQU3-2;C9JIR3;Q3KQU3-3	D3DPS3;Q3KQU3-4;Q3KQU3;Q3KQU3-2	3;3;3;2;1;1	3;3;3;2;1;1	3;3;3;2;1;1	MAP7 domain-containing protein 1	RPRC1;MAP7D1	;;;	6	3	3	3	2	2	2	3	3	2	3	2	2	2	2	2	3	3	2	3	2	2	2	2	2	3	3	2	3	2	2	4.8	4.8	4.8	92.691	840	840;808;841;803;244;377	0	13.85	By MS/MS	By MS/MS	By matching
D3YTB1;F8W727;P62910;D3YTI8	D3YTB1;F8W727;P62910	18;18;18;3	18;18;18;3	18;18;18;3	60S ribosomal protein L32	RPL32	;;	4	18	18	18	18	18	17	18	17	18	17	18	15	18	18	17	18	17	18	17	18	15	18	18	17	18	17	18	17	18	15	69.9	69.9	69.9	15.616	133	133;153;135;62	0	62.287	By MS/MS	By MS/MS	By MS/MS
D3YTB5;P51617-2;P51617-3;P51617;H7C2I6;H7C224;P51617-4;H7C3G8;F6U4U2;P51955-3;P51955-2;P51955-4;P51955	D3YTB5;P51617-2;P51617-3;P51617;H7C2I6;H7C224;P51617-4	3;3;3;3;2;2;2;1;1;1;1;1;1	3;3;3;3;2;2;2;1;1;1;1;1;1	3;3;3;3;2;2;2;1;1;1;1;1;1	Interleukin-1 receptor-associated kinase 1	IRAK1	;;;;;;	13	3	3	3	2	2	1	3	3	3	2	3	2	2	2	1	3	3	3	2	3	2	2	2	1	3	3	3	2	3	2	5.6	5.6	5.6	76.059	708	708;682;693;712;276;392;633;212;388;326;384;437;445	0	2.4987	By MS/MS	By matching	By matching
D6R938;E9PBG7;E9PF82;Q13557-8;Q13557-12;Q13557-10;Q13557;Q13557-6;Q13557-11;Q13557-9;Q13557-5;Q13557-3;Q13557-4;H0Y9J2;H0Y9C2;A0A5F9ZHY2;A0A5K1VW76;A0A5F9ZHM9;A0A5F9ZH21;A0A5F9ZHR5;D6RFJ0;A0A5F9ZH50;Q9UQM7;Q9UQM7-2;H7BXS4;A0A804HIC9;H7BZC6;E9PBE8;E7EQE4;A0A804HLD1	D6R938;E9PBG7;E9PF82;Q13557-8;Q13557-12;Q13557-10;Q13557;Q13557-6;Q13557-11;Q13557-9;Q13557-5;Q13557-3;Q13557-4	10;10;10;10;10;10;10;10;10;9;9;9;9;4;4;4;4;4;4;4;4;4;4;4;3;3;2;1;1;1	10;10;10;10;10;10;10;10;10;9;9;9;9;4;4;4;4;4;4;4;4;4;4;4;3;3;2;1;1;1	5;5;5;5;5;5;5;5;5;4;4;4;4;3;1;0;0;0;0;0;0;0;0;0;0;0;0;0;0;0	Calcium/calmodulin-dependent protein kinase type II subunit delta	CAMK2D	;;;;;;;;;;;;	30	10	10	5	10	6	5	7	8	4	9	8	5	10	6	5	7	8	4	9	8	5	5	2	3	3	5	1	4	3	1	27.3	27.3	15.3	56.298	498	498;512;533;478;478;492;499;513;524;489;498;510;519;182;194;362;421;467;478;489;548;559;478;489;362;458;184;168;173;212	0	27.692	By MS/MS	By MS/MS	By MS/MS
D6R996;D6RDU6;D6RBU3;D6RA38;Q9UBS8;D6R988;D6RBK4;D6RAS4;E7EP22	D6R996;D6RDU6;D6RBU3;D6RA38;Q9UBS8;D6R988;D6RBK4;D6RAS4;E7EP22	2;2;2;2;2;1;1;1;1	2;2;2;2;2;1;1;1;1	2;2;2;2;2;1;1;1;1	E3 ubiquitin-protein ligase RNF14	RNF14	;;;;;;;;	9	2	2	2	1	0	0	0	1	1	1	2	1	1	0	0	0	1	1	1	2	1	1	0	0	0	1	1	1	2	1	15.2	15.2	15.2	14.999	132	132;171;185;278;474;61;64;99;152	0.0085665	-1.0871	By MS/MS
D6R9P3;D6RD18;D6RBZ0;Q99729-3;Q99729-2;Q99729-4;Q99729	D6R9P3;D6RD18;D6RBZ0;Q99729-3;Q99729-2;Q99729-4;Q99729	29;29;29;29;29;27;27	29;29;29;29;29;27;27	29;29;29;29;29;27;27	Heterogeneous nuclear ribonucleoprotein A/B	HNRNPAB	;;;;;;	7	29	29	29	24	23	25	24	28	28	25	25	26	24	23	25	24	28	28	25	25	26	24	23	25	24	28	28	25	25	26	57.9	57.9	57.9	30.302	280	280;283;327;285;332;286;332	0	151.85	By MS/MS	By MS/MS	By MS/MS
D6RA00;Q9UHY7;Q9UHY7-2	D6RA00;Q9UHY7;Q9UHY7-2	5;5;4	5;5;4	5;5;4	Enolase-phosphatase E1	ENOPH1	;;	3	5	5	5	4	5	3	5	5	5	4	4	5	4	5	3	5	5	5	4	4	5	4	5	3	5	5	5	4	4	5	35.8	35.8	35.8	19.187	173	173;261;115	0	10.628	By MS/MS	By MS/MS	By MS/MS
D6RBW1;P06730;P06730-3;P06730-2;H0Y8J7;D6RHE2;H0Y8X3;A6NMX2	D6RBW1;P06730;P06730-3;P06730-2;H0Y8J7	9;9;9;9;5;1;1;1	9;9;9;9;5;1;1;1	9;9;9;9;5;1;1;1	Eukaryotic translation initiation factor 4E	EIF4E	;;;;	8	9	9	9	8	8	3	8	9	9	9	9	9	8	8	3	8	9	9	9	9	9	8	8	3	8	9	9	9	9	9	29.8	29.8	29.8	28.512	245	245;217;237;248;155;90;171;242	0	23.166	By MS/MS	By MS/MS	By matching
J3QSY4;D6RC52;D6RCB9;Q9NX24	J3QSY4;D6RC52;D6RCB9;Q9NX24	3;3;3;3	3;3;3;3	3;3;3;3	H/ACA ribonucleoprotein complex subunit 2	NHP2	;;;	4	3	3	3	2	0	0	3	3	1	3	3	1	2	0	0	3	3	1	3	3	1	2	0	0	3	3	1	3	3	1	43.3	43.3	43.3	10.071	90	90;132;135;153	0	9.2203	By MS/MS
D6REA1;Q9H173	D6REA1;Q9H173	2;2	2;2	2;2	Nucleotide exchange factor SIL1	SIL1	;	2	2	2	2	0	0	0	0	2	2	1	0	0	0	0	0	0	2	2	1	0	0	0	0	0	0	2	2	1	0	0	4.7	4.7	4.7	52.748	468	468;461	0	1.3669
D6RGI3;D6RER5;Q9NVA2;Q9NVA2-2;D6RDU5;H0Y961;H0Y9G8;D6RDP1;D6R9Y6	D6RGI3;D6RER5;Q9NVA2;Q9NVA2-2;D6RDU5	18;18;18;17;12;7;5;5;5	18;18;18;17;12;7;5;5;5	14;14;14;13;8;5;5;4;4	Septin-11	SEPT11	;;;;	9	18	18	14	17	11	15	15	16	15	17	17	13	17	11	15	15	16	15	17	17	13	13	9	12	13	13	12	13	14	10	41.2	41.2	32.9	49.005	425	425;432;429;439;372;160;82;126;136	0	110.3	By MS/MS	By MS/MS	By MS/MS
D6REX3;O94979-6;O94979-3;O94979-10;O94979-4;O94979-9;O94979-2;O94979;O94979-8;D6RHZ5;H7BXG7;O94979-7;O94979-5;H0YAB3;H0Y9K1;H0Y8V7;H0Y9T9;H0Y8W8;D6RE64;D6RCQ9;D6RBT0;D6RHE8;H0YAF5	D6REX3;O94979-6;O94979-3;O94979-10;O94979-4;O94979-9;O94979-2;O94979;O94979-8;D6RHZ5;H7BXG7;O94979-7;O94979-5	25;25;25;25;25;25;25;25;25;20;18;18;15;11;7;7;6;5;3;3;2;2;2	25;25;25;25;25;25;25;25;25;20;18;18;15;11;7;7;6;5;3;3;2;2;2	25;25;25;25;25;25;25;25;25;20;18;18;15;11;7;7;6;5;3;3;2;2;2	Protein transport protein Sec31A	SEC31A	;;;;;;;;;;;;	23	25	25	25	23	20	14	21	19	17	20	21	19	23	20	14	21	19	17	20	21	19	23	20	14	21	19	17	20	21	19	23.1	23.1	23.1	136.22	1251	1251;1067;1106;1166;1181;1200;1205;1220;1233;877;969;969;509;443;237;285;235;383;164;166;81;92;181	0	69.665	By MS/MS	By MS/MS	By MS/MS
D6RF48;Q9P2W9;D6RC71	D6RF48;Q9P2W9;D6RC71	4;4;3	4;4;3	4;4;3	Syntaxin-18	STX18	;;	3	4	4	4	3	2	2	4	4	4	1	1	2	3	2	2	4	4	4	1	1	2	3	2	2	4	4	4	1	1	2	11.7	11.7	11.7	35.42	308	308;335;169	0	2.8459	By MS/MS	By matching	By matching
D6RFW1;Q96EQ0	D6RFW1;Q96EQ0	2;2	2;2	2;2	Small glutamine-rich tetratricopeptide repeat-containing protein beta	SGTB	;	2	2	2	2	2	1	1	2	2	1	1	1	1	2	1	1	2	2	1	1	1	1	2	1	1	2	2	1	1	1	1	18.5	18.5	18.5	21.83	195	195;304	0	10.127	By MS/MS	By matching	By MS/MS
D6RIT7;D6RGC9;R4GMS9;D6RJD3;D6RID8;Q6P1K8;Q13888	D6RIT7;D6RGC9;R4GMS9;D6RJD3;D6RID8;Q6P1K8;Q13888	2;2;2;2;2;2;2	2;2;2;2;2;2;2	2;2;2;2;2;2;2	General transcription factor IIH subunit 2-like protein;General transcription factor IIH subunit 2	GTF2H2C;GTF2H2	;;;;;;	7	2	2	2	2	2	2	2	2	2	2	2	2	2	2	2	2	2	2	2	2	2	2	2	2	2	2	2	2	2	2	20.7	20.7	20.7	10.964	92	92;123;152;165;253;395;395	0.0085837	-1.0756	By matching	By matching	By matching
E5RFP0;Q8WVJ2	E5RFP0;Q8WVJ2	3;3	3;3	3;3	NudC domain-containing protein 2	NUDCD2	;	2	3	3	3	3	3	2	2	2	2	3	2	3	3	3	2	2	2	2	3	2	3	3	3	2	2	2	2	3	2	3	31.8	31.8	31.8	14.745	132	132;157	0	7.9054	By MS/MS	By matching	By MS/MS
E5RFX4;Q96KB5;Q96KB5-2	E5RFX4;Q96KB5;Q96KB5-2	5;5;5	5;5;5	5;5;5	Lymphokine-activated killer T-cell-originated protein kinase	PBK	;;	3	5	5	5	5	5	2	4	5	2	5	4	3	5	5	2	4	5	2	5	4	3	5	5	2	4	5	2	5	4	3	26.5	26.5	26.5	17.075	151	151;322;333	0	2.485	By MS/MS	By matching	By matching
E5RGC1;Q9UKB1-2;Q9UKB1-3;Q9UKB1;B7Z3H4;Q9Y297-2;Q9Y297	E5RGC1;Q9UKB1-2;Q9UKB1-3;Q9UKB1;B7Z3H4;Q9Y297-2;Q9Y297	3;3;3;3;2;2;2	3;3;3;3;2;2;2	3;3;3;3;2;2;2	F-box/WD repeat-containing protein 11;F-box/WD repeat-containing protein 1A	FBXW11;BTRC	;;;;;;	7	3	3	3	1	2	0	1	2	2	3	3	3	1	2	0	1	2	2	3	3	3	1	2	0	1	2	2	3	3	3	6.4	6.4	6.4	64.566	563	563;508;529;542;579;569;605	0.0012308	-0.16882	By MS/MS	By matching
E5RGQ3;Q9H446-2;Q9H446;E5RGS5;E5RJE3	E5RGQ3;Q9H446-2;Q9H446;E5RGS5	4;4;4;2;1	4;4;4;2;1	4;4;4;2;1	RWD domain-containing protein 1	RWDD1	;;;	5	4	4	4	3	3	3	4	4	2	4	4	3	3	3	3	4	4	2	4	4	3	3	3	3	4	4	2	4	4	3	52.8	52.8	52.8	8.5618	72	72;147;243;67;51	0	3.7384	By MS/MS	By MS/MS	By MS/MS
E5RGX5;Q93045;Q93045-2	E5RGX5;Q93045;Q93045-2	6;6;6	1;1;1	1;1;1	Stathmin;Stathmin-2	STMN2	;;	3	6	1	1	6	4	6	6	5	5	6	6	5	1	1	1	1	1	1	1	1	1	1	1	1	1	1	1	1	1	1	16.7	6	6	19.574	168	168;179;187	0	1.8232	By MS/MS	By MS/MS	By MS/MS
E5RH64;C9J758	E5RH64;C9J758	2;1	1;0	1;0		NT5C3B	;	2	2	1	1	1	1	2	2	2	2	2	1	2	1	1	1	1	1	1	1	1	1	1	1	1	1	1	1	1	1	1	14	10	10	23.64	200	200;227	0.0061368	-0.8932	By MS/MS	By matching	By matching
E5RHG8;Q15369;Q15369-2;R4GMY8;A0A8I5KYG1	E5RHG8;Q15369;Q15369-2;R4GMY8;A0A8I5KYG1	6;6;5;4;4	6;6;5;4;4	6;6;5;4;4	Transcription elongation factor B polypeptide 1	TCEB1	;;;;	5	6	6	6	6	6	6	6	6	5	6	5	0	6	6	6	6	6	5	6	5	0	6	6	6	6	6	5	6	5	0	74.2	74.2	74.2	9.9601	89	89;112;96;65;133	0	49.941	By MS/MS	By MS/MS	By MS/MS
E5RHT6;F8W1U7;Q8N6T3-3;Q8N6T3;E5RHC5;F8VWH9;Q8N6T3-4;Q8N6T3-5;Q8N6T3-2;E5RHH7	E5RHT6;F8W1U7;Q8N6T3-3;Q8N6T3;E5RHC5;F8VWH9;Q8N6T3-4;Q8N6T3-5;Q8N6T3-2	4;4;4;4;3;3;3;3;3;1	4;4;4;4;3;3;3;3;3;1	4;4;4;4;3;3;3;3;3;1	ADP-ribosylation factor GTPase-activating protein 1	ARFGAP1	;;;;;;;;	10	4	4	4	4	2	2	2	3	2	3	3	1	4	2	2	2	3	2	3	3	1	4	2	2	2	3	2	3	3	1	21.7	21.7	21.7	26.555	244	244;271;403;406;261;340;293;361;414;153	0	7.3555	By MS/MS	By MS/MS	By MS/MS
E5RIA4;E7ETB3;Q9ULA0-2;Q9ULA0;E7EMB6;C9JBE1;E5RJ35;E7EPX3;B9ZVU2;F8WAN0	E5RIA4;E7ETB3;Q9ULA0-2;Q9ULA0;E7EMB6;C9JBE1	4;4;4;4;3;2;1;1;1;1	4;4;4;4;3;2;1;1;1;1	4;4;4;4;3;2;1;1;1;1	Aspartyl aminopeptidase	DNPEP	;;;;;	10	4	4	4	3	3	2	2	4	3	3	3	2	3	3	2	2	4	3	3	3	2	3	3	2	2	4	3	3	3	2	15.9	15.9	15.9	51.998	471	471;493;475;485;410;331;89;224;270;273	0	3.5854	By MS/MS	By MS/MS	By matching
E5RIP4;Q15043-2;Q15043-3;Q15043;E5RFZ8;E5RGA7;E5RJ40;E5RJG5	E5RIP4;Q15043-2;Q15043-3;Q15043;E5RFZ8;E5RGA7;E5RJ40;E5RJG5	2;2;2;2;1;1;1;1	2;2;2;2;1;1;1;1	2;2;2;2;1;1;1;1	Zinc transporter ZIP14	SLC39A14	;;;;;;;	8	2	2	2	1	0	0	1	1	1	1	2	1	1	0	0	1	1	1	1	2	1	1	0	0	1	1	1	1	2	1	20.6	20.6	20.6	17	155	155;481;492;492;89;90;122;127	0	0.62484	By MS/MS
E5RJN7;E7EVI1;E7EPX0;E7EVJ4;Q9NUL3-6;Q9NUL3-8;Q9NUL3-3;Q9NUL3-7;Q9NUL3-2;Q9NUL3;Q9NUL3-4;E5RJ67;E5RFK1	E5RJN7;E7EVI1;E7EPX0;E7EVJ4;Q9NUL3-6;Q9NUL3-8;Q9NUL3-3;Q9NUL3-7;Q9NUL3-2;Q9NUL3;Q9NUL3-4	6;6;6;6;6;6;6;6;6;6;5;2;1	4;4;4;4;4;4;4;4;4;4;3;2;1	4;4;4;4;4;4;4;4;4;4;3;2;1	Double-stranded RNA-binding protein Staufen homolog 2	STAU2	;;;;;;;;;;	13	6	4	4	6	6	3	4	5	4	5	4	4	4	4	1	2	4	2	3	2	2	4	4	1	2	4	2	3	2	2	20.9	16.2	16.2	34.861	320	320;390;491;511;398;473;479;504;538;570;291;135;204	0	2.2317	By MS/MS	By matching	By matching
E5RJR5;P63208;E7ERH2;F8W8N3;P63208-2;E5RGM3	E5RJR5;P63208;E7ERH2;F8W8N3;P63208-2	9;9;7;7;7;3	9;9;7;7;7;3	8;8;6;6;6;2	S-phase kinase-associated protein 1	SKP1	;;;;	6	9	9	8	6	6	6	7	9	7	8	7	5	6	6	6	7	9	7	8	7	5	6	6	6	7	8	7	8	7	5	66.9	66.9	49.7	18.72	163	163;163;142;158;160;102	0	20.656	By MS/MS	By MS/MS	By MS/MS
E5RK69;H0YC77	E5RK69	34;7	1;0	1;0	Annexin	ANXA6		2	34	1	1	32	31	28	32	33	29	32	29	29	1	1	1	1	1	1	1	1	1	1	1	1	1	1	1	1	1	1	69.8	4.3	4.3	51.776	460	460;91	0	6.5829	By MS/MS	By MS/MS	By MS/MS
E7EM64;Q7L5N1;H7C3T0	E7EM64;Q7L5N1	11;11;2	11;11;2	11;11;2	COP9 signalosome complex subunit 6	COPS6	;	3	11	11	11	9	10	8	9	8	9	10	9	8	9	10	8	9	8	9	10	9	8	9	10	8	9	8	9	10	9	8	40.8	40.8	40.8	36.064	326	326;327;123	0	78.585	By MS/MS	By MS/MS	By MS/MS
E7EMC7;Q13501;Q13501-2;E9PFW8;E3W990;C9JRJ8;D6RBF1;C9J6J8	E7EMC7;Q13501;Q13501-2;E9PFW8;E3W990;C9JRJ8	6;6;5;4;4;3;1;1	6;6;5;4;4;3;1;1	6;6;5;4;4;3;1;1	Sequestosome-1	SQSTM1	;;;;;	8	6	6	6	4	5	5	4	6	5	5	5	5	4	5	5	4	6	5	5	5	5	4	5	5	4	6	5	5	5	5	22.2	22.2	22.2	41.013	378	378;440;356;167;190;140;69;73	0	17.604	By MS/MS	By MS/MS	By MS/MS
J3QLD9;E7EMK3;Q14254;K7EKW9	J3QLD9;E7EMK3;Q14254	4;4;4;1	4;4;4;1	4;4;4;1	Flotillin-2	FLOT2	;;	4	4	4	4	4	4	3	3	4	3	4	4	3	4	4	3	3	4	3	4	4	3	4	4	3	3	4	3	4	4	3	12.9	12.9	12.9	47.142	428	428;483;428;249	0	18.281	By MS/MS	By MS/MS	By MS/MS
E7EMN6;Q6NXS1;P41236;E7EUI7	E7EMN6;Q6NXS1;P41236;E7EUI7	3;3;3;2	3;3;3;2	3;3;3;2	Protein phosphatase inhibitor 2-like protein 3;Protein phosphatase inhibitor 2	PPP1R2;PPP1R2P3	;;;	4	3	3	3	2	1	2	2	1	1	2	2	3	2	1	2	2	1	1	2	2	3	2	1	2	2	1	1	2	2	3	21.2	21.2	21.2	19.245	170	170;205;205;80	0	2.2236	By MS/MS	By matching	By MS/MS
E7EMP6;Q96FZ2;D6RAZ3;D6R9T3;D6RGK7;D6RAI0	E7EMP6;Q96FZ2;D6RAZ3;D6R9T3;D6RGK7	6;6;4;4;3;2	6;6;4;4;3;2	6;6;4;4;3;2	Embryonic stem cell-specific 5-hydroxymethylcytosine-binding protein	HMCES	;;;;	6	6	6	6	5	3	2	3	3	2	3	4	1	5	3	2	3	3	2	3	4	1	5	3	2	3	3	2	3	4	1	27.2	27.2	27.2	35.571	312	312;354;233;282;183;140	0	0.70757	By MS/MS	By MS/MS	By MS/MS
G3V2V8;J3KMY5;H0YIZ1;G3V3E8;E7EMS2;G3V3D1;P61916-2;P61916	G3V2V8;J3KMY5;H0YIZ1;G3V3E8;E7EMS2;G3V3D1;P61916-2;P61916	2;2;2;2;2;2;2;2	2;2;2;2;2;2;2;2	2;2;2;2;2;2;2;2	Epididymal secretory protein E1	NPC2	;;;;;;;	8	2	2	2	2	1	1	1	0	2	1	1	1	2	1	1	1	0	2	1	1	1	2	1	1	1	0	2	1	1	1	20.5	20.5	20.5	13.078	122	122;148;173;174;201;221;125;151	0	1.532	By MS/MS	By matching	By matching
E7EMV2;E7ESP9;P07197	E7EMV2;E7ESP9;P07197	3;3;3	1;1;1	1;1;1	Neurofilament medium polypeptide	NEFM	;;	3	3	1	1	3	2	3	3	3	1	2	2	3	1	1	1	1	1	0	1	1	1	1	1	1	1	1	0	1	1	1	3.6	1.9	1.9	78.881	698	698;877;916	0.00061939	-0.045279	By matching	By matching	By matching
E7EPF2;E7ETU5;P29558-2;P29558;C9J9B2;F8W1T6;C9JIJ9;A0A1B0GUW5;Q15434;Q6XE24-3;Q6XE24-4;Q6XE24-5;Q6XE24-2;Q6XE24	E7EPF2;E7ETU5;P29558-2;P29558;C9J9B2;F8W1T6;C9JIJ9;A0A1B0GUW5;Q15434;Q6XE24-3;Q6XE24-4;Q6XE24-5;Q6XE24-2;Q6XE24	2;2;2;2;1;1;1;1;1;1;1;1;1;1	2;2;2;2;1;1;1;1;1;1;1;1;1;1	2;2;2;2;1;1;1;1;1;1;1;1;1;1	RNA-binding motif, single-stranded-interacting protein 1;RNA-binding motif, single-stranded-interacting protein 2;RNA-binding motif, single-stranded-interacting protein 3	RBMS1;RBMS3;RBMS2	;;;;;;;;;;;;;	14	2	2	2	1	1	1	0	0	1	2	2	1	1	1	1	0	0	1	2	2	1	1	1	1	0	0	1	2	2	1	19.7	19.7	19.7	13.713	127	127;370;403;406;264;344;436;563;407;419;420;421;433;437	0.0081019	-0.99392	By matching	By matching	By matching
E7ES33;E7EPK1;Q16181-2;Q16181;G3V1Q4;A0A0U1RRE1;A0A0U1RRH9;A0A0U1RRM2;A0A5F9ZGZ7;Q6ZU15	E7ES33;E7EPK1;Q16181-2;Q16181;G3V1Q4	26;26;26;26;24;9;7;6;5;1	26;26;26;26;24;9;7;6;5;1	26;26;26;26;24;9;7;6;5;1	Septin-7	SEPT7	;;;;	10	26	26	26	25	25	22	24	23	22	26	25	24	25	25	22	24	23	22	26	25	24	25	25	22	24	23	22	26	25	24	61.4	61.4	61.4	48.715	417	417;437;436;437;401;157;147;111;174;432	0	169.03	By MS/MS	By MS/MS	By MS/MS
E7EPN9;Q9Y520-6;Q9Y520-4;Q9Y520-5;Q9Y520;Q9Y520-7;Q9Y520-3;Q9Y520-2;H7C5N8;A0A2R8YET2;A0A2R8Y7F4;A0A2R8Y424	E7EPN9;Q9Y520-6;Q9Y520-4;Q9Y520-5;Q9Y520;Q9Y520-7;Q9Y520-3;Q9Y520-2	20;20;20;20;20;20;19;17;4;3;2;1	20;20;20;20;20;20;19;17;4;3;2;1	19;19;19;19;19;19;18;17;4;3;2;1	Protein PRRC2C	PRRC2C	;;;;;;;	12	20	20	19	13	18	16	6	16	13	5	18	14	13	18	16	6	16	13	5	18	14	12	17	15	5	15	12	4	17	13	8.3	8.3	8.1	308.77	2819	2819;2752;2817;2849;2896;2898;2700;2653;1300;1090;910;159	0	24.035	By MS/MS	By MS/MS	By MS/MS
E7EPP6;O14757-2;O14757-3;O14757;E9PPA5;E9PJI4;E9PKQ3	E7EPP6;O14757-2;O14757-3;O14757;E9PPA5	4;4;4;4;2;1;1	4;4;4;4;2;1;1	4;4;4;4;2;1;1	Serine/threonine-protein kinase Chk1	CHEK1	;;;;	7	4	4	4	3	3	2	2	2	3	4	4	3	3	3	2	2	2	3	4	4	3	3	3	2	2	2	3	4	4	3	9.6	9.6	9.6	55.517	492	492;382;442;476;192;170;206	0	4.6334	By matching	By MS/MS	By MS/MS
E7EPT4;P19404	E7EPT4;P19404	3;3	3;3	3;3	NADH dehydrogenase [ubiquinone] flavoprotein 2, mitochondrial	NDUFV2	;	2	3	3	3	1	1	1	3	3	2	2	3	2	1	1	1	3	3	2	2	3	2	1	1	1	3	3	2	2	3	2	13.9	13.9	13.9	27.907	252	252;249	0	1.0408	By matching	By MS/MS	By matching
E7EPW2;P82663-3;P82663-2;P82663	E7EPW2;P82663-3;P82663-2;P82663	2;2;2;2	2;2;2;2	2;2;2;2	28S ribosomal protein S25, mitochondrial	MRPS25	;;;	4	2	2	2	2	0	2	1	0	0	1	2	2	2	0	2	1	0	0	1	2	2	2	0	2	1	0	0	1	2	2	20	20	20	12.946	110	110;129;145;173	0	2.0563	By MS/MS		By matching
E7EQ29;P16278-2;P16278-3;P16278;C9J4G9;F8WF40;C9JF15;C9JWX1	E7EQ29;P16278-2;P16278-3;P16278	6;6;6;6;2;1;1;1	6;6;6;6;2;1;1;1	6;6;6;6;2;1;1;1	Beta-galactosidase	GLB1	;;;	8	6	6	6	5	5	2	6	5	5	4	5	1	5	5	2	6	5	5	4	5	1	5	5	2	6	5	5	4	5	1	16.5	16.5	16.5	60.482	546	546;546;647;677;185;84;102;147	0	19.871	By MS/MS	By MS/MS	By matching
E7EQ61;Q9GZZ9;E7EWE1;A0A804HJ86;Q9GZZ9-2;C9J5W5;C9JRV9;C9J0F6;D6RJC9	E7EQ61;Q9GZZ9;E7EWE1;A0A804HJ86;Q9GZZ9-2;C9J5W5;C9JRV9	10;10;9;9;7;5;5;3;2	10;10;9;9;7;5;5;3;2	10;10;9;9;7;5;5;3;2	Ubiquitin-like modifier-activating enzyme 5	UBA5	;;;;;;	9	10	10	10	9	7	5	8	10	8	9	9	8	9	7	5	8	10	8	9	9	8	9	7	5	8	10	8	9	9	8	41.4	41.4	41.4	41.85	377	377;404;347;461;348;108;110;79;64	0	35.382	By MS/MS	By MS/MS	By MS/MS
E7EQ69;Q9GZZ1;C9J5D1;B0AZT5;Q9GZZ1-2;C9JZU6;C9J5J3;A0A0D9SF32;F8WCK0	E7EQ69;Q9GZZ1;C9J5D1;B0AZT5;Q9GZZ1-2	11;11;9;6;6;3;2;2;1	11;11;9;6;6;3;2;2;1	11;11;9;6;6;3;2;2;1	N-alpha-acetyltransferase 50	NAA50	;;;;	9	11	11	11	11	10	10	10	11	10	10	10	10	11	10	10	10	11	10	10	10	10	11	10	10	10	11	10	10	10	10	69	69	69	19.311	168	168;169;129;95;81;57;58;58;48	0	47.423	By MS/MS	By MS/MS	By MS/MS
E7EQ72;Q15363;F5GX39	E7EQ72;Q15363;F5GX39	3;3;2	3;3;2	3;3;2	Transmembrane emp24 domain-containing protein 2	TMED2	;;	3	3	3	3	3	3	3	3	3	3	2	3	3	3	3	3	3	3	3	2	3	3	3	3	3	3	3	3	2	3	3	20.5	20.5	20.5	18.488	166	166;201;116	0	6.554	By MS/MS	By MS/MS	By MS/MS
E7EQB2;E7ER44;P02788-2;P02788	E7EQB2;E7ER44;P02788-2;P02788	6;6;6;6	2;2;2;2	2;2;2;2	Lactotransferrin;Lactoferricin-H;Kaliocin-1;Lactoferroxin-A;Lactoferroxin-B;Lactoferroxin-C	LTF	;;;	4	6	2	2	5	6	6	6	3	6	5	5	6	1	2	2	2	0	2	1	1	2	1	2	2	2	0	2	1	1	2	5.9	2.9	2.9	76.625	696	696;708;666;710	0.0035778	-0.63969	By matching	By matching	By MS/MS
E7ES08;E7EQU1;O15347;E9PES6	E7ES08;E7EQU1;O15347;E9PES6	19;19;19;16	17;17;17;15	17;17;17;15	High mobility group protein B3	HMGB3	;;;	4	19	17	17	18	16	13	19	17	18	19	18	19	16	14	11	17	15	16	17	16	17	16	14	11	17	15	16	17	16	17	67.6	62.2	62.2	21.444	188	188;193;200;153	0	70.44	By MS/MS	By MS/MS	By MS/MS
E7EQY4;E7EV10;Q9BTC8-2;Q9BTC8;E9PCS8;F6RRE2;E9PF88	E7EQY4;E7EV10;Q9BTC8-2;Q9BTC8;E9PCS8;F6RRE2	9;9;9;9;8;6;3	2;2;2;2;1;1;1	2;2;2;2;1;1;1	Metastasis-associated protein MTA3	MTA3	;;;;;	7	9	2	2	8	9	7	8	9	6	6	8	7	1	2	1	2	2	1	1	1	1	1	2	1	2	2	1	1	1	1	17.3	5.3	5.3	58.726	514	514;590;515;594;392;537;91	0	0.66726	By MS/MS	By MS/MS	By matching
E7ERK9;Q9UI10-3;Q9UI10;Q9UI10-2;H7C2L8;F8W8L6	E7ERK9;Q9UI10-3;Q9UI10;Q9UI10-2	10;10;10;10;3;3	10;10;10;10;3;3	10;10;10;10;3;3	Translation initiation factor eIF-2B subunit delta	EIF2B4	;;;	6	10	10	10	7	8	6	7	8	8	7	9	7	7	8	6	7	8	8	7	9	7	7	8	6	7	8	8	7	9	7	27.6	27.6	27.6	59.714	544	544;522;523;543;194;235	0	33.493	By MS/MS	By MS/MS	By MS/MS
E7ERS3;Q86VM9;H3BPD0;H3BP01	E7ERS3;Q86VM9	3;3;1;1	3;3;1;1	3;3;1;1	Zinc finger CCCH domain-containing protein 18	ZC3H18	;	4	3	3	3	3	3	2	3	2	0	2	2	2	3	3	2	3	2	0	2	2	2	3	3	2	3	2	0	2	2	2	4	4	4	108.94	977	977;953;197;238	0	14.294	By MS/MS	By MS/MS	By matching
E7ERY9;P20020-5;P20020-2;P20020-6;P20020;P20020-4;P20020-1;A0A804HKZ0;A0A2R8Y4R4;A0A2U3U055;A0A2U3TZI3;Q16720-8;P23634-5;Q16720-7;P23634-4;Q16720-6;Q01814-4;P23634-3;Q16720-3;Q16720-5;Q01814-7;P23634-2;Q16720-2;Q01814-3;P23634-7;Q01814-6;Q01814-2;P23634-6;Q16720-4;Q01814-8;Q16720;Q01814-5;P23634-8;P23634;Q01814	E7ERY9;P20020-5;P20020-2;P20020-6;P20020;P20020-4;P20020-1;A0A804HKZ0;A0A2R8Y4R4;A0A2U3U055;A0A2U3TZI3;Q16720-8;P23634-5;Q16720-7;P23634-4;Q16720-6;Q01814-4;P23634-3;Q16720-3;Q16720-5;Q01814-7;P23634-2;Q16720-2;Q01814-3;P23634-7;Q01814-6;Q01814-2;P23634-6;Q16720-4;Q01814-8;Q16720;Q01814-5;P23634-8;P23634;Q01814	3;3;3;3;3;3;3;2;2;2;2;2;2;2;2;2;2;2;2;2;2;2;2;2;2;2;2;2;2;2;2;2;2;2;2	3;3;3;3;3;3;3;2;2;2;2;2;2;2;2;2;2;2;2;2;2;2;2;2;2;2;2;2;2;2;2;2;2;2;2	3;3;3;3;3;3;3;2;2;2;2;2;2;2;2;2;2;2;2;2;2;2;2;2;2;2;2;2;2;2;2;2;2;2;2	Calcium-transporting ATPase;Plasma membrane calcium-transporting ATPase 1;Plasma membrane calcium-transporting ATPase 3;Plasma membrane calcium-transporting ATPase 4;Plasma membrane calcium-transporting ATPase 2	ATP2B1;ATP2B3;ATP2B4;ATP2B2	;;;;;;;;;;;;;;;;;;;;;;;;;;;;;;;;;;	35	3	3	3	1	3	2	2	3	2	1	1	2	1	3	2	2	3	2	1	1	2	1	3	2	2	3	2	1	1	2	3.4	3.4	3.4	106.86	963	963;1171;1176;1184;1220;1249;1258;895;996;1160;1188;1115;1122;1129;1134;1154;1154;1158;1159;1168;1168;1170;1173;1185;1193;1198;1199;1205;1206;1212;1220;1229;1229;1241;1243	0.0018315	-0.32364	By matching	By MS/MS	By matching
E7ES19;P35443;G3XAP6;P49747-2;P49747;Q2HIZ1;F5H4Z8;P49746-2;P49746	E7ES19;P35443;G3XAP6;P49747-2;P49747	3;3;2;2;2;1;1;1;1	1;1;0;0;0;1;1;1;1	1;1;0;0;0;1;1;1;1	Thrombospondin-4;Cartilage oligomeric matrix protein	THBS4;COMP	;;;;	9	3	1	1	0	0	3	2	1	3	1	0	3	0	0	1	1	1	1	1	0	1	0	0	1	1	1	1	1	0	1	4.1	1.5	1.5	96.005	870	870;961;724;704;757;485;947;836;956	0.00031606	0.28181			By MS/MS
E9PEI4;H0YB16;H0YBZ1;H0YBP1;E7ESA6;Q05397-2;Q05397-7;Q05397;Q05397-5;E5RHD8;E5RI03;B4DWJ1;Q05397-6	E9PEI4;H0YB16;H0YBZ1;H0YBP1;E7ESA6;Q05397-2;Q05397-7;Q05397;Q05397-5;E5RHD8;E5RI03;B4DWJ1;Q05397-6	2;2;2;2;2;2;2;2;2;1;1;1;1	2;2;2;2;2;2;2;2;2;1;1;1;1	2;2;2;2;2;2;2;2;2;1;1;1;1	Focal adhesion kinase 1	PTK2	;;;;;;;;;;;;	13	2	2	2	2	0	0	2	2	1	1	2	0	2	0	0	2	2	1	1	2	0	2	0	0	2	2	1	1	2	0	4	4	4	76.797	680	680;724;753;1017;1096;879;1006;1052;1065;115;120;362;360	0	1.803	By matching
E7ESL0;J3KQY1;Q9NWU5;Q9NWU5-2;Q9NWU5-3	E7ESL0;J3KQY1;Q9NWU5;Q9NWU5-2;Q9NWU5-3	6;6;6;4;4	6;6;6;4;4	6;6;6;4;4	39S ribosomal protein L22, mitochondrial	MRPL22	;;;;	5	6	6	6	5	5	4	5	5	5	5	4	3	5	5	4	5	5	5	5	4	3	5	5	4	5	5	5	5	4	3	28.3	28.3	28.3	24.325	212	212;232;206;120;126	0	9.5886	By MS/MS	By MS/MS	By MS/MS
H0Y9G6;E7ETU7;P09001;D6RC14;E9PF06;D6RBQ5	H0Y9G6;E7ETU7;P09001;D6RC14;E9PF06	6;6;6;4;4;1	6;6;6;4;4;1	6;6;6;4;4;1	39S ribosomal protein L3, mitochondrial	MRPL3	;;;;	6	6	6	6	6	6	5	5	5	4	6	6	5	6	6	5	5	5	4	6	6	5	6	6	5	5	5	4	6	6	5	25.6	25.6	25.6	40.47	363	363;375;348;155;176;28	0	16.739	By MS/MS	By MS/MS	By MS/MS
E7ETU9;O00469;O00469-2;O00469-3;C9JXZ0	E7ETU9;O00469;O00469-2;O00469-3	16;16;16;8;6	16;16;16;8;6	16;16;16;8;6	Procollagen-lysine,2-oxoglutarate 5-dioxygenase 2	PLOD2	;;;	5	16	16	16	9	7	6	16	12	13	9	10	5	9	7	6	16	12	13	9	10	5	9	7	6	16	12	13	9	10	5	32.1	32.1	32.1	81.169	703	703;737;758;418;229	0	31.13	By MS/MS	By MS/MS	By matching
E7ETY2;Q13428-6;Q13428-7;Q13428;Q13428-3;Q13428-4;A0A3B3IS06;Q13428-2;Q13428-8;H0Y8Y7;Q13428-5;A0A6I8PRA0;A0A2R8Y857;H0YA99;A0A2R8Y4M7	E7ETY2;Q13428-6;Q13428-7;Q13428;Q13428-3;Q13428-4;A0A3B3IS06;Q13428-2;Q13428-8;H0Y8Y7;Q13428-5;A0A6I8PRA0	11;11;11;11;11;11;10;10;10;9;9;6;5;3;2	11;11;11;11;11;11;10;10;10;9;9;6;5;3;2	11;11;11;11;11;11;10;10;10;9;9;6;5;3;2	Treacle protein	TCOF1	;;;;;;;;;;;	15	11	11	11	8	9	4	9	10	6	6	9	6	8	9	4	9	10	6	6	9	6	8	9	4	9	10	6	6	9	6	8.9	8.9	8.9	152.3	1488	1488;1450;1451;1488;1489;1524;1358;1411;1412;994;958;1240;297;188;108	0.00031546	0.24946	By MS/MS	By MS/MS	By matching
E7ETZ4;Q9Y6E2;Q75MG1;B5MCH7;B5MCE7;E7EMS9;C9JF98;Q9Y6E2-2;E9PFE3;F8WDX8	E7ETZ4;Q9Y6E2;Q75MG1;B5MCH7;B5MCE7	20;20;16;14;12;9;8;8;7;7	18;18;15;12;11;8;7;7;7;7	18;18;15;12;11;8;7;7;7;7	Basic leucine zipper and W2 domain-containing protein 2	BZW2	;;;;	10	20	18	18	18	18	11	13	15	15	12	15	16	16	16	10	12	13	13	11	13	14	16	16	10	12	13	13	11	13	14	44.6	41.2	41.2	46.913	408	408;419;274;343;225;208;162;201;161;170	0	33.667	By MS/MS	By MS/MS	By MS/MS
E7EUP3;O95251-4;O95251;O95251-3;O95251-5;O95251-2;A0A6Q8PHH2;D6RFZ5;H3BMX5;A0A3B3ISW3;A0A3B3ISF5;A0A3B3IT63;A0A3B3IS73;A0A3B3IRI4;A0A3B3IU93;A0A3B3IT19;A0A3B3ITI0;A0A3B3ISI1;Q8WYB5-3;Q8WYB5-2;Q8WYB5	E7EUP3;O95251-4;O95251;O95251-3;O95251-5;O95251-2;A0A6Q8PHH2	6;6;6;5;5;5;4;1;1;1;1;1;1;1;1;1;1;1;1;1;1	6;6;6;5;5;5;4;1;1;1;1;1;1;1;1;1;1;1;1;1;1	5;5;5;4;4;4;3;1;0;0;0;0;0;0;0;0;0;0;0;0;0	Histone acetyltransferase;Histone acetyltransferase KAT7	KAT7	;;;;;;	21	6	6	5	3	3	2	4	3	3	3	4	2	3	3	2	4	3	3	3	4	2	2	2	2	3	2	2	3	4	2	17.9	17.9	15.3	49.859	425	425;581;611;442;472;501;524;16;187;713;796;799;800;915;945;991;1182;1387;1781;1890;2073	0	5.2349	By MS/MS	By MS/MS	By MS/MS
E7EV99;P35611-2;P35611;E7ENY0;P35611-4;P35611-6;P35611-3;A0A804HL01;P35611-5;H0Y9H2;D6RF25;D6RJE2;H0YFD8;D6RAH3;P35612-2;P35612-8;P35612-9;P35612-4;P35612-3;P35612	E7EV99;P35611-2;P35611;E7ENY0;P35611-4;P35611-6;P35611-3;A0A804HL01;P35611-5;H0Y9H2	12;12;12;11;11;11;11;10;8;6;3;1;1;1;1;1;1;1;1;1	12;12;12;11;11;11;11;10;8;6;3;1;1;1;1;1;1;1;1;1	12;12;12;11;11;11;11;10;8;6;3;1;1;1;1;1;1;1;1;1	Alpha-adducin	ADD1	;;;;;;;;;	20	12	12	12	9	10	7	10	11	8	10	10	7	9	10	7	10	11	8	10	10	7	9	10	7	10	11	8	10	10	7	32	32	32	70.055	632	632;631;737;663;662;662;768;799;511;444;142;69;105;137;559;574;575;587;643;726	0	38.24	By MS/MS	By MS/MS	By MS/MS
E7EVA0;A0A804HKE7;P27816;P27816-6;P27816-2;P27816-4;P27816-5;H7C4C5;H0Y2V1;B5MEG9;F8W9U4;H7C456;A0A0J9YVV8;A0A0J9YW37;P27816-7	E7EVA0;A0A804HKE7;P27816;P27816-6;P27816-2;P27816-4;P27816-5;H7C4C5	42;41;41;40;32;25;24;21;18;17;17;3;1;1;1	42;41;41;40;32;25;24;21;18;17;17;3;1;1;1	42;41;41;40;32;25;24;21;18;17;17;3;1;1;1	Microtubule-associated protein;Microtubule-associated protein 4	MAP4	;;;;;;;	15	42	42	42	39	33	30	37	34	29	36	33	26	39	33	30	37	34	29	36	33	26	39	33	30	37	34	29	36	33	26	25.7	25.7	25.7	245.44	2297	2297;2296;1152;1135;979;872;809;493;463;760;828;283;76;140;99	0	152.64	By MS/MS	By MS/MS	By MS/MS
G3V2E7;G3V3H3;G3V5R9;E7EVH7;Q07866-8;Q07866-2;Q07866-3;Q07866;Q07866-7;Q07866-5;Q07866-10;Q07866-6;Q07866-4;Q07866-9;G5E9S8;F8W6L3;H0YJU9;G3V2P7;H0YJT3;E9PQ02;H0YJL0;H0YG16;A8MX29;H0YGB8;H7C4M1	G3V2E7;G3V3H3;G3V5R9;E7EVH7;Q07866-8;Q07866-2;Q07866-3;Q07866;Q07866-7;Q07866-5;Q07866-10;Q07866-6;Q07866-4;Q07866-9;G5E9S8;F8W6L3	18;18;18;18;18;18;18;18;18;18;18;18;18;18;17;17;3;3;3;3;2;2;2;1;1	18;18;18;18;18;18;18;18;18;18;18;18;18;18;17;17;3;3;3;3;2;2;2;1;1	9;9;9;9;9;9;9;9;9;9;9;9;9;9;9;8;2;3;2;0;1;1;0;1;0	Kinesin light chain 1	KLC1	;;;;;;;;;;;;;;;	25	18	18	9	12	11	10	17	16	13	14	16	12	12	11	10	17	16	13	14	16	12	6	4	4	8	8	7	6	8	7	38.3	38.3	19.1	62.715	551	551;609;630;719;551;560;564;573;584;616;618;628;637;639;549;576;131;150;161;189;150;268;333;60;159	0	38.49	By MS/MS	By MS/MS	By MS/MS
E7EVJ5;Q96F07-2;Q96F07;H7C229;E7EW33;A0A087WVE1;A0A087WTQ3;A0A087WWZ1	E7EVJ5;Q96F07-2;Q96F07;H7C229;E7EW33	13;13;12;11;10;3;3;3	2;2;2;2;2;0;0;0	2;2;2;2;2;0;0;0	Cytoplasmic FMR1-interacting protein 2	CYFIP2	;;;;	8	13	2	2	10	9	9	11	8	7	7	11	8	1	2	1	2	1	1	1	2	1	1	2	1	2	1	1	1	2	1	12.2	1.5	1.5	142.58	1227	1227;1253;1278;1117;1057;188;222;295	0.0086281	-1.0407	By matching	By matching	By matching
E7EVQ6;Q14534;H0YBN7	E7EVQ6;Q14534	4;4;1	4;4;1	4;4;1	Squalene monooxygenase	SQLE	;	3	4	4	4	2	2	1	3	4	3	3	2	1	2	2	1	3	4	3	3	2	1	2	2	1	3	4	3	3	2	1	14	14	14	53.067	479	479;574;163	0	2.0836	By MS/MS	By MS/MS	By matching
E7EVZ5;Q8NBM8	E7EVZ5;Q8NBM8	2;2	2;2	2;2	Prenylcysteine oxidase-like	PCYOX1L	;	2	2	2	2	1	2	0	2	1	2	0	1	1	1	2	0	2	1	2	0	1	1	1	2	0	2	1	2	0	1	1	8.7	8.7	8.7	45.679	404	404;494	0	11.988	By matching	By MS/MS
E7EW05;Q9NVU7;Q9NVU7-2	E7EW05;Q9NVU7;Q9NVU7-2	6;6;5	6;6;5	6;6;5	Protein SDA1 homolog	SDAD1	;;	3	6	6	6	5	5	3	5	5	4	5	4	4	5	5	3	5	5	4	5	4	4	5	5	3	5	5	4	5	4	4	9.4	9.4	9.4	75.44	650	650;687;590	0.0044563	-0.70376	By MS/MS	By MS/MS	By matching
E7EW84;Q8TAG9;Q8TAG9-2;F2Z3K0;B1AP46;J3QT38;A0A0U1RRB6;Q9Y2D4-2;Q9Y2D4	E7EW84;Q8TAG9;Q8TAG9-2	5;5;4;2;1;1;1;1;1	5;5;4;2;1;1;1;1;1	5;5;4;2;1;1;1;1;1	Exocyst complex component 6	EXOC6	;;	9	5	5	5	5	4	3	5	5	4	5	5	3	5	4	3	5	5	4	5	5	3	5	4	3	5	5	4	5	5	3	8.3	8.3	8.3	81.851	701	701;804;799;404;153;681;815;672;811	0	10.554	By MS/MS	By MS/MS	By MS/MS
E7EX17;P23588;P23588-2;F8VX11;F8VP89;F8W0K0;F8VSC7;F8VYE9;F8VRU1;REV__F8VX11;REV__P23588-2;REV__P23588;REV__E7EX17	E7EX17;P23588;P23588-2;F8VX11	36;36;32;23;13;10;10;7;6;1;1;1;1	36;36;32;23;13;10;10;7;6;1;1;1;1	36;36;32;23;13;10;10;7;6;1;1;1;1	Eukaryotic translation initiation factor 4B	EIF4B	;;;	13	36	36	36	34	33	31	34	32	32	33	32	35	34	33	31	34	32	32	33	32	35	34	33	31	34	32	32	33	32	35	62	62	62	69.697	616	616;611;572;360;275;169;227;185;175;360;572;611;616	0	142.62	By MS/MS	By MS/MS	By MS/MS
E7EXA3;Q9GZT8-3;Q9GZT8-2;Q9GZT8;C9JN42;B8ZZI0	E7EXA3;Q9GZT8-3;Q9GZT8-2;Q9GZT8;C9JN42;B8ZZI0	3;3;3;3;2;2	3;3;3;3;2;2	3;3;3;3;2;2	NIF3-like protein 1	NIF3L1	;;;;;	6	3	3	3	3	2	3	3	3	2	3	2	2	3	2	3	3	3	2	3	2	2	3	2	3	3	3	2	3	2	2	20.6	20.6	20.6	23.578	209	209;285;350;377;162;162	0	4.6771	By MS/MS	By MS/MS	By MS/MS
E9PAV3;F8VZJ2;A0A7I2V2K5;H0YHX9;A0A7I2V473;Q13765;E9PAV3-2;F8W0W4;F8VNW4;F8VZ58;Q9BZK3	E9PAV3;F8VZJ2;A0A7I2V2K5;H0YHX9;A0A7I2V473;Q13765;E9PAV3-2;F8W0W4;F8VNW4	13;12;12;12;12;12;12;10;9;3;2	13;12;12;12;12;12;12;10;9;3;2	13;12;12;12;12;12;12;10;9;3;2	Nascent polypeptide-associated complex subunit alpha, muscle-specific form;Nascent polypeptide-associated complex subunit alpha	NACA	;;;;;;;;	11	13	13	13	11	12	11	11	12	11	10	11	11	11	12	11	11	12	11	10	11	11	11	12	11	11	12	11	10	11	11	4.7	4.7	4.7	205.42	2078	2078;136;211;235;295;215;925;198;148;126;213	0	264	By MS/MS	By MS/MS	By MS/MS
E9PB93;O15514	E9PB93;O15514	2;2	2;2	2;2	DNA-directed RNA polymerase II subunit RPB4	POLR2D	;	2	2	2	2	1	1	1	1	1	0	2	1	1	1	1	1	1	1	0	2	1	1	1	1	1	1	1	0	2	1	1	25	25	25	12.267	104	104;142	0	2.5518	By MS/MS	By MS/MS	By matching
E9PDF2;E9PCR7;Q02218-2;Q02218;E9PFG7;Q02218-3;C9J4G7	E9PDF2;E9PCR7;Q02218-2;Q02218;E9PFG7	7;7;7;7;6;2;1	7;7;7;7;6;2;1	7;7;7;7;6;2;1	2-oxoglutarate dehydrogenase, mitochondrial	OGDH	;;;;	7	7	7	7	6	6	4	4	5	4	5	5	2	6	6	4	4	5	4	5	5	2	6	6	4	4	5	4	5	5	2	8.3	8.3	8.3	117.24	1034	1034;1038;1019;1023;873;427;211	0	5.9232	By MS/MS	By MS/MS	By matching
E9PD53;Q9NTJ3;Q9NTJ3-2;C9JR83;C9J9E4;C9JVD8;C9J578;C9JWF0;C9IYK2;C9JJ64	E9PD53;Q9NTJ3;Q9NTJ3-2	55;55;51;19;9;6;6;4;4;4	55;55;51;19;9;6;6;4;4;4	55;55;51;19;9;6;6;4;4;4	Structural maintenance of chromosomes protein;Structural maintenance of chromosomes protein 4	SMC4	;;	10	55	55	55	47	47	42	48	48	43	45	50	43	47	47	42	48	48	43	45	50	43	47	47	42	48	48	43	45	50	43	47.1	47.1	47.1	144.45	1263	1263;1288;1230;423;157;119;139;170;173;180	0	143.01	By MS/MS	By MS/MS	By MS/MS
E9PDF6;O43795-2;O43795;E7EQD9;A0A0U1RRI3;C9JUP5;C9JYW1;H7C2Y7;C9K0I9	E9PDF6;O43795-2;O43795	15;15;15;5;4;2;2;2;1	15;15;15;5;4;2;2;2;1	15;15;15;5;4;2;2;2;1	Unconventional myosin-Ib	MYO1B	;;	9	15	15	15	13	12	8	11	12	12	11	12	11	13	12	8	11	12	12	11	12	11	13	12	8	11	12	12	11	12	11	18.9	18.9	18.9	128.48	1107	1107;1078;1136;303;189;149;163;192;83	0	30.326	By MS/MS	By MS/MS	By MS/MS
E9PDM8;O94855;O94855-2;E9PC44	E9PDM8;O94855;O94855-2;E9PC44	3;3;3;2	3;3;3;2	3;3;3;2	Protein transport protein Sec24D	SEC24D	;;;	4	3	3	3	3	2	1	3	3	0	3	2	0	3	2	1	3	3	0	3	2	0	3	2	1	3	3	0	3	2	0	5.9	5.9	5.9	74.953	663	663;1032;1033;393	0	4.8249	By MS/MS	By MS/MS	By matching
E9PDP5;Q8IWZ3-5;Q8IWZ3-2;Q8IWZ3;Q8IWZ3-4;Q8IWZ3-6;D6RHC4;Q8IWZ3-3	E9PDP5;Q8IWZ3-5;Q8IWZ3-2;Q8IWZ3;Q8IWZ3-4;Q8IWZ3-6;D6RHC4;Q8IWZ3-3	4;4;4;4;4;4;3;3	2;2;2;2;2;2;2;2	2;2;2;2;2;2;2;2	Ankyrin repeat and KH domain-containing protein 1	ANKHD1	;;;;;;;	8	4	2	2	3	4	3	4	4	3	1	4	4	2	2	1	2	2	2	1	2	2	2	2	1	2	2	2	1	2	2	4.9	1.9	1.9	166.74	1565	1565;581;627;2542;2544;2617;368;616	0	2.9928	By matching	By MS/MS	By matching
E9PE17;I3L0E3;Q9Y2R5	E9PE17;I3L0E3;Q9Y2R5	2;2;2	2;2;2	2;2;2	28S ribosomal protein S17, mitochondrial	MRPS17;hCG_1984214	;;	3	2	2	2	2	1	1	2	2	1	2	2	1	2	1	1	2	2	1	2	2	1	2	1	1	2	2	1	2	2	1	29.5	29.5	29.5	14.374	129	129;225;130	0	7.8628	By MS/MS	By MS/MS	By matching
E9PEB5;Q96AE4;Q96AE4-2;C9JSZ1	E9PEB5;Q96AE4;Q96AE4-2	38;38;38;12	30;30;30;10	29;29;29;10	Far upstream element-binding protein 1	FUBP1	;;	4	38	30	29	37	35	33	37	37	35	37	36	35	29	27	25	29	29	27	29	29	27	28	26	24	28	28	26	28	28	26	49.8	44.4	43.1	68.903	655	655;644;653;232	0	319.42	By MS/MS	By MS/MS	By MS/MS
E9PF19;Q9Y4P3;A0A087WXC6;F8WDI9;F8WCR3	E9PF19;Q9Y4P3	12;12;3;2;1	12;12;3;2;1	12;12;3;2;1	Transducin beta-like protein 2	TBL2	;	5	12	12	12	11	11	10	9	10	10	10	11	8	11	11	10	9	10	10	10	11	8	11	11	10	9	10	10	10	11	8	34.1	34.1	34.1	45.935	411	411;447;96;176;107	0	47.646	By MS/MS	By MS/MS	By MS/MS
E9PFN5;Q9Y2Q3-4;Q9Y2Q3;Q9Y2Q3-3;Q9Y2Q3-2;C9JNT3	E9PFN5;Q9Y2Q3-4;Q9Y2Q3;Q9Y2Q3-3;Q9Y2Q3-2	4;4;4;2;2;1	4;4;4;2;2;1	4;4;4;2;2;1	Glutathione S-transferase kappa 1	GSTK1	;;;;	6	4	4	4	4	4	3	4	4	4	3	3	3	4	4	3	4	4	4	3	3	3	4	4	3	4	4	4	3	3	3	25.8	25.8	25.8	21.707	190	190;183;226;214;282;118	0	26.626	By MS/MS	By MS/MS	By matching
E9PFR3;Q14738-3;Q14738-2;Q14738;H0Y8C4;H7C5Q9	E9PFR3;Q14738-3;Q14738-2;Q14738;H0Y8C4	11;11;11;11;9;4	11;11;11;11;9;4	7;7;7;7;6;3	Serine/threonine-protein phosphatase 2A 56 kDa regulatory subunit delta isoform	PPP2R5D	;;;;	6	11	11	7	8	11	8	10	11	11	8	8	10	8	11	8	10	11	11	8	8	10	5	7	4	6	7	7	4	5	6	21.5	21.5	14	69.116	594	594;496;570;602;504;154	0	6.59	By MS/MS	By MS/MS	By MS/MS
E9PG22;Q8IW35;Q8IW35-2;H7C4Y5	E9PG22;Q8IW35;Q8IW35-2;H7C4Y5	2;2;2;1	2;2;2;1	2;2;2;1	Centrosomal protein of 97 kDa	CEP97	;;;	4	2	2	2	2	2	1	2	2	2	2	2	1	2	2	1	2	2	2	2	2	1	2	2	1	2	2	2	2	2	1	2.9	2.9	2.9	90.309	806	806;865;891;175	0	0.35128	By MS/MS	By MS/MS	By matching
E9PGM9;P78332;P78332-2;F8WCA5;P78332-3	E9PGM9;P78332;P78332-2	3;3;2;1;1	1;1;0;1;1	1;1;0;1;1	RNA-binding protein 6	RBM6	;;	5	3	1	1	3	2	3	2	3	2	3	2	2	1	0	1	1	1	1	1	1	1	1	0	1	1	1	1	1	1	1	2.6	1	1	113.93	991	991;1123;601;697;520	0.0098204	-1.2067	By matching	By matching	By matching
E9PGT1;Q15631;H7C1D4;Q15631-2;A0A0J9YVW2	E9PGT1;Q15631;H7C1D4;Q15631-2	16;16;10;8;2	16;16;10;8;2	16;16;10;8;2	Translin	TSN	;;;	5	16	16	16	14	16	8	14	15	14	16	15	14	14	16	8	14	15	14	16	15	14	14	16	8	14	15	14	16	15	14	65.9	65.9	65.9	25.572	223	223;228;185;148;92	0	89.103	By MS/MS	By MS/MS	By matching
E9PGT3;Q15418-4;Q15418;Q15418-2;Q15418-3	E9PGT3;Q15418-4;Q15418;Q15418-2;Q15418-3	7;7;7;7;6	2;2;2;2;2	2;2;2;2;2	Ribosomal protein S6 kinase;Ribosomal protein S6 kinase alpha-1	RPS6KA1	;;;;	5	7	2	2	5	4	3	6	6	5	6	4	3	1	0	0	1	1	1	1	1	0	1	0	0	1	1	1	1	1	0	11.6	4	4	81.471	724	724;719;735;744;643	0.0050236	-0.76094	By matching	By matching	By matching
E9PGT6;Q99627-2;Q99627;H7C3S9	E9PGT6;Q99627-2;Q99627;H7C3S9	5;5;5;3	5;5;5;3	5;5;5;3	COP9 signalosome complex subunit 8	COPS8	;;;	4	5	5	5	4	4	4	4	5	4	5	5	4	4	4	4	4	5	4	5	5	4	4	4	4	4	5	4	5	5	4	51.4	51.4	51.4	19.344	173	173;160;209;83	0	53.547	By MS/MS	By MS/MS	By MS/MS
E9PGZ1;Q05682-5;Q05682-3;E7EX44;A0A6Q8PGI1;REV__H0YH95;REV__H0YEF9;REV__E9PJZ7;REV__H0YHK3;REV__O75334-6;REV__O75334-5;REV__Q13136-2;REV__Q13136;REV__A0A2R8Y7R9;REV__O75334-2;REV__O75334-4;REV__G3V200;REV__O75334-3;REV__O75334	E9PGZ1;Q05682-5;Q05682-3;E7EX44;A0A6Q8PGI1	20;20;19;18;11;1;1;1;1;1;1;1;1;1;1;1;1;1;1	20;20;19;18;11;1;1;1;1;1;1;1;1;1;1;1;1;1;1	1;1;1;1;0;0;0;0;0;0;0;0;0;0;0;0;0;0;0	Caldesmon	CALD1	;;;;	19	20	20	1	17	16	15	18	17	17	16	17	17	17	16	15	18	17	17	16	17	17	1	1	1	1	0	1	1	1	1	40.1	40.1	4.5	61.705	536	536;532;558;557;205;284;387;583;1104;1152;1156;1185;1202;1224;1232;1236;1247;1251;1257	0	36.553	By MS/MS	By MS/MS	By MS/MS
E9PH64;Q9Y6M9;A0A7I2YQN0;A0A3B3IT57;A0A7I2V620;E7EWZ0;E9PF49	E9PH64;Q9Y6M9;A0A7I2YQN0;A0A3B3IT57;A0A7I2V620;E7EWZ0;E9PF49	3;3;2;2;2;2;2	3;3;2;2;2;2;2	3;3;2;2;2;2;2	NADH dehydrogenase [ubiquinone] 1 beta subcomplex subunit 9	NDUFB9	;;;;;;	7	3	3	3	3	3	3	3	3	3	3	3	2	3	3	3	3	3	3	3	3	2	3	3	3	3	3	3	3	3	2	23.2	23.2	23.2	20.383	168	168;179;47;138;162;178;221	0	18.523	By MS/MS	By MS/MS	By MS/MS
E9PHA2;Q15003;C9J470;Q15003-2;C9JZP1;H7C415	E9PHA2;Q15003;C9J470;Q15003-2	24;24;18;14;9;6	24;24;18;14;9;6	24;24;18;14;9;6	Condensin complex subunit 2	NCAPH	;;;	6	24	24	24	20	22	16	21	19	14	18	17	19	20	22	16	21	19	14	18	17	19	20	22	16	21	19	14	18	17	19	41.1	41.1	41.1	81.572	730	730;741;607;605;216;182	0	87.999	By MS/MS	By MS/MS	By MS/MS
E9PIE4	E9PIE4	10	1	1		MTCH2		1	10	1	1	9	9	8	9	8	6	9	9	7	1	1	1	1	1	0	1	1	0	1	1	1	1	1	0	1	1	0	41.6	4.6	4.6	28.549	262	262	0.0012342	-0.12484	By matching	By matching	By matching
E9PJN9	E9PJN9	2	1	1		RPS3		1	2	1	1	2	2	2	2	2	2	2	2	2	1	1	1	1	1	1	1	1	1	1	1	1	1	1	1	1	1	1	55.6	30.6	30.6	3.8094	36	36	0	1.834	By MS/MS	By MS/MS	By matching
E9PK54	E9PK54	27	1	1		HSPA8		1	27	1	1	25	24	25	26	24	26	25	25	23	0	0	0	0	0	1	1	1	0	0	0	0	0	0	1	1	1	0	97.3	6.6	6.6	19.955	183	183	0	0.32566	By matching	By matching	By matching
E9PPN3;E9PS17;E9PK59;Q96KG9-5;Q96KG9-3;Q96KG9-4;Q96KG9-6;Q96KG9-2;Q96KG9;H0YCI6	E9PPN3;E9PS17;E9PK59;Q96KG9-5;Q96KG9-3;Q96KG9-4;Q96KG9-6;Q96KG9-2;Q96KG9	7;7;7;7;7;7;7;7;7;2	7;7;7;7;7;7;7;7;7;2	7;7;7;7;7;7;7;7;7;2	N-terminal kinase-like protein	SCYL1	;;;;;;;;	10	7	7	7	7	7	3	7	6	3	6	4	4	7	7	3	7	6	3	6	4	4	7	7	3	7	6	3	6	4	4	12.5	12.5	12.5	73.684	665	665;775;780;626;707;781;787;791;808;175	0	3.5211	By MS/MS	By MS/MS	By MS/MS
E9PK91;Q9NYF8-3;E9PK09;E9PQN2;E9PKI6;A0A1W2PQ43;E9PJA7;H0YF00;H0YF63	E9PK91;Q9NYF8-3;E9PK09;E9PQN2;E9PKI6;A0A1W2PQ43	30;30;27;27;27;26;13;5;3	1;1;0;0;0;0;0;0;1	1;1;0;0;0;0;0;0;1	Bcl-2-associated transcription factor 1	BCLAF1	;;;;;	9	30	1	1	27	30	26	30	28	25	28	26	27	1	1	1	1	1	0	1	1	1	1	1	1	1	1	0	1	1	1	31.3	1.8	1.8	100.4	871	871;869;725;750;752;703;467;118;126	0	3.2826	By MS/MS	By MS/MS	By matching
H7BXH2;E9PKF6;Q5H9R7-3;Q5H9R7-4;Q5H9R7-6;Q5H9R7-2;Q5H9R7;Q5H9R7-5;E9PQP7;E9PK08;H0YEN2;E9PNN8;H0YDW1	H7BXH2;E9PKF6;Q5H9R7-3;Q5H9R7-4;Q5H9R7-6;Q5H9R7-2;Q5H9R7;Q5H9R7-5;E9PQP7;E9PK08	7;7;7;7;7;7;7;7;5;4;3;2;1	7;7;7;7;7;7;7;7;5;4;3;2;1	7;7;7;7;7;7;7;7;5;4;3;2;1	Serine/threonine-protein phosphatase 6 regulatory subunit 3	PPP6R3	;;;;;;;;;	13	7	7	7	7	6	6	5	5	5	4	6	6	7	6	6	5	5	5	4	6	6	7	6	6	5	5	5	4	6	6	10.6	10.6	10.6	92.407	827	827;838;791;793;844;867;873;879;641;140;580;186;112	0	5.5723	By MS/MS	By MS/MS	By MS/MS
E9PKG6;P80303-2;P80303;H0YD18;E9PLR0;E9PLE9;A0A2R8Y6G7;E9PM22;H0YEG8	E9PKG6;P80303-2;P80303	7;7;7;3;3;3;3;1;1	6;6;6;3;2;2;2;1;1	6;6;6;3;2;2;2;1;1	Nucleobindin-2;Nesfatin-1	NUCB2	;;	9	7	6	6	7	6	7	7	6	7	5	6	6	6	5	6	6	6	6	5	5	5	6	5	6	6	6	6	5	5	5	28.1	25.7	25.7	40.368	338	338;420;420;73;195;198;231;90;198	0	18.599	By MS/MS	By MS/MS	By MS/MS
E9PKP7;P17480-2;P17480;E9PMM2;E9PLT2	E9PKP7;P17480-2;P17480	21;21;21;4;4	21;21;21;4;4	21;21;21;4;4	Nucleolar transcription factor 1	UBTF	;;	5	21	21	21	17	17	16	16	20	17	20	19	17	17	17	16	16	20	17	20	19	17	17	17	16	16	20	17	20	19	17	30.1	30.1	30.1	87.435	745	745;727;764;149;194	0	56.583	By MS/MS	By MS/MS	By MS/MS
E9PKV2;Q9NRX2	E9PKV2;Q9NRX2	2;2	2;2	2;2	39S ribosomal protein L17, mitochondrial	MRPL17	;	2	2	2	2	2	0	1	2	2	1	2	2	2	2	0	1	2	2	1	2	2	2	2	0	1	2	2	1	2	2	2	11.3	11.3	11.3	16.371	142	142;175	0.0021123	-0.50057	By MS/MS		By matching
E9PKY5;Q9UNP9-2;Q9UNP9;Q9UNP9-3;E9PEQ6;E9PIB0;E9PK21	E9PKY5;Q9UNP9-2;Q9UNP9;Q9UNP9-3;E9PEQ6	3;3;3;3;2;1;1	3;3;3;3;2;1;1	3;3;3;3;2;1;1	Peptidyl-prolyl cis-trans isomerase;Peptidyl-prolyl cis-trans isomerase E	PPIE	;;;;	7	3	3	3	2	3	2	2	2	1	1	2	2	2	3	2	2	2	1	1	2	2	2	3	2	2	2	1	1	2	2	14.1	14.1	14.1	23.833	213	213;296;301;314;250;71;208	0	2.1102	By MS/MS	By matching	By MS/MS
E9PL10;Q96K17	E9PL10;Q96K17	2;2	1;1	1;1	Transcription factor BTF3;Transcription factor BTF3 homolog 4	BTF3L4	;	2	2	1	1	2	1	1	1	0	1	0	1	2	1	0	0	0	0	1	0	1	1	1	0	0	0	0	1	0	1	1	25.5	19.3	19.3	15.779	145	145;158	0.0091142	-1.1057	By MS/MS	By matching	By matching
E9PL57;F8VSA6;E9PS38;S4R3E9;Q86V88-3;Q86V88-2;Q86V88	E9PL57;F8VSA6;E9PS38;S4R3E9	4;3;3;3;1;1;1	1;0;0;0;1;1;1	1;0;0;0;1;1;1		NEDD8-MDP1;NEDD8	;;;	7	4	1	1	3	3	3	3	4	3	3	3	3	0	0	0	0	1	0	0	0	0	0	0	0	0	1	0	0	0	0	23.5	7.6	7.6	19.536	170	170;50;67;84;122;127;176	0.0092932	-1.1796	By matching	By matching	By matching
E9PLK3;P55786;A0A7I2V389;A0A7I2V3W8;E9PPZ2;A6NEC2;A0A7I2V604;H0YDG0;E9PP11;A6NEC2-2;A0A7I2V5D4;E9PJ74;E9PRQ5;H0YCQ5;E9PJY4;E9PPD4;A6NEC2-3;E9PI82	E9PLK3;P55786;A0A7I2V389;A0A7I2V3W8	53;53;46;46;23;18;15;12;9;9;6;5;4;3;3;3;3;1	53;53;46;46;23;18;15;12;9;9;6;5;4;3;3;3;3;1	7;7;7;7;7;5;7;0;5;0;0;0;0;0;0;0;0;0	Puromycin-sensitive aminopeptidase	NPEPPS	;;;	18	53	53	7	49	43	43	48	49	37	47	48	35	49	43	43	48	49	37	47	48	35	7	6	6	6	5	4	6	6	5	58.9	58.9	6.6	102.99	915	915;919;885;924;478;478;295;169;201;263;150;158;172;65;141;163;163;127	0	222.64	By MS/MS	By MS/MS	By MS/MS
E9PM92;O00193;E9PRZ9;E9PQA1	E9PM92;O00193;E9PRZ9	4;4;3;1	4;4;3;1	4;4;3;1	Small acidic protein	C11orf58;SMAP	;;	4	4	4	4	4	3	4	4	3	3	4	3	2	4	3	4	4	3	3	4	3	2	4	3	4	4	3	3	4	3	2	28	28	28	17.634	157	157;183;90;86	0	40.713	By MS/MS	By MS/MS	By MS/MS
E9PMG1;H0YDT0;Q96D71-2;Q96D71-4;Q96D71-3;Q96D71;F2Z3L2;H0YCR2	E9PMG1;H0YDT0;Q96D71-2;Q96D71-4;Q96D71-3;Q96D71;F2Z3L2	5;5;5;5;5;5;3;1	5;5;5;5;5;5;3;1	5;5;5;5;5;5;3;1	RalBP1-associated Eps domain-containing protein 1	REPS1	;;;;;;	8	5	5	5	4	4	4	2	2	3	3	4	3	4	4	4	2	2	3	3	4	3	4	4	4	2	2	3	3	4	3	9.1	9.1	9.1	80.435	737	737;754;705;769;795;796;220;152	0	3.0153	By MS/MS	By MS/MS	By MS/MS
G3V179;E9PMJ2;J3KP39;Q9BPY3;E9PIM5	G3V179;E9PMJ2;J3KP39;Q9BPY3;E9PIM5	2;2;2;2;1	2;2;2;2;1	2;2;2;2;1	Protein FAM118B	FAM118B	;;;;	5	2	2	2	1	2	0	2	2	2	1	2	1	1	2	0	2	2	2	1	2	1	1	2	0	2	2	2	1	2	1	9.5	9.5	9.5	30.813	275	275;346;350;351;235	0	0.52257	By matching	By MS/MS
E9PRJ3;K4DIA7;E9PMR4;P48509	E9PRJ3;K4DIA7;E9PMR4;P48509	2;2;2;2	2;2;2;2	2;2;2;2	Tetraspanin;CD151 antigen	CD151	;;;	4	2	2	2	2	2	1	2	2	1	1	2	2	2	2	1	2	2	1	1	2	2	2	2	1	2	2	1	1	2	2	9.6	9.6	9.6	19.792	178	178;230;251;253	0.0090883	-1.129	By matching	By matching	By matching
E9PN81;Q8TDP1	E9PN81;Q8TDP1	3;3	3;3	3;3	Ribonuclease H2 subunit C	RNASEH2C	;	2	3	3	3	3	0	1	3	2	0	3	3	2	3	0	1	3	2	0	3	3	2	3	0	1	3	2	0	3	3	2	18.6	18.6	18.6	26.302	247	247;164	0	5.1619	By MS/MS		By MS/MS
E9PNU4;Q13190-3;Q13190-2;Q13190-4;Q13190;H7C3X5;E9PP18;E9PRW9	E9PNU4;Q13190-3;Q13190-2;Q13190-4;Q13190;H7C3X5	3;3;3;3;3;2;1;1	3;3;3;3;3;2;1;1	3;3;3;3;3;2;1;1	Syntaxin-5	STX5	;;;;;	8	3	3	3	3	3	3	2	2	2	3	3	1	3	3	3	2	2	2	3	3	1	3	3	3	2	2	2	3	3	1	14.8	14.8	14.8	27.842	250	250;267;301;321;355;228;78;81	0	2.7787	By MS/MS	By MS/MS	By MS/MS
E9PQ47;E9PNY1;O95159;E9PJX1;E9PJ47;E9PMQ3;E9PQA5	E9PQ47;E9PNY1;O95159;E9PJX1;E9PJ47;E9PMQ3;E9PQA5	2;2;2;1;1;1;1	2;2;2;1;1;1;1	2;2;2;1;1;1;1	Zinc finger protein-like 1	ZFPL1	;;;;;;	7	2	2	2	1	1	0	2	2	2	2	2	0	1	1	0	2	2	2	2	2	0	1	1	0	2	2	2	2	2	0	15.4	15.4	15.4	20.607	188	188;207;310;65;80;109;172	0	0.65022	By matching	By MS/MS
E9PPA0;Q9BWS9-3;Q9BWS9;E9PI70;E9PIP0;E9PRL3;E9PPH0;Q9BWS9-2;E9PKF1;H0YEA3	E9PPA0;Q9BWS9-3;Q9BWS9;E9PI70;E9PIP0;E9PRL3;E9PPH0;Q9BWS9-2;E9PKF1	4;4;4;3;3;3;3;3;2;1	4;4;4;3;3;3;3;3;2;1	4;4;4;3;3;3;3;3;2;1	Chitinase domain-containing protein 1	CHID1	;;;;;;;;	10	4	4	4	3	3	2	3	2	2	3	3	2	3	3	2	3	2	2	3	3	2	3	3	2	3	2	2	3	3	2	33.5	33.5	33.5	25.073	224	224;362;393;115;119;131;162;418;84;72	0	4.1425	By matching	By MS/MS	By MS/MS
E9PPI7;Q01167-2;Q01167;E9PM37	E9PPI7;Q01167-2;Q01167;E9PM37	3;3;3;2	1;1;1;0	1;1;1;0	Forkhead box protein K2	FOXK2	;;;	4	3	1	1	2	2	2	2	2	1	3	1	2	0	0	0	0	0	0	1	0	0	0	0	0	0	0	0	1	0	0	10.7	3.6	3.6	27.689	253	253;614;660;172	0.003581	-0.62425	By matching	By matching	By matching
E9PPW7;O00217;E9PKH6;E9PN51;F8W9K7;H0YDT4	E9PPW7;O00217;E9PKH6;E9PN51;F8W9K7	5;5;4;3;3;1	5;5;4;3;3;1	5;5;4;3;3;1	NADH dehydrogenase [ubiquinone] iron-sulfur protein 8, mitochondrial	NDUFS8	;;;;	6	5	5	5	5	4	3	4	3	3	5	5	2	5	4	3	4	3	3	5	5	2	5	4	3	4	3	3	5	5	2	31.5	31.5	31.5	20.656	184	184;210;138;110;124;93	0	30.6	By MS/MS	By MS/MS	By MS/MS
E9PQI5;E9PQ80;E9PSI1;Q9BY43;Q9BY43-2;H0YI89	E9PQI5;E9PQ80;E9PSI1;Q9BY43;Q9BY43-2;H0YI89	4;4;4;4;4;2	4;4;4;4;4;2	4;4;4;4;4;2	Charged multivesicular body protein 4a	CHMP4A	;;;;;	6	4	4	4	3	3	2	1	3	2	3	4	2	3	3	2	1	3	2	3	4	2	3	3	2	1	3	2	3	4	2	30.9	30.9	30.9	14.139	123	123;213;815;222;265;61	0	4.3811	By matching	By matching	By MS/MS
E9PQB8;Q9UHR6	E9PQB8;Q9UHR6	2;2	2;2	2;2	Zinc finger HIT domain-containing protein 2	ZNHIT2	;	2	2	2	2	0	0	1	0	0	0	1	2	0	0	0	1	0	0	0	1	2	0	0	0	1	0	0	0	1	2	0	14.5	14.5	14.5	20.106	186	186;403	0	1.2053			By matching
E9PQY2;Q9NQP4	E9PQY2;Q9NQP4	2;2	2;2	2;2	Prefoldin subunit 4	PFDN4	;	2	2	2	2	2	2	2	2	2	2	2	2	1	2	2	2	2	2	2	2	2	1	2	2	2	2	2	2	2	2	1	13.2	13.2	13.2	15.598	136	136;134	0	10.223	By MS/MS	By MS/MS	By MS/MS
E9PR30;P62861	E9PR30;P62861	4;4	4;4	4;4	40S ribosomal protein S30	FAU	;	2	4	4	4	4	4	3	4	4	4	4	3	3	4	4	3	4	4	4	4	3	3	4	4	3	4	4	4	4	3	3	18.4	18.4	18.4	10.905	98	98;133	0	5.1858	By MS/MS	By MS/MS	By MS/MS
E9PRG8;E9PLD3;A0A494BXY3	E9PRG8;E9PLD3;A0A494BXY3	2;1;1	2;1;1	2;1;1	Uncharacterized protein C11orf98	C11orf98	;;	3	2	2	2	2	2	2	1	1	1	2	2	1	2	2	2	1	1	1	2	2	1	2	2	2	1	1	1	2	2	1	21.1	21.1	21.1	14.234	123	123;99;122	0	3.0265	By MS/MS	By matching	By matching
E9PS41;Q6RFH5-2;Q6RFH5	E9PS41;Q6RFH5-2;Q6RFH5	2;2;2	2;2;2	2;2;2	WD repeat-containing protein 74	WDR74	;;	3	2	2	2	2	2	1	2	1	2	2	2	1	2	2	1	2	1	2	2	2	1	2	2	1	2	1	2	2	2	1	7.3	7.3	7.3	36.405	328	328;366;385	0	3.7093	By MS/MS	By MS/MS	By matching
H0YKE7;F5GX29;H0YNG9;Q99653;H0YLY7	H0YKE7;F5GX29;H0YNG9;Q99653;H0YLY7	4;4;4;4;3	4;4;4;4;3	4;4;4;4;3	Calcineurin B homologous protein 1	CHP1	;;;;	5	4	4	4	2	1	2	4	3	3	4	4	3	2	1	2	4	3	3	4	4	3	2	1	2	4	3	3	4	4	3	33.3	33.3	33.3	14.27	123	123;128;154;195;91	0	4.7717	By matching	By matching	By matching
F5GXJ9;Q13740-2;Q13740;H7C543;Q13740-3;Q13740-4	F5GXJ9;Q13740-2;Q13740	6;6;6;2;1;1	6;6;6;2;1;1	6;6;6;2;1;1	CD166 antigen	ALCAM	;;	6	6	6	6	4	4	3	6	5	5	5	1	3	4	4	3	6	5	5	5	1	3	4	4	3	6	5	5	5	1	3	16	16	16	59.528	532	532;570;583;344;133;305	0	7.7089	By MS/MS	By matching	By MS/MS
F5GXS2;H7C144;O43707-2;O43707-3;P35609-2;A0A494C1A0;A0A804HI95;P35609;Q08043;A0A804HKG0;A0A494C033;A0A494C166;A0A087WSZ2;K7EP19;A0A494C0Q3;A0A494C060	F5GXS2;H7C144;O43707-2;O43707-3	78;75;56;39;13;12;12;12;12;8;8;8;8;6;5;3	1;1;0;0;0;0;0;0;0;0;0;0;0;0;0;0	1;1;0;0;0;0;0;0;0;0;0;0;0;0;0;0	Alpha-actinin-4	ACTN4	;;;	16	78	1	1	75	71	66	69	69	67	71	68	66	1	1	0	0	1	1	1	1	0	1	1	0	0	1	1	1	1	0	77.9	1.8	1.8	104.85	911	911;906;692;521;894;858;863;894;901;163;182;263;944;105;131;588	0	1.8288	By MS/MS	By matching	By matching
F5GXX5;P61803;F5H895;A0A0B4J239	F5GXX5;P61803;F5H895;A0A0B4J239	3;3;2;2	3;3;2;2	3;3;2;2	Dolichyl-diphosphooligosaccharide--protein glycosyltransferase subunit DAD1	DAD1	;;;	4	3	3	3	3	2	3	3	3	3	2	2	1	3	2	3	3	3	3	2	2	1	3	2	3	3	3	3	2	2	1	37.6	37.6	37.6	9.5541	85	85;113;65;78	0	4.8068	By MS/MS	By matching	By MS/MS
F5GYK2;Q9NRL3;Q9NRL3-3;M0R317;M0QXN2;M0R2A7;M0QYS2;M0R0P4;M0R0W8;Q9NRL3-2;M0QZM0	F5GYK2;Q9NRL3;Q9NRL3-3;M0R317	5;5;5;3;2;2;2;2;2;2;1	3;3;3;2;1;1;1;1;1;1;1	3;3;3;2;1;1;1;1;1;1;1	Striatin-4	STRN4	;;;	11	5	3	3	3	5	4	5	3	3	5	4	3	1	3	2	3	2	1	3	2	1	1	3	2	3	2	1	3	2	1	8.5	5.4	5.4	68.584	634	634;753;760;198;73;103;114;139;180;257;317	0.0018337	-0.28621	By matching	By matching	By MS/MS
F5GYN4;Q96FW1;F5H6Q1;F5GYJ8;F5H3F0;Q96FW1-2	F5GYN4;Q96FW1;F5H6Q1;F5GYJ8	13;13;12;11;6;6	13;13;12;11;6;6	13;13;12;11;6;6	Ubiquitin thioesterase OTUB1	OTUB1	;;;	6	13	13	13	12	12	10	13	12	11	11	12	11	12	12	10	13	12	11	11	12	11	12	12	10	13	12	11	11	12	11	54.4	54.4	54.4	28.05	241	241;271;280;286;170;315	0	118.18	By MS/MS	By MS/MS	By MS/MS
F5GYQ1;P61421;J3QL14;H3BQJ1	F5GYQ1;P61421;J3QL14	8;8;7;1	8;8;7;1	8;8;7;1	V-type proton ATPase subunit d 1	ATP6V0D1	;;	4	8	8	8	8	7	6	8	6	7	7	8	7	8	7	6	8	6	7	7	8	7	8	7	6	8	6	7	7	8	7	27.6	27.6	27.6	44.659	392	392;351;232;227	0	22.74	By MS/MS	By MS/MS	By MS/MS
F5GZ28;P18858-3;P18858;M0R0Q7;P18858-2;B4E135	F5GZ28;P18858-3;P18858;M0R0Q7;P18858-2	7;7;7;5;5;3	7;7;7;5;5;3	7;7;7;5;5;3	DNA ligase;DNA ligase 1	LIG1	;;;;	6	7	7	7	5	6	4	6	6	4	4	3	3	5	6	4	6	6	4	4	3	3	5	6	4	6	6	4	4	3	3	10.3	10.3	10.3	93.946	851	851;888;919;800;801;415	0	3.4118	By MS/MS	By MS/MS	By matching
F5H039;Q9NQX3;Q9NQX3-2;G3V582;G3V4R0;G3V355;H0YJ30;G3V4D2	F5H039;Q9NQX3;Q9NQX3-2;G3V582	6;6;6;5;2;2;2;1	6;6;6;5;2;2;2;1	6;6;6;5;2;2;2;1	Gephyrin;Molybdopterin adenylyltransferase;Molybdopterin molybdenumtransferase	GPHN	;;;	8	6	6	6	4	5	4	4	4	3	5	5	4	4	5	4	4	4	3	5	5	4	4	5	4	4	4	3	5	5	4	9.7	9.7	9.7	84.733	782	782;736;769;380;49;50;280;39	0	15.768	By MS/MS	By MS/MS	By MS/MS
F5H0F9;Q9UJX4;F5GY68;Q9UJX4-2;Q9UJX4-3;H0YFB5;F5H3S5	F5H0F9;Q9UJX4;F5GY68;Q9UJX4-2;Q9UJX4-3	7;7;4;4;4;3;2	7;7;4;4;4;3;2	7;7;4;4;4;3;2	Anaphase-promoting complex subunit 5	ANAPC5	;;;;	7	7	7	7	6	5	4	5	7	4	3	5	2	6	5	4	5	7	4	3	5	2	6	5	4	5	7	4	3	5	2	16	16	16	83.674	742	742;755;217;219;643;396;216	0	22.581	By MS/MS	By MS/MS	By matching
F5H0Y3;Q15773;F5H7L5;F5H800	F5H0Y3;Q15773;F5H7L5;F5H800	2;2;1;1	2;2;1;1	2;2;1;1	Myeloid leukemia factor 2	MLF2	;;;	4	2	2	2	2	2	1	2	1	1	2	2	2	2	2	1	2	1	1	2	2	2	2	2	1	2	1	1	2	2	2	11.7	11.7	11.7	24.731	230	230;248;79;121	0	1.0541	By MS/MS	By matching	By matching
F5H1S9;G8JLB3;Q9Y606-2;Q9Y606;F5H168;F5GY32;F8W9U5;F5H1B2;F5GXL3	F5H1S9;G8JLB3;Q9Y606-2;Q9Y606	6;6;6;6;2;2;2;2;2	6;6;6;6;2;2;2;2;2	6;6;6;6;2;2;2;2;2	tRNA pseudouridine synthase;tRNA pseudouridine synthase A, mitochondrial	PUS1	;;;	9	6	6	6	5	3	1	3	5	5	5	5	5	5	3	1	3	5	5	5	5	5	5	3	1	3	5	5	5	5	5	22.5	22.5	22.5	41.729	374	374;384;399;427;134;153;156;184;200	0	11.236	By MS/MS	By MS/MS	By MS/MS
F5H1Y4;Q9HD26-3;Q9HD26-2;Q9HD26	F5H1Y4;Q9HD26-3;Q9HD26-2;Q9HD26	2;2;2;2	2;2;2;2	2;2;2;2	Golgi-associated PDZ and coiled-coil motif-containing protein	GOPC	;;;	4	2	2	2	2	2	2	1	2	1	2	2	2	2	2	2	1	2	1	2	2	2	2	2	2	1	2	1	2	2	2	4.4	4.4	4.4	44.79	407	407;319;454;462	0.0018287	-0.35976	By MS/MS	By matching	By matching
F5H245;P07864	F5H245;P07864	3;3	1;1	1;1	L-lactate dehydrogenase;L-lactate dehydrogenase C chain	LDHC	;	2	3	1	1	2	2	2	2	2	2	2	2	3	0	0	0	1	0	0	0	0	1	0	0	0	1	0	0	0	0	1	10.7	6.3	6.3	34.805	318	318;332	0	3.0206	By matching	By matching	By matching
V9GYY3;F5H2F4;P11586;V9GZ78;A0A494C1T2;A0A8C8UXK2	V9GYY3;F5H2F4;P11586;V9GZ78;A0A494C1T2	85;85;85;71;54;16	85;85;85;71;54;16	83;83;83;69;52;16	C-1-tetrahydrofolate synthase, cytoplasmic;Methylenetetrahydrofolate dehydrogenase;Methenyltetrahydrofolate cyclohydrolase;Formyltetrahydrofolate synthetase;C-1-tetrahydrofolate synthase, cytoplasmic, N-terminally processed	MTHFD1	;;;;	6	85	85	83	85	82	68	81	81	75	78	77	71	85	82	68	81	81	75	78	77	71	83	80	67	79	79	73	77	76	70	80.8	80.8	79.7	99.719	922	922;964;935;854;644;161	0	323.31	By MS/MS	By MS/MS	By MS/MS
F5H365;Q15436;Q15436-2;G3V4V1;G3V1W4;G3V3G5;G3V2R6;G3V5X8;G3V4Q2;G3V5K1	F5H365;Q15436;Q15436-2	26;26;19;6;6;6;6;4;4;2	26;26;19;6;6;6;6;4;4;2	22;22;17;4;4;4;4;3;3;1	Protein transport protein Sec23A	SEC23A	;;	10	26	26	22	22	17	14	21	22	20	22	20	19	22	17	14	21	22	20	22	20	19	18	14	12	19	19	17	18	16	17	44.6	44.6	40.5	82.968	736	736;765;563;93;108;140;169;85;86;40	0	79.514	By MS/MS	By MS/MS	By MS/MS
F5H442;Q99816;Q99816-2	F5H442;Q99816;Q99816-2	3;3;2	3;3;2	3;3;2	Tumor susceptibility gene 101 protein	TSG101	;;	3	3	3	3	2	3	1	3	3	3	3	3	2	2	3	1	3	3	3	3	3	2	2	3	1	3	3	3	3	3	2	11.5	11.5	11.5	40.917	365	365;390;285	0	7.8504	By MS/MS	By MS/MS	By MS/MS
F8VY35;F5H4R6;P55209-2;P55209;F8W0J6;H0YIV4;F8VUX1;F8W020;F8W118;F8VV59;H0YH88;H0YHC3;F8VXI6;F8W543;B7Z9C2;P55209-3;F8VVB5;F8VRJ2;B7Z4K9	F8VY35;F5H4R6;P55209-2;P55209;F8W0J6;H0YIV4;F8VUX1;F8W020;F8W118;F8VV59;H0YH88;H0YHC3;F8VXI6;F8W543;B7Z9C2;P55209-3;F8VVB5;F8VRJ2	19;19;19;19;18;18;16;15;15;15;14;14;14;14;14;12;11;10;3	19;19;19;19;18;18;16;15;15;15;14;14;14;14;14;12;11;10;3	17;17;17;17;16;16;14;13;13;13;12;12;12;12;12;10;9;8;3	Nucleosome assembly protein 1-like 1	NAP1L1	;;;;;;;;;;;;;;;;;	19	19	19	17	16	15	15	16	19	17	14	14	15	16	15	15	16	19	17	14	14	15	14	13	13	14	17	15	12	12	13	78.4	78.4	74.6	31.02	264	264;383;368;391;379;385;237;207;209;327;177;198;215;328;349;323;161;114;208	0	303.16	By MS/MS	By MS/MS	By MS/MS
F5H5P2;P12694;P12694-2;F5GXU9	F5H5P2;P12694;P12694-2;F5GXU9	2;2;2;1	2;2;2;1	2;2;2;1	2-oxoisovalerate dehydrogenase subunit alpha, mitochondrial	BCKDHA	;;;	4	2	2	2	2	2	1	2	2	1	2	2	1	2	2	1	2	2	1	2	2	1	2	2	1	2	2	1	2	2	1	6.5	6.5	6.5	54.202	479	479;445;448;328	0	7.6318	By MS/MS	By MS/MS	By MS/MS
F5H5U2;Q8NHQ9;E7EX41;Q8NHQ9-2;F5H2I2;F5H735	F5H5U2;Q8NHQ9	9;9;4;3;1;1	9;9;4;3;1;1	9;9;4;3;1;1	ATP-dependent RNA helicase DDX55	DDX55	;	6	9	9	9	4	5	1	7	5	2	5	5	3	4	5	1	7	5	2	5	5	3	4	5	1	7	5	2	5	5	3	20	20	20	65.19	569	569;600;191;207;42;50	0	8.8942	By MS/MS	By MS/MS	By matching
F5H6E2;O00159-2;O00159-3;O00159;I3L3F5;I3L501;I3L3Y6	F5H6E2;O00159-2;O00159-3;O00159	6;6;6;6;1;1;1	6;6;6;6;1;1;1	6;6;6;6;1;1;1	Unconventional myosin-Ic	MYO1C	;;;	7	6	6	6	5	3	1	4	4	4	2	4	3	5	3	1	4	4	4	2	4	3	5	3	1	4	4	4	2	4	3	6.4	6.4	6.4	118.99	1039	1039;1028;1044;1063;137;168;170	0	10.798	By MS/MS	By MS/MS	By matching
F5H6H0;F5H2U8;F5H2A4;P52926-3;P52926-6;P52926-4;P52926-5;P52926-2;P52926	F5H6H0;F5H2U8;F5H2A4;P52926-3;P52926-6;P52926-4;P52926-5;P52926-2;P52926	2;1;1;1;1;1;1;1;1	2;1;1;1;1;1;1;1;1	2;1;1;1;1;1;1;1;1	High mobility group protein HMGI-C	HMGA2	;;;;;;;;	9	2	2	2	1	1	1	1	1	1	2	1	2	1	1	1	1	1	1	2	1	2	1	1	1	1	1	1	2	1	2	21.1	21.1	21.1	16.423	147	147;99;118;86;90;92;103;106;109	0	2.586	By MS/MS	By matching	By matching
F5H6I7;Q6DD88	F5H6I7;Q6DD88	2;2	2;2	2;2	Atlastin-3	ATL3	;	2	2	2	2	1	1	1	1	2	1	1	1	0	1	1	1	1	2	1	1	1	0	1	1	1	1	2	1	1	1	0	5.7	5.7	5.7	58.772	523	523;541	0	10.975	By MS/MS	By matching	By matching
F5H7S7;Q13576;D6R939	F5H7S7;Q13576;D6R939	4;4;2	2;2;2	2;2;2	Ras GTPase-activating-like protein IQGAP2	IQGAP2	;;	3	4	2	2	4	4	3	3	3	1	3	2	1	2	2	1	2	1	0	2	0	0	2	2	1	2	1	0	2	0	0	2.6	1.5	1.5	174.45	1525	1525;1575;824	0.0032836	-0.62029	By MS/MS	By MS/MS	By matching
F5H8F7;Q9UBL3-2;Q9UBL3-3;Q9UBL3;H0YBF6	F5H8F7;Q9UBL3-2;Q9UBL3-3;Q9UBL3;H0YBF6	2;2;2;2;1	2;2;2;2;1	2;2;2;2;1	Set1/Ash2 histone methyltransferase complex subunit ASH2	ASH2L	;;;;	5	2	2	2	1	1	2	1	2	1	1	2	2	1	1	2	1	2	1	1	2	2	1	1	2	1	2	1	1	2	2	7.6	7.6	7.6	55.324	489	489;501;534;628;192	0	16.023	By MS/MS	By MS/MS	By MS/MS
F6QDS0;Q9UMR2;H3BQK0;Q9UMR2-2;Q9UMR2-4;I3L352;Q9NUU7-2;Q9UMR2-3;H3BN59;H3BMQ5;H3BTX1;H0YD26;A0A1B0GV69;E9PR46;J3QL17;Q9UHL0-2;Q9UHL0	F6QDS0;Q9UMR2;H3BQK0;Q9UMR2-2;Q9UMR2-4;I3L352;Q9NUU7-2;Q9UMR2-3	26;24;23;23;22;20;20;18;9;7;1;1;1;1;1;1;1	2;2;1;2;1;0;0;0;2;1;1;0;0;0;0;0;0	2;2;1;2;1;0;0;0;2;1;1;0;0;0;0;0;0	ATP-dependent RNA helicase DDX19B;ATP-dependent RNA helicase DDX19A	DDX19A;DDX19B	;;;;;;;	17	26	2	2	23	24	18	21	21	25	25	24	24	2	2	1	2	2	2	2	2	2	2	2	1	2	2	2	2	2	2	64.1	9.2	9.2	54.017	479	479;479;484;448;453;396;388;370;261;233;41;191;197;407;468;369;483	0	40.679	By MS/MS	By MS/MS	By matching
H7C3P4;F6S8M0;P15586-2;P15586;F5H4C6;H0YFA9	H7C3P4;F6S8M0;P15586-2;P15586;F5H4C6;H0YFA9	9;9;9;9;5;5	9;9;9;9;5;5	9;9;9;9;5;5	N-acetylglucosamine-6-sulfatase	GNS	;;;;;	6	9	9	9	8	7	4	8	8	9	7	7	6	8	7	4	8	8	9	7	7	6	8	7	4	8	8	9	7	7	6	23.4	23.4	23.4	56.374	496	496;584;532;552;247;303	0	12.57	By MS/MS	By MS/MS	By MS/MS
F6TX30;Q9NWX5;Q9NWX5-2	F6TX30;Q9NWX5;Q9NWX5-2	2;2;1	2;2;1	2;2;1	Ankyrin repeat and SOCS box protein 6	ASB6	;;	3	2	2	2	1	1	1	1	1	1	1	2	1	1	1	1	1	1	1	1	2	1	1	1	1	1	1	1	1	2	1	7.1	7.1	7.1	44.082	392	392;421;197	0	2.2224	By matching	By MS/MS	By matching
F6VRR5;Q9BY77;Q9BY77-2;F8WCX5;Q6R954;F8WEE2	F6VRR5;Q9BY77;Q9BY77-2;F8WCX5	17;17;15;12;8;8	17;17;15;12;8;8	17;17;15;12;8;8	Polymerase delta-interacting protein 3	POLDIP3	;;;	6	17	17	17	17	15	14	15	15	13	17	17	17	17	15	14	15	15	13	17	17	17	17	15	14	15	15	13	17	17	17	50	50	50	48.103	438	438;421;392;281;185;189	0	85.225	By MS/MS	By MS/MS	By MS/MS
F8VPD4;P27708;H7C2E4;H7C3Z5;H7BZB3	F8VPD4;P27708	54;54;6;3;3	54;54;6;3;3	54;54;6;3;3	CAD protein;Glutamine-dependent carbamoyl-phosphate synthase;Aspartate carbamoyltransferase;Dihydroorotase	CAD	;	5	54	54	54	22	42	37	8	49	41	10	48	45	22	42	37	8	49	41	10	48	45	22	42	37	8	49	41	10	48	45	32.9	32.9	32.9	236.02	2162	2162;2225;293;269;279	0	171.79	By MS/MS	By MS/MS	By MS/MS
F8VQE1;Q9UHB6-2;Q9UHB6-5;Q9UHB6;Q9UHB6-4;F8VS07;Q9UHB6-3;F8VRN8	F8VQE1;Q9UHB6-2;Q9UHB6-5;Q9UHB6;Q9UHB6-4;F8VS07;Q9UHB6-3	8;8;8;8;8;5;5;3	8;8;8;8;8;5;5;3	8;8;8;8;8;5;5;3	LIM domain and actin-binding protein 1	LIMA1	;;;;;;	8	8	8	8	5	7	4	5	7	5	6	6	7	5	7	4	5	7	5	6	6	7	5	7	4	5	7	5	6	6	7	18.4	18.4	18.4	66.99	598	598;599;600;759;760;456;457;388	0	21.439	By MS/MS	By MS/MS	By MS/MS
F8VRS8;F8W145;F8VUB4;F8VV52;Q9NZN8-2;Q9NZN8-4;Q9NZN8;F8VQF4;H0YI11;H0YH84;Q9NZN8-5	F8VRS8;F8W145;F8VUB4;F8VV52;Q9NZN8-2;Q9NZN8-4;Q9NZN8;F8VQF4;H0YI11;H0YH84;Q9NZN8-5	2;2;2;2;2;2;2;1;1;1;1	2;2;2;2;2;2;2;1;1;1;1	2;2;2;2;2;2;2;1;1;1;1	CCR4-NOT transcription complex subunit 2	CNOT2	;;;;;;;;;;	11	2	2	2	2	2	1	1	1	0	2	1	0	2	2	1	1	1	0	2	1	0	2	2	1	1	1	0	2	1	0	9.1	9.1	9.1	29.925	276	276;309;520;531;365;475;540;144;182;186;490	0.00062383	0.082309	By matching	By MS/MS	By matching
F8VSL7;P27105	F8VSL7;P27105	2;2	2;2	2;2	Erythrocyte band 7 integral membrane protein	STOM	;	2	2	2	2	0	1	1	2	1	1	1	2	1	0	1	1	2	1	1	1	2	1	0	1	1	2	1	1	1	2	1	14.3	14.3	14.3	18.699	168	168;288	0	0.41693		By MS/MS	By matching
J3KPG5;F8VU39;Q9UIF9-2;Q9UIF9;H0YII3;Q9UIF9-3	J3KPG5;F8VU39;Q9UIF9-2;Q9UIF9;H0YII3;Q9UIF9-3	2;2;2;2;1;1	2;2;2;2;1;1	2;2;2;2;1;1	Bromodomain adjacent to zinc finger domain protein 2A	BAZ2A	;;;;;	6	2	2	2	2	2	1	2	2	2	1	1	1	2	2	1	2	2	2	1	1	1	2	2	1	2	2	2	1	1	1	2.5	2.5	2.5	208.07	1875	1875;1903;1878;1905;205;1901	0	6.9016	By MS/MS	By matching	By matching
F8VV56;F8W022;F8VWK8;P08962-3;P08962-2;P08962;F8VNT9	F8VV56;F8W022;F8VWK8;P08962-3;P08962-2;P08962;F8VNT9	4;4;4;4;4;4;2	4;4;4;4;4;4;2	4;4;4;4;4;4;2	Tetraspanin;CD63 antigen	CD63	;;;;;;	7	4	4	4	1	3	3	3	2	3	2	2	4	1	3	3	3	2	3	2	2	4	1	3	3	3	2	3	2	2	4	20	20	20	16.021	145	145;215;217;156;215;238;133	0	0.44098	By MS/MS	By MS/MS	By MS/MS
F8VVA7;P61923;F8W651;P61923-4;F8VYK5;P61923-2;P61923-3;P61923-5;F8VXB1;F8VUC5;F8W156;F8VYZ4;F8VXR1	F8VVA7;P61923;F8W651;P61923-4;F8VYK5;P61923-2;P61923-3;P61923-5	8;8;7;7;5;5;5;4;3;3;3;3;2	8;8;7;7;5;5;5;4;3;3;3;3;2	8;8;7;7;5;5;5;4;3;3;3;3;2	Coatomer subunit zeta-1	COPZ1	;;;;;;;	13	8	8	8	6	7	6	7	8	6	8	8	7	6	7	6	7	8	6	8	8	7	6	7	6	7	8	6	8	8	7	35.9	35.9	35.9	22.34	198	198;177;119;185;89;126;154;160;92;95;107;163;138	0	73.992	By MS/MS	By MS/MS	By MS/MS
F8VVT7;Q9HD42;A0A6Q8PGM8;A0A6Q8PF35;F8VUA2;A0A6Q8PG85;F5H875;A0A6Q8PFF9;A0A6Q8PHU0;A0A6Q8PGI9;A0A6Q8PF26;A0A6Q8PFX8;A0A6Q8PFF8;Q9HD42-2	F8VVT7;Q9HD42;A0A6Q8PGM8;A0A6Q8PF35;F8VUA2;A0A6Q8PG85;F5H875;A0A6Q8PFF9;A0A6Q8PHU0	4;4;3;3;3;3;3;3;2;1;1;1;1;1	4;4;3;3;3;3;3;3;2;1;1;1;1;1	4;4;3;3;3;3;3;3;2;1;1;1;1;1	Charged multivesicular body protein 1a	CHMP1A	;;;;;;;;	14	4	4	4	4	4	2	3	3	2	3	3	2	4	4	2	3	3	2	3	3	2	4	4	2	3	3	2	3	3	2	19.3	19.3	19.3	20.786	187	187;196;113;154;181;199;253;383;147;49;54;132;265;68	0	3.1551	By MS/MS	By matching	By matching
F8VX04;Q9H2H9;F8VX12	F8VX04;Q9H2H9	5;5;2	5;5;2	5;5;2	Sodium-coupled neutral amino acid transporter 1	SLC38A1	;	3	5	5	5	4	4	5	5	3	4	3	3	3	4	4	5	5	3	4	3	3	3	4	4	5	5	3	4	3	3	3	11.3	11.3	11.3	56.195	503	503;487;78	0	10.447	By MS/MS	By MS/MS	By MS/MS
F8VXC8;Q8TAQ2-2;Q8TAQ2-3;Q8TAQ2;F8VZW6	F8VXC8;Q8TAQ2-2;Q8TAQ2-3;Q8TAQ2	14;14;14;14;3	5;5;5;5;3	5;5;5;5;3	SWI/SNF complex subunit SMARCC2	SMARCC2	;;;	5	14	5	5	12	12	7	13	11	11	10	12	8	4	4	2	5	2	4	3	4	4	4	4	2	5	2	4	3	4	4	13	5.3	5.3	136.18	1245	1245;1130;1152;1214;105	0	31.407	By MS/MS	By MS/MS	By matching
F8VXU5;Q9UBQ0;Q9UBQ0-2	F8VXU5;Q9UBQ0;Q9UBQ0-2	6;6;6	6;6;6	6;6;6	Vacuolar protein sorting-associated protein 29	VPS29	;;	3	6	6	6	4	5	4	6	6	4	5	5	4	4	5	4	6	6	4	5	5	4	4	5	4	6	6	4	5	5	4	37.4	37.4	37.4	23.98	214	214;182;186	0	23.987	By MS/MS	By MS/MS	By MS/MS
F8VYE8;P36873;P36873-2;F8W0W8;F8VR82;A0A087WYY5;H0Y3Y6;F8W0V8;F8WE71;F8W1A0	F8VYE8;P36873;P36873-2;F8W0W8;F8VR82;A0A087WYY5	21;21;21;20;19;12;4;2;2;2	2;2;2;1;2;2;0;0;0;0	2;2;2;1;2;2;0;0;0;0	Serine/threonine-protein phosphatase;Serine/threonine-protein phosphatase PP1-gamma catalytic subunit	PPP1CC	;;;;;	10	21	2	2	20	19	18	20	18	18	20	20	19	2	2	2	2	2	2	2	2	2	2	2	2	2	2	2	2	2	2	62.8	7.9	7.9	34.95	304	304;323;337;332;270;140;82;54;64;83	0	34.519	By MS/MS	By MS/MS	By MS/MS
H0YIC9;F8VYY9;P54619-2;P54619;P54619-3;F8VZX1;H0YHF8;F8VSL2;F8VPF5;F8VVA3	H0YIC9;F8VYY9;P54619-2;P54619;P54619-3;F8VZX1;H0YHF8	4;4;4;4;4;3;2;1;1;1	4;4;4;4;4;3;2;1;1;1	4;4;4;4;4;3;2;1;1;1	5-AMP-activated protein kinase subunit gamma-1	PRKAG1	;;;;;;	10	4	4	4	1	2	1	0	2	3	2	3	2	1	2	1	0	2	3	2	3	2	1	2	1	0	2	3	2	3	2	23.1	23.1	23.1	28.921	251	251;280;299;331;340;202;93;125;145;161	0	2.1833	By MS/MS	By matching	By MS/MS
F8VZY9;P05783	F8VZY9;P05783	3;3	1;1	1;1	Keratin, type I cytoskeletal 18	KRT18	;	2	3	1	1	1	2	2	0	1	1	1	1	1	0	0	0	0	0	0	1	0	0	0	0	0	0	0	0	1	0	0	7.2	3.1	3.1	43.774	391	391;430	0.0086256	-1.0418	By matching	By matching	By matching
F8W057;Q9GZN1;F8VP72;F8W043;F8W0Q1;F8VRL1;Q9GZN1-2;F8VSD1;G3V1Y1	F8W057;Q9GZN1;F8VP72;F8W043;F8W0Q1;F8VRL1;Q9GZN1-2	3;3;2;2;2;2;2;1;1	3;3;2;2;2;2;2;1;1	3;3;2;2;2;2;2;1;1	Actin-related protein 6	ACTR6	;;;;;;	9	3	3	3	2	2	2	0	3	2	2	3	1	2	2	2	0	3	2	2	3	1	2	2	2	0	3	2	2	3	1	8.8	8.8	8.8	43.551	376	376;396;88;127;144;192;183;294;314	0.0080925	-1.0033	By MS/MS	By matching	By matching
F8W0P7	F8W0P7	17	1	1		ATP5B		1	17	1	1	14	15	12	16	15	12	14	13	11	0	0	0	0	1	1	0	0	0	0	0	0	0	1	1	0	0	0	56.3	7	7	28.392	270	270	0	2.1346	By matching	By matching	By matching
F8W0Q9;Q8NEY8-9;Q8NEY8-8;Q8NEY8-2;Q8NEY8;F8WF16;B7Z8L1;F8W6A0;Q8NEY8-6;Q8NEY8-3;F8VPY7;F8VWU8;F8VRK2;Q8NEY8-5;F8VXV7;REV__K7EN69;Q8NEY8-7	F8W0Q9;Q8NEY8-9;Q8NEY8-8;Q8NEY8-2;Q8NEY8;F8WF16;B7Z8L1;F8W6A0;Q8NEY8-6;Q8NEY8-3;F8VPY7;F8VWU8	8;8;8;8;8;5;5;5;5;5;4;4;3;3;1;1;1	8;8;8;8;8;5;5;5;5;5;4;4;3;3;1;1;1	8;8;8;8;8;5;5;5;5;5;4;4;3;3;1;1;1	Periphilin-1	PPHLN1	;;;;;;;;;;;	17	8	8	8	4	4	4	5	6	6	5	7	6	4	4	4	5	6	6	5	7	6	4	4	4	5	6	6	5	7	6	22.1	22.1	22.1	44.682	385	385;348;367;374;458;303;340;363;319;434;161;168;107;258;37;130;122	0	1.4736	By MS/MS	By MS/MS	By MS/MS
F8W1A4;P54819-2;P54819;P54819-5;P54819-3;F8VZG5;A0A5F9ZHP2;P54819-6;F8VY04;A0A5K1VW67;G3V213;P54819-4;F8VPP1	F8W1A4;P54819-2;P54819;P54819-5;P54819-3;F8VZG5;A0A5F9ZHP2;P54819-6;F8VY04;A0A5K1VW67;G3V213;P54819-4	22;22;22;19;18;17;17;17;14;14;13;13;3	22;22;22;19;18;17;17;17;14;14;13;13;3	22;22;22;19;18;17;17;17;14;14;13;13;3	Adenylate kinase 2, mitochondrial;Adenylate kinase 2, mitochondrial;Adenylate kinase 2, mitochondrial, N-terminally processed	AK2	;;;;;;;;;;;	13	22	22	22	21	19	8	21	18	17	20	19	19	21	19	8	21	18	17	20	19	19	21	19	8	21	18	17	20	19	19	88.8	88.8	88.8	25.63	232	232;232;239;224;202;162;162;191;190;197;133;130;42	0	165.32	By MS/MS	By MS/MS	By matching
F8W1R7;G3V1V0;P60660-2;P60660;J3KND3;G8JLA2;B7Z6Z4;F8VPF3;G3V1Y7;F8VZU9;F8W180;F8W1I5;P14649;H0YI43;F8VXL3	F8W1R7;G3V1V0;P60660-2;P60660;J3KND3;G8JLA2;B7Z6Z4;F8VPF3;G3V1Y7	12;12;12;12;10;10;10;8;6;4;4;3;3;2;1	12;12;12;12;10;10;10;8;6;4;4;3;3;2;1	12;12;12;12;10;10;10;8;6;4;4;3;3;2;1	Myosin light polypeptide 6	MYL6	;;;;;;;;	15	12	12	12	10	10	9	11	10	8	12	12	8	10	10	9	11	10	8	12	12	8	10	10	9	11	10	8	12	12	8	70.3	70.3	70.3	16.29	145	145;161;151;151;152;152;238;130;115;103;196;175;208;83;47	0	116.93	By MS/MS	By MS/MS	By MS/MS
F8W696;P02647	F8W696;P02647	2;2	1;1	1;1	Apolipoprotein A-I;Proapolipoprotein A-I;Truncated apolipoprotein A-I	APOA1	;	2	2	1	1	1	1	1	1	1	2	2	0	2	1	1	1	1	1	1	1	0	1	1	1	1	1	1	1	1	0	1	11	4.5	4.5	27.908	245	245;267	0.0086232	-1.0428	By matching	By matching	By matching
F8W6G1;Q9UHY1;C9JHZ6	F8W6G1;Q9UHY1	4;4;1	4;4;1	4;4;1	Nuclear receptor-binding protein	NRBP1	;	3	4	4	4	4	4	2	4	3	3	3	2	3	4	4	2	4	3	3	3	2	3	4	4	2	4	3	3	3	2	3	16	16	16	60.829	543	543;535;155	0	17.395	By MS/MS	By MS/MS	By matching
F8W733;Q9NXR7-4;Q9NXR7-3;Q9NXR7;Q9NXR7-1;C9J2G0;A0A075B7D2	F8W733;Q9NXR7-4;Q9NXR7-3;Q9NXR7;Q9NXR7-1;C9J2G0;A0A075B7D2	4;4;4;4;4;3;2	4;4;4;4;4;3;2	4;4;4;4;4;3;2	BRCA1-A complex subunit BRE	BRE	;;;;;;	7	4	4	4	4	3	2	4	4	4	4	4	4	4	3	2	4	4	4	4	4	4	4	3	2	4	4	4	4	4	4	20.4	20.4	20.4	31.972	284	284;376;379;383;415;153;166	0	3.0468	By MS/MS	By MS/MS	By MS/MS
F8W8I6;P31483;P31483-3;E5RGV5;E5RG67	F8W8I6;P31483;P31483-3;E5RGV5;E5RG67	7;7;6;5;4	2;2;2;2;1	1;1;1;1;1	Nucleolysin TIA-1 isoform p40	TIA1	;;;;	5	7	2	1	7	7	6	6	7	5	7	7	7	2	2	1	2	2	1	2	2	2	1	1	0	1	1	0	1	1	1	16.4	5.2	3.1	42.835	385	385;386;214;144;161	0	0.89692	By MS/MS	By matching	By matching
F8W930;Q9Y6M1-1;Q9Y6M1;Q9Y6M1-5;Q9Y6M1-6;Q9Y6M1-3;Q9Y6M1-4	F8W930;Q9Y6M1-1;Q9Y6M1;Q9Y6M1-5;Q9Y6M1-6;Q9Y6M1-3;Q9Y6M1-4	13;13;13;11;11;11;11	10;10;10;8;8;8;8	10;10;10;8;8;8;8	Insulin-like growth factor 2 mRNA-binding protein 2	IGF2BP2	;;;;;;	7	13	10	10	12	12	10	10	13	9	11	10	10	9	9	7	7	10	6	8	7	7	9	9	7	7	10	6	8	7	7	27.1	23.1	23.1	66.785	605	605;556;599;493;531;536;542	0	49.657	By MS/MS	By MS/MS	By MS/MS
F8W9S7;Q14C86-3;Q14C86-4;Q14C86-5;Q14C86-2;Q14C86;Q14C86-6;B0QZ65;B4DGD8;C9IZ08;C9IZX9;H0Y4E7;H0Y7I9	F8W9S7;Q14C86-3;Q14C86-4;Q14C86-5;Q14C86-2;Q14C86;Q14C86-6	11;11;11;11;11;11;11;4;4;4;2;2;2	11;11;11;11;11;11;11;4;4;4;2;2;2	11;11;11;11;11;11;11;4;4;4;2;2;2	GTPase-activating protein and VPS9 domain-containing protein 1	GAPVD1	;;;;;;	13	11	11	11	9	9	8	5	9	7	3	9	10	9	9	8	5	9	7	3	9	10	9	9	8	5	9	7	3	9	10	11.2	11.2	11.2	157.46	1412	1412;1433;1439;1452;1460;1478;1487;497;756;988;117;830;837	0	13.894	By MS/MS	By MS/MS	By MS/MS
F8WA05;H0YLF5;P40424-2;P40424-3;P40424;H0YLM3;H0YLD4;H0YLT4;H0YKH1;A0A087X0P4;H0YLB0;A0A0A0MTI0;P40425;H3BLX0;H0YL59;Q5JS98;P40426-2;Q9BYU1;P40426	F8WA05;H0YLF5;P40424-2;P40424-3;P40424;H0YLM3;H0YLD4;H0YLT4;H0YKH1;A0A087X0P4;H0YLB0;A0A0A0MTI0;P40425	3;3;3;3;3;2;2;2;2;2;2;2;2;1;1;1;1;1;1	3;3;3;3;3;2;2;2;2;2;2;2;2;1;1;1;1;1;1	3;3;3;3;3;2;2;2;2;2;2;2;2;1;1;1;1;1;1	Pre-B-cell leukemia transcription factor 1;Pre-B-cell leukemia transcription factor 2	PBX1;PBX2	;;;;;;;;;;;;	19	3	3	3	3	2	2	3	2	1	3	3	1	3	2	2	3	2	1	3	3	1	3	2	2	3	2	1	3	3	1	30.6	30.6	30.6	18.153	170	170;339;347;420;430;97;128;138;159;259;325;342;430;93;116;455;351;374;434	0	2.2776	By matching	By matching	By matching
F8WA11;Q7Z460-2;Q7Z460-4;Q7Z460-5;Q7Z460-3;Q7Z460;H0Y5T1;C9J151;H7C4X8;H7C5M8	F8WA11;Q7Z460-2;Q7Z460-4;Q7Z460-5;Q7Z460-3;Q7Z460;H0Y5T1	10;10;10;10;10;10;8;1;1;1	10;10;10;10;10;10;8;1;1;1	6;6;6;6;6;6;4;1;0;0	CLIP-associating protein 1	CLASP1	;;;;;;	10	10	10	6	8	7	7	8	7	8	7	10	5	8	7	7	8	7	8	7	10	5	5	5	5	5	4	5	4	6	3	9.6	9.6	6.3	162.76	1478	1478;1471;1477;1479;1494;1538;1275;150;184;220	0	28.068	By MS/MS	By MS/MS	By MS/MS
F8WAE5;Q9BY44-3;Q9BY44;Q9BY44-4;Q9BY44-2;H7C5R5;C9IZE1;H7C5Q3;F8WF18;F8WAT3	F8WAE5;Q9BY44-3;Q9BY44;Q9BY44-4;Q9BY44-2	23;23;23;20;13;11;9;5;2;2	23;23;23;20;13;11;9;5;2;2	23;23;23;20;13;11;9;5;2;2	Eukaryotic translation initiation factor 2A;Eukaryotic translation initiation factor 2A, N-terminally processed	EIF2A	;;;;	10	23	23	23	21	22	17	20	19	21	21	22	18	21	22	17	20	19	21	21	22	18	21	22	17	20	19	21	21	22	18	55.9	55.9	55.9	64.449	580	580;560;585;524;371;316;236;158;59;75	0	131.57	By MS/MS	By MS/MS	By MS/MS
F8WB12;F8WDX0;F8WDS8;C9J0U9;D3YTH5	F8WB12;F8WDX0;F8WDS8;C9J0U9;D3YTH5	2;1;1;1;1	2;1;1;1;1	1;0;0;0;0		TSSC1	;;;;	5	2	2	1	2	1	2	2	2	1	2	0	2	2	1	2	2	2	1	2	0	2	1	1	1	1	1	0	1	0	1	24.1	24.1	9.2	10.041	87	87;58;132;155;314	0.005291	-0.83375	By MS/MS	By matching	By matching
F8WBA3;Q15139	F8WBA3;Q15139	2;2	1;1	1;1	Serine/threonine-protein kinase;Serine/threonine-protein kinase D1	PRKD1	;	2	2	1	1	1	1	0	0	0	0	0	1	0	1	1	0	0	0	0	0	0	0	1	1	0	0	0	0	0	0	0	2.7	1.8	1.8	102.5	920	920;912	0.0055768	-0.8628	By matching	By MS/MS
F8WF48;Q99442;F8WCJ7	F8WF48;Q99442;F8WCJ7	4;4;3	4;4;3	4;4;3	Translocation protein SEC62	SEC62	;;	3	4	4	4	4	4	3	4	4	3	4	3	2	4	4	3	4	4	3	4	3	2	4	4	3	4	4	3	4	3	2	38.8	38.8	38.8	9.8703	85	85;399;101	0	1.7688	By MS/MS	By MS/MS	By MS/MS
F8WJN3;Q16630-3;Q16630;Q16630-2;F8W084;A0A3B3ISW1	F8WJN3;Q16630-3;Q16630;Q16630-2	13;13;13;13;2;2	13;13;13;13;2;2	13;13;13;13;2;2	Cleavage and polyadenylation specificity factor subunit 6	CPSF6	;;;	6	13	13	13	11	12	11	12	12	8	12	11	12	11	12	11	12	12	8	12	11	12	11	12	11	12	12	8	12	11	12	27.2	27.2	27.2	52.269	478	478;478;551;588;107;165	0	117.31	By MS/MS	By MS/MS	By MS/MS
H0YDB2;G0XQ39;Q13586-2;Q13586;E9PNJ4;E9PIQ8	H0YDB2;G0XQ39;Q13586-2;Q13586;E9PNJ4	3;3;3;3;2;1	3;3;3;3;2;1	3;3;3;3;2;1	Stromal interaction molecule 1	STIM1	;;;;	6	3	3	3	1	1	1	1	3	1	1	2	2	1	1	1	1	3	1	1	2	2	1	1	1	1	3	1	1	2	2	4.5	4.5	4.5	80.944	716	716;791;540;685;512;139	0	1.5959	By MS/MS	By MS/MS	By matching
G3V0I5;P49821-2;P49821;B4DE93;H0YE81;E9PLC6;E9PQP1;E9PMX3;E9PPS5;E9PJL9;H0YD04;E9PPR0;E9PPD6	G3V0I5;P49821-2;P49821;B4DE93	11;11;11;9;4;4;4;3;2;2;2;2;1	11;11;11;9;4;4;4;3;2;2;2;2;1	11;11;11;9;4;4;4;3;2;2;2;2;1	NADH dehydrogenase [ubiquinone] flavoprotein 1, mitochondrial	NDUFV1	;;;	13	11	11	11	10	8	7	10	9	8	10	10	6	10	8	7	10	9	8	10	10	6	10	8	7	10	9	8	10	10	6	33.7	33.7	33.7	50.054	457	457;455;464;363;133;136;178;178;75;95;127;144;52	0	16.03	By MS/MS	By MS/MS	By MS/MS
G3V1D3;G3V180;Q9NY33-4;Q9NY33;Q9NY33-2;E9PQ14;E9PKK8;E9PPK9;E9PNX5;E9PQF2	G3V1D3;G3V180;Q9NY33-4;Q9NY33	13;13;13;13;5;4;3;3;2;1	13;13;13;13;5;4;3;3;2;1	13;13;13;13;5;4;3;3;2;1	Dipeptidyl peptidase 3	DPP3	;;;	10	13	13	13	10	11	8	10	12	10	8	11	10	10	11	8	10	12	10	8	11	10	10	11	8	10	12	10	8	11	10	29.5	29.5	29.5	84.304	756	756;757;707;737;317;177;170;201;104;90	0	55.697	By MS/MS	By MS/MS	By MS/MS
G3V1P5;Q96RN5-3;Q96RN5-2;Q96RN5;H7C308	G3V1P5;Q96RN5-3;Q96RN5-2;Q96RN5	3;3;3;3;1	3;3;3;3;1	3;3;3;3;1	Mediator of RNA polymerase II transcription subunit 15	MED15	;;;	5	3	3	3	1	2	2	2	2	1	3	2	2	1	2	2	2	2	1	3	2	2	1	2	2	2	2	1	3	2	2	5.5	5.5	5.5	79.599	722	722;677;748;788;194	0	16.489	By matching	By matching	By matching
G3V1U5;Q9Y3E0;F5H6U7	G3V1U5;Q9Y3E0;F5H6U7	2;2;1	2;2;1	2;2;1	Vesicle transport protein GOT1B	GOLT1B	;;	3	2	2	2	1	1	1	1	1	1	1	2	1	1	1	1	1	1	1	1	2	1	1	1	1	1	1	1	1	2	1	37.8	37.8	37.8	8.2139	74	74;138;128	0	12.584	By MS/MS	By MS/MS	By MS/MS
H0YHK3;G3V200;O75334-6;O75334-5;O75334-4;O75334-3;O75334;O75334-8;O75334-7	H0YHK3;G3V200;O75334-6;O75334-5;O75334-4;O75334-3;O75334;O75334-8;O75334-7	4;4;4;4;4;4;4;3;3	1;1;1;1;1;1;1;1;1	1;1;1;1;1;1;1;1;1	Liprin-alpha-2	PPFIA2	;;;;;;;;	9	4	1	1	3	3	3	3	2	3	3	3	2	1	1	1	1	1	1	1	1	1	1	1	1	1	1	1	1	1	1	3.4	0.9	0.9	125.9	1104	1104;1247;1152;1156;1236;1251;1257;443;783	0.0052941	-0.82817	By matching	By MS/MS	By matching
G3V235;G3V2Q3;G3V5E1;O75909-2;O75909-1;O75909;O75909-4	G3V235;G3V2Q3;G3V5E1;O75909-2;O75909-1;O75909;O75909-4	2;2;2;2;2;2;2	2;2;2;2;2;2;2	2;2;2;2;2;2;2	Cyclin-K	CCNK	;;;;;;	7	2	2	2	0	1	1	1	0	0	1	2	1	0	1	1	1	0	0	1	2	1	0	1	1	1	0	0	1	2	1	24.8	24.8	24.8	12.628	109	109;227;378;354;357;580;600	0.0061242	-0.90756		By matching	By matching
G3V2W1;Q9UK55	G3V2W1;Q9UK55	4;4	3;3	3;3	Protein Z-dependent protease inhibitor	SERPINA10	;	2	4	3	3	1	2	3	3	3	3	2	1	3	1	2	2	2	3	2	2	1	2	1	2	2	2	3	2	2	1	2	9.7	7.6	7.6	55.113	484	484;444	0.00062441	0.090989	By MS/MS	By MS/MS	By MS/MS
G3V325;C9JJT5;P56134-4;P56134-2;O75127;C9JU26;C9JGL8	G3V325;C9JJT5;P56134-4;P56134-2;O75127	6;3;3;3;3;2;1	6;3;3;3;3;2;1	4;1;1;1;3;0;1	ATP synthase subunit f, mitochondrial;Pentatricopeptide repeat-containing protein 1, mitochondrial	ATP5J2-PTCD1;ATP5J2;PTCD1	;;;;	7	6	6	4	4	4	4	4	4	4	3	5	2	4	4	4	4	4	4	3	5	2	2	2	2	2	2	2	1	3	0	8.8	8.8	5.6	84.109	749	749;54;49;88;700;98;164	0	8.3452	By MS/MS	By MS/MS	By MS/MS
G3V4P8;P60983;G3V3X4;M0R1D2;M0R0C1	G3V4P8;P60983	10;10;3;2;2	10;10;3;2;2	8;8;3;0;0	Glia maturation factor beta	GMFB	;	5	10	10	8	2	5	5	7	9	6	6	6	5	2	5	5	7	9	6	6	6	5	1	4	3	5	8	5	5	5	4	56	56	52.7	17.512	150	150;142;38;101;109	0	33.244	By MS/MS	By MS/MS	By MS/MS
G3V529;Q9GZR7;Q9GZR7-2;A0A087WXU8;A0A1W2PRR2;F5GYL3	G3V529;Q9GZR7;Q9GZR7-2;A0A087WXU8;A0A1W2PRR2;F5GYL3	15;15;11;10;10;10	15;15;11;10;10;10	15;15;11;10;10;10	ATP-dependent RNA helicase DDX24	DDX24	;;;;;	6	15	15	15	13	14	10	14	14	12	11	12	9	13	14	10	14	14	12	11	12	9	13	14	10	14	14	12	11	12	9	21.6	21.6	21.6	91.48	816	816;859;804;485;577;609	0	46.477	By MS/MS	By MS/MS	By MS/MS
G3V5T9;P24941;P24941-2;E7ESI2;Q00526;G3V317;K7EJ83	G3V5T9;P24941;P24941-2;E7ESI2	13;13;12;11;3;2;2	11;11;10;9;1;1;1	11;11;10;9;1;1;1	Cyclin-dependent kinase 2	CDK2	;;;	7	13	11	11	7	9	8	11	12	7	11	11	7	5	7	6	9	10	5	9	9	5	5	7	6	9	10	5	9	9	5	50.9	45.4	45.4	39.178	346	346;298;264;238;305;39;213	0	18.55	By MS/MS	By MS/MS	By MS/MS
G3V5V3;O60524-4;O60524-5;O60524-3;O60524;G3V4D9;G3V547;O60524-2	G3V5V3;O60524-4;O60524-5;O60524-3;O60524;G3V4D9	4;4;4;4;4;3;1;1	4;4;4;4;4;3;1;1	4;4;4;4;4;3;1;1	Nuclear export mediator factor NEMF	NEMF	;;;;;	8	4	4	4	4	4	3	4	4	3	2	4	4	4	4	3	4	4	3	2	4	4	4	4	3	4	4	3	2	4	4	4.7	4.7	4.7	113.95	998	998;1034;1051;1055;1076;178;121;276	0	0.36996	By MS/MS	By MS/MS	By matching
G3V5X4;Q8WXH0;Q8WXH0-2;A0A669KBG2;A0A669KB61;A0A0C4DGK3;Q8WXH0-7	G3V5X4;Q8WXH0;Q8WXH0-2;A0A669KBG2	3;3;3;2;1;1;1	3;3;3;2;1;1;1	3;3;3;2;1;1;1	Nesprin-2	SYNE2	;;;	7	3	3	3	2	2	2	2	3	1	0	1	1	2	2	2	2	3	1	0	1	1	2	2	2	2	3	1	0	1	1	0.5	0.5	0.5	787.71	6818	6818;6885;6907;1089;945;3541;3270	0.002689	-0.60644	By matching	By MS/MS	By MS/MS
G3V5Z3;Q6IN85-2;Q6IN85;Q6IN85-4;H0YIY8;Q6IN85-5;Q5MIZ7-3;Q5MIZ7-2;Q5MIZ7;G3V4R3;G3V231;G3V5A2;H0YJN6;Q5MIZ7-5	G3V5Z3;Q6IN85-2;Q6IN85;Q6IN85-4	7;7;7;6;3;3;3;3;3;2;2;2;1;1	7;7;7;6;3;3;3;3;3;2;2;2;1;1	7;7;7;6;3;3;3;3;3;2;2;2;1;1	Serine/threonine-protein phosphatase 4 regulatory subunit 3A	SMEK1	;;;	14	7	7	7	5	5	3	4	6	6	6	6	6	5	5	3	4	6	6	6	6	6	5	5	3	4	6	6	6	6	6	11.9	11.9	11.9	82.03	706	706;820;833;594;543;540;764;817;849;99;150;190;199;276	0	7.2202	By MS/MS	By MS/MS	By matching
G3V5Z7;P60900;G3V295;G3V3I1;P60900-2;P60900-3;G3V3U4;G3V4S5;G3V2S7;H0YJC4	G3V5Z7;P60900;G3V295;G3V3I1;P60900-2;P60900-3	20;20;19;16;16;10;9;3;3;1	20;20;19;16;16;10;9;3;3;1	20;20;19;16;16;10;9;3;3;1	Proteasome subunit alpha type;Proteasome subunit alpha type-6	PSMA6	;;;;;	10	20	20	20	20	19	10	20	17	19	19	19	19	20	19	10	20	17	19	19	19	19	20	19	10	20	17	19	19	19	19	59.1	59.1	59.1	28.147	252	252;246;203;148;227;167;107;41;67;85	0	110.95	By MS/MS	By MS/MS	By MS/MS
G3XAG1;Q96ME7-3;Q96ME7;Q96ME7-2	G3XAG1;Q96ME7-3;Q96ME7;Q96ME7-2	5;5;5;4	5;5;5;4	5;5;5;4	Zinc finger protein 512	ZNF512	;;;	4	5	5	5	5	5	5	4	3	2	2	4	3	5	5	5	4	3	2	2	4	3	5	5	5	4	3	2	2	4	3	13.6	13.6	13.6	64.594	566	566;538;567;490	0	24.466	By MS/MS	By MS/MS	By matching
G3XAH6;P51003;P51003-2;A0A0C4DGK1;Q9NRJ5;G3V3I9;H0YJ00;G3V457;H7C3W0;F8WAT4;Q9BWT3-2;Q9BWT3	G3XAH6;P51003;P51003-2;A0A0C4DGK1	17;17;10;9;7;6;5;4;2;2;2;2	17;17;10;9;7;6;5;4;2;2;2;2	17;17;10;9;7;6;5;4;2;2;2;2	Poly(A) polymerase alpha	PAPOLA	;;;	12	17	17	17	11	14	9	10	11	11	11	9	10	11	14	9	10	11	11	11	9	10	11	14	9	10	11	11	11	9	10	28.9	28.9	28.9	80.625	724	724;745;285;238;637;177;203;111;168;234;714;736	0	18.668	By MS/MS	By MS/MS	By MS/MS
G3XAN8;Q9Y5J9	G3XAN8;Q9Y5J9	2;2	2;2	2;2	Mitochondrial import inner membrane translocase subunit Tim8 B	TIMM8B	;	2	2	2	2	1	0	1	2	1	2	2	1	0	1	0	1	2	1	2	2	1	0	1	0	1	2	1	2	2	1	0	29.6	29.6	29.6	11.155	98	98;83	0	4.523	By matching		By matching
G5E975;Q12824-2;Q12824;C9JTA6;A0A0G2JRV3;A0A0U1RQQ2;A0A0U1RRB8;A0A2R8YEE8;A0A0G2JSE9;A0A2R8Y5N5;B5MCL5	G5E975;Q12824-2;Q12824;C9JTA6;A0A0G2JRV3;A0A0U1RQQ2;A0A0U1RRB8;A0A2R8YEE8;A0A0G2JSE9;A0A2R8Y5N5	5;5;5;4;4;3;3;3;3;3;2	5;5;5;4;4;3;3;3;3;3;2	5;5;5;4;4;3;3;3;3;3;2	SWI/SNF-related matrix-associated actin-dependent regulator of chromatin subfamily B member 1	SMARCB1	;;;;;;;;;	11	5	5	5	4	4	3	4	4	5	2	4	3	4	4	3	4	4	5	2	4	3	4	4	3	4	4	5	2	4	3	16	16	16	45.05	394	394;376;385;248;339;81;90;216;227;271;147	0	37.164	By MS/MS	By MS/MS	By MS/MS
G5E9A6;P51784	G5E9A6;P51784	3;2	2;1	2;1	Ubiquitin carboxyl-terminal hydrolase;Ubiquitin carboxyl-terminal hydrolase 11	USP11	;	2	3	2	2	0	2	0	1	2	1	1	0	1	0	2	0	1	2	1	1	0	0	0	2	0	1	2	1	1	0	0	7.6	6.6	6.6	105.03	920	920;963	0	7.8524		By MS/MS
G5E9L0;Q8N6H7;E9PQP3;E9PIY6;A0A0D9SF70;Q8N6H7-2;H0YDX1;E9PJT7;E9PK28;E9PN48;Q8N6H7-3;E9PMR9;E9PM63;H0YF45;H0YDN9	G5E9L0;Q8N6H7;E9PQP3;E9PIY6;A0A0D9SF70;Q8N6H7-2	7;7;6;6;6;5;3;3;3;3;3;2;2;2;2	7;7;6;6;6;5;3;3;3;3;3;2;2;2;2	6;6;5;5;5;5;2;2;2;2;3;1;1;2;2	ADP-ribosylation factor GTPase-activating protein 2	ARFGAP2	;;;;;	15	7	7	6	5	6	3	4	5	5	6	7	5	5	6	3	4	5	5	6	7	5	4	5	3	3	4	4	6	6	4	17.4	17.4	15.4	53.476	493	493;521;274;327;385;414;133;173;238;252;252;89;94;119;237	0	19.404	By MS/MS	By MS/MS	By matching
G5E9Q7;P51553-2;P51553;E7EQB8;E9PF84;H7C1W2;H0Y5Q7	G5E9Q7;P51553-2;P51553;E7EQB8;E9PF84	7;7;7;6;5;3;3	7;7;7;6;5;3;3	7;7;7;6;5;3;3	Isocitrate dehydrogenase [NAD] subunit, mitochondrial;Isocitrate dehydrogenase [NAD] subunit gamma, mitochondrial	IDH3G	;;;;	7	7	7	7	7	4	3	7	5	5	6	6	3	7	4	3	7	5	5	6	6	3	7	4	3	7	5	5	6	6	3	29.2	29.2	29.2	35.43	322	322;380;393;340;285;199;211	0	7.046	By MS/MS	By MS/MS	By matching
G5E9Z2;Q96KA5-2;Q96KA5	G5E9Z2;Q96KA5-2;Q96KA5	3;3;3	3;3;3	3;3;3	Cleft lip and palate transmembrane protein 1-like protein	CLPTM1L	;;	3	3	3	3	2	2	1	3	2	2	2	2	2	2	2	1	3	2	2	2	2	2	2	2	1	3	2	2	2	2	2	13.6	13.6	13.6	43.28	369	369;502;538	0	18.168	By MS/MS	By MS/MS	By MS/MS
G5EA30;Q92879-2;Q92879-3;Q92879;Q92879-5;Q92879-6;Q92879-4;E9PQK4;E9PSH0;E9PKU1;F5H4Y5;F5H0D8;E9PKA1;Q5VZZ6;A0A0J9YX66;A0A1B0GU44;E9PC62;A0A1B0GUN8;A0A0J9YXJ0;O95319-5;O95319-2;O95319;O95319-4;O95319-3;V9GYD9	G5EA30;Q92879-2;Q92879-3;Q92879;Q92879-5;Q92879-6;Q92879-4	15;15;15;15;14;14;14;7;7;7;5;5;4;3;3;3;3;3;3;3;3;3;3;3;2	15;15;15;15;14;14;14;7;7;7;5;5;4;3;3;3;3;3;3;3;3;3;3;3;2	15;15;15;15;14;14;14;7;7;7;5;5;4;3;3;3;3;3;3;3;3;3;3;3;2	CUGBP Elav-like family member 1	CELF1	;;;;;;	25	15	15	15	14	14	13	14	14	12	13	14	15	14	14	13	14	14	12	13	14	15	14	14	13	14	14	12	13	14	15	31.5	31.5	31.5	55.142	514	514;482;483;486;468;485;512;87;95;114;78;103;56;502;514;520;521;526;533;488;490;508;509;521;440	0	24.933	By MS/MS	By MS/MS	By MS/MS
G5EA31;P53992;P53992-2	G5EA31;P53992;P53992-2	10;10;5	10;10;5	10;10;5	Protein transport protein Sec24C	SEC24C	;;	3	10	10	10	10	7	3	9	8	6	6	8	7	10	7	3	9	8	6	6	8	7	10	7	3	9	8	6	6	8	7	13.3	13.3	13.3	111.98	1042	1042;1094;342	0	25.161	By MS/MS	By MS/MS	By MS/MS
G8JLB6;P31943;E9PCY7;D6RBM0;D6RIU0;D6RFM3;D6RIT2;D6RAM1;E5RGV0;D6R9T0;D6RDU3;D6RJ04;D6RIH9;E7EN40;E7EQJ0;H0YBD7;D6RDL0;E5RGH4;D6RF17;H0YAQ2;H0YBG7;D6R9D3;E5RJ94;H0YBK1	G8JLB6;P31943;E9PCY7;D6RBM0;D6RIU0;D6RFM3;D6RIT2	39;39;38;27;22;21;20;19;19;19;19;19;19;18;17;13;12;12;9;9;9;6;4;1	39;39;38;27;22;21;20;19;19;19;19;19;19;18;17;13;12;12;9;9;9;6;4;1	16;16;16;16;16;16;14;14;10;14;14;14;14;10;14;0;10;6;9;4;0;6;4;0	Heterogeneous nuclear ribonucleoprotein H;Heterogeneous nuclear ribonucleoprotein H, N-terminally processed	HNRNPH1	;;;;;;	24	39	39	16	37	37	37	36	36	33	37	33	36	37	37	37	36	36	33	37	33	36	16	16	15	15	16	15	15	12	16	68.2	68.2	28	51.229	472	472;449;429;212;168;163;164;130;155;161;171;172;184;166;115;194;84;100;49;131;185;40;28;117	0	323.31	By MS/MS	By MS/MS	By MS/MS
X6RM00;G8JLD3;X6RLX0;Q8IUD2-4;Q8IUD2-2;Q8IUD2-3;Q8IUD2;A0A8I5KS52;K7EKH8;Q8IUD2-5;A0A8I5QKW1;K7EPP6;H7C4G9;O15083	X6RM00;G8JLD3;X6RLX0;Q8IUD2-4;Q8IUD2-2;Q8IUD2-3;Q8IUD2;A0A8I5KS52;K7EKH8;Q8IUD2-5	4;4;4;4;4;4;4;3;3;2;1;1;1;1	4;4;4;4;4;4;4;3;3;2;1;1;1;1	4;4;4;4;4;4;4;3;3;2;1;1;1;1	ELKS/Rab6-interacting/CAST family member 1	ERC1	;;;;;;;;;	14	4	4	4	3	4	3	2	3	3	3	3	3	3	4	3	2	3	3	3	3	3	3	4	3	2	3	3	3	3	3	5.8	5.8	5.8	111.97	976	976;1086;1120;948;992;1088;1116;341;682;720;265;344;528;957	0	16.599	By MS/MS	By MS/MS	By matching
X6RLT1;H0UI80;Q8IXH7-4;Q8IXH7;Q8IXH7-3	X6RLT1;H0UI80;Q8IXH7-4;Q8IXH7	7;7;7;7;1	7;7;7;7;1	7;7;7;7;1	Negative elongation factor C/D	NELFCD;TH1L	;;;	5	7	7	7	5	6	5	6	7	6	6	4	5	5	6	5	6	7	6	6	4	5	5	6	5	6	7	6	6	4	5	12.1	12.1	12.1	66.432	593	593;599;581;590;201	0	4.3217	By MS/MS	By MS/MS	By MS/MS
Q5QPK2;H0Y368;O60762;A0A804HJ93;A0A804HIK9;Q5QPJ9;A0A804HIB3	Q5QPK2;H0Y368;O60762;A0A804HJ93;A0A804HIK9	11;11;11;7;6;4;3	11;11;11;7;6;4;3	11;11;11;7;6;4;3	Dolichol-phosphate mannosyltransferase subunit 1	DPM1	;;;;	7	11	11	11	8	9	0	10	9	8	8	8	6	8	9	0	10	9	8	8	8	6	8	9	0	10	9	8	8	8	6	39.7	39.7	39.7	32.426	287	287;295;260;132;188;221;129	0	46.163	By MS/MS	By MS/MS
H0Y3N9;Q9UPP1-4;Q9UPP1-3;Q9UPP1-2;Q9UPP1;H0Y589;Q9UPP1-5;H0Y7M8;A0A8I5KT77	H0Y3N9;Q9UPP1-4;Q9UPP1-3;Q9UPP1-2;Q9UPP1;H0Y589;Q9UPP1-5	4;4;4;4;4;2;2;1;1	4;4;4;4;4;2;2;1;1	3;3;3;3;3;1;1;1;1	Histone lysine demethylase PHF8	PHF8	;;;;;;	9	4	4	3	3	3	2	2	1	0	2	4	1	3	3	2	2	1	0	2	4	1	3	3	2	2	1	0	2	3	1	4.9	4.9	3.5	116.87	1049	1049;948;959;1024;1060;659;878;134;710	0	1.1339	By MS/MS	By MS/MS	By matching
H0Y714;Q96G21;B9A008;E7ENR5;B8ZZ47;F8WCN0	H0Y714;Q96G21;B9A008;E7ENR5;B8ZZ47	6;6;5;5;5;1	6;6;5;5;5;1	6;6;5;5;5;1	U3 small nucleolar ribonucleoprotein protein IMP4	IMP4	;;;;	6	6	6	6	3	3	3	2	4	3	6	4	5	3	3	3	2	4	3	6	4	5	3	3	3	2	4	3	6	4	5	23.6	23.6	23.6	31.835	280	280;291;172;236;248;76	0	3.8303	By MS/MS	By MS/MS	By MS/MS
H0Y886;H7C568	H0Y886	4;1	1;0	1;0		NDUFB5		2	4	1	1	3	3	2	3	2	3	3	2	2	0	0	0	0	0	1	0	0	0	0	0	0	0	0	1	0	0	0	23.8	6.8	6.8	23.434	206	206;100	0.0085641	-1.0902	By matching	By matching	By matching
H0Y8C3;Q9NZJ7-2;Q9NZJ7	H0Y8C3;Q9NZJ7-2;Q9NZJ7	2;2;2	2;2;2	2;2;2	Mitochondrial carrier homolog 1	MTCH1	;;	3	2	2	2	2	2	2	1	2	2	2	2	2	2	2	2	1	2	2	2	2	2	2	2	2	1	2	2	2	2	2	5.6	5.6	5.6	43.121	394	394;372;389	0	3.0179	By MS/MS	By MS/MS	By MS/MS
H0Y8R1;H0YAK1;Q12849;Q12849-5;H0YAM1	H0Y8R1;H0YAK1;Q12849;Q12849-5	16;16;16;15;2	16;16;16;15;2	16;16;16;15;2	G-rich sequence factor 1	GRSF1	;;;	5	16	16	16	15	14	11	13	14	11	15	14	11	15	14	11	13	14	11	15	14	11	15	14	11	13	14	11	15	14	11	55.2	55.2	55.2	47.27	417	417;453;480;318;114	0	55.976	By MS/MS	By MS/MS	By MS/MS
H0Y922;J3QTA6;Q9BRQ6	H0Y922;J3QTA6;Q9BRQ6	2;2;2	2;2;2	2;2;2	MICOS complex subunit MIC25	CHCHD6	;;	3	2	2	2	0	1	0	1	1	1	1	2	0	0	1	0	1	1	1	1	2	0	0	1	0	1	1	1	1	2	0	18.7	18.7	18.7	18.755	166	166;256;235	0.0044392	-0.73402		By matching
H0Y938;H0YAC7;P35606;P35606-2;A0A7I2V258;A0A7I2V3G0;A0A7I2YQF9;D6RBT6;D6R997;D6RBZ7;D6RCL6;D6RBG7	H0Y938;H0YAC7;P35606;P35606-2;A0A7I2V258	49;49;49;48;45;14;14;7;7;5;5;5	49;49;49;48;45;14;14;7;7;5;5;5	49;49;49;48;45;14;14;7;7;5;5;5	Coatomer subunit beta	COPB2	;;;;	12	49	49	49	46	45	39	41	45	42	45	44	40	46	45	39	41	45	42	45	44	40	46	45	39	41	45	42	45	44	40	67.1	67.1	67.1	101.53	898	898;904;906;877;828;271;285;111;152;77;86;89	0	234.85	By MS/MS	By MS/MS	By MS/MS
H0Y9X1;Q96EY4;D6RA57;D6RE67;D6RC31	H0Y9X1;Q96EY4;D6RA57	5;5;4;2;2	5;5;4;2;2	5;5;4;2;2	Translation machinery-associated protein 16	TMA16	;;	5	5	5	5	4	4	2	5	3	4	4	4	4	4	4	2	5	3	4	4	4	4	4	4	2	5	3	4	4	4	4	26	26	26	27.571	242	242;203;144;88;101	0	8.1055	By MS/MS	By MS/MS	By matching
H0YAH9	H0YAH9	2	1	1		EEF1E1		1	2	1	1	2	1	2	1	1	1	2	1	2	1	0	1	0	0	1	1	0	1	1	0	1	0	0	1	1	0	1	37.5	23.2	23.2	5.8846	56	56	0.0090935	-1.1248	By matching	By matching	By matching
H0YB39	H0YB39	19	1	1		HNRNPH1		1	19	1	1	18	18	18	18	18	15	19	18	17	1	1	0	1	1	1	1	1	1	1	1	0	1	1	1	1	1	1	68.6	3.2	3.2	30.383	277	277	0.007817	-0.98912	By matching	By matching	By matching
H0YBC6;Q9UQ16-2;Q9UQ16-3;Q9UQ16;Q9UQ16-4	H0YBC6;Q9UQ16-2;Q9UQ16-3;Q9UQ16;Q9UQ16-4	9;9;9;9;9	1;1;1;1;1	1;1;1;1;1	Dynamin-3	DNM3	;;;;	5	9	1	1	7	7	6	6	9	7	7	7	7	0	0	0	0	1	0	0	0	0	0	0	0	0	1	0	0	0	0	12.7	1.7	1.7	96.445	858	858;859;863;869;873	0.009078	-1.1305	By matching	By matching	By matching
H0YC33	H0YC33	6	1	1		LARP1		1	6	1	1	5	5	5	6	6	6	6	6	5	1	1	1	1	1	1	1	1	1	1	1	1	1	1	1	1	1	1	33.3	8.2	8.2	20.78	183	183	0.0050074	-0.80432	By matching	By matching	By matching
H0YC67;Q96DB5;H0YC27;H0YBD9;H0YB03;H0YB83;E5RH53;Q96DB5-2	H0YC67;Q96DB5;H0YC27;H0YBD9;H0YB03;H0YB83;E5RH53;Q96DB5-2	2;2;1;1;1;1;1;1	2;2;1;1;1;1;1;1	2;2;1;1;1;1;1;1	Regulator of microtubule dynamics protein 1	RMDN1	;;;;;;;	8	2	2	2	2	2	0	2	1	1	0	2	2	2	2	0	2	1	1	0	2	2	2	2	0	2	1	1	0	2	2	13.2	13.2	13.2	17.501	151	151;314;107;159;165;225;248;284	0.0012315	-0.15179	By MS/MS	By matching
H0YCY6;Q3LXA3-2;Q3LXA3;I3L252	H0YCY6;Q3LXA3-2;Q3LXA3;I3L252	3;3;3;2	3;3;3;2	3;3;3;2	Bifunctional ATP-dependent dihydroxyacetone kinase/FAD-AMP lyase (cyclizing);ATP-dependent dihydroxyacetone kinase;FAD-AMP lyase (cyclizing)	TKFC;DAK	;;;	4	3	3	3	1	1	2	1	1	2	1	1	1	1	1	2	1	1	2	1	1	1	1	1	2	1	1	2	1	1	1	8.6	8.6	8.6	54.661	533	533;534;575;219	0	1.7675	By MS/MS	By matching	By MS/MS
H0YDL5	H0YDL5	2	1	1		RAB2A		1	2	1	1	1	1	1	1	1	1	1	1	2	0	0	0	0	0	0	0	0	1	0	0	0	0	0	0	0	0	1	31.9	15.9	15.9	7.4795	69	69	0.0023959	-0.5684	By matching	By matching	By matching
H0YDT6;O00303;A0A7I2YQA0;A0A1W2PP79;A0A7I2V4S2	H0YDT6;O00303	19;19;9;4;3	19;19;9;4;3	19;19;9;4;3	Eukaryotic translation initiation factor 3 subunit F	EIF3F	;	5	19	19	19	17	18	18	17	18	18	18	17	19	17	18	18	17	18	18	18	17	19	17	18	18	17	18	18	18	17	19	52.6	52.6	52.6	37.749	359	359;357;218;172;124	0	222.69	By MS/MS	By MS/MS	By MS/MS
H0YDU8;P53041;A8MU39	H0YDU8;P53041;A8MU39	20;20;13	20;20;13	20;20;13	Serine/threonine-protein phosphatase;Serine/threonine-protein phosphatase 5	PPP5C	;;	3	20	20	20	16	17	16	14	15	16	18	15	14	16	17	16	14	15	16	18	15	14	16	17	16	14	15	16	18	15	14	42.9	42.9	42.9	55.096	485	485;499;371	0	106.94	By MS/MS	By MS/MS	By MS/MS
H0YEB6;O60232;G3V1B8;H0YEK1;E9PN57;E9PK41	H0YEB6;O60232;G3V1B8	7;7;6;3;2;1	7;7;6;3;2;1	7;7;6;3;2;1	Sjoegren syndrome/scleroderma autoantigen 1	SSSCA1	;;	6	7	7	7	5	6	5	7	6	6	5	6	6	5	6	5	7	6	6	5	6	6	5	6	5	7	6	6	5	6	6	56	56	56	20.916	193	193;199;162;107;60;81	0	33.5	By MS/MS	By MS/MS	By MS/MS
H0YFD6;P40939;A0A2R8Y4F5;A0A2R8YG21;A0A2R8Y688	H0YFD6;P40939;A0A2R8Y4F5;A0A2R8YG21	47;47;41;25;13	47;47;41;25;13	47;47;41;25;13	Trifunctional enzyme subunit alpha, mitochondrial;Long-chain enoyl-CoA hydratase;Long chain 3-hydroxyacyl-CoA dehydrogenase	HADHA	;;;	5	47	47	47	45	43	36	42	44	44	38	40	39	45	43	36	42	44	44	38	40	39	45	43	36	42	44	44	38	40	39	60.2	60.2	60.2	86.371	792	792;763;728;499;357	0	323.31	By MS/MS	By MS/MS	By MS/MS
H0YG54;H0YGR4;Q9Y3B8-2;Q9Y3B8-3;Q9Y3B8;F5GYG5	H0YG54;H0YGR4;Q9Y3B8-2;Q9Y3B8-3;Q9Y3B8;F5GYG5	8;8;8;8;8;6	8;8;8;8;8;6	8;8;8;8;8;6	Oligoribonuclease, mitochondrial	REXO2	;;;;;	6	8	8	8	8	7	2	8	8	7	8	7	7	8	7	2	8	8	7	8	7	7	8	7	2	8	8	7	8	7	7	42.6	42.6	42.6	21.848	188	188;192;199;205;237;222	0	38.491	By MS/MS	By MS/MS	By matching
H0YI92;H0YIA8;O14910	H0YI92;H0YIA8;O14910	2;2;2	1;1;1	1;1;1	Protein lin-7 homolog A	LIN7A	;;	3	2	1	1	2	2	1	1	1	1	1	2	2	1	1	0	0	0	0	0	1	1	1	1	0	0	0	0	0	1	1	19.2	6.9	6.9	14.028	130	130;180;233	0.0061314	-0.90238	By MS/MS	By matching	By matching
H0YIM9;Q8WUH1;Q8WUH1-2;Q8WUH1-1;H0YID9;B7Z3N2;B4DL54	H0YIM9;Q8WUH1;Q8WUH1-2;Q8WUH1-1;H0YID9;B7Z3N2;B4DL54	2;2;2;2;1;1;1	2;2;2;2;1;1;1	2;2;2;2;1;1;1	Protein Churchill	CHURC1-FNTB;CHURC1	;;;;;;	7	2	2	2	1	1	1	0	1	2	2	1	2	1	1	1	0	1	2	2	1	2	1	1	1	0	1	2	2	1	2	24.7	24.7	24.7	9.8242	85	85;112;113;139;95;119;471	0.0024046	-0.53764	By MS/MS	By MS/MS	By matching
H0YIP2	H0YIP2	3	1	1		PRIM1		1	3	1	1	3	2	3	2	3	2	2	3	3	1	1	1	1	1	0	0	1	1	1	1	1	1	1	0	0	1	1	22.4	5.3	5.3	18.022	152	152	0.0015375	-0.19163	By MS/MS	By MS/MS	By matching
H0YJ75;Q13362-3;Q13362;Q13362-4;Q13362-5;Q13362-2;Q96B13;H0YN84;H0YJ35;H0YJU0;H0YJZ3;H0YJ49;G3V2U3;Q15173-2;Q15173	H0YJ75;Q13362-3;Q13362;Q13362-4;Q13362-5;Q13362-2;Q96B13	10;10;10;10;10;9;8;3;2;2;1;1;1;1;1	6;6;6;6;6;5;4;2;0;1;1;1;1;0;0	5;5;5;5;5;4;3;2;0;1;0;1;1;0;0	Serine/threonine-protein phosphatase 2A 56 kDa regulatory subunit gamma isoform	PPP2R5C	;;;;;;	15	10	6	5	9	9	7	9	8	8	9	9	8	6	5	3	5	4	4	5	6	4	5	4	2	4	3	3	4	5	3	23.1	15	11.9	64.063	553	553;485;524;540;555;449;384;89;71;153;69;151;216;494;497	0	6.5523	By MS/MS	By MS/MS	By MS/MS
H0YJ92;P51948;H0YJF2;P51948-2	H0YJ92;P51948;H0YJF2;P51948-2	2;2;1;1	2;2;1;1	2;2;1;1	CDK-activating kinase assembly factor MAT1	MNAT1	;;;	4	2	2	2	1	1	0	2	1	1	2	2	1	1	1	0	2	1	1	2	2	1	1	1	0	2	1	1	2	2	1	17.8	17.8	17.8	19.431	169	169;309;173;267	0.0023988	-0.55996	By MS/MS	By MS/MS
H0YJH7	H0YJH7	14	1	1		TMPO		1	14	1	1	12	12	11	11	12	13	11	11	11	1	1	1	1	1	1	0	0	0	1	1	1	1	1	1	0	0	0	66.2	4.2	4.2	26.866	237	237	0	0.74789	By MS/MS	By matching	By MS/MS
H0YKA7	H0YKA7	2	1	1		NUSAP1		1	2	1	1	2	1	2	1	1	1	1	1	2	1	0	1	0	0	0	0	0	1	1	0	1	0	0	0	0	0	1	35.5	25	25	8.4647	76	76	0.0093089	-1.1743	By matching	By matching	By MS/MS
H0YKT5;H0YKN8;H0YL70;Q04726-2;Q04726-7;Q04726-3;Q04726-6;Q04726-5;Q04726-4;Q04726;H0YNT2;H0YNI7;H0YLI3;H0YKH0;H0YLW9;K7EMK7;Q04725-2;Q04725;K7EJR7;H7C4E4;Q04725-3	H0YKT5;H0YKN8;H0YL70;Q04726-2;Q04726-7;Q04726-3;Q04726-6;Q04726-5;Q04726-4;Q04726;H0YNT2;H0YNI7;H0YLI3	9;9;9;9;9;9;9;9;9;9;8;6;5;3;3;3;3;3;1;1;1	9;9;9;9;9;9;9;9;9;9;8;6;5;3;3;3;3;3;1;1;1	4;4;4;4;4;4;4;4;4;4;3;1;4;3;3;0;0;0;0;0;0	Transducin-like enhancer protein 3	TLE3	;;;;;;;;;;;;	21	9	9	4	6	7	6	6	8	5	8	6	9	6	7	6	6	8	5	8	6	9	2	3	2	2	4	2	3	4	4	12.7	12.7	5.4	83.507	774	774;778;782;760;762;764;767;769;772;772;716;353;537;445;448;744;621;743;280;343;706	0	10.221	By MS/MS	By MS/MS	By MS/MS
H0YKU1;H0YNJ8;Q9NYL9;G5EA42;Q9NZR1	H0YKU1;H0YNJ8;Q9NYL9	5;5;5;1;1	5;5;5;1;1	5;5;5;1;1	Tropomodulin-3	TMOD3	;;	5	5	5	5	4	2	2	5	4	3	4	3	3	4	2	2	5	4	3	4	3	3	4	2	2	5	4	3	4	3	3	35.8	35.8	35.8	20.79	187	187;213;352;307;351	0	5.9416	By MS/MS	By MS/MS	By MS/MS
H0YL69	H0YL69	21	1	1	Proteasome subunit alpha type	PSMA4		1	21	1	1	20	21	13	20	20	21	20	18	21	0	1	1	0	1	1	0	1	1	0	1	1	0	1	1	0	1	1	91.1	4.2	4.2	26.376	236	236	0.002401	-0.54898	By matching	By MS/MS	By matching
H0YMB3;H0YLV5;H0YNJ6;Q9P2T1-3;Q9P2T1;Q9P2T1-2;H0YN22;H0YK13;H0YMW6;H0YK71;H0YKE1;H0YNS9;H0YLB8;P36959	H0YMB3;H0YLV5;H0YNJ6;Q9P2T1-3;Q9P2T1;Q9P2T1-2;H0YN22;H0YK13;H0YMW6;H0YK71	5;5;5;5;5;5;4;4;3;3;1;1;1;1	5;5;5;5;5;5;4;4;3;3;1;1;1;1	5;5;5;5;5;5;4;4;3;3;1;1;1;1	GMP reductase;GMP reductase 2	GMPR2	;;;;;;;;;	14	5	5	5	3	5	3	3	3	3	2	3	2	3	5	3	3	3	3	2	3	2	3	5	3	3	3	3	2	3	2	19.7	19.7	19.7	33.921	315	315;333;427;320;348;366;69;88;93;139;64;125;169;345	0	0.98349	By MS/MS	By MS/MS	By MS/MS
H0YM23;O75179-6;O75179-7;O75179-2;O75179;O75179-5;O75179-3;O75179-4;H0YLQ3	H0YM23;O75179-6;O75179-7;O75179-2;O75179;O75179-5;O75179-3;O75179-4	7;7;7;7;7;4;4;4;1	7;7;7;7;7;4;4;4;1	5;5;5;5;5;2;2;2;1	Ankyrin repeat domain-containing protein 17	ANKRD17	;;;;;;;	9	7	7	5	4	5	5	4	6	4	2	6	5	4	5	5	4	6	4	2	6	5	3	3	3	2	4	3	2	4	3	4.3	4.3	2.5	263.25	2487	2487;2352;2490;2602;2603;751;1187;2010;862	0	13.236	By MS/MS	By MS/MS	By MS/MS
H0YMG7;O94788-4;O94788-2;O94788-3;O94788	H0YMG7;O94788-4;O94788-2;O94788-3;O94788	4;4;4;4;4	2;2;2;2;2	2;2;2;2;2	Retinal dehydrogenase 2	ALDH1A2	;;;;	5	4	2	2	4	3	3	3	4	3	3	3	3	2	1	1	1	2	1	1	1	1	2	1	1	1	2	1	1	1	1	8.8	5.7	5.7	53.762	489	489;422;480;497;518	0.00031397	0.1698	By MS/MS	By matching	By matching
H0YMV8;Q71UM5;C9J1C5;C9JLI6	H0YMV8;Q71UM5;C9J1C5;C9JLI6	4;4;2;2	1;1;0;1	1;1;0;1	40S ribosomal protein S27;40S ribosomal protein S27-like	RPS27L	;;;	4	4	1	1	4	3	4	4	4	4	4	4	3	1	0	1	1	1	1	1	1	0	1	0	1	1	1	1	1	1	0	35	13	13	11.345	100	100;84;52;97	0	0.6936	By MS/MS	By matching	By matching
H0YN01	H0YN01	2	2	1		TLN2		1	2	2	1	1	1	0	1	1	1	1	2	2	1	1	0	1	1	1	1	2	2	1	1	0	1	1	1	1	1	1	6.1	6.1	3.9	35.304	330	330	0.0072696	-0.94149	By matching	By matching
H0YNE9;Q92930	H0YNE9;Q92930	5;5	1;1	1;1	Ras-related protein Rab-8B	RAB8B	;	2	5	1	1	5	5	5	5	5	5	5	5	5	1	1	1	1	1	1	1	1	1	1	1	1	1	1	1	1	1	1	20.7	6.4	6.4	21.868	188	188;207	0.00906	-1.1446	By matching	By matching	By matching
H0YNG3;P67812-4;P67812;P67812-3;H0YNX5;P67812-2;H0YKT4;H0YNA5	H0YNG3;P67812-4;P67812;P67812-3;H0YNX5;P67812-2;H0YKT4	6;6;6;6;4;4;3;2	6;6;6;6;4;4;3;2	4;4;4;4;2;2;2;2	Signal peptidase complex catalytic subunit SEC11;Signal peptidase complex catalytic subunit SEC11A	SEC11A	;;;;;;	8	6	6	4	6	5	5	6	6	5	6	5	5	6	5	5	6	6	5	6	5	5	4	3	3	4	4	3	4	3	3	31.9	31.9	17.8	18.651	163	163;164;179;185;106;153;129;135	0	8.6423	By MS/MS	By MS/MS	By MS/MS
H0YNP9;Q8N4P3-2;Q8N4P3;H0YKT9	H0YNP9;Q8N4P3-2;Q8N4P3	5;5;5;2	5;5;5;2	5;5;5;2	Guanosine-3,5-bis(diphosphate) 3-pyrophosphohydrolase MESH1	HDDC3	;;	4	5	5	5	4	3	3	3	4	1	4	4	3	4	3	3	3	4	1	4	4	3	4	3	3	3	4	1	4	4	3	40.6	40.6	40.6	15.956	143	143;140;179;152	0	5.4977	By MS/MS	By matching	By MS/MS
H0YNW5;P33316-2;P33316;A0A0C4DGL3;H0YKC5;H0YMM5;H0YNJ9;H0YKI0;H0YMP1	H0YNW5;P33316-2;P33316;A0A0C4DGL3;H0YKC5;H0YMM5;H0YNJ9;H0YKI0	11;11;11;10;10;8;8;8;5	11;11;11;10;10;8;8;8;5	11;11;11;10;10;8;8;8;5	Deoxyuridine 5-triphosphate nucleotidohydrolase, mitochondrial	DUT	;;;;;;;	9	11	11	11	11	9	9	11	9	10	11	11	10	11	9	9	11	9	10	11	11	10	11	9	9	11	9	10	11	11	10	74.3	74.3	74.3	17.827	167	167;164;252;141;221;133;143;226;107	0	71.697	By MS/MS	By MS/MS	By MS/MS
H3BLU7;O43488;H7C5H7;Q8NHP1;Q8NHP1-3;O95154	H3BLU7;O43488	9;9;3;3;1;1	9;9;3;3;1;1	9;9;3;3;1;1	Aflatoxin B1 aldehyde reductase member 2	AKR7A2	;	6	9	9	9	9	9	8	8	8	6	8	9	8	9	9	8	8	8	6	8	9	8	9	9	8	8	8	6	8	9	8	40.1	40.1	40.1	34.684	314	314;359;205;331;249;331	0	32.268	By MS/MS	By MS/MS	By MS/MS
H3BM14;H3BM74;Q9Y5A7-2;Q9Y5A7;C9JRT6;F8WDB6;F8WDL9;H7C5N1;H7C5E1	H3BM14;H3BM74;Q9Y5A7-2;Q9Y5A7	7;7;7;7;3;3;2;2;1	7;7;7;7;3;3;2;2;1	7;7;7;7;3;3;2;2;1	NEDD8 ultimate buster 1	NUB1	;;;	9	7	7	7	5	6	4	6	6	4	6	5	4	5	6	4	6	6	4	6	5	4	5	6	4	6	6	4	6	5	4	14.4	14.4	14.4	71.921	625	625;639;601;615;254;267;149;202;128	0	9.0935	By MS/MS	By MS/MS	By MS/MS
H3BM38;O00161;H3BNE1;H3BR18;H3BPJ0;O00161-2;H3BNG6;H3BU94;H3BV99;H3BP15;H3BQY9	H3BM38;O00161;H3BNE1;H3BR18;H3BPJ0;O00161-2	3;3;2;2;2;2;1;1;1;1;1	3;3;2;2;2;2;1;1;1;1;1	3;3;2;2;2;2;1;1;1;1;1	Synaptosomal-associated protein;Synaptosomal-associated protein 23	SNAP23	;;;;;	11	3	3	3	3	2	0	3	2	1	2	3	2	3	2	0	3	2	1	2	3	2	3	2	0	3	2	1	2	3	2	36	36	36	13.905	125	125;211;97;109;127;158;44;53;142;149;154	0	6.6368	By MS/MS	By matching
H3BV80;H3BMM9;H3BTC0;Q15287;Q15287-3;Q15287-2;H3BPG5;H3BMS0;H3BRK4;H3BTV0;H3BNI3;H3BP82;H3BTR6;H3BUG0;H3BTY0;H3BNU7;H3BUL0	H3BV80;H3BMM9;H3BTC0;Q15287;Q15287-3;Q15287-2;H3BPG5;H3BMS0	9;9;9;9;8;8;6;6;1;1;1;1;1;1;1;1;1	9;9;9;9;8;8;6;6;1;1;1;1;1;1;1;1;1	9;9;9;9;8;8;6;6;1;1;1;1;1;1;1;1;1	RNA-binding protein with serine-rich domain 1	RNPS1	;;;;;;;	17	9	9	9	9	7	6	7	7	6	8	7	6	9	7	6	7	7	6	8	7	6	9	7	6	7	7	6	8	7	6	46.4	46.4	46.4	24.561	211	211;284;302;305;268;282;128;257;29;45;85;98;127;139;150;156;169	0	29.599	By MS/MS	By MS/MS	By MS/MS
H3BN98;H3BPJ2;Q15041-2;Q15041;Q15041-3	H3BN98	13;4;4;4;2	4;4;4;4;2	4;4;4;4;2				5	13	4	4	13	12	13	13	12	13	12	12	12	4	3	4	4	3	4	3	3	3	4	3	4	4	3	4	3	3	3	39.2	13.1	13.1	27.168	237	237;101;174;203;151	0	9.3754	By MS/MS	By MS/MS	By MS/MS
H3BNC9;P08708;H0YN88;A0A075B716;H0YN73;A0A0J9YYC4	H3BNC9;P08708;H0YN88;A0A075B716	16;16;14;14;6;3	16;16;14;14;6;3	16;16;14;14;6;3	40S ribosomal protein S17	RPS17	;;;	6	16	16	16	15	13	14	15	16	15	15	14	14	15	13	14	15	16	15	15	14	14	15	13	14	15	16	15	15	14	14	17.8	17.8	17.8	64.532	584	584;135;136;191;59;293	0	169.68	By MS/MS	By MS/MS	By MS/MS
H3BND4;Q6P996-3;Q6P996-4;Q6P996-5;Q6P996;Q86XE2;Q6P996-2;Q6XYB5;J3KNK7;Q6P474;H3BNL6	H3BND4;Q6P996-3;Q6P996-4;Q6P996-5;Q6P996;Q86XE2;Q6P996-2	5;5;5;5;5;3;3;2;2;2;1	5;5;5;5;5;3;3;2;2;2;1	5;5;5;5;5;3;3;2;2;2;1	Pyridoxal-dependent decarboxylase domain-containing protein 1	PDXDC1	;;;;;;	11	5	5	5	4	4	2	3	4	5	3	5	3	4	4	2	3	4	5	3	5	3	4	4	2	3	4	5	3	5	3	6.5	6.5	6.5	88.761	806	806;697;760;761;788;498;429;204;370;469;271	0.00062073	-0.015654	By MS/MS	By matching	By matching
H3BNT2;O75208;H3BPY0;H3BPW3;H3BVA5;H3BPC6;H3BRC0;H3BSJ5;O75208-2	H3BNT2;O75208;H3BPY0;H3BPW3;H3BVA5;H3BPC6;H3BRC0;H3BSJ5;O75208-2	2;2;1;1;1;1;1;1;1	2;2;1;1;1;1;1;1;1	2;2;1;1;1;1;1;1;1	Ubiquinone biosynthesis protein COQ9, mitochondrial	COQ9	;;;;;;;;	9	2	2	2	1	2	2	2	2	1	2	1	1	1	2	2	2	2	1	2	1	1	1	2	2	2	2	1	2	1	1	10.2	10.2	10.2	33.886	303	303;318;89;102;172;188;207;283;135	0	7.7425	By MS/MS	By MS/MS	By matching
H3BPK3;H3BPQ4;Q16775-2;Q16775;H3BQW8;Q16775-3	H3BPK3;H3BPQ4;Q16775-2;Q16775;H3BQW8;Q16775-3	2;2;2;2;1;1	2;2;2;2;1;1	2;2;2;2;1;1	Hydroxyacylglutathione hydrolase, mitochondrial	HAGH	;;;;;	6	2	2	2	0	0	0	2	1	1	1	0	2	0	0	0	2	1	1	1	0	2	0	0	0	2	1	1	1	0	2	12.1	12.1	12.1	26.305	239	239;258;260;308;160;236	0	0.87559
H3BQV3;Q96MW5;H3BMQ9;B4DYU2	H3BQV3;Q96MW5;H3BMQ9;B4DYU2	2;2;1;1	2;2;1;1	2;2;1;1	Conserved oligomeric Golgi complex subunit 8	COG8	;;;	4	2	2	2	2	1	0	0	0	0	0	1	1	2	1	0	0	0	0	0	1	1	2	1	0	0	0	0	0	1	1	9	9	9	60.438	534	534;612;156;639	0	16.02	By MS/MS	By matching
H3BRF9;Q96K21-4;Q96K21-2;Q96K21	H3BRF9;Q96K21-4;Q96K21-2;Q96K21	2;2;2;2	1;1;1;1	1;1;1;1	Abscission/NoCut checkpoint regulator	ZFYVE19	;;;	4	2	1	1	2	1	2	2	1	2	2	2	2	1	0	1	1	0	1	1	1	1	1	0	1	1	0	1	1	1	1	3.1	1.6	1.6	49.203	448	448;296;461;471	0.0086381	-1.0248	By matching	By matching	By matching
H3BSK1;H3BRI5;O95149;H3BQR0;H3BTA6;H3BUB4	H3BSK1;H3BRI5;O95149;H3BQR0;H3BTA6	3;3;3;2;2;1	3;3;3;2;2;1	3;3;3;2;2;1	Snurportin-1	SNUPN	;;;;	6	3	3	3	2	2	2	2	3	2	2	2	3	2	2	2	2	3	2	2	2	3	2	2	2	2	3	2	2	2	3	31.6	31.6	31.6	15.72	136	136;209;360;63;100;200	0	3.5037	By matching	By matching	By MS/MS
H3BRL3;O14562;H3BUM8	H3BRL3;O14562;H3BUM8	5;5;3	5;5;3	5;5;3	Ubiquitin domain-containing protein UBFD1	UBFD1	;;	3	5	5	5	5	2	4	1	2	3	2	4	4	5	2	4	1	2	3	2	4	4	5	2	4	1	2	3	2	4	4	20.3	20.3	20.3	32.64	300	300;309;190	0	4.1121	By MS/MS	By MS/MS	By matching
H3BS42;Q9H5H4;K7ERP0;K7EJE2;Q96SL8	H3BS42;Q9H5H4	3;3;1;1;1	3;3;1;1;1	3;3;1;1;1	Zinc finger protein 768	ZNF768	;	5	3	3	3	3	3	1	3	3	1	2	2	2	3	3	1	3	3	1	2	2	2	3	3	1	3	3	1	2	2	2	6.5	6.5	6.5	56.668	509	509;540;134;193;496	0	0.63488	By MS/MS	By matching	By matching
H3BS85;H3BPY9;H3BST9;H3BTI4;H3BN90;H3BSK0;H3BTK2;H3BTI7;A0A1B0GX86;H3BVB4;H3BV67;H3BQ19;Q8TEW6	H3BS85;H3BPY9;H3BST9;H3BTI4;H3BN90;H3BSK0;H3BTK2;H3BTI7;A0A1B0GX86;H3BVB4;H3BV67;H3BQ19;Q8TEW6	2;1;1;1;1;1;1;1;1;1;1;1;1	2;1;1;1;1;1;1;1;1;1;1;1;1	2;1;1;1;1;1;1;1;1;1;1;1;1	Docking protein 4	DOK4	;;;;;;;;;;;;	13	2	2	2	1	1	1	1	1	2	2	1	2	1	1	1	1	1	2	2	1	2	1	1	1	1	1	2	2	1	2	13.9	13.9	13.9	13.963	122	122;53;59;77;78;100;103;113;115;116;246;365;326	1	-2	By MS/MS	By matching	By matching
H3BSC1;P62491;H3BMH2;P62491-2;Q15907-2;Q15907;B4DQU5;M0R377;M0R2D0;H3BN38;P57735	H3BSC1;P62491;H3BMH2;P62491-2;Q15907-2;Q15907	19;19;18;18;18;18;7;1;1;1;1	19;19;18;18;18;18;7;1;1;1;1	19;19;18;18;18;18;7;1;1;1;1	Ras-related protein Rab-11A;Ras-related protein Rab-11B	RAB11A;RAB11B	;;;;;	11	19	19	19	18	18	15	16	16	18	18	15	16	18	18	15	16	16	18	18	15	16	18	18	15	16	16	18	18	15	16	75.8	75.8	75.8	22.486	198	198;216;155;155;179;218;146;46;60;81;213	0	57.783	By MS/MS	By MS/MS	By MS/MS
H3BSM5;P60520;H3BQ50	H3BSM5;P60520	5;5;2	5;5;2	5;5;2	Gamma-aminobutyric acid receptor-associated protein-like 2	GABARAPL2	;	3	5	5	5	4	4	4	5	5	4	5	4	3	4	4	4	5	5	4	5	4	3	4	4	4	5	5	4	5	4	3	46.6	46.6	46.6	10.401	88	88;117;57	0.0050059	-0.81335	By MS/MS	By MS/MS	By MS/MS
H3BTB7;Q5JPH6;Q5JPH6-2	H3BTB7;Q5JPH6;Q5JPH6-2	2;2;2	2;2;2	2;2;2	Probable glutamate--tRNA ligase, mitochondrial	EARS2	;;	3	2	2	2	2	2	1	2	2	2	2	2	1	2	2	1	2	2	2	2	2	1	2	2	1	2	2	2	2	2	1	4.9	4.9	4.9	56.825	506	506;523;534	0	0.95784	By MS/MS	By matching	By matching
H6UMI1;O95166;I3L3J4	H6UMI1;O95166;I3L3J4	2;2;1	2;2;1	2;2;1	Gamma-aminobutyric acid receptor-associated protein	GABARAP	;;	3	2	2	2	2	2	1	2	2	2	2	2	2	2	2	1	2	2	2	2	2	2	2	2	1	2	2	2	2	2	2	19.4	19.4	19.4	11.658	98	98;117;36	0	1.403	By MS/MS	By MS/MS	By matching
H7C2Z6;H7BXD5;P28676	H7C2Z6;H7BXD5;P28676	2;2;2	2;2;2	2;2;2	Grancalcin	GCA	;;	3	2	2	2	2	2	1	2	2	0	2	2	1	2	2	1	2	2	0	2	2	1	2	2	1	2	2	0	2	2	1	13	13	13	16.712	146	146;198;217	0	1.3384	By MS/MS	By MS/MS	By matching
H7BXY3;Q7L2E3-3;Q7L2E3;Q7L2E3-2	H7BXY3;Q7L2E3-3;Q7L2E3;Q7L2E3-2	36;36;36;36	36;36;36;36	36;36;36;36	Putative ATP-dependent RNA helicase DHX30	DHX30	;;;	4	36	36	36	30	33	20	29	31	27	27	31	26	30	33	20	29	31	27	27	31	26	30	33	20	29	31	27	27	31	26	37.6	37.6	37.6	130.55	1166	1166;1155;1194;1222	0	70.145	By MS/MS	By MS/MS	By MS/MS
Q5JRG1;H7BYF2;Q9BVL2-2;Q9BVL2-3;Q9BVL2	Q5JRG1;H7BYF2;Q9BVL2-2;Q9BVL2-3;Q9BVL2	3;3;3;3;3	3;3;3;3;3	3;3;3;3;3	Nucleoporin p58/p45	NUPL1	;;;;	5	3	3	3	2	3	2	3	2	3	3	3	3	2	3	2	3	2	3	3	3	3	2	3	2	3	2	3	3	3	3	8.9	8.9	8.9	49.095	463	463;510;485;587;599	0	11.594	By matching	By MS/MS	By MS/MS
H7C0E5;O75312;H7BZM7	H7C0E5;O75312;H7BZM7	7;7;6	7;7;6	7;7;6	Zinc finger protein ZPR1	ZPR1	;;	3	7	7	7	6	5	2	4	5	5	6	5	3	6	5	2	4	5	5	6	5	3	6	5	2	4	5	5	6	5	3	23.8	23.8	23.8	42.542	386	386;459;430	0	46.203	By MS/MS	By MS/MS	By MS/MS
H7C1F9;Q2PPJ7-3;Q2PPJ7-2;Q2PPJ7	H7C1F9;Q2PPJ7-3;Q2PPJ7-2;Q2PPJ7	2;2;2;2	1;1;1;1	1;1;1;1	Ral GTPase-activating protein subunit alpha-2	RALGAPA2	;;;	4	2	1	1	2	2	2	2	2	2	2	2	2	1	1	1	1	1	1	1	1	1	1	1	1	1	1	1	1	1	1	1	0.6	0.6	194.93	1740	1740;1835;1839;1873	0.0098287	-1.2032	By matching	By matching	By matching
H7C1G6;Q7Z3C6-2;Q7Z3C6;H7C152	H7C1G6;Q7Z3C6-2;Q7Z3C6;H7C152	2;2;2;1	2;2;2;1	2;2;2;1	Autophagy-related protein 9A	ATG9A	;;;	4	2	2	2	0	1	2	2	1	2	2	2	2	0	1	2	2	1	2	2	2	2	0	1	2	2	1	2	2	2	2	7.8	7.8	7.8	26.759	244	244;778;839;255	0.00031407	0.17074		By MS/MS	By MS/MS
H7C1U8;Q9BUR5;Q9BUR5-2;A0A0J9YWW6;G3V1B6	H7C1U8;Q9BUR5;Q9BUR5-2	3;3;2;1;1	3;3;2;1;1	3;3;2;1;1	Apolipoprotein O	APOO	;;	5	3	3	3	3	3	3	3	2	1	2	1	1	3	3	3	3	2	1	2	1	1	3	3	3	3	2	1	2	1	1	21.3	21.3	21.3	20.08	178	178;198;180;90;114	0	11.324	By MS/MS	By MS/MS	By MS/MS
H7C278	H7C278	13	1	1		DARS		1	13	1	1	11	11	10	9	10	9	13	12	9	0	0	1	0	0	0	1	0	1	0	0	1	0	0	0	1	0	1	63.7	5.6	5.6	19.959	179	179	0.0086009	-1.0507	By matching	By matching	By matching
H7C2Q8;Q99848	H7C2Q8;Q99848	18;18	18;18	18;18	Probable rRNA-processing protein EBP2	EBNA1BP2	;	2	18	18	18	14	12	13	11	14	14	14	17	15	14	12	13	11	14	14	14	17	15	14	12	13	11	14	14	14	17	15	37.7	37.7	37.7	40.684	361	361;306	0	29.831	By MS/MS	By MS/MS	By MS/MS
H7C2W6	H7C2W6	3	1	1		LEPRE1		1	3	1	1	2	2	2	3	3	2	2	2	1	1	1	1	1	1	1	1	1	1	1	1	1	1	1	1	1	1	1	21.6	5.4	5.4	24.31	222	222	0.0093063	-1.1759	By matching	By matching	By matching
H7C4F6;O00629;A0A7I2YQ95;A0A7I2V340;A0A7I2V333;A0A7I2V5X0	H7C4F6;O00629;A0A7I2YQ95;A0A7I2V340;A0A7I2V333	16;16;15;14;9;1	16;16;15;14;9;1	10;10;10;9;5;1	Importin subunit alpha-3	KPNA4	;;;;	6	16	16	10	12	13	8	9	13	14	13	13	12	12	13	8	9	13	14	13	13	12	6	7	2	4	7	8	8	8	6	43.9	43.9	35	56.836	512	512;521;477;497;267;56	0	82.811	By MS/MS	By MS/MS	By MS/MS
H9KV91;Q96B36;M0R2V8;Q96B36-3	H9KV91;Q96B36;M0R2V8	3;3;2;1	3;3;2;1	3;3;2;1	Proline-rich AKT1 substrate 1	AKT1S1	;;	4	3	3	3	1	2	2	0	2	1	1	0	1	1	2	2	0	2	1	1	0	1	1	2	2	0	2	1	1	0	1	26.9	26.9	26.9	11.332	108	108;256;33;276	0	3.4654	By matching	By matching	By MS/MS
I3L0N3;P46459;P46459-2;I3L2G1;K7EQD6;I3L0L3;I3L338;I3L4Q9	I3L0N3;P46459;P46459-2	22;22;19;4;4;3;1;1	22;22;19;4;4;3;1;1	22;22;19;4;4;3;1;1	Vesicle-fusing ATPase	NSF	;;	8	22	22	22	18	18	17	18	21	18	16	20	18	18	18	17	18	21	18	16	20	18	18	18	17	18	21	18	16	20	18	37.9	37.9	37.9	82.091	739	739;744;644;136;180;161;44;81	0	99.163	By MS/MS	By MS/MS	By MS/MS
I3L0U5;Q6PK04	I3L0U5;Q6PK04	2;2	2;2	2;2	Coiled-coil domain-containing protein 137	CCDC137	;	2	2	2	2	2	2	2	2	2	2	2	2	2	2	2	2	2	2	2	2	2	2	2	2	2	2	2	2	2	2	2	7.2	7.2	7.2	33.524	292	292;289	0	1.9264	By MS/MS	By matching	By MS/MS
J3KSI4;I3L1D2;I3L4E0;J3QS48;I3L295;J3KT75;J3QW43;J3QRD5;O75352-2;O75352;I3L405;I3L261;J3KTK8;J3QQZ4	J3KSI4;I3L1D2;I3L4E0;J3QS48;I3L295;J3KT75;J3QW43;J3QRD5;O75352-2;O75352;I3L405;I3L261;J3KTK8;J3QQZ4	2;2;2;2;2;2;2;2;2;2;1;1;1;1	2;2;2;2;2;2;2;2;2;2;1;1;1;1	2;2;2;2;2;2;2;2;2;2;1;1;1;1	Mannose-P-dolichol utilization defect 1 protein	MPDU1	;;;;;;;;;;;;;	14	2	2	2	2	2	2	2	2	2	1	2	1	2	2	2	2	2	2	1	2	1	2	2	2	2	2	2	1	2	1	38.5	38.5	38.5	5.7856	52	52;61;75;101;109;154;192;193;186;247;54;61;116;152	0	1.1626	By MS/MS	By MS/MS	By matching
I3L1P8;Q02978;Q02978-2	I3L1P8;Q02978;Q02978-2	17;17;13	17;17;13	17;17;13	Mitochondrial 2-oxoglutarate/malate carrier protein	SLC25A11	;;	3	17	17	17	15	13	10	14	14	13	14	13	11	15	13	10	14	14	13	14	13	11	15	13	10	14	14	13	14	13	11	60.5	60.5	60.5	32.182	296	296;314;263	0	85.748	By MS/MS	By MS/MS	By MS/MS
I3L2C7;P57678;I3L4A4;I3L399;E7EN12;I3L4M4;I3L1J7	I3L2C7;P57678	19;19;3;3;2;2;1	19;19;3;3;2;2;1	19;19;3;3;2;2;1	Gem-associated protein 4	GEMIN4	;	7	19	19	19	11	14	9	12	15	13	12	17	13	11	14	9	12	15	13	12	17	13	11	14	9	12	15	13	12	17	13	18.6	18.6	18.6	118.82	1047	1047;1058;271;296;184;189;70	0	23.046	By MS/MS	By MS/MS	By MS/MS
I3L2K5;Q8IWR0;I3L2N8;I3L323	I3L2K5;Q8IWR0;I3L2N8;I3L323	2;2;1;1	2;2;1;1	2;2;1;1	Zinc finger CCCH domain-containing protein 7A	ZC3H7A	;;;	4	2	2	2	2	1	1	0	0	1	1	1	1	2	1	1	0	0	1	1	1	1	2	1	1	0	0	1	1	1	1	5.6	5.6	5.6	83.647	733	733;971;225;328	0.00062286	0.050709	By MS/MS	By matching	By matching
J3KMX2;Q92925-3;Q92925-2;Q92925;J3QWB6;C9JYI7;Q6STE5-2;Q6STE5	J3KMX2;Q92925-3;Q92925-2;Q92925;J3QWB6	5;5;5;5;3;1;1;1	4;4;4;4;3;0;0;0	4;4;4;4;3;0;0;0	SWI/SNF-related matrix-associated actin-dependent regulator of chromatin subfamily D member 2	SMARCD2	;;;;	8	5	4	4	5	4	3	3	3	3	5	5	2	4	3	2	3	2	2	4	4	2	4	3	2	3	2	2	4	4	2	15.8	12.1	12.1	52.238	456	456;483;510;531;231;139;470;483	0	4.1145	By MS/MS	By MS/MS	By matching
J3KMX3;P02771	J3KMX3;P02771	10;10	1;1	1;1	Alpha-fetoprotein	AFP	;	2	10	1	1	9	6	10	8	7	9	9	5	9	1	1	1	0	1	1	1	1	1	1	1	1	0	1	1	1	1	1	8.8	1.4	1.4	70.449	622	622;609	0.0085812	-1.0759	By matching	By MS/MS	By matching
J3KMZ8;Q92785;Q92785-2;E9PN04	J3KMZ8;Q92785;Q92785-2	3;3;2;1	3;3;2;1	3;3;2;1	Zinc finger protein ubi-d4	DPF2	;;	4	3	3	3	1	3	1	1	1	1	2	1	2	1	3	1	1	1	1	2	1	2	1	3	1	1	1	1	2	1	2	9.9	9.9	9.9	45.78	405	405;391;207;106	0	2.1267	By MS/MS	By MS/MS	By matching
J3KN29;O00233;F5H5V4;F5GX23;O00233-2;F5H169;F5H7X1;O00233-3	J3KN29;O00233;F5H5V4;F5GX23;O00233-2;F5H169	10;10;9;9;9;6;4;2	10;10;9;9;9;6;4;2	10;10;9;9;9;6;4;2	26S proteasome non-ATPase regulatory subunit 9	PSMD9	;;;;;	8	10	10	10	7	7	4	8	7	8	6	9	8	7	7	4	8	7	8	6	9	8	7	7	4	8	7	8	6	9	8	46.8	46.8	46.8	24.553	222	222;223;153;179;209;128;85;118	0	6.2053	By MS/MS	By MS/MS	By matching
J3KNE8;Q92772	J3KNE8;Q92772	2;2	1;1	1;1	Cyclin-dependent kinase-like 2	CDKL2	;	2	2	1	1	0	0	0	0	0	0	0	1	1	0	0	0	0	0	0	0	0	1	0	0	0	0	0	0	0	0	1	2.6	1.2	1.2	64.839	570	570;493	0.0044484	-0.72118
J3KNN3;P15735-2;P15735	J3KNN3;P15735-2;P15735	2;2;2	2;2;2	2;2;2	Phosphorylase b kinase gamma catalytic chain, liver/testis isoform	PHKG2	;;	3	2	2	2	1	2	2	1	2	2	2	2	2	1	2	2	1	2	2	2	2	2	1	2	2	1	2	2	2	2	2	4.9	4.9	4.9	46.886	410	410;374;406	0.0018204	-0.43793	By MS/MS	By MS/MS	By MS/MS
J3KNN7;Q7Z569-2;Q7Z569	J3KNN7;Q7Z569-2;Q7Z569	2;2;2	2;2;2	2;2;2	BRCA1-associated protein	BRAP	;;	3	2	2	2	2	1	1	2	1	2	2	2	0	2	1	1	2	1	2	2	2	0	2	1	1	2	1	2	2	2	0	4.1	4.1	4.1	64.279	562	562;413;592	0	1.9405	By MS/MS	By MS/MS	By matching
J3KP15;Q01130;J3QL05;Q01130-2	J3KP15;Q01130;J3QL05;Q01130-2	18;18;14;14	18;18;14;14	14;14;10;10	Serine/arginine-rich splicing factor 2	SRSF2	;;;	4	18	18	14	17	18	16	18	16	16	17	15	15	17	18	16	18	16	16	17	15	15	14	14	12	14	12	12	13	11	11	77.4	77.4	72.2	15.371	133	133;221;130;209	0	89.862	By MS/MS	By MS/MS	By MS/MS
J3KPP4;O95232;D6RDI2;C9JL41;O95232-2;H0YA81;D6RHH0;H7C5U7;U3KQT3;E7EN55	J3KPP4;O95232;D6RDI2	22;22;11;6;6;5;3;3;3;3	22;22;11;6;6;5;3;3;3;3	22;22;11;6;6;5;3;3;3;3	Luc7-like protein 3	LUC7L3	;;	10	22	22	22	22	21	18	21	21	19	22	21	20	22	21	18	21	21	19	22	21	20	22	21	18	21	21	19	22	21	20	42.1	42.1	42.1	58.22	489	489;432;184;79;79;207;36;39;46;54	0	131.76	By MS/MS	By MS/MS	By MS/MS
J3KQ32;Q9NTK5;Q9NTK5-3;Q9NTK5-2;C9JCJ9;C9JTK6	J3KQ32;Q9NTK5;Q9NTK5-3;Q9NTK5-2	22;22;15;14;7;7	22;22;15;14;7;7	22;22;15;14;7;7	Obg-like ATPase 1	OLA1	;;;	6	22	22	22	21	19	16	21	20	20	20	20	19	21	19	16	21	20	20	20	20	19	21	19	16	21	20	20	20	20	19	65.9	65.9	65.9	46.937	416	416;396;278;238;103;116	0	94.158	By MS/MS	By MS/MS	By MS/MS
J3KQ48;Q9Y3E5	J3KQ48;Q9Y3E5	4;4	4;4	4;4	Peptidyl-tRNA hydrolase 2, mitochondrial	PTRH2	;	2	4	4	4	4	3	1	4	4	4	4	4	3	4	3	1	4	4	4	4	4	3	4	3	1	4	4	4	4	4	3	28.9	28.9	28.9	19.325	180	180;179	0	20.491	By MS/MS	By MS/MS	By MS/MS
J3KQJ1;Q8NBJ7;E9PBT8;C9JL30;A8MXB9;A0A494C1B1;C9J660;J3QT17;H7C3B2;F8WA42;Q8NBJ7-2;Q8NBJ7-5;Q8NBJ7-3;F8WEX5;E9PG02;F8WEV7;F8WES7;Q8NBJ7-4	J3KQJ1;Q8NBJ7;E9PBT8;C9JL30;A8MXB9;A0A494C1B1;C9J660;J3QT17;H7C3B2;F8WA42;Q8NBJ7-2;Q8NBJ7-5;Q8NBJ7-3;F8WEX5;E9PG02	6;6;5;5;5;5;5;4;4;4;4;4;4;3;3;2;2;2	6;6;5;5;5;5;5;4;4;4;4;4;4;3;3;2;2;2	6;6;5;5;5;5;5;4;4;4;4;4;4;3;3;2;2;2	Sulfatase-modifying factor 2	SUMF2	;;;;;;;;;;;;;;	18	6	6	6	4	2	5	6	5	6	4	4	4	4	2	5	6	5	6	4	4	4	4	2	5	6	5	6	4	4	4	25.9	25.9	25.9	35.922	320	320;301;232;274;286;305;352;236;304;358;213;217;339;165;183;102;150;321	0	8.9	By MS/MS	By matching	By MS/MS
J3KQN4;P83881;H0Y5B4;H7BZ11;H7BY91;H0Y3V9;R4GN19	J3KQN4;P83881;H0Y5B4;H7BZ11;H7BY91;H0Y3V9	20;19;18;18;10;10;6	20;19;18;18;10;10;6	6;5;5;5;5;5;0	60S ribosomal protein L36a	RPL36A;RPL36A-HNRNPH2	;;;;;	7	20	20	6	19	19	20	18	19	18	18	18	20	19	19	20	18	19	18	18	18	20	5	5	6	4	6	5	5	5	6	59.2	59.2	16.9	16.378	142	142;106;112;118;70;77;25	0	30	By MS/MS	By MS/MS	By MS/MS
J3KRW6;J3KTL1;J3KRB6;H0Y3M2;J3QS27	J3KRW6;J3KTL1;J3KRB6;H0Y3M2	5;4;4;4;1	1;0;0;0;0	1;0;0;0;0		ZNF207	;;;	5	5	1	1	4	4	4	3	2	4	3	2	3	0	0	0	0	0	1	0	0	0	0	0	0	0	0	1	0	0	0	71.6	44.2	44.2	10.768	95	95;74;93;198;46	0.0098425	-1.1906	By matching	By matching	By matching
J3KS22;Q7Z4W1;J3QS36;J3KRZ4;J3QL34;J3QS45;J3KSZ5;J3QRQ2	J3KS22;Q7Z4W1;J3QS36;J3KRZ4;J3QL34	9;9;8;5;5;4;4;1	9;9;8;5;5;4;4;1	9;9;8;5;5;4;4;1	L-xylulose reductase	DCXR	;;;;	8	9	9	9	7	7	6	8	8	6	8	8	8	7	7	6	8	8	6	8	8	8	7	7	6	8	8	6	8	8	8	39.9	39.9	39.9	23.803	223	223;244;225;141;176;100;143;86	0	5.6237	By MS/MS	By MS/MS	By matching
J3KT51;Q9UK76;Q9UK76-2;J3KSH8;Q9UK76-3;F2Z3M5	J3KT51;Q9UK76;Q9UK76-2;J3KSH8;Q9UK76-3	4;4;4;2;2;1	4;4;4;2;2;1	4;4;4;2;2;1	Hematological and neurological expressed 1 protein;Hematological and neurological expressed 1 protein, N-terminally processed	HN1	;;;;	6	4	4	4	2	1	3	4	3	2	4	3	2	2	1	3	4	3	2	4	3	2	2	1	3	4	3	2	4	3	2	69.2	69.2	69.2	11.012	104	104;154;181;93;108;44	0	28.12	By matching	By matching	By MS/MS
J3KTL2;Q07955;Q07955-3;Q07955-2;J3KSR8;J3QQV5;J3KSW7	J3KTL2;Q07955;Q07955-3;Q07955-2	25;25;23;23;10;9;9	25;25;23;23;10;9;9	24;24;22;22;10;9;9	Serine/arginine-rich splicing factor 1	SRSF1	;;;	7	25	25	24	23	22	19	22	24	23	23	21	20	23	22	19	22	24	23	23	21	20	22	21	18	21	23	22	22	20	19	61.7	61.7	58.9	28.329	253	253;248;201;292;143;65;73	0	95.986	By MS/MS	By MS/MS	By MS/MS
J3QK89;Q8IWX8	J3QK89;Q8IWX8	14;14	14;14	14;14	Calcium homeostasis endoplasmic reticulum protein	CHERP	;	2	14	14	14	13	11	9	13	11	10	12	14	10	13	11	9	13	11	10	12	14	10	13	11	9	13	11	10	12	14	10	20.2	20.2	20.2	104.93	927	927;916	0	45.457	By MS/MS	By MS/MS	By MS/MS
J3QKW1;M0R0P9;P31751-2;P31751;C9JIJ1;A0A0A0MRF1;A0A5F9ZHJ8;M0R275;J3KRI8;A0A1B0GXA2;A8MX96;E7EVP8;M0QZK3;J3QLS6;C9JHS6	J3QKW1;M0R0P9;P31751-2;P31751;C9JIJ1;A0A0A0MRF1;A0A5F9ZHJ8;M0R275;J3KRI8;A0A1B0GXA2;A8MX96;E7EVP8;M0QZK3;J3QLS6;C9JHS6	2;2;2;2;1;1;1;1;1;1;1;1;1;1;1	2;2;2;2;1;1;1;1;1;1;1;1;1;1;1	2;2;2;2;1;1;1;1;1;1;1;1;1;1;1	RAC-beta serine/threonine-protein kinase	AKT2	;;;;;;;;;;;;;;	15	2	2	2	1	1	0	2	1	1	2	2	1	1	1	0	2	1	1	2	2	1	1	1	0	2	1	1	2	2	1	6.6	6.6	6.6	45.655	396	396;450;438;481;119;125;128;129;130;132;133;134;151;157;184	0	2.0645	By matching	By matching
J3QL56;O75880	J3QL56;O75880	5;5	5;5	5;5	Protein SCO1 homolog, mitochondrial	SCO1	;	2	5	5	5	4	5	3	5	4	4	5	3	5	4	5	3	5	4	4	5	3	5	4	5	3	5	4	4	5	3	5	28.5	28.5	28.5	30.178	270	270;301	0	6.2864	By MS/MS	By MS/MS	By matching
J3QLE5;P14678-2;P63162;P14678;P63162-2;P14678-3;J3KRY3;S4R3P3	J3QLE5;P14678-2;P63162;P14678;P63162-2;P14678-3;J3KRY3;S4R3P3	10;10;10;10;10;10;6;6	10;10;10;10;10;10;6;6	10;10;10;10;10;10;6;6	Small nuclear ribonucleoprotein-associated proteins B and B;Small nuclear ribonucleoprotein-associated protein N	SNRPN;SNRPB	;;;;;;;	8	10	10	10	8	8	3	10	10	10	9	10	8	8	8	3	10	10	10	9	10	8	8	8	3	10	10	10	9	10	8	41.4	41.4	41.4	17.546	169	169;231;240;240;244;289;59;70	0	26.314	By MS/MS	By MS/MS	By matching
J3QLN8;Q96GD4-4;Q96GD4-2;Q96GD4;Q96GD4-5;J3KTD6;J3QR41;J3KT86;J3KRJ2;J3KRF8;Q96GD4-3	J3QLN8;Q96GD4-4;Q96GD4-2;Q96GD4;Q96GD4-5;J3KTD6;J3QR41;J3KT86;J3KRJ2;J3KRF8;Q96GD4-3	6;6;6;6;6;5;4;4;3;3;3	6;6;6;6;6;5;4;4;3;3;3	6;6;6;6;6;5;4;4;3;3;3	Aurora kinase B	AURKB	;;;;;;;;;;	11	6	6	6	5	1	1	2	4	1	5	5	4	5	1	1	2	4	1	5	5	4	5	1	1	2	4	1	5	5	4	34.3	34.3	34.3	26.698	230	230;303;312;344;345;228;172;242;69;123;142	0	8.1943	By MS/MS	By matching	By matching
J3QLR8;Q9Y3D9	J3QLR8;Q9Y3D9	4;4	4;4	4;4	28S ribosomal protein S23, mitochondrial	MRPS23	;	2	4	4	4	4	4	4	3	2	3	4	4	3	4	4	4	3	2	3	4	4	3	4	4	4	3	2	3	4	4	3	23	23	23	17.517	152	152;190	0	5.1753	By MS/MS	By MS/MS	By MS/MS
J3QLS3;Q9Y2R9;J3QQS1;J3KSI8;J3QKW2	J3QLS3;Q9Y2R9;J3QQS1;J3KSI8;J3QKW2	7;7;6;5;4	7;7;6;5;4	7;7;6;5;4	28S ribosomal protein S7, mitochondrial	MRPS7	;;;;	5	7	7	7	5	5	2	6	6	5	7	5	6	5	5	2	6	6	5	7	5	6	5	5	2	6	6	5	7	5	6	28	28	28	31.704	271	271;242;172;156;183	0	8.3789	By MS/MS	By MS/MS	By matching
J3QQJ0;Q9UHR5-2;Q9UHR5;X6R3T8;J3QLH3;J3KS14;J3KRR6;F5H478;J3KRU5	J3QQJ0;Q9UHR5-2;Q9UHR5;X6R3T8;J3QLH3	3;3;3;2;2;1;1;1;1	3;3;3;2;2;1;1;1;1	3;3;3;2;2;1;1;1;1	SAP30-binding protein	SAP30BP	;;;;	9	3	3	3	3	1	3	2	3	3	2	3	3	3	1	3	2	3	3	2	3	3	3	1	3	2	3	3	2	3	3	12	12	12	35.772	325	325;292;308;235;248;104;109;168;179	0	7.0236	By MS/MS	By matching	By matching
J3QQW9;Q15022	J3QQW9;Q15022	3;3	3;3	3;3	Polycomb protein SUZ12	SUZ12	;	2	3	3	3	3	3	1	3	2	2	3	2	2	3	3	1	3	2	2	3	2	2	3	3	1	3	2	2	3	2	2	4.1	4.1	4.1	80.321	716	716;739	0	2.3144	By MS/MS	By MS/MS	By MS/MS
J3QR07;Q96MU7-2;Q96MU7;J3KS01;J3KRG5	J3QR07;Q96MU7-2;Q96MU7	10;10;10;1;1	10;10;10;1;1	10;10;10;1;1	YTH domain-containing protein 1	YTHDC1	;;	5	10	10	10	8	9	7	9	8	6	10	6	6	8	9	7	9	8	6	10	6	6	8	9	7	9	8	6	10	6	6	12.1	12.1	12.1	85.586	735	735;709;727;37;93	0.001233	-0.14026	By MS/MS	By MS/MS	By MS/MS
J3QR85	J3QR85	4	1	1		UTP18		1	4	1	1	4	2	3	2	3	3	3	4	3	1	0	0	0	1	0	0	1	0	1	0	0	0	1	0	0	1	0	32.9	13.3	13.3	15.844	143	143	0.0098122	-1.2114	By matching	By matching	By matching
J3QRG6;P42771;P42771-4;K7ES20;K7ENC6;P42771-2;P42772;P42771-3	J3QRG6;P42771;P42771-4;K7ES20;K7ENC6;P42771-2	8;8;8;6;6;6;3;1	8;8;8;6;6;6;3;1	8;8;8;6;6;6;3;1	Cyclin-dependent kinase inhibitor 2A	CDKN2A	;;;;;	8	8	8	8	6	7	6	8	7	5	6	5	5	6	7	6	8	7	5	6	5	5	6	7	6	8	7	5	6	5	5	68.8	68.8	68.8	14.968	138	138;156;167;104;121;105;138;116	0	92.158	By MS/MS	By MS/MS	By MS/MS
J3QRJ8;P49748-2;P49748;P49748-3;K7EMF8;G3V1M7	J3QRJ8;P49748-2;P49748;P49748-3;K7EMF8;G3V1M7	2;2;2;2;1;1	2;2;2;2;1;1	2;2;2;2;1;1	Very long-chain specific acyl-CoA dehydrogenase, mitochondrial	ACADVL	;;;;;	6	2	2	2	0	1	0	1	2	1	2	2	1	0	1	0	1	2	1	2	2	1	0	1	0	1	2	1	2	2	1	11.9	11.9	11.9	21.542	194	194;633;655;678;45;282	0	1.9783		By MS/MS
J3QRS3;P19105;O14950;J3KTJ1;P24844-2;P24844	J3QRS3;P19105;O14950;J3KTJ1;P24844-2;P24844	6;6;6;3;3;3	6;6;6;3;3;3	6;6;6;3;3;3	Myosin regulatory light chain 12A;Myosin regulatory light chain 12B;Myosin regulatory light polypeptide 9	MYL12A;MYL12B;MYL9	;;;;;	6	6	6	6	4	4	3	6	3	3	5	5	3	4	4	3	6	3	3	5	5	3	4	4	3	6	3	3	5	5	3	32.8	32.8	32.8	20.457	177	177;171;172;114;118;172	0	33.286	By MS/MS	By MS/MS	By MS/MS
[truncated: 2,643 more rows]
[truncated: 56 more columns]

## Sheet: GOCC
Colonna1	Colonna2	Colonna3	Colonna4	Colonna5	Colonna6	Colonna7	Colonna8	Colonna9	Colonna10	Colonna11
[truncated: 2,607 more rows]
