# Supplementary material for: The C-terminal region of TENT5 proteins drives ER-associated mRNA polyadenylation via FNDC3 interaction
Source: Cell Rep. 2026 Jun 4;45(6):117501. doi: 10.1016/j.celrep.2026.117501 (PMC13291444; doi:10.1016/j.celrep.2026.117501)
Supplement: Data S3. RNA-seq analysis of TENT5D and TENT5B overexpressing LP1 cells, related to Figure 2 [file mmc4.xlsx]

## Sheet: DEG Mock vs TENT5B
ID	log2FoldChange	pvalue	padj	MOCK1	TENT5B1	MOCK2	TENT5B2	MOCK3	TENT5B3	MOCK4	TENT5B4	Gene,name
ENSG00000158246	14.0548	8.07763e-26	1.13499e-21	0	11979.5	0	3109.41	0	1877.17	1.03862	2483.84	FAM46B
ENSG00000181381	5.49239	1.12975e-08	4.07027e-06	0.978046	114.33	0.807322	14.5884	0	22.573	2.07725	19.1758	DDX60L
ENSG00000171860	4.33547	1.25125e-10	1.46511e-07	0	69.7411	1.61464	32.3028	0	29.7964	7.27037	41.7357	C3AR1
ENSG00000166750	3.55182	8.78052e-10	5.875e-07	6.84632	22.8659	0.807322	39.597	0.960534	36.1168	3.11587	34.9677	SLFN5
ENSG00000135046	3.46669	2.33329e-10	2.18567e-07	22.4951	157.775	2.42197	108.371	2.8816	62.3015	7.27037	55.2716	ANXA1
ENSG00000185745	3.3423	3.31023e-07	6.28542e-05	1.95609	60.5947	4.03661	34.3869	2.8816	13.5438	3.11587	14.6639	IFIT1
ENSG00000119922	3.23179	7.21578e-09	3.07239e-06	4.89023	60.5947	11.3025	51.0593	0.960534	37.0197	1.03862	29.3278	IFIT2
ENSG00000198133	3.023	6.56258e-05	0.0035195	2.93414	90.3204	8.07322	5.21013	3.84214	14.4467	2.07725	30.4558	TMEM229B
ENSG00000119917	2.79986	3.69297e-15	1.72966e-11	15.6487	213.796	19.3757	130.253	15.3685	83.0686	22.8497	83.4713	IFIT3
ENSG00000271503	2.64506	4.30042e-09	2.1525e-06	35.2097	160.062	14.5318	93.7824	9.60534	74.0394	5.19312	76.7034	CCL5
ENSG00000182809	2.63617	1.01278e-20	7.11528e-17	28.3633	213.796	16.1464	177.145	35.5398	123.7	25.9656	140.999	CRIP2
ENSG00000145198	2.51738	0.000182997	NA	3.91218	27.4391	6.45857	10.4203	0	20.7672	2.07725	14.6639	VWA5B2
ENSG00000185885	2.37039	0.000803083	NA	1.95609	3.42989	5.65125	12.5043	2.8816	29.7964	4.1545	30.4558	IFITM1
ENSG00000132530	2.31798	0.000156649	0.00687837	7.82437	42.302	8.88054	18.7565	1.92107	13.5438	1.03862	25.9438	XAF1
ENSG00000157601	2.11507	9.11383e-05	0.0045091	14.6707	101.753	38.7514	54.1854	2.8816	46.9518	7.27037	76.7034	MX1
ENSG00000204397	2.09233	0.00076558	0.0209691	9.78046	75.4576	12.1098	25.0086	5.76321	29.7964	4.1545	6.76795	CARD16
ENSG00000275342	2.06653	5.7284e-06	0.000574927	6.84632	25.1525	7.2659	34.3869	6.72374	40.6314	7.27037	16.9199	PRAG1
ENSG00000136514	2.05784	3.55279e-06	0.000401633	10.7585	84.604	10.4952	25.0086	10.5659	37.0197	11.4249	33.8397	RTP4
ENSG00000244405	1.91603	9.79074e-06	0.000835323	8.80241	52.5917	12.1098	37.513	7.68427	44.2431	11.4249	16.9199	ETV5
ENSG00000223609	1.88918	0.000495086	0.0157386	5.86828	22.8659	0.807322	30.2188	9.60534	33.408	16.618	32.7117	HBD
ENSG00000180828	1.85233	0.003688	0.0609649	27.3853	186.357	13.7245	95.8665	47.0662	64.1073	75.8196	244.774	BHLHE22
ENSG00000111335	1.80575	3.38617e-07	6.34388e-05	26.4072	96.0369	20.183	63.5636	26.895	77.6511	8.30899	49.6316	OAS2
ENSG00000163840	1.80026	0.0173132	NA	4.89023	36.5855	6.45857	9.37824	0	13.5438	7.27037	5.63996	DTX3L
ENSG00000205056	1.74958	0.000495324	NA	2.93414	24.0092	5.65125	19.7985	7.68427	16.2526	6.23175	15.7919	LINC02397
ENSG00000165029	1.66848	4.50055e-05	0.00266824	8.80241	45.7319	8.07322	32.3028	16.3291	27.9905	8.30899	25.9438	ABCA1
ENSG00000123609	1.66189	2.22155e-07	4.87735e-05	26.4072	106.327	25.8343	67.7317	19.2107	77.6511	21.8111	43.9917	NMI
ENSG00000197599	1.65898	0.000702495	0.019854	3.91218	49.1618	21.7977	20.8405	9.60534	29.7964	8.30899	40.6077	CCDC154
ENSG00000006468	1.63298	0.00311967	0.0539834	3.91218	28.5824	10.4952	13.5463	13.4475	32.5051	2.07725	19.1758	ETV1
ENSG00000125148	1.61859	4.76924e-06	0.000489143	31.2975	138.339	20.183	54.1854	36.5003	80.3599	20.7725	60.9115	MT2A
ENSG00000182687	1.58237	0.00251696	0.0472173	2.93414	27.4391	8.88054	16.6724	7.68427	10.835	8.30899	29.3278	GALR2
ENSG00000099204	1.55635	0.00279889	0.0503738	205.39	1139.87	246.233	346.995	123.909	275.391	154.755	386.901	ABLIM1
ENSG00000183690	1.53531	0.000437554	0.0145344	11.7366	45.7319	11.3025	26.0507	8.64481	20.7672	7.27037	21.4318	EFHC2
ENSG00000163823	1.5307	0.00120541	0.0285138	20.539	52.5917	4.03661	18.7565	14.408	46.9518	19.7339	49.6316	CCR1
ENSG00000178965	1.51193	0.00486353	0.0720453	21.517	110.9	26.6416	17.7145	9.60534	24.3788	13.5021	51.8876	ERICH3
ENSG00000188404	1.49125	1.21259e-05	0.000984862	16.6268	49.1618	41.1734	90.6563	25.9344	115.574	34.2746	76.7034	SELL
ENSG00000143768	1.48815	4.59556e-06	0.000481882	15.6487	36.5855	17.7611	58.3535	24.9739	50.5635	13.5021	56.3996	LEFTY2
ENSG00000065609	1.48285	0.0306095	0.221355	13.6926	35.4422	16.1464	14.5884	0.960534	31.6022	2.07725	11.2799	SNAP91
ENSG00000130528	1.47707	0.000935302	0.0240695	33.2536	165.778	43.5954	62.5216	19.2107	31.6022	22.8497	73.3194	HRC
ENSG00000185432	1.46238	0.000264499	0.00988308	57.7047	265.245	33.9075	147.968	50.9083	55.0781	60.2402	90.2393	METTL7A
ENSG00000245164	1.4512	0.0308082	0.222335	24.4512	20.5793	12.9171	12.5043	2.8816	65.0102	3.11587	20.3038	LINC00861
ENSG00000017427	1.44663	0.000895061	0.0235475	15.6487	25.1525	12.1098	22.9246	3.84214	34.311	9.34762	29.3278	IGF1
ENSG00000155966	1.4456	0.0110297	NA	4.89023	25.1525	11.3025	11.4623	1.92107	16.2526	6.23175	14.6639	AFF2
ENSG00000164683	1.44501	2.33747e-06	0.000301319	44.9901	131.479	41.1734	77.11	31.6976	77.6511	18.6952	87.9833	HEY1
ENSG00000175832	1.43641	0.0107738	NA	10.7585	13.7196	2.42197	16.6724	5.76321	19.8642	4.1545	11.2799	ETV4
ENSG00000118785	1.4294	0.0316007	NA	5.86828	2.28659	6.45857	21.8826	5.76321	25.2818	4.1545	10.1519	SPP1
ENSG00000158828	1.41451	1.00302e-07	2.42991e-05	82.1559	431.023	173.574	307.398	97.014	220.312	135.021	345.165	PINK1
ENSG00000011052	1.40678	3.63162e-05	0.00223806	16.6268	81.1741	19.3757	80.2361	26.895	39.7285	35.3132	58.6555	NME1-NME2
ENSG00000205542	1.38468	6.18683e-08	1.67175e-05	482.177	958.083	736.277	1501.56	522.531	2051.43	392.6	1061.44	TMSB4X
ENSG00000187608	1.37741	2.22622e-05	0.00158785	29.3414	106.327	20.183	65.6477	56.6715	102.933	30.1201	77.8314	ISG15
ENSG00000279522	1.3613	0.00276427	0.0500524	7.82437	25.1525	8.88054	27.0927	14.408	42.4372	11.4249	13.5359	NA
ENSG00000137752	1.35137	4.70402e-06	0.000486001	114.431	484.758	117.869	214.658	97.014	174.264	97.6307	217.702	CASP1
ENSG00000127578	1.3362	5.66409e-05	0.00309674	27.3853	70.8844	18.5684	34.3869	15.3685	51.4664	21.8111	53.0156	WFIKKN1
ENSG00000129675	1.33522	0.0100357	0.113536	8.80241	29.7257	18.5684	29.1767	4.80267	12.6409	5.19312	24.8158	ARHGEF6
ENSG00000169432	1.31622	1.90172e-08	6.28847e-06	59.6608	144.055	60.5491	108.371	67.2374	202.254	52.9698	143.255	SCN9A
ENSG00000109738	1.3016	0.00101523	0.0253375	12.7146	28.5824	8.88054	23.9666	14.408	40.6314	11.4249	22.5598	GLRB
ENSG00000169814	1.30078	0.000175693	0.00743667	25.4292	110.9	41.1734	80.2361	36.5003	46.9518	17.6566	62.0395	BTD
ENSG00000138646	1.29563	1.08618e-05	0.00089465	21.517	61.738	35.5222	70.8578	31.6976	79.457	18.6952	53.0156	HERC5
ENSG00000126895	1.28974	2.32851e-06	0.000301319	47.9243	88.0338	22.605	84.4042	34.5792	108.35	49.854	94.7513	AVPR2
ENSG00000105655	1.28782	7.41624e-05	0.00384717	19.5609	67.4545	33.1002	41.6811	17.2896	46.9518	19.7339	65.4235	ISYNA1
ENSG00000106069	1.28697	0.000265865	0.00988308	14.6707	76.6009	27.4489	40.639	22.0923	42.4372	16.618	39.4797	CHN2
ENSG00000133106	1.2866	0.00822289	0.101262	26.4072	104.04	7.2659	40.639	18.2502	30.6993	38.4291	43.9917	EPSTI1
ENSG00000173163	1.27625	1.70234e-10	1.70854e-07	415.67	1182.17	286.599	1040.98	439.925	697.957	431.029	887.729	COMMD1
ENSG00000147003	1.25849	0.108819	NA	0.978046	19.436	19.3757	17.7145	1.92107	8.12628	2.07725	14.6639	CLTRN
ENSG00000261715	1.25	0.036092	0.244371	7.82437	32.0123	1.61464	13.5463	6.72374	15.3496	15.5794	13.5359	LINC01477
ENSG00000205143	1.24864	0.0209177	0.178647	11.7366	44.5886	25.027	31.2608	7.68427	18.9613	3.11587	20.3038	ARID3C
ENSG00000151952	1.23488	0.00405008	0.0639944	23.4731	67.4545	19.3757	38.555	6.72374	31.6022	19.7339	25.9438	TMEM132D
ENSG00000263563	1.22177	0.0110932	0.120835	19.5609	65.1679	11.3025	43.7651	25.9344	26.1847	8.30899	16.9199	AC138761,1
ENSG00000188779	1.21647	0.00868332	0.104303	10.7585	28.5824	12.1098	16.6724	3.84214	24.3788	10.3862	16.9199	SKOR1
ENSG00000118523	1.21355	0.0226357	0.18709	9.78046	67.4545	23.4123	23.9666	15.3685	10.835	9.34762	33.8397	CTGF
ENSG00000109472	1.20039	2.26334e-08	7.00942e-06	104.651	310.977	143.703	330.322	110.461	216.701	166.18	349.677	CPE
ENSG00000106537	1.19777	0.000774487	0.0211718	27.3853	74.3143	36.3295	91.6984	27.8555	32.5051	18.6952	56.3996	TSPAN13
ENSG00000128218	1.19597	0.0648653	NA	7.82437	33.1556	12.1098	7.29419	2.8816	9.0292	4.1545	13.5359	VPREB3
ENSG00000159216	1.19279	0.0083107	0.101808	33.2536	77.7442	20.9904	19.7985	9.60534	63.2044	35.3132	65.4235	RUNX1
ENSG00000112186	1.18324	0.00153689	0.0335391	63.573	148.629	37.1368	102.119	35.5398	44.2431	27.0042	76.7034	CAP2
ENSG00000272369	1.17629	0.0256269	NA	1.95609	14.8629	8.07322	17.7145	10.5659	18.0584	7.27037	12.4079	AC008035,1
ENSG00000269897	1.1715	0.00796691	0.098977	51.8364	125.763	8.88054	65.6477	28.816	56.884	49.854	64.2955	COMMD3-BMI1
ENSG00000114270	1.16844	0.00633647	0.0849559	22.4951	37.7288	13.7245	20.8405	5.76321	27.9905	12.4635	36.0957	COL7A1
ENSG00000137177	1.1604	0.0525456	NA	1.95609	28.5824	11.3025	13.5463	3.84214	15.3496	13.5021	11.2799	KIF13A
ENSG00000185477	1.15976	0.00709649	0.0923267	17.6048	18.2927	18.5684	43.7651	24.9739	76.7482	15.5794	31.5838	GPRIN3
ENSG00000147570	1.15946	0.04778	0.284803	20.539	9.14637	4.84393	43.7651	21.1318	55.981	10.3862	16.9199	DNAJC5B
ENSG00000231441	1.15547	2.20563e-06	0.000294943	47.9243	141.769	66.2004	103.161	44.1846	98.4183	39.4677	100.391	AL512422,1
ENSG00000269559	1.14917	0.0110637	0.120695	8.80241	17.1495	8.88054	21.8826	10.5659	15.3496	5.19312	20.3038	AC093677,2
ENSG00000165775	1.14085	1.69824e-11	2.65133e-08	844.054	1883.01	616.794	1847.51	808.77	1278.53	686.531	1509.25	FUNDC2
ENSG00000250644	1.13543	0.102454	NA	4.89023	17.1495	19.3757	31.2608	1.92107	7.22336	4.1545	12.4079	AC068580,4
ENSG00000171772	1.13485	0.083475	NA	1.95609	25.1525	11.3025	4.16811	7.68427	20.7672	6.23175	10.1519	SYCE1
ENSG00000271853	1.13234	4.00291e-05	0.00241394	35.2097	102.897	44.4027	85.4462	37.4608	63.2044	25.9656	64.2955	AL162258,1
ENSG00000182568	1.13033	0.000140967	0.0062681	83.1339	299.544	171.152	197.985	84.527	185.099	62.3175	199.654	SATB1
ENSG00000137806	1.12348	1.17804e-09	7.52393e-07	446.967	1325.08	434.339	1138.94	537.899	790.958	466.342	853.889	NDUFAF1
ENSG00000115738	1.12297	0.0115603	0.12428	1077.81	3136.06	679.765	1271.27	730.006	1181.02	525.544	974.584	ID2
ENSG00000254815	1.11971	0.0217027	0.182165	15.6487	51.4484	19.3757	14.5884	7.68427	18.0584	10.3862	32.7117	AP006284,1
ENSG00000181019	1.11895	2.00114e-07	4.46318e-05	449.901	1104.42	251.077	705.452	463.938	812.628	402.986	780.57	NQO1
ENSG00000144278	1.11702	0.015434	0.150183	13.6926	24.0092	12.1098	29.1767	5.76321	12.6409	8.30899	21.4318	GALNT13
ENSG00000118292	1.11696	0.0179261	0.163853	2.93414	35.4422	31.4856	52.1013	18.2502	49.6606	27.0042	36.0957	C1orf54
ENSG00000072201	1.11488	0.00209495	0.0416943	27.3853	37.7288	18.5684	34.3869	12.4869	49.6606	12.4635	31.5838	LNX1
ENSG00000238260	1.11238	0.14124	NA	0	17.1495	17.7611	13.5463	5.76321	13.5438	2.07725	12.4079	AL513320,1
ENSG00000118162	1.11227	1.94695e-06	0.000265599	123.234	330.413	104.145	275.095	121.988	150.788	115.287	249.286	KPTN
ENSG00000208028	1.10486	0.0874728	0.384208	11.7366	40.0154	10.4952	15.6304	7.68427	2.70876	5.19312	18.0479	MIR616
ENSG00000226979	1.10335	0.0187508	0.168376	40.0999	113.186	16.1464	38.555	19.2107	27.9905	23.8884	33.8397	LTA
ENSG00000122862	1.09926	9.30425e-13	2.61468e-09	6480.53	11980.6	4990.06	15153.2	6593.11	11021	5168.19	11617.2	SRGN
ENSG00000137267	1.09859	0.000426079	0.0141868	112.475	233.233	41.1734	151.094	84.527	130.923	60.2402	122.951	TUBB2A
ENSG00000214688	1.09457	0.0328046	0.231743	2.93414	24.0092	15.3391	14.5884	15.3685	27.0876	6.23175	20.3038	C10orf105
ENSG00000182612	1.09351	0.0262356	0.202814	8.80241	17.1495	16.1464	47.9332	17.2896	19.8642	6.23175	19.1758	TSPAN10
ENSG00000240038	1.09053	0.000575413	0.0174396	31.2975	138.339	67.0077	102.119	34.5792	63.2044	48.8153	85.7273	AMY2B
ENSG00000168447	1.08895	0.00449331	0.0684767	139.861	484.758	185.684	226.12	68.1979	144.467	85.1672	165.815	SCNN1B
ENSG00000254929	1.08862	0.0606729	NA	3.91218	21.7226	16.1464	18.7565	3.84214	8.12628	7.27037	19.1758	AL591684,2
ENSG00000211891	1.08738	0.040806	0.26217	12.7146	36.5855	22.605	29.1767	3.84214	20.7672	7.27037	13.5359	IGHE
ENSG00000139112	1.07849	2.5851e-06	0.000327237	233.753	713.417	345.534	537.686	188.265	416.246	228.497	439.917	GABARAPL1
ENSG00000183117	1.07787	0.0595497	NA	4.89023	5.71648	6.45857	11.4623	4.80267	18.0584	10.3862	20.3038	CSMD1
ENSG00000275223	1.07771	0.0176869	0.162643	6.84632	42.302	14.5318	13.5463	15.3685	21.6701	13.5021	29.3278	AL121906,2
ENSG00000147443	1.07756	6.37255e-08	1.68945e-05	65.5291	148.629	62.9711	157.346	93.1718	180.584	78.9354	145.511	DOK2
ENSG00000106733	1.07532	0.000474857	0.0152334	172.136	620.81	316.47	412.643	134.475	281.711	143.33	303.43	NMRK1
ENSG00000137496	1.06977	5.99711e-05	0.00325349	37.1657	139.482	62.9711	75.0259	42.2635	101.127	56.0857	102.647	IL18BP
ENSG00000172965	1.05967	0.000190384	0.00773145	174.092	310.977	96.0713	242.792	109.501	158.011	69.5878	225.598	MIR4435-2HG
ENSG00000256574	1.05774	0.0382474	0.251716	6.84632	19.436	16.9538	21.8826	5.76321	19.8642	5.19312	12.4079	OR13A1
ENSG00000261924	1.05707	0.00647983	0.0863834	23.4731	29.7257	13.7245	21.8826	15.3685	56.884	19.7339	40.6077	AC127496,1
ENSG00000105254	1.05511	7.40069e-14	2.59968e-10	1093.46	2544.98	1088.27	2557.13	1162.25	1864.53	1003.31	2068.74	TBCB
ENSG00000230736	1.05475	0.0251869	0.19705	12.7146	20.5793	7.2659	11.4623	10.5659	17.1555	8.30899	31.5838	AL021937,1
ENSG00000138835	1.05399	0.00125051	0.0291849	17.6048	58.3081	43.5954	64.6057	31.6976	76.7482	23.8884	43.9917	RGS3
ENSG00000196338	1.0481	0.0278184	0.208959	5.86828	62.8813	49.2466	44.8071	15.3685	43.3402	21.8111	41.7357	NLGN3
ENSG00000117425	1.04223	0.0143961	0.144383	10.7585	21.7226	19.3757	18.7565	13.4475	27.0876	8.30899	40.6077	PTCH2
ENSG00000126709	1.04157	3.78315e-05	0.00231118	139.861	282.394	95.264	217.784	89.3297	178.778	76.8582	147.767	IFI6
ENSG00000168016	1.03629	0.221269	0.586328	34.2316	157.775	78.3102	46.8912	18.2502	62.3015	8.30899	19.1758	TRANK1
ENSG00000086061	1.03012	3.43969e-05	0.00215764	3338.07	7961.92	1558.13	4578.67	3058.34	4695.18	2744.05	4611.23	DNAJA1
ENSG00000121858	1.02956	0.0304135	0.22089	9.78046	17.1495	8.07322	25.0086	9.60534	15.3496	6.23175	11.2799	TNFSF10
ENSG00000187848	1.02727	0.0435286	NA	10.7585	19.436	5.65125	11.4623	5.76321	14.4467	6.23175	12.4079	P2RX2
ENSG00000100292	1.02514	9.1207e-07	0.00014083	163.334	481.328	180.84	246.96	189.225	341.304	153.716	330.501	HMOX1
ENSG00000163453	1.02486	0.102587	0.412362	85.09	65.1679	85.5761	282.389	223.804	484.868	122.558	218.83	IGFBP7
ENSG00000173193	1.02401	0.00253991	0.047521	134.97	474.468	176.803	165.682	98.935	277.196	110.094	143.255	PARP14
ENSG00000128739	1.01863	1.10534e-08	4.07027e-06	1167.79	3025.16	1726.86	3448.07	1387.97	2176.94	1289.97	2644.01	SNRPN
ENSG00000102316	1.01663	6.68699e-06	0.000639176	596.608	1743.53	988.969	1557.83	597.452	989.6	565.012	1273.5	MAGED2
ENSG00000080824	1.01598	0.00090971	0.0237068	33785.6	77296	10403.1	51164.6	35948	52042.5	35427.5	53197.2	HSP90AA1
ENSG00000227473	1.01146	0.00458528	0.0692808	16.6268	59.4514	14.5318	36.4709	22.0923	30.6993	25.9656	32.7117	TSSK5P
ENSG00000156587	1.01023	3.75584e-08	1.09944e-05	607.367	1805.27	648.279	1244.18	764.585	1039.26	611.75	1214.85	UBE2L6
ENSG00000163576	1.00611	0.045078	0.275268	9.78046	14.8629	12.1098	30.2188	4.80267	16.2526	9.34762	11.2799	EFHB
ENSG00000225234	1.00599	0.126713	NA	3.91218	16.0062	15.3391	6.25216	3.84214	9.0292	4.1545	24.8158	TRAPPC12-AS1
ENSG00000226751	1.0045	0.0342774	0.236907	16.6268	21.7226	20.183	47.9332	9.60534	45.146	16.618	11.2799	AF127936,1
ENSG00000261662	1.00118	0.0934791	NA	1.95609	13.7196	11.3025	17.7145	10.5659	9.93212	3.11587	13.5359	AL359752,1
ENSG00000071127	0.999175	5.11176e-11	7.18254e-08	6263.41	14772.5	5977.41	10963.2	5553.81	9738.89	5262.71	10616.7	WDR1
ENSG00000064547	0.997682	9.48426e-05	0.00462834	46.9462	131.479	50.8613	94.8244	40.3424	84.8745	74.781	113.927	LPAR2
ENSG00000170819	0.997326	0.015157	0.148491	12.7146	22.8659	7.2659	22.9246	9.60534	19.8642	15.5794	23.6878	BFSP2
ENSG00000150054	0.995041	0.000701286	0.019854	48.9023	133.766	40.3661	77.11	37.4608	70.4278	43.6222	58.6555	MPP7
ENSG00000005486	0.993011	1.9253e-06	0.000265219	754.073	2023.64	819.432	1486.97	632.032	983.28	684.453	1261.09	RHBDD2
ENSG00000117450	0.992544	3.20745e-05	0.00207686	2346.33	4886.45	1179.5	5099.68	2939.23	3913.25	2691.08	4315.69	PRDX1
ENSG00000235277	0.991503	0.00627851	0.0848263	18.5829	56.0215	17.7611	37.513	16.3291	23.4759	21.8111	31.5838	AF127577,3
ENSG00000081181	0.990854	0.0146083	0.145266	6.84632	33.1556	25.027	36.4709	17.2896	23.4759	19.7339	45.1196	ARG2
ENSG00000279799	0.988831	0.0612055	0.324405	5.86828	28.5824	6.45857	20.8405	18.2502	23.4759	10.3862	7.89594	AC006077,2
ENSG00000071462	0.985945	2.57911e-09	1.39381e-06	3236.35	6270.98	2256.46	6556.43	3433.91	4907.37	2724.31	5339.91	BUD23
ENSG00000138378	0.984315	0.103163	0.412739	8.80241	25.1525	16.9538	14.5884	0.960534	11.738	7.27037	16.9199	STAT4
ENSG00000155115	0.980723	9.8686e-06	0.000835323	829.383	1916.17	471.476	1309.83	882.731	1128.65	686.531	1308.47	GTF3C6
ENSG00000179222	0.980531	2.56668e-10	2.25403e-07	6427.72	13578.9	7135.92	15277.2	6523.95	9520.39	6268.1	13631.8	MAGED1
ENSG00000140931	0.980046	0.0413708	0.264278	23.4731	43.4453	6.45857	17.7145	10.5659	22.573	12.4635	20.3038	CMTM3
ENSG00000152583	0.978793	0.00711952	0.0923697	25.4292	49.1618	19.3757	37.513	15.3685	23.4759	13.5021	36.0957	SPARCL1
ENSG00000198908	0.978311	0.000244222	0.00929964	26.4072	50.3051	29.0636	58.3535	24.0134	49.6606	27.0042	51.8876	BHLHB9
ENSG00000172243	0.978053	3.71585e-06	0.000411113	105.629	200.077	107.374	179.229	77.8033	202.254	73.7423	137.615	CLEC7A
ENSG00000170296	0.977739	9.99849e-12	2.00698e-08	1240.16	2865.1	1449.95	2767.62	1240.05	2027.06	1213.11	2473.68	GABARAP
ENSG00000144824	0.976165	0.0151756	0.148491	15.6487	17.1495	23.4123	39.597	25.9344	57.7869	14.5407	41.7357	PHLDB2
ENSG00000137434	0.975862	2.00636e-05	0.00144571	180.939	493.904	150.969	377.214	258.384	260.944	202.532	427.509	C6orf52
ENSG00000235655	0.974205	8.599e-07	0.000135758	105.629	248.095	104.145	268.843	164.251	218.507	109.056	213.19	H3F3AP4
ENSG00000106211	0.973724	4.77962e-05	0.00279827	12734.2	23972.6	5661.75	24332.4	14330.2	19530.2	12606.8	21191.6	HSPB1
ENSG00000116120	0.969569	6.24744e-07	0.000107964	2914.58	6795.76	1937.57	5474.81	3063.14	4231.08	3284.13	5427.89	FARSB
ENSG00000133639	0.968931	0.000960303	0.0244	456.747	1302.21	494.081	663.771	375.569	537.237	240.961	567.38	BTG1
ENSG00000278615	0.968166	7.47338e-05	0.00384717	653.335	1510.3	338.268	1056.62	632.032	838.813	536.969	820.05	C11orf98
ENSG00000130589	0.967826	0.200811	0.562179	6.84632	67.4545	36.3295	5.21013	6.72374	15.3496	4.1545	19.1758	HELZ2
ENSG00000074319	0.965715	1.21026e-05	0.000984862	674.852	1988.19	801.671	1134.77	622.426	992.309	580.591	1121.22	TSG101
ENSG00000182551	0.965584	1.95776e-07	4.43686e-05	1185.39	2737.05	858.183	2197.63	1397.58	1791.39	1274.39	2481.58	ADI1
ENSG00000168461	0.963837	0.0399329	0.257857	9.78046	36.5855	27.4489	23.9666	10.5659	33.408	8.30899	16.9199	RAB31
ENSG00000113312	0.959028	6.61162e-08	1.72037e-05	1175.61	2858.24	932.457	2403.96	1353.39	1781.46	1302.43	2216.5	TTC1
ENSG00000148484	0.958999	5.00654e-09	2.26926e-06	927.188	2279.73	1043.06	1966.3	988.39	1401.33	853.749	1767.56	RSU1
ENSG00000121964	0.95683	0.00264766	0.048779	39.1218	54.8782	20.9904	42.7231	19.2107	46.0489	19.7339	48.5036	GTDC1
ENSG00000257354	0.955318	0.0450733	0.275268	6.84632	16.0062	16.9538	21.8826	9.60534	14.4467	6.23175	25.9438	AC048341,1
ENSG00000103269	0.953663	5.20215e-05	0.00293556	78.2437	259.528	107.374	129.211	97.9745	163.429	100.747	194.014	RHBDL1
ENSG00000101445	0.952752	0.000196878	0.00781449	51.8364	146.342	63.7784	102.119	83.5665	186.904	91.3989	125.207	PPP1R16B
ENSG00000251485	0.95151	0.0285029	0.212126	8.80241	20.5793	7.2659	16.6724	16.3291	30.6993	15.5794	23.6878	AC068134,3
ENSG00000276390	0.94613	0.136585	NA	1.95609	18.2927	7.2659	19.7985	13.4475	4.5146	6.23175	13.5359	AC004241,3
ENSG00000170310	0.943965	3.83401e-09	1.99524e-06	265.05	571.648	277.719	529.35	254.542	399.091	222.266	464.732	STX8
ENSG00000280213	0.943933	0.150791	0.492722	2.93414	24.0092	2.42197	10.4203	7.68427	13.5438	22.8497	20.3038	UCKL1-AS1
ENSG00000172339	0.943421	0.000510206	0.0160738	91.9363	267.531	92.842	171.934	85.4875	101.127	86.2058	146.639	ALG14
ENSG00000182963	0.941789	0.0945963	NA	9.78046	13.7196	2.42197	9.37824	5.76321	17.1555	13.5021	19.1758	GJC1
ENSG00000137968	0.941169	0.0118849	0.127088	23.4731	145.199	89.6127	81.2781	50.9083	70.4278	37.3905	92.4953	SLC44A5
ENSG00000138772	0.938598	0.124808	0.449201	8.80241	5.71648	11.3025	17.7145	30.7371	54.1752	9.34762	37.2237	ANXA3
ENSG00000130653	0.938087	0.0823807	NA	5.86828	12.5763	14.5318	19.7985	2.8816	15.3496	8.30899	13.5359	PNPLA7
ENSG00000070010	0.936873	2.71566e-07	5.53011e-05	1766.35	3589.95	1127.83	3366.79	1872.08	2595.89	1722.04	2866.23	UFD1
ENSG00000143387	0.936222	0.000191554	0.00773427	40.0999	98.3235	35.5222	89.6143	54.7505	83.9716	44.6608	62.0395	CTSK
ENSG00000187193	0.936054	0.00457426	0.0692596	534.013	1417.69	208.289	617.922	516.767	515.567	416.488	654.235	MT1X
ENSG00000203780	0.935935	0.0609341	NA	10.7585	10.2897	4.03661	18.7565	8.64481	19.8642	10.3862	14.6639	FANK1
ENSG00000170315	0.935205	5.84357e-08	1.60996e-05	11645.6	25425.8	8208.85	21812.7	12339	17776.7	11138.2	17840.3	UBB
ENSG00000148450	0.93307	6.50991e-05	0.00350463	195.609	490.474	261.572	468.912	214.199	266.361	149.562	345.165	MSRB2
ENSG00000166501	0.925062	0.000274025	0.0101059	42.056	140.625	87.1908	115.665	68.1979	117.38	50.8926	100.391	PRKCB
ENSG00000126254	0.923832	1.27114e-05	0.00101481	2235.81	5587.29	1725.25	3555.4	2058.42	2642.85	1943.27	3321.93	RBM42
ENSG00000158301	0.923273	0.0012024	0.0285138	48.9023	154.345	84.7688	133.379	47.0662	74.9424	63.3561	102.647	GPRASP2
ENSG00000117228	0.922857	0.176602	0.531014	8.80241	44.5886	11.3025	8.33621	4.80267	4.5146	10.3862	10.1519	GBP1
ENSG00000165168	0.922251	0.0132593	0.136755	12.7146	32.0123	27.4489	25.0086	13.4475	37.9226	19.7339	45.1196	CYBB
ENSG00000133321	0.920542	0.00257587	0.0479385	544.772	689.408	908.237	1756.86	531.175	930.91	341.707	1027.6	RARRES3
ENSG00000115649	0.919016	4.80018e-10	3.54986e-07	1787.87	4458.86	1846.34	3578.32	1944.12	2904.69	2056.48	3495.64	CNPPD1
ENSG00000197903	0.914352	1.433e-06	0.000207066	1706.69	4352.53	1715.56	3412.64	1911.46	2222.99	1598.44	3079.42	HIST1H2BK
ENSG00000075213	0.91153	0.000374304	0.0127765	102.695	257.242	79.9249	161.514	84.527	118.283	89.3217	134.231	SEMA3A
ENSG00000277791	0.910917	8.74055e-07	0.000136459	2631.92	5077.38	1750.27	5378.94	3208.18	4056.82	2705.62	4843.59	PSMB3
ENSG00000135222	0.910011	0.217364	NA	3.91218	27.4391	21.7977	13.5463	2.8816	9.0292	2.07725	9.02393	CSN2
ENSG00000171174	0.907468	7.43201e-05	0.00384717	69.4413	125.763	100.915	181.313	83.5665	139.05	56.0857	137.615	RBKS
ENSG00000206140	0.905523	0.0220479	0.183419	19.5609	24.0092	12.9171	26.0507	13.4475	27.0876	7.27037	22.5598	TMEM191C
ENSG00000111291	0.905271	0.00188517	0.0388964	135.948	142.912	185.684	424.105	194.988	417.149	164.103	289.894	GPRC5D
ENSG00000235298	0.900209	0.0859533	NA	13.6926	14.8629	7.2659	21.8826	5.76321	12.6409	5.19312	10.1519	AL354733,3
ENSG00000196923	0.899158	0.0015198	0.0333921	218.104	844.896	229.279	397.012	285.279	311.507	297.047	367.725	PDLIM7
ENSG00000134825	0.898524	1.9491e-09	1.14112e-06	1800.58	3396.73	1604.15	3767.97	1940.28	2583.25	1540.28	3088.44	TMEM258
ENSG00000170345	0.895492	0.438364	0.763727	917.407	1493.15	20.183	136.505	159.449	440.625	132.944	217.702	FOS
ENSG00000162999	0.893795	0.0680983	0.340396	6.84632	36.5855	20.183	19.7985	12.4869	10.835	10.3862	27.0718	DUSP19
ENSG00000126432	0.892487	1.59556e-09	9.7475e-07	2351.22	4841.86	2357.38	5466.47	2972.85	3894.29	2323.4	4370.97	PRDX5
ENSG00000277954	0.891896	0.0657633	0.335161	14.6707	28.5824	12.1098	9.37824	6.72374	16.2526	9.34762	25.9438	AC092376,2
ENSG00000185088	0.889703	8.48954e-06	0.00077965	445.011	1115.86	423.037	891.975	573.439	649.199	383.252	725.298	RPS27L
ENSG00000217862	0.889644	0.27509	NA	3.91218	38.8721	21.7977	16.6724	6.72374	7.22336	2.07725	2.25598	HIST1H4PS1
ENSG00000274267	0.889027	0.0462506	0.279022	28.3633	96.0369	67.815	47.9332	21.1318	37.0197	15.5794	67.6795	HIST1H3B
ENSG00000160284	0.888522	1.69175e-05	0.00127117	569.223	1504.58	568.355	1183.74	694.466	716.015	636.677	1167.47	SPATC1L
ENSG00000168000	0.886488	1.11248e-10	1.42105e-07	344.272	647.106	315.663	720.04	348.674	539.946	345.862	596.707	BSCL2
ENSG00000139180	0.884446	4.268e-07	7.68842e-05	1764.4	3938.66	1346.61	3210.48	1804.84	2412.6	1788.51	2814.34	NDUFA9
ENSG00000128463	0.883677	1.79504e-06	0.000254768	2206.47	4725.25	1532.3	3679.4	2219.79	2805.37	1970.27	3418.94	EMC4
ENSG00000205155	0.883635	1.04687e-08	4.03726e-06	703.215	1431.41	636.977	1364.01	719.44	975.153	602.402	1142.66	PSENEN
ENSG00000255050	0.881204	0.096062	0.401292	17.6048	19.436	2.42197	18.7565	11.5264	20.7672	8.30899	13.5359	AC067930,5
ENSG00000240571	0.879354	0.120408	0.442195	3.91218	33.1556	12.1098	16.6724	14.408	19.8642	10.3862	5.63996	AC087071,2
ENSG00000248015	0.878664	0.159121	0.505839	4.89023	13.7196	3.22929	8.33621	7.68427	18.0584	21.8111	28.1998	AC005329,1
ENSG00000272986	0.878023	0.0155074	0.150687	63.573	221.8	46.8247	96.9085	97.014	63.2044	57.1243	104.903	AC009570,1
ENSG00000163634	0.876235	1.03859e-08	4.03726e-06	970.222	1764.11	733.856	1657.86	842.389	1255.96	784.161	1435.93	THOC7
ENSG00000160310	0.875028	4.07543e-06	0.000437826	425.45	1170.74	449.678	734.629	491.794	678.093	429.99	714.018	PRMT2
ENSG00000164611	0.874535	0.000142908	0.00633441	660.181	1621.19	420.615	1133.73	766.506	866.803	653.295	962.176	PTTG1
ENSG00000087086	0.874132	3.71113e-07	6.77208e-05	8645.93	18259.6	7367.62	12600.2	8064.65	11383.1	6321.07	13478.4	FTL
ENSG00000254595	0.873357	0.0916895	0.39288	8.80241	27.4391	12.9171	10.4203	4.80267	17.1555	9.34762	11.2799	AC084337,1
ENSG00000059378	0.872546	0.00475907	0.0713658	146.707	278.964	124.328	179.229	65.3163	191.419	78.9354	111.671	PARP12
ENSG00000172348	0.870146	0.545882	0.831762	1.95609	29.7257	80.7322	59.3955	0	23.4759	5.19312	48.5036	RCAN2
ENSG00000165028	0.869164	0.0575764	0.313049	16.6268	33.1556	11.3025	25.0086	12.4869	12.6409	7.27037	16.9199	NIPSNAP3B
ENSG00000213928	0.868999	0.0651025	0.333703	23.4731	44.5886	20.9904	42.7231	9.60534	16.2526	11.4249	16.9199	IRF9
ENSG00000082068	0.866532	4.99348e-05	0.00285217	323.733	883.768	315.663	496.005	331.384	431.596	326.128	554.972	WDR70
ENSG00000151790	0.866217	0.115292	0.433493	2.93414	24.0092	7.2659	9.37824	13.4475	22.573	19.7339	22.5598	TDO2
ENSG00000168038	0.865985	6.31975e-07	0.000107964	97.8046	205.793	91.2274	172.976	96.0534	158.914	97.6307	160.175	ULK4
ENSG00000128482	0.86529	0.117245	NA	5.86828	27.4391	12.1098	12.5043	7.68427	9.0292	6.23175	10.1519	RNF112
ENSG00000166165	0.863485	0.00605439	0.0827532	19.5609	43.4453	34.7148	48.9753	16.3291	45.146	28.0429	42.8637	CKB
ENSG00000116221	0.863444	3.10598e-06	0.000373009	2798.19	6616.26	2264.54	5070.5	2938.27	3635.16	2833.37	4390.14	MRPL37
ENSG00000166681	0.862756	1.26316e-06	0.000186828	1362.42	2836.52	1076.16	2585.27	1433.12	1761.6	1179.88	2003.31	BEX3
ENSG00000152818	0.859267	0.0201102	0.174658	30.3194	67.4545	74.2736	85.4462	24.9739	102.933	36.3519	46.2476	UTRN
ENSG00000248489	0.858675	0.0734186	0.352565	5.86828	28.5824	16.9538	21.8826	8.64481	12.6409	11.4249	15.7919	LINC02062
ENSG00000136842	0.858184	0.00186381	0.0386259	97.8046	219.513	54.8979	115.665	79.7243	108.35	82.0513	126.335	TMOD1
ENSG00000141376	0.856482	0.00827981	0.101696	141.817	452.746	325.351	327.196	112.383	231.147	127.751	272.974	BCAS3
ENSG00000182685	0.856428	9.62144e-05	0.0046767	92.9144	178.354	65.3931	124.001	104.698	189.613	102.824	168.071	BRICD5
ENSG00000185825	0.855296	8.16001e-08	2.08466e-05	2868.61	5703.91	2311.36	5737.4	3516.52	4316.86	2815.71	5068.06	BCAP31
ENSG00000107796	0.854496	0.0359458	0.243762	33.2536	184.071	73.4663	64.6057	43.224	47.8548	49.854	66.5515	ACTA2
ENSG00000277632	0.85441	0.0719358	0.350281	66.5071	75.4576	29.8709	45.8492	11.5264	57.7869	13.5021	40.6077	CCL3
ENSG00000095637	0.854147	0.0725047	0.35121	32.2755	117.76	91.2274	146.926	42.2635	24.3788	31.1587	68.8075	SORBS1
ENSG00000108785	0.85275	0.0326175	0.231118	13.6926	30.869	13.7245	18.7565	10.5659	19.8642	11.4249	20.3038	HSD17B1P1
ENSG00000230163	0.852112	0.0692793	NA	6.84632	13.7196	12.1098	13.5463	9.60534	18.0584	6.23175	18.0479	AL122010,1
ENSG00000166126	0.850016	0.0577601	0.313354	15.6487	19.436	6.45857	14.5884	12.4869	23.4759	8.30899	19.1758	AMN
ENSG00000138629	0.848551	3.68101e-08	1.09944e-05	1025.97	2057.93	934.071	1860.02	1004.72	1348.96	864.135	1629.95	UBL7
ENSG00000089127	0.847163	0.000320686	0.0113787	69.4413	173.781	94.4567	118.791	59.5531	144.467	75.8196	102.647	OAS1
ENSG00000172183	0.84669	0.0662037	0.336108	635.73	1546.88	1534.72	1882.94	559.991	957.095	418.566	1278.01	ISG20
ENSG00000214160	0.8451	3.47628e-06	0.00040037	2431.42	4783.55	1709.91	3613.75	2326.41	2834.27	1971.31	3928.79	ALG3
ENSG00000158019	0.844863	1.4442e-06	0.000207066	667.027	1259.91	746.773	1154.57	604.176	976.959	444.531	1035.5	BABAM2
ENSG00000105518	0.843315	2.29474e-08	7.00942e-06	750.161	1536.59	827.505	1798.54	971.1	1236.1	822.59	1478.8	TMEM205
ENSG00000234518	0.841068	0.153177	NA	7.82437	13.7196	4.03661	23.9666	5.76321	6.32044	13.5021	11.2799	PTGES3P1
ENSG00000060982	0.840413	0.220755	0.586247	94.8705	371.571	301.131	176.103	47.0662	148.982	49.854	187.247	BCAT1
ENSG00000138669	0.837046	0.12383	0.447516	10.7585	33.1556	33.9075	27.0927	7.68427	16.2526	5.19312	28.1998	PRKG2
ENSG00000185261	0.83608	0.0849298	0.377716	6.84632	18.2927	8.07322	30.2188	13.4475	22.573	17.6566	10.1519	KIAA0825
ENSG00000271754	0.834654	0.122336	0.445322	26.4072	57.1648	15.3391	17.7145	10.5659	25.2818	9.34762	10.1519	AL355802,2
ENSG00000185420	0.834435	0.000331323	0.0116677	191.697	290.397	105.759	259.465	124.869	183.293	112.171	219.958	SMYD3
ENSG00000171222	0.833778	9.35374e-06	0.000821029	1316.45	3466.48	1567.82	2834.31	1705.91	1958.43	1326.32	2288.69	SCAND1
ENSG00000164934	0.833538	3.03391e-06	0.000367495	1829.92	3687.13	1206.95	2989.57	2026.73	2757.52	1905.88	2983.54	DCAF13
ENSG00000103942	0.832356	2.47667e-05	0.00170587	110.519	205.793	156.62	202.153	103.738	260.944	111.133	190.631	HOMER2
ENSG00000110711	0.829486	4.04259e-05	0.00242168	940.88	2287.74	815.395	1415.07	1009.52	1263.18	773.775	1325.39	AIP
ENSG00000197982	0.828908	3.24658e-05	0.002083	391.218	894.058	319.699	784.646	500.438	517.373	415.45	693.715	C1orf122
ENSG00000182718	0.827072	1.76131e-07	4.12468e-05	4690.71	8057.96	3398.02	8747.81	4874.71	6421.57	4035.06	6928.12	ANXA2
ENSG00000087460	0.826722	2.1626e-12	5.06444e-09	21284.2	38651.4	18983.4	39093.7	21533.3	31294.3	19220.8	34665.4	GNAS
ENSG00000183828	0.825496	0.00279075	0.0503373	37.1657	76.6009	40.3661	61.4796	24.9739	63.2044	55.0471	77.8314	NUDT14
ENSG00000125971	0.824896	3.22532e-06	0.000377659	2187.89	4676.08	1799.52	3565.82	2147.75	2655.49	1858.1	3263.28	DYNLRB1
ENSG00000276180	0.824585	0.000215586	0.00848516	651.379	1565.17	553.823	1094.13	703.111	691.637	545.278	996.016	HIST1H4I
ENSG00000116521	0.82422	3.57299e-06	0.000401633	6079.53	11860.6	4181.93	10414	6624.8	7934.86	6139.31	10558	SCAMP3
ENSG00000101052	0.823013	1.80837e-07	4.16548e-05	420.56	866.619	490.852	872.176	441.846	606.762	392.6	746.73	IFT52
ENSG00000213619	0.822971	0.000348923	0.0120757	1722.34	3934.08	1003.5	2664.46	1896.09	2133.6	1753.2	2544.75	NDUFS3
ENSG00000260136	0.822372	0.0451965	0.275343	28.3633	54.8782	12.1098	36.4709	29.7766	28.8934	12.4635	25.9438	AC008915,2
ENSG00000111348	0.820867	0.00118313	0.0282723	791.239	868.906	541.713	1576.59	1063.31	1942.18	948.264	1517.15	ARHGDIB
ENSG00000142669	0.818676	3.66703e-07	6.77208e-05	912.517	1645.2	699.948	1740.18	975.903	1208.11	893.217	1546.48	SH3BGRL3
ENSG00000135318	0.817972	0.0613621	0.324868	9.78046	20.5793	41.1734	56.2694	21.1318	52.3694	23.8884	40.6077	NT5E
ENSG00000119801	0.817153	0.11173	0.42742	378.504	1237.05	872.715	893.017	299.687	477.645	245.115	558.356	YPEL5
ENSG00000264769	0.816854	0.0731085	0.352073	8.80241	40.0154	14.5318	18.7565	9.60534	18.0584	20.7725	18.0479	AC145207,8
ENSG00000172426	0.816707	0.0457045	0.277107	10.7585	14.8629	12.1098	28.1347	17.2896	27.0876	11.4249	20.3038	RSPH9
ENSG00000091164	0.816586	3.57057e-06	0.000401633	1701.8	4054.13	1663.08	3097.95	1912.42	2214.86	1788.51	3079.42	TXNL1
ENSG00000102265	0.816484	0.0217547	0.182384	53.7925	48.0185	44.4027	108.371	33.6187	74.9424	23.8884	42.8637	TIMP1
ENSG00000165283	0.816055	3.19609e-06	0.000377659	3125.84	6276.7	2260.5	5536.29	3673.08	4364.71	2922.69	4916.91	STOML2
ENSG00000127252	0.816054	0.00553867	0.0784514	32.2755	73.171	29.0636	41.6811	29.7766	40.6314	28.0429	55.2716	HRASLS
ENSG00000249936	0.814189	0.0385359	0.25255	17.6048	42.302	15.3391	23.9666	15.3685	19.8642	12.4635	21.4318	RAC1P2
ENSG00000263020	0.81272	0.0914232	0.39248	11.7366	46.8752	11.3025	25.0086	17.2896	22.573	18.6952	9.02393	AL662899,2
ENSG00000260948	0.811929	0.149163	NA	3.91218	29.7257	9.68786	7.29419	9.60534	16.2526	13.5021	11.2799	AL390195,2
ENSG00000158815	0.810697	0.0148807	0.146729	24.4512	56.0215	23.4123	25.0086	24.9739	36.1168	21.8111	49.6316	FGF17
ENSG00000112599	0.810596	0.0385966	0.25283	12.7146	29.7257	21.7977	23.9666	14.408	20.7672	9.34762	29.3278	GUCA1B
ENSG00000147145	0.810589	0.000593617	0.0177543	38.1438	83.4607	37.9441	88.5723	55.711	76.7482	55.0471	77.8314	LPAR4
ENSG00000177910	0.810501	0.284929	NA	11.7366	18.2927	0	7.29419	4.80267	10.835	18.6952	24.8158	SPATA31C2
ENSG00000120437	0.810101	0.000383436	0.0129823	814.712	1655.49	452.908	1489.06	1007.6	1308.33	1006.43	1298.32	ACAT2
ENSG00000272869	0.809868	0.0528759	0.300975	13.6926	22.8659	8.07322	19.7985	20.1712	25.2818	9.34762	21.4318	NA
ENSG00000188010	0.809735	0.000110917	0.00526519	168.224	424.163	170.345	313.65	215.16	224.827	163.064	295.534	MORN2
ENSG00000126247	0.808851	4.27264e-10	3.33527e-07	1666.59	3100.62	2015.88	3674.19	1883.61	2826.14	1679.46	3095.21	CAPNS1
ENSG00000106992	0.808605	0.0824932	0.371987	9.78046	28.5824	20.183	14.5884	11.5264	17.1555	6.23175	24.8158	AK1
ENSG00000173991	0.807017	0.0731408	0.352073	11.7366	48.0185	16.9538	14.5884	15.3685	16.2526	16.618	28.1998	TCAP
ENSG00000204435	0.806247	5.83192e-07	0.00010243	891	1862.43	769.378	1613.06	1050.82	1233.39	926.453	1652.51	CSNK2B
ENSG00000138279	0.806189	1.4711e-08	5.16761e-06	2687.67	6017.17	3112.23	5176.79	2824.93	4132.66	2745.08	4558.21	ANXA7
ENSG00000105355	0.806113	2.53528e-06	0.000323848	980.002	2219.14	876.751	1888.15	1083.48	1374.24	1055.24	1504.74	PLIN3
ENSG00000279765	0.805844	0.116733	0.436193	11.7366	27.4391	16.1464	10.4203	6.72374	18.0584	5.19312	14.6639	AC013394,1
ENSG00000003096	0.804958	0.00816987	0.100874	70.4193	108.613	27.4489	86.4882	43.224	83.9716	55.0471	62.0395	KLHL13
ENSG00000077782	0.804722	0.0364239	0.24499	40.0999	45.7319	20.183	96.9085	66.2769	119.185	63.3561	67.6795	FGFR1
ENSG00000140319	0.803535	9.62078e-08	2.37161e-05	5971.95	10806.4	4658.25	11574.8	6574.86	8536.2	6011.56	9602.59	SRP14
ENSG00000233762	0.801135	0.0338432	0.235464	11.7366	28.5824	15.3391	31.2608	17.2896	18.9613	13.5021	22.5598	AC007969,1
ENSG00000196993	0.800431	0.119183	0.440601	3.91218	16.0062	17.7611	33.3449	11.5264	24.3788	15.5794	11.2799	NPIPB9
ENSG00000101439	0.798989	3.36813e-05	0.00214287	228.863	405.87	276.104	497.047	280.476	315.119	211.879	520.004	CST3
ENSG00000183598	0.797514	0.147864	NA	4.89023	10.2897	12.9171	16.6724	3.84214	12.6409	7.27037	11.2799	HIST2H3D
ENSG00000161981	0.797491	0.00111571	0.0272167	1733.1	3745.44	917.925	2971.86	2312.01	2446.01	1905.88	2773.73	SNRNP25
ENSG00000103145	0.797305	8.45258e-07	0.000135758	846.01	1574.32	673.306	1536.99	946.126	1114.2	751.964	1366	HCFC1R1
ENSG00000126267	0.796534	0.000173529	0.00738864	2746.35	4807.56	1608.99	4893.36	3462.73	3688.43	2739.89	4947.37	COX6B1
ENSG00000152689	0.79583	0.00552837	0.0784514	237.665	626.527	380.249	405.348	236.291	381.032	139.176	314.71	RASGRP3
ENSG00000161011	0.795671	0.00283379	0.0506585	4140.07	11636.5	7973.11	6788.8	3533.81	7012.08	3601.95	7980.54	SQSTM1
ENSG00000012061	0.795503	9.307e-08	2.33523e-05	461.638	863.189	441.605	760.679	423.596	626.626	364.557	688.075	ERCC1
ENSG00000186628	0.795129	0.183483	0.541722	13.6926	40.0154	33.1002	35.4289	3.84214	13.5438	8.30899	14.6639	FSD2
ENSG00000152061	0.795011	0.000988629	0.0248947	1069.98	2898.26	1280.41	1494.27	937.481	1367.92	870.367	1457.36	RABGAP1L
ENSG00000168101	0.794947	7.39597e-06	0.000692805	531.079	1128.43	435.954	766.932	455.293	697.957	498.54	739.962	NUDT16L1
ENSG00000105583	0.79448	5.29623e-08	1.48835e-05	1159.96	2109.38	975.245	2121.57	1280.39	1621.64	1219.34	2186.05	WDR83OS
ENSG00000089053	0.793394	7.92229e-09	3.274e-06	3602.14	6729.44	2842.58	6068.76	3626.98	5111.43	3691.27	5942.26	ANAPC5
ENSG00000163468	0.793264	8.68971e-05	0.00437631	21693.1	44454.8	13407.2	32562.3	22934.7	26556.7	21005.1	33400.9	CCT3
ENSG00000146707	0.792958	0.00107663	0.0265399	94.8705	306.404	148.547	222.994	136.396	146.273	124.635	200.782	POMZP3
ENSG00000185475	0.792875	0.00013758	0.00619593	384.372	697.411	331.002	611.67	309.292	358.459	324.051	671.155	TMEM179B
ENSG00000075223	0.790713	0.0166907	0.156451	144.751	206.937	163.079	265.717	86.4481	195.031	56.0857	112.799	SEMA3C
ENSG00000277075	0.789774	0.0340022	0.23605	37.1657	104.04	63.7784	86.4882	40.3424	57.7869	22.8497	37.2237	HIST1H2AE
ENSG00000136161	0.789206	0.0689846	0.342072	11.7366	34.2989	8.07322	15.6304	15.3685	18.9613	16.618	20.3038	RCBTB2
ENSG00000182054	0.789148	0.000176998	0.00743667	69.4413	156.632	62.1638	125.043	87.4086	141.758	97.6307	121.823	IDH2
ENSG00000180773	0.788493	0.00231188	0.0444989	185.829	474.468	129.979	233.414	165.212	232.05	218.111	267.334	SLC36A4
ENSG00000154277	0.787937	4.19628e-08	1.20331e-05	6573.45	12362.5	5318.64	11622.8	7638.17	9806.61	6932.82	11898.1	UCHL1
ENSG00000163041	0.787414	4.70617e-09	2.20421e-06	2548.79	4573.19	2172.5	4756.85	2955.56	3888.88	2404.42	4180.34	H3F3A
ENSG00000132465	0.78735	4.08193e-06	0.000437826	67262.2	88432.9	42864.8	120591	66193.3	92916.8	57472.3	101560	JCHAIN
ENSG00000122359	0.785498	7.07509e-06	0.000667195	1410.34	3190.94	1475.78	2447.72	1403.34	1794.1	1287.89	2183.79	ANXA11
ENSG00000105701	0.785168	8.54822e-07	0.000135758	1891.54	4011.83	2186.23	3904.47	2073.79	2558.87	1878.87	3367.05	FKBP8
ENSG00000121101	0.784497	0.0618924	0.325986	29.3414	93.7503	20.183	22.9246	27.8555	32.5051	35.3132	45.1196	TEX14
ENSG00000176788	0.784449	0.0378315	0.251164	14.6707	46.8752	18.5684	25.0086	20.1712	31.6022	17.6566	19.1758	BASP1
ENSG00000196507	0.784402	0.0551027	0.306557	15.6487	42.302	13.7245	22.9246	19.2107	15.3496	13.5021	27.0718	TCEAL3
ENSG00000130222	0.784345	0.0344897	0.238023	51.8364	138.339	33.9075	52.1013	36.5003	42.4372	46.7381	58.6555	GADD45G
ENSG00000026297	0.784315	3.22864e-05	0.00208099	141.817	340.702	150.969	227.162	189.225	233.856	151.639	291.022	RNASET2
ENSG00000106052	0.783706	0.000340633	0.0118765	1084.65	2508.39	1607.38	2005.9	888.494	1557.54	917.105	1675.07	TAX1BP1
ENSG00000126016	0.78361	0.00647867	0.0863834	54.7706	98.3235	50.054	54.1854	27.8555	80.3599	41.545	67.6795	AMOT
ENSG00000136238	0.783324	3.45982e-05	0.00216062	1909.15	4192.47	1537.14	3056.26	1992.15	2221.18	1946.38	3240.72	RAC1
ENSG00000125835	0.783289	0.00162722	0.0350139	6700.59	14086.6	3336.66	9603.32	6930.25	7325.39	5946.12	8419.33	SNRPB
ENSG00000150459	0.782574	0.000463576	0.0150301	1697.89	3795.75	1087.46	2204.93	1633.87	1906.06	1544.43	2351.86	SAP18
ENSG00000166448	0.781821	0.372726	0.727487	13.6926	88.0338	81.5395	53.1434	7.68427	20.7672	10.3862	33.8397	TMEM130
ENSG00000183971	0.781241	0.0791298	0.365141	12.7146	57.1648	17.7611	23.9666	24.9739	14.4467	18.6952	32.7117	NPW
ENSG00000076043	0.779752	1.06312e-08	4.03726e-06	1463.16	2517.54	1127.83	2420.63	1356.27	1942.18	1363.71	2236.81	REXO2
ENSG00000235688	0.779447	0.0560982	0.30927	11.7366	25.1525	13.7245	21.8826	12.4869	22.573	10.3862	13.5359	AC116614,1
ENSG00000138190	0.779367	0.00012472	0.00570826	122.256	272.105	185.684	226.12	114.304	201.351	120.48	235.75	EXOC6
ENSG00000105402	0.778729	2.74033e-10	2.26496e-07	1238.21	2260.3	1148.01	2170.54	1339.95	1823.9	1106.13	2037.15	NAPA
ENSG00000105404	0.778487	0.000110742	0.00526519	1363.4	2089.95	1709.91	3341.78	1475.38	1953.02	1078.09	2269.52	RABAC1
ENSG00000105185	0.778101	0.000719431	0.0200173	2171.26	4138.73	1106.03	3324.07	2417.66	2622.98	1920.42	2972.26	PDCD5
ENSG00000168938	0.777883	0.00445714	0.0680732	51.8364	65.1679	32.2929	87.5302	56.6715	75.8453	31.1587	65.4235	PPIC
ENSG00000077549	0.776498	9.51173e-07	0.000145271	3218.75	5803.37	2272.61	5265.36	3090.04	4206.7	2932.04	4445.41	CAPZB
ENSG00000082515	0.776449	0.00027305	0.0100964	1082.7	2415.79	713.672	1713.09	1220.84	1356.19	1096.79	1561.14	MRPL22
ENSG00000123933	0.77579	0.00306337	0.0534701	874.373	2372.34	1583.97	1896.49	876.007	1206.3	724.96	1478.8	MXD4
ENSG00000197889	0.775674	0.0103785	0.11601	42.056	130.336	49.2466	83.3621	49.9478	51.4664	49.854	63.1675	MEIG1
ENSG00000154589	0.775576	0.0268174	0.2049	30.3194	131.479	100.108	102.119	39.3819	69.5248	61.2788	94.7513	LY96
ENSG00000104341	0.774664	6.61297e-06	0.000636431	810.8	1745.81	748.387	1321.29	762.664	1049.19	735.346	1115.58	LAPTM4B
ENSG00000087842	0.774114	0.000183982	0.00758105	353.075	898.631	318.085	482.458	365.964	512.859	392.6	551.588	PIR
ENSG00000224383	0.773709	0.0020424	0.0411143	53.7925	148.629	100.108	149.01	79.7243	93.9037	64.3947	120.695	PRR29
ENSG00000197043	0.772672	1.31441e-06	0.000192383	2476.41	5120.83	2264.54	4069.11	2414.78	3039.23	2343.14	4000.98	ANXA6
ENSG00000102796	0.771796	0.198912	NA	1.95609	19.436	16.9538	9.37824	8.64481	13.5438	5.19312	14.6639	DHRS12
ENSG00000148123	0.771535	0.149584	0.491077	8.80241	29.7257	14.5318	11.4623	6.72374	9.0292	7.27037	14.6639	PLPPR1
ENSG00000079785	0.771315	3.08814e-05	0.00201821	4048.13	8673.05	3051.68	5985.4	3851.74	4952.52	3810.71	5585.81	DDX1
ENSG00000151117	0.77031	0.0437335	0.27156	17.6048	43.4453	33.9075	48.9753	23.0528	19.8642	16.618	45.1196	TMEM86A
ENSG00000163191	0.768653	2.79262e-07	5.60559e-05	1663.66	3176.08	1546.02	2884.33	2062.27	2390.93	1597.4	3253.13	S100A11
ENSG00000260259	0.768498	0.107111	0.419144	5.86828	37.7288	16.1464	19.7985	25.9344	16.2526	11.4249	28.1998	LINC02166
ENSG00000067225	0.768449	0.00400981	0.0639944	31740.5	54981.1	11983.9	38837.4	24842.3	29362.1	23993.3	34488.3	PKM
ENSG00000116288	0.767374	1.85412e-06	0.000257943	5451.63	9809.49	4182.73	10115	6274.21	7299.2	5245.05	8782.54	PARK7
ENSG00000147400	0.767371	2.38069e-07	5.06835e-05	563.355	846.04	434.339	996.178	632.992	864.997	501.656	920.441	CETN2
ENSG00000134996	0.767338	8.26261e-07	0.000134998	649.423	1190.17	603.877	1050.36	584.005	953.483	508.926	800.874	OSTF1
ENSG00000237352	0.766809	0.180613	0.537188	5.86828	24.0092	22.605	9.37824	6.72374	20.7672	5.19312	15.7919	LINC01358
ENSG00000022277	0.766761	6.4286e-06	0.000627279	3378.17	6604.83	2492.2	5487.31	3456	4231.99	3090.95	4802.99	RTF2
ENSG00000125734	0.766592	1.4885e-05	0.00114917	199.521	401.297	266.416	439.735	191.146	316.925	261.733	407.205	GPR108
ENSG00000131480	0.765894	0.0260617	0.201982	42.056	82.3174	23.4123	56.2694	24.9739	35.2139	36.3519	41.7357	AOC2
ENSG00000116209	0.764301	8.63457e-06	0.000782738	1013.26	2222.57	1137.52	2071.55	1194.9	1418.49	943.071	1574.68	TMEM59
ENSG00000151150	0.764017	0.103459	0.413453	38.1438	73.171	10.4952	31.2608	19.2107	23.4759	22.8497	25.9438	ANK3
ENSG00000142168	0.763517	3.83966e-05	0.00233554	4309.27	8275.18	2965.29	7763.1	5529.8	6411.63	4627.07	7140.18	SOD1
ENSG00000127884	0.762983	2.46678e-07	5.16943e-05	2100.84	4327.38	1906.89	3873.21	2535.81	3079.86	2156.18	3483.24	ECHS1
ENSG00000079459	0.76138	0.00011808	0.00546385	7814.59	16343.4	5399.37	12755.4	8186.63	9580.88	7363.85	10078.6	FDFT1
ENSG00000158406	0.760883	0.00392063	0.0631029	179.96	493.904	419	484.542	244.936	390.964	176.566	363.213	HIST1H4H
ENSG00000118855	0.760811	1.5551e-11	2.65133e-08	1281.24	2502.68	1320.78	2302.88	1411.02	2010.8	1306.59	2199.58	MFSD1
ENSG00000122584	0.760804	0.159102	0.505839	7.82437	17.1495	21.7977	17.7145	4.80267	22.573	6.23175	12.4079	NXPH1
ENSG00000125775	0.75947	0.0392086	0.255055	15.6487	43.4453	17.7611	36.4709	19.2107	25.2818	20.7725	19.1758	SDCBP2
ENSG00000141349	0.759377	1.03579e-05	0.000866306	1278.31	2544.98	1004.31	2091.35	1293.84	1516.91	1222.46	1970.6	G6PC3
ENSG00000137767	0.758839	0.0120917	0.12854	20.539	45.7319	39.5588	44.8071	24.9739	58.6898	28.0429	42.8637	SQOR
ENSG00000160213	0.756666	0.00174979	0.0365994	2006.95	4052.99	1058.4	3307.39	2477.22	2567	1856.02	2571.82	CSTB
ENSG00000241990	0.754119	0.0675764	0.339806	7.82437	18.2927	13.7245	22.9246	17.2896	18.0584	11.4249	25.9438	PRR34-AS1
ENSG00000136048	0.753966	0.0537536	0.303346	24.4512	37.7288	18.5684	36.4709	21.1318	27.0876	8.30899	21.4318	DRAM1
ENSG00000100097	0.753867	0.000173419	0.00738864	7217	11332.4	5141.83	12541.8	6397.16	7881.59	4693.54	7787.65	LGALS1
ENSG00000198113	0.75382	0.0610458	0.32396	6.84632	36.5855	23.4123	32.3028	17.2896	23.4759	22.8497	27.0718	TOR4A
ENSG00000163132	0.751944	0.0436029	0.27133	30.3194	65.1679	16.1464	46.8912	47.0662	55.981	59.2016	87.9833	MSX1
ENSG00000226800	0.750608	0.125508	NA	8.80241	12.5763	9.68786	13.5463	4.80267	12.6409	8.30899	14.6639	CACTIN-AS1
ENSG00000102226	0.750022	0.00128679	0.0294953	588.784	1431.41	526.374	753.385	532.136	652.811	480.883	743.346	USP11
ENSG00000067704	0.749844	5.10044e-05	0.00290147	1361.44	2810.22	974.437	1937.13	1279.43	1704.71	1334.63	1871.34	IARS2
ENSG00000169764	0.747545	8.37632e-10	5.875e-07	1298.85	2575.85	1303.82	2203.89	1321.7	2009	1299.32	1983.01	UGP2
ENSG00000101608	0.746905	0.000315964	0.011268	1305.69	2867.39	1487.09	2165.33	1265.02	1839.25	948.264	1531.81	MYL12A
ENSG00000256552	0.74658	0.0965179	0.401849	15.6487	57.1648	28.2563	18.7565	16.3291	18.9613	13.5021	30.4558	AC092745,2
ENSG00000168216	0.746069	0.00453673	0.068963	454.791	1173.02	715.287	778.394	357.319	546.267	387.407	717.402	LMBRD1
ENSG00000114423	0.744768	0.144068	0.481512	14.6707	42.302	52.4759	38.555	12.4869	36.1168	7.27037	30.4558	CBLB
ENSG00000122224	0.743158	0.0638404	0.330588	11.7366	27.4391	39.5588	51.0593	22.0923	35.2139	16.618	38.3517	LY9
ENSG00000197380	0.742099	0.0903387	0.390449	7.82437	17.1495	8.88054	17.7145	11.5264	20.7672	13.5021	13.5359	DACT3
ENSG00000163636	0.741981	9.31494e-05	0.00458079	1468.05	3134.92	1139.13	2346.64	1723.2	1805.84	1378.25	2260.49	PSMD6
ENSG00000117281	0.741283	0.115948	NA	9.78046	14.8629	8.88054	12.5043	5.76321	20.7672	13.5021	14.6639	CD160
ENSG00000107099	0.740668	0.135482	0.466744	7.82437	25.1525	14.5318	26.0507	8.64481	19.8642	15.5794	6.76795	DOCK8
ENSG00000175198	0.740622	8.79248e-05	0.00441226	147.685	312.12	245.426	363.667	178.659	294.352	224.343	362.085	PCCA
ENSG00000108384	0.74032	0.000116992	0.00546385	391.218	857.473	291.443	594.997	462.977	609.471	466.342	629.419	RAD51C
ENSG00000112367	0.739762	0.00662014	0.0874245	73.3535	145.199	132.401	154.22	71.0795	111.962	54.0085	144.383	FIG4
ENSG00000197530	0.739286	0.000857968	0.0229188	170.18	495.047	312.434	386.592	207.475	334.983	306.394	448.94	MIB2
ENSG00000132842	0.738384	1.97303e-08	6.30068e-06	945.771	1617.76	861.412	1465.09	769.388	1237.9	835.054	1372.77	AP3B1
ENSG00000130203	0.73838	0.191847	NA	8.80241	24.0092	9.68786	10.4203	5.76321	5.41752	7.27037	13.5359	APOE
ENSG00000204389	0.738237	0.0668397	0.337573	21.517	28.5824	29.0636	52.1013	11.5264	27.9905	37.3905	57.5275	HSPA1A
ENSG00000113719	0.737929	0.000210282	0.00829966	2630.94	5365.49	1836.66	3857.58	2471.45	2823.43	2471.93	3649.05	ERGIC1
ENSG00000100271	0.737923	0.0582677	0.315256	78.2437	225.229	226.857	204.237	55.711	127.312	63.3561	153.407	TTLL1
ENSG00000174021	0.737196	0.000417756	0.0139759	1028.9	1735.52	594.996	1581.8	1075.8	1087.12	869.329	1544.22	GNG5
ENSG00000104490	0.736886	0.092813	0.394344	24.4512	33.1556	67.0077	73.9839	22.0923	77.6511	19.7339	38.3517	NCALD
ENSG00000182324	0.736163	0.0322951	0.230111	16.6268	36.5855	18.5684	35.4289	24.9739	21.6701	18.6952	38.3517	KCNJ14
ENSG00000112335	0.7353	4.86313e-05	0.00282363	963.375	1935.6	758.882	1401.53	908.665	1114.2	823.629	1300.57	SNX3
ENSG00000135205	0.732531	0.0619472	0.325986	16.6268	29.7257	23.4123	22.9246	11.5264	29.7964	10.3862	21.4318	CCDC146
ENSG00000239672	0.731796	0.00402692	0.0639944	2866.65	5205.43	1215.83	3903.43	3071.79	3448.25	2916.46	4165.67	NME1
ENSG00000108309	0.731499	0.0281982	0.210843	40.0999	73.171	34.7148	45.8492	34.5792	42.4372	15.5794	47.3756	RUNDC3A
ENSG00000159588	0.730834	0.0998264	0.408701	7.82437	21.7226	9.68786	16.6724	15.3685	20.7672	10.3862	12.4079	CCDC17
ENSG00000251637	0.730087	0.00748274	0.0949774	52.8145	106.327	63.7784	92.7404	43.224	55.981	39.4677	77.8314	AP003716,1
ENSG00000006327	0.729999	0.0866165	0.382239	30.3194	61.738	8.07322	51.0593	29.7766	44.2431	47.7767	33.8397	TNFRSF12A
ENSG00000178665	0.729932	0.0848032	0.377676	16.6268	13.7196	10.4952	31.2608	10.5659	23.4759	21.8111	29.3278	ZNF713
ENSG00000273333	0.729587	0.18819	NA	7.82437	17.1495	5.65125	17.7145	5.76321	6.32044	16.618	18.0479	AL662884,1
ENSG00000106367	0.729464	1.9668e-05	0.00143189	1559.98	3316.7	1355.49	2629.03	1764.5	2037.89	1500.81	2265.01	AP1S1
ENSG00000142227	0.729194	0.00028095	0.0103071	2133.12	4011.83	1683.27	3458.49	1946.04	2178.75	1575.59	2516.55	EMP3
ENSG00000187778	0.729141	2.79412e-05	0.00189663	1377.09	2662.74	1045.48	1981.93	1322.66	1578.3	1242.19	2045.05	MCRS1
ENSG00000134243	0.729111	0.120575	0.44235	13.6926	48.0185	8.07322	28.1347	26.895	32.5051	46.7381	48.5036	SORT1
ENSG00000159063	0.728902	9.9545e-06	0.000837549	905.671	1578.89	626.482	1367.14	971.1	1182.83	827.784	1390.81	ALG8
ENSG00000259736	0.728559	0.131066	NA	7.82437	12.5763	12.9171	20.8405	7.68427	11.738	7.27037	14.6639	CRTC3-AS1
ENSG00000113555	0.728136	0.0938653	0.396321	17.6048	11.433	12.9171	21.8826	12.4869	23.4759	8.30899	28.1998	PCDH12
ENSG00000137207	0.727751	1.51692e-05	0.00116471	983.914	1902.45	1131.06	1761.03	971.1	1181.92	886.985	1738.23	YIPF3
ENSG00000186594	0.727491	0.0229068	0.188335	118.344	163.491	104.952	180.271	51.8688	93.9037	52.9698	107.159	MIR22HG
ENSG00000104823	0.727459	4.44257e-09	2.1525e-06	1992.28	3403.59	1748.66	3460.57	2009.44	2754.81	1824.86	2923.75	ECH1
ENSG00000174125	0.727283	0.177721	0.53301	17.6048	59.4514	29.8709	22.9246	6.72374	13.5438	14.5407	19.1758	TLR1
ENSG00000127720	0.727161	0.0141701	0.143034	33.2536	77.7442	38.7514	51.0593	28.816	53.2723	31.1587	37.2237	METTL25
ENSG00000186792	0.727076	0.019337	0.171314	50.8584	106.327	29.0636	80.2361	82.6059	65.9132	50.8926	100.391	HYAL3
ENSG00000228452	0.726064	0.116251	0.435206	17.6048	27.4391	12.9171	18.7565	10.5659	27.9905	9.34762	9.02393	AC098484,1
ENSG00000129235	0.724998	0.00167119	0.0355787	562.376	971.802	280.141	819.033	588.807	641.073	459.072	691.459	TXNDC17
ENSG00000101384	0.723777	0.010943	0.119937	207.346	217.226	73.4663	193.817	130.633	278.099	182.798	289.894	JAG1
ENSG00000143891	0.723621	1.34019e-07	3.19169e-05	642.576	1354.81	786.331	1160.82	755.94	1146.71	654.333	1028.73	GALM
ENSG00000159352	0.722318	2.34759e-07	5.06835e-05	9983.89	19011.9	8571.34	16768.3	10846.4	13663.9	9669.59	15016.9	PSMD4
ENSG00000231991	0.721994	0.0517195	0.298077	16.6268	34.2989	17.7611	17.7145	15.3685	27.9905	13.5021	24.8158	ANXA2P2
ENSG00000144821	0.721143	0.0874335	0.384155	7.82437	26.2958	20.183	28.1347	21.1318	22.573	9.34762	20.3038	MYH15
ENSG00000065518	0.720343	0.00108898	0.0267052	1603.02	2933.7	903.393	2294.54	1545.5	1599.97	1310.74	2006.7	NDUFB4
ENSG00000167107	0.719279	0.000657827	0.019058	243.533	607.091	438.376	573.115	272.792	402.702	305.356	495.188	ACSF2
ENSG00000013275	0.717777	7.43282e-05	0.00384717	2401.1	4816.71	1747.85	3616.87	2648.19	2991.37	2464.66	3806.97	PSMC4
ENSG00000166595	0.716962	0.00114825	0.0276741	2376.65	5272.88	1672.77	3572.07	2616.5	2638.33	2155.15	3016.25	FAM96B
ENSG00000128524	0.716493	1.36227e-05	0.00107535	2332.64	4275.93	1747.04	4045.15	2703.9	3120.49	2353.52	3571.22	ATP6V1F
ENSG00000227799	0.715783	0.087875	0.384538	14.6707	29.7257	25.8343	31.2608	9.60534	18.9613	11.4249	22.5598	AC012358,2
ENSG00000269313	0.715555	0.23507	0.600649	19.5609	26.2958	12.9171	12.5043	1.92107	18.0584	6.23175	10.1519	MAGIX
ENSG00000141012	0.715271	4.49405e-06	0.000474781	637.686	1303.36	759.69	1146.23	638.755	931.813	812.204	1297.19	GALNS
ENSG00000005379	0.713481	0.00553444	0.0784514	53.7925	72.0277	70.237	85.4462	55.711	142.661	64.3947	99.2632	TSPOAP1
ENSG00000163171	0.713397	0.102636	0.412362	10.7585	18.2927	10.4952	20.8405	16.3291	20.7672	7.27037	13.5359	CDC42EP3
ENSG00000033627	0.71311	0.000177832	0.00743667	698.325	1542.31	917.118	1242.1	562.873	993.212	794.548	1098.66	ATP6V0A1
ENSG00000120509	0.713066	4.0184e-06	0.000437694	603.454	1128.43	623.252	1055.57	651.242	783.734	505.81	943.001	PDZD11
ENSG00000125650	0.712827	0.00629715	0.0848589	40.0999	76.6009	48.4393	61.4796	46.1056	69.5248	27.0042	58.6555	PSPN
ENSG00000247627	0.712607	0.177943	NA	3.91218	14.8629	8.88054	13.5463	5.76321	15.3496	14.5407	10.1519	MTND4P12
ENSG00000196954	0.712321	0.00629904	0.0848589	31.2975	62.8813	38.7514	43.7651	31.6976	61.3986	36.3519	58.6555	CASP4
ENSG00000163141	0.712119	0.17754	NA	4.89023	13.7196	9.68786	12.5043	12.4869	8.12628	7.27037	22.5598	BNIPL
ENSG00000276570	0.711685	0.0504375	0.294432	21.517	37.7288	16.9538	26.0507	16.3291	27.9905	13.5021	20.3038	AC010327,5
ENSG00000112357	0.711222	0.0149721	0.147373	28.3633	68.5978	35.5222	62.5216	39.3819	38.8256	28.0429	46.2476	PEX7
ENSG00000146094	0.711137	0.132132	0.460695	63.573	142.912	16.1464	31.2608	48.0267	44.2431	58.163	85.7273	DOK3
ENSG00000266783	0.711012	0.229728	NA	7.82437	13.7196	14.5318	14.5884	14.408	10.835	1.03862	23.6878	AP005136,2
ENSG00000130066	0.71089	0.000882864	0.0233179	97.8046	212.653	122.713	169.85	94.1324	130.923	86.2058	145.511	SAT1
ENSG00000255882	0.710041	0.075464	0.356841	29.3414	59.4514	16.1464	47.9332	45.1451	22.573	32.1974	71.0634	AC091814,1
ENSG00000114353	0.70942	3.38565e-05	0.00214287	2193.76	4673.8	1836.66	3538.72	2437.84	2921.85	2559.17	3626.49	GNAI2
ENSG00000204348	0.70936	0.000278016	0.0102262	483.155	1153.59	549.786	839.874	528.294	591.413	482.96	760.266	DXO
ENSG00000153048	0.709162	0.000186098	0.0076298	2201.58	4516.02	1558.94	3494.96	2521.4	3040.13	2247.58	2892.17	CARHSP1
ENSG00000219529	0.708854	0.173028	0.525425	4.89023	20.5793	10.4952	14.5884	18.2502	16.2526	5.19312	12.4079	AP000580,1
ENSG00000166913	0.708707	6.9149e-07	0.000115668	6077.58	11533.6	4990.86	9929.47	6850.53	8829.65	6140.35	9027.31	YWHAB
ENSG00000062524	0.707597	0.149524	NA	5.86828	24.0092	12.1098	9.37824	10.5659	14.4467	9.34762	14.6639	LTK
ENSG00000088298	0.707233	0.000338233	0.0118438	550.64	1004.96	676.536	1047.24	496.596	611.277	455.956	899.009	EDEM2
ENSG00000099797	0.70682	5.34247e-05	0.00297885	1841.66	3618.53	1449.95	3087.53	2054.58	2230.21	1971.31	3007.22	TECR
ENSG00000147123	0.706046	2.84717e-05	0.00192085	1613.78	2662.74	1244.08	2954.15	1966.21	2124.57	1468.61	2523.32	NDUFB11
ENSG00000180596	0.70598	0.00838082	0.102029	117.366	293.827	132.401	161.514	107.58	122.797	92.4376	157.919	HIST1H2BC
ENSG00000211662	0.705691	9.57306e-06	0.000825756	124650	196309	100842	232764	131325	150452	108387	179188	IGLV3-21
ENSG00000122507	0.705499	0.00171174	0.0362223	79.2217	160.062	90.42	152.136	73.9611	89.3891	83.0899	133.103	BBS9
ENSG00000068079	0.705413	0.00101311	0.0253295	571.179	1368.53	862.22	1174.36	722.322	833.395	483.999	931.721	IFI35
ENSG00000272256	0.705332	0.310004	0.676157	23.4731	49.1618	9.68786	8.33621	11.5264	6.32044	3.11587	14.6639	AC044849,1
ENSG00000002834	0.704662	2.85715e-05	0.00192085	1320.36	3094.9	1351.46	2245.57	1468.66	1950.31	1534.05	1958.19	LASP1
ENSG00000175581	0.703692	2.31824e-05	0.00161256	747.227	1320.51	563.511	1123.3	835.665	943.551	629.406	1133.63	MRPL48
ENSG00000104549	0.703269	6.3775e-07	0.000107964	3690.17	6703.15	3517.5	6899.26	3741.28	4963.35	3614.41	5147.02	SQLE
ENSG00000169727	0.702523	6.32385e-05	0.00341755	2161.48	4122.73	1607.38	3581.45	2391.73	2720.5	2427.27	3549.79	GPS1
ENSG00000169696	0.702376	3.43334e-05	0.00215764	508.584	1086.13	658.775	918.026	563.834	688.025	509.965	958.792	ASPSCR1
ENSG00000196976	0.702053	0.000544891	0.0169084	1737.01	3259.54	1127.83	3089.61	2098.77	2273.55	1764.62	2321.41	LAGE3
ENSG00000105854	0.701403	0.0722688	0.35076	63.573	165.778	88.8054	71.8998	32.6582	57.7869	38.4291	69.9355	PON2
ENSG00000116649	0.700527	0.00171886	0.0363183	4514.66	7844.16	2481.71	6565.81	5167.67	5134	4653.04	7784.27	SRM
ENSG00000126768	0.69962	7.38602e-07	0.000122095	1418.17	2586.14	1318.36	2630.08	1700.15	1971.98	1428.11	2337.2	TIMM17B
ENSG00000042753	0.699292	4.63158e-06	0.000482062	1383.94	2331.18	1102.8	2424.8	1687.66	1964.75	1326.32	2209.73	AP2S1
ENSG00000113327	0.69929	0.0162817	0.154682	122.256	260.672	88.8054	134.421	74.9217	105.642	99.7079	126.335	GABRG2
ENSG00000140990	0.698934	0.000944548	0.0241316	3468.15	6067.48	2007	5707.18	4195.61	4256.36	3333.98	5078.22	NDUFB10
ENSG00000113558	0.698849	0.000135493	0.00614134	1896.43	3305.27	1234.4	2981.24	2185.22	2486.64	1972.35	3055.73	SKP1
ENSG00000131171	0.698622	3.7037e-06	0.000411113	926.21	1582.32	1167.39	1738.1	855.836	1410.36	825.706	1399.84	SH3BGRL
ENSG00000092841	0.697358	1.82595e-05	0.00135034	5102.47	8464.97	3516.69	7971.5	5330.96	6322.25	4432.85	7048.82	MYL6
ENSG00000125450	0.696628	0.000171142	0.00734592	1068.03	2142.54	762.112	1542.2	1243.89	1485.3	1189.22	1738.23	NUP85
ENSG00000143851	0.69654	0.139473	0.47371	5.86828	10.2897	13.7245	15.6304	13.4475	26.1847	12.4635	21.4318	PTPN7
ENSG00000151366	0.696319	9.81822e-06	0.000835323	570.201	992.382	451.293	1032.65	647.4	784.637	609.672	880.961	NDUFC2
ENSG00000184860	0.694843	0.0243414	0.194551	26.4072	52.5917	55.7052	57.3115	30.7371	49.6606	33.236	78.9594	SDR42E1
ENSG00000092108	0.694776	1.54874e-08	5.30763e-06	617.147	1186.74	691.875	1050.36	652.203	935.425	623.175	1014.06	SCFD1
ENSG00000096996	0.694296	0.00288484	0.051375	52.8145	83.4607	50.054	82.3201	46.1056	88.4862	44.6608	58.6555	IL12RB1
ENSG00000127838	0.69279	0.00535854	0.0771444	1027.93	2193.99	554.63	1552.62	1215.08	1212.62	1113.41	1361.49	PNKD
ENSG00000279901	0.692443	0.188891	NA	7.82437	16.0062	14.5318	11.4623	10.5659	9.93212	4.1545	23.6878	AC092117,2
ENSG00000104067	0.692029	1.98578e-06	0.00026829	351.119	493.904	359.258	529.35	294.884	646.491	372.866	554.972	TJP1
ENSG00000166228	0.691888	0.000847521	0.0226949	297.326	743.143	333.424	503.299	354.437	359.362	342.746	541.436	PCBD1
ENSG00000170873	0.689593	0.0756728	0.357283	38.1438	40.0154	24.2197	29.1767	11.5264	45.146	16.618	31.5838	MTSS1
ENSG00000197061	0.689138	0.0754773	0.356841	30.3194	84.604	30.6782	52.1013	37.4608	18.9613	37.3905	64.2955	HIST1H4C
ENSG00000140497	0.688997	2.95963e-07	5.69668e-05	1258.75	2323.18	1124.6	1977.77	1274.63	1740.83	1165.34	1734.85	SCAMP2
ENSG00000090266	0.68822	0.00128358	0.0294698	1551.18	2597.57	852.532	2214.31	1793.32	1842.86	1280.62	2170.25	NDUFB2
ENSG00000161265	0.688138	2.72679e-05	0.00185991	192.675	316.693	167.923	374.088	225.726	283.517	222.266	327.117	U2AF1L4
ENSG00000103544	0.68751	2.27805e-05	0.00160849	1356.55	2509.54	1678.42	2217.43	1168.97	1906.97	1140.41	1977.37	VPS35L
ENSG00000170860	0.687449	0.000338851	0.0118438	1340.9	2298.03	831.541	1961.09	1495.55	1631.58	1127.95	1831.86	LSM3
ENSG00000111666	0.685837	0.0015372	0.0335391	311.997	819.744	318.892	593.955	494.675	496.606	495.424	697.099	CHPT1
ENSG00000105369	0.68545	0.169491	0.521127	9.78046	28.5824	39.5588	45.8492	16.3291	23.4759	8.30899	22.5598	CD79A
ENSG00000152433	0.685129	0.0780438	0.362944	11.7366	24.0092	13.7245	25.0086	11.5264	21.6701	17.6566	16.9199	ZNF547
ENSG00000175806	0.684245	0.0109099	0.119937	74.3315	128.049	40.3661	124.001	99.8956	97.5153	85.1672	130.847	MSRA
ENSG00000186010	0.683472	2.26842e-05	0.00160849	532.057	856.329	423.037	1010.77	607.058	771.094	541.123	737.706	NDUFA13
ENSG00000204173	0.683202	0.229105	NA	6.84632	16.0062	20.183	14.5884	4.80267	9.93212	5.19312	20.3038	LRRC37A5P
ENSG00000266236	0.682785	0.202457	NA	11.7366	17.1495	16.9538	16.6724	4.80267	10.835	4.1545	16.9199	NARF-IT1
ENSG00000105677	0.681733	0.0012396	0.0290295	686.588	1066.7	384.285	1092.04	809.73	892.085	716.651	1113.33	TMEM147
ENSG00000075624	0.6803	0.000283931	0.0103355	42519.6	87181	31413.7	56600.8	41752.5	51993.7	40207.2	54038.7	ACTB
ENSG00000242021	0.680218	0.174637	0.527908	12.7146	35.4422	11.3025	31.2608	19.2107	9.93212	11.4249	11.2799	AC112493,1
ENSG00000245904	0.67996	0.274855	NA	3.91218	20.5793	14.5318	17.7145	4.80267	6.32044	8.30899	6.76795	AC025164,1
ENSG00000273173	0.679628	0.0386419	0.252915	28.3633	74.3143	31.4856	54.1854	32.6582	27.0876	34.2746	48.5036	SNURF
ENSG00000107736	0.679416	0.224803	NA	3.91218	20.5793	13.7245	7.29419	8.64481	9.93212	7.27037	16.9199	CDH23
ENSG00000166171	0.679266	1.22991e-05	0.000993184	731.578	1178.74	552.208	1063.91	696.387	875.832	560.857	950.897	DPCD
ENSG00000173013	0.679042	0.258854	NA	7.82437	22.8659	10.4952	23.9666	8.64481	10.835	10.3862	2.25598	CCDC96
ENSG00000279483	0.678798	0.0236576	0.191778	23.4731	46.8752	19.3757	45.8492	33.6187	38.8256	30.1201	38.3517	AC090498,1
ENSG00000090273	0.677806	0.00326496	0.0558781	4580.19	8303.76	2278.26	5789.5	4776.74	5161.99	4184.62	6050.54	NUDC
ENSG00000140548	0.676988	0.00169572	0.0359919	184.851	318.98	121.098	184.439	162.33	255.526	140.214	213.19	ZNF710
ENSG00000159307	0.675978	0.267527	0.63549	5.86828	12.5763	24.2197	20.8405	5.76321	15.3496	3.11587	14.6639	SCUBE1
ENSG00000242265	0.675933	0.03237	0.23026	31.2975	73.171	20.9904	51.0593	44.1846	62.3015	50.8926	47.3756	PEG10
ENSG00000139644	0.675683	1.92445e-08	6.28847e-06	6989.12	13288.5	7403.95	11314.3	7224.18	10194	6723.02	10475.7	TMBIM6
ENSG00000170043	0.67532	1.08878e-05	0.00089465	1689.09	2921.12	1440.26	2610.28	1614.66	1939.47	1376.18	2304.49	TRAPPC1
ENSG00000214026	0.674505	0.00244044	0.0462761	609.323	1112.43	389.936	1069.12	739.611	668.161	549.432	802.002	MRPL23
ENSG00000101882	0.674406	0.000520561	0.0163268	607.367	1314.79	610.335	779.436	568.636	766.579	503.733	796.362	NKAP
ENSG00000280649	0.673833	0.0833307	0.373605	66.5071	216.083	181.647	141.716	83.5665	121.894	37.3905	111.671	AC245100,8
ENSG00000167397	0.673803	0.000225373	0.00879645	757.986	1443.98	586.923	1327.54	972.061	998.629	857.904	1293.81	VKORC1
ENSG00000102024	0.673742	0.000194523	0.00780926	766.788	1514.87	601.455	1037.86	680.058	921.881	825.706	1109.94	PLS3
ENSG00000000938	0.67357	0.129532	0.456267	23.4731	26.2958	27.4489	23.9666	12.4869	41.5343	7.27037	21.4318	FGR
ENSG00000162814	0.672997	0.093415	0.395397	12.7146	26.2958	16.1464	32.3028	17.2896	13.5438	13.5021	23.6878	SPATA17
ENSG00000135404	0.67235	4.9409e-05	0.00283366	2627.03	5438.66	2451.03	4721.42	3138.07	3360.67	2841.68	4102.5	CD63
ENSG00000117318	0.672175	0.0500157	0.293066	137.904	355.565	64.5857	160.472	134.475	142.661	203.57	201.91	ID3
ENSG00000277669	0.671514	0.0758833	0.357612	18.5829	36.5855	9.68786	25.0086	20.1712	29.7964	28.0429	29.3278	AC009086,2
ENSG00000165121	0.671285	0.0323816	0.23026	24.4512	41.1587	21.7977	34.3869	17.2896	38.8256	27.0042	29.3278	AL353743,1
ENSG00000144712	0.671081	0.0453092	0.275482	28.3633	38.8721	31.4856	29.1767	19.2107	48.7577	16.618	36.0957	CAND2
ENSG00000151465	0.67097	0.00132251	0.0301177	3227.55	6824.34	2207.22	4566.16	3760.49	3863.59	3491.85	4945.11	CDC123
ENSG00000118557	0.670418	0.0991172	0.407404	12.7146	21.7226	20.9904	37.513	17.2896	28.8934	13.5021	14.6639	PMFBP1
ENSG00000083750	0.67022	6.90181e-05	0.00364577	223.973	413.873	293.865	416.811	212.278	343.11	213.957	331.629	RRAGB
ENSG00000235078	0.669667	0.0700929	0.345328	29.3414	52.5917	28.2563	27.0927	29.7766	32.5051	11.4249	46.2476	AC231981,1
ENSG00000165140	0.668797	0.164772	0.514148	41.0779	13.7196	44.4027	129.211	80.6849	100.224	73.7423	137.615	FBP1
ENSG00000167103	0.667656	0.220998	NA	9.78046	20.5793	8.88054	9.37824	6.72374	6.32044	6.23175	14.6639	PIP5KL1
ENSG00000119632	0.667073	7.68425e-05	0.00391201	278.743	476.755	243.811	544.98	371.727	436.11	293.931	427.509	IFI27L2
ENSG00000143248	0.666497	0.0303531	0.220751	40.0999	91.4637	67.0077	58.3535	32.6582	65.0102	31.1587	58.6555	RGS5
ENSG00000197696	0.66632	0.00444286	0.0679881	191.697	312.12	146.933	302.188	163.291	183.293	119.442	189.503	NMB
ENSG00000170579	0.666293	0.165657	0.51451	5.86828	12.5763	13.7245	14.5884	7.68427	16.2526	15.5794	24.8158	DLGAP1
ENSG00000142507	0.666248	0.000577696	0.0174396	2757.11	5109.39	1973.9	4900.65	3514.59	3407.62	2960.08	4364.2	PSMB6
ENSG00000133265	0.666109	0.000309261	0.0110853	1277.33	2322.04	854.954	1808.96	1310.17	1490.72	1141.45	1651.38	HSPBP1
ENSG00000160325	0.664965	0.0078927	0.0987984	77.2656	165.778	114.64	142.758	65.3163	119.185	71.6651	95.8792	CACFD1
ENSG00000242444	0.663983	0.0743637	0.35492	24.4512	26.2958	29.0636	38.555	21.1318	54.1752	15.5794	23.6878	AC007207,1
ENSG00000204531	0.663586	0.188946	NA	7.82437	13.7196	16.1464	23.9666	5.76321	13.5438	9.34762	11.2799	POU5F1
ENSG00000184205	0.663521	0.000323557	0.0114516	501.738	847.183	615.179	819.033	384.214	630.238	395.716	711.762	TSPYL2
ENSG00000164199	0.663385	0.227886	0.59264	5.86828	45.7319	20.183	16.6724	16.3291	16.2526	12.4635	9.02393	ADGRV1
ENSG00000104691	0.662933	6.85934e-05	0.003637	320.799	571.648	382.671	468.912	323.7	485.771	240.961	485.036	UBXN8
ENSG00000115919	0.662924	0.0613246	0.324792	46.9462	102.897	66.2004	68.7738	30.7371	49.6606	25.9656	49.6316	KYNU
ENSG00000129757	0.662515	0.303389	0.670527	357.965	743.143	260.765	262.591	123.909	183.293	110.094	161.303	CDKN1C
ENSG00000115307	0.662466	0.0001922	0.00773811	4508.79	7820.15	3043.6	6401.17	4365.63	4935.36	4333.14	6564.91	AUP1
ENSG00000242766	0.661613	0.0278402	0.208965	23.4731	48.0185	20.9904	51.0593	41.303	45.146	37.3905	49.6316	IGKV1D-17
ENSG00000154330	0.660662	0.257725	0.62544	5.86828	30.869	34.7148	34.3869	6.72374	9.0292	21.8111	36.0957	PGM5
ENSG00000152234	0.660192	9.57926e-06	0.000825756	13200.7	23329	11174.9	22846.4	14920	16704.9	14091	21486	ATP5F1A
ENSG00000166333	0.659711	0.00707923	0.0921875	443.055	940.933	408.505	604.375	343.871	409.926	332.36	460.22	ILK
ENSG00000133835	0.659169	3.372e-05	0.00214287	1350.68	2673.03	1535.53	2160.12	1302.48	1709.23	1220.38	2003.31	HSD17B4
ENSG00000164363	0.659143	0.0248083	0.196076	48.9023	67.4545	22.605	45.8492	43.224	66.8161	39.4677	62.0395	SLC6A18
ENSG00000109180	0.658835	2.99017e-06	0.000365347	1827.97	3362.44	1736.55	2701.98	1742.41	2276.26	1625.45	2606.79	OCIAD1
ENSG00000204308	0.657845	0.000776109	0.021175	2014.77	4514.88	1939.99	3027.09	2183.29	2283.48	1857.06	2790.65	RNF5
ENSG00000198258	0.657551	0.0018611	0.0386259	1938.49	3362.44	1122.98	3188.6	2233.24	2366.55	1965.08	2532.34	UBL5
ENSG00000013563	0.657506	6.00416e-06	0.000589961	241.577	473.325	283.37	420.979	268.95	353.945	254.463	408.333	DNASE1L1
ENSG00000102241	0.657352	2.66678e-06	0.000331601	1408.39	2526.69	1160.93	2101.77	1451.37	1833.83	1394.87	2078.89	HTATSF1
ENSG00000125037	0.657307	1.78639e-05	0.00132807	998.585	1791.55	879.173	1568.25	1030.65	1168.38	892.178	1467.52	EMC3
ENSG00000160563	0.654575	0.000547003	0.0169294	619.103	1078.13	425.459	795.066	535.978	660.937	479.844	709.506	MED27
ENSG00000115128	0.654066	7.49381e-05	0.00384717	1674.41	2903.97	1290.91	2481.07	1663.65	1860.01	1399.03	2241.32	SF3B6
ENSG00000254709	0.653934	0.000175972	0.00743667	50543.5	79956.5	41156.5	91185.7	55545.8	56386.4	41308.2	69152.6	IGLL5
ENSG00000278948	0.653717	0.127657	0.452729	17.6048	26.2958	10.4952	28.1347	13.4475	18.9613	12.4635	11.2799	AL031587,5
ENSG00000178719	0.653589	0.000578382	0.0174396	1014.23	2263.73	1134.29	1500.52	1063.31	1183.73	1118.6	1866.83	GRINA
ENSG00000164054	0.653224	0.00112343	0.0273102	1313.52	2614.72	1246.5	1694.34	1101.73	1528.64	969.036	1447.21	SHISA5
ENSG00000034510	0.653076	0.00617906	0.0838859	8706.57	12755.8	4274.77	13775.6	10572.6	10562.4	6575.53	10283.9	TMSB10
ENSG00000147889	0.653002	0.0010098	0.0252919	5898.6	10243.9	3649.9	9105.23	6442.3	6715.02	5264.79	7357.89	CDKN2A
ENSG00000281571	0.651507	0.0690859	0.342287	64.551	180.641	117.869	127.127	69.1585	79.457	39.4677	72.1914	AC241585,3
ENSG00000107223	0.651114	0.000246012	0.00934248	2810.9	4804.13	2172.5	4447.37	3051.62	3128.62	2192.54	3681.76	EDF1
ENSG00000177156	0.651108	8.57266e-06	0.000782171	3018.25	5167.7	2557.6	5412.29	3564.54	4073.07	3123.14	4604.46	TALDO1
ENSG00000249001	0.650686	0.0184569	0.166886	46.9462	65.1679	30.6782	60.4375	32.6582	53.2723	31.1587	42.8637	AC093895,1
ENSG00000004866	0.650516	1.95642e-05	0.00143176	355.031	672.258	352.8	561.652	380.372	447.848	358.325	591.067	ST7
ENSG00000125995	0.650314	0.00622998	0.0844328	1081.72	1801.84	534.447	1594.3	1212.19	1128.65	930.607	1373.89	ROMO1
ENSG00000205090	0.649471	0.126334	0.450724	18.5829	25.1525	9.68786	21.8826	9.60534	15.3496	20.7725	29.3278	TMEM240
ENSG00000178538	0.648968	0.24665	NA	9.78046	18.2927	1.61464	11.4623	14.408	15.3496	13.5021	15.7919	CA8
ENSG00000169230	0.648228	0.00713162	0.0924413	3010.43	5946.29	1632.4	4605.76	3540.53	3362.47	3309.06	4095.74	PRELID1
ENSG00000176014	0.646559	0.239755	NA	4.89023	5.71648	8.07322	19.7985	13.4475	17.1555	8.30899	11.2799	TUBB6
ENSG00000232533	0.645724	0.0894707	0.388901	23.4731	75.4576	36.3295	38.555	19.2107	26.1847	39.4677	46.2476	AC093673,1
ENSG00000133935	0.645271	1.97978e-05	0.00143391	720.82	1416.54	741.121	1142.06	722.322	948.066	691.724	993.76	ERG28
ENSG00000124762	0.645231	0.235107	NA	10.7585	5.71648	6.45857	15.6304	4.80267	16.2526	10.3862	12.4079	CDKN1A
ENSG00000149260	0.644634	0.192745	0.553113	13.6926	30.869	11.3025	21.8826	8.64481	7.22336	14.5407	15.7919	CAPN5
ENSG00000179271	0.644486	0.00771848	0.0974006	1579.54	2724.48	796.019	2436.26	1977.74	1966.56	1827.98	2533.47	GADD45GIP1
ENSG00000219200	0.643979	2.29686e-05	0.00161256	339.382	666.542	357.644	645.015	399.582	484.868	387.407	523.388	RNASEK
ENSG00000237976	0.643897	0.0469703	0.281802	110.519	216.083	43.5954	122.959	117.185	96.6124	89.3217	127.463	AL391069,3
ENSG00000249628	0.643524	0.165076	0.514463	22.4951	49.1618	29.0636	17.7145	18.2502	37.9226	8.30899	18.0479	LINC00942
ENSG00000150773	0.643226	0.145384	0.483499	14.6707	10.2897	9.68786	25.0086	11.5264	27.9905	17.6566	19.1758	PIH1D2
ENSG00000131236	0.642459	8.17018e-06	0.000755258	3337.09	6221.82	3175.2	4622.43	3028.56	4370.13	3006.82	4374.35	CAP1
ENSG00000180573	0.642012	0.00896859	0.105691	424.472	1022.11	594.996	750.259	464.899	477.645	331.321	586.555	HIST1H2AC
ENSG00000260103	0.641647	0.0953586	0.399607	13.6926	21.7226	12.9171	33.3449	17.2896	19.8642	16.618	19.1758	AC012435,1
ENSG00000141552	0.640068	0.000622534	0.0183169	1211.8	2269.44	934.071	1908.99	1398.54	1351.67	1080.17	1677.32	ANAPC11
ENSG00000160410	0.639652	5.526e-06	0.000558603	926.21	1708.09	984.125	1666.2	1070.04	1236.1	909.835	1452.85	SHKBP1
ENSG00000073711	0.638909	0.175266	0.528722	20.539	13.7196	23.4123	50.0173	17.2896	38.8256	13.5021	13.5359	PPP2R3A
ENSG00000140280	0.638904	0.155194	0.499686	19.5609	25.1525	8.88054	44.8071	40.3424	59.5927	41.545	40.6077	LYSMD2
ENSG00000101294	0.638789	0.000128866	0.00587887	3287.21	6575.1	4416.05	6225.07	3520.36	4223.86	3535.48	5960.31	HM13
ENSG00000100918	0.638561	0.139687	0.473786	10.7585	20.5793	16.9538	27.0927	16.3291	17.1555	7.27037	15.7919	REC8
ENSG00000165609	0.638221	0.00064162	0.018743	3234.4	5317.47	1995.7	4835	3552.06	3859.98	3117.95	4507.45	NUDT5
ENSG00000100380	0.637124	0.000169523	0.00730665	4355.24	7438.29	3029.88	5839.52	3904.57	4775.54	3859.53	5506.85	ST13
ENSG00000160932	0.636833	1.40494e-05	0.00109671	2152.68	3260.68	2275.03	4339	2630.9	3226.13	2587.21	4172.44	LY6E
ENSG00000241170	0.636653	0.123176	0.446504	22.4951	27.4391	12.9171	28.1347	12.4869	14.4467	11.4249	22.5598	AP001992,1
ENSG00000160716	0.636307	0.106391	0.418122	12.7146	50.3051	38.7514	33.3449	24.9739	24.3788	18.6952	41.7357	CHRNB2
ENSG00000147010	0.636196	9.0673e-06	0.000806359	1364.37	2131.11	1897.21	2428.96	1375.49	2381.9	1472.77	2557.16	SH3KBP1
ENSG00000143183	0.636176	4.59439e-05	0.00271243	4545.96	8102.54	4194.04	7411.94	4649.95	5438.29	3836.68	5822.69	TMCO1
ENSG00000127588	0.635681	0.188961	0.549129	18.5829	26.2958	8.88054	11.4623	18.2502	48.7577	31.1587	31.5838	GNG13
ENSG00000185339	0.635335	0.000452384	0.0148458	324.711	607.091	298.709	518.929	342.911	402.702	418.566	622.651	TCN2
ENSG00000196776	0.635055	9.4866e-05	0.00462834	996.629	1864.72	1040.64	1335.88	893.297	1360.7	805.972	1244.17	CD47
ENSG00000198561	0.635032	0.112469	0.428851	41.0779	75.4576	36.3295	46.8912	24.9739	37.0197	15.5794	24.8158	CTNND1
ENSG00000273841	0.634821	1.0871e-05	0.00089465	1248.96	2184.84	1061.63	1730.81	1173.77	1491.62	1107.17	1723.57	TAF9
ENSG00000009790	0.634148	0.00289239	0.0514442	202.456	248.095	109.796	228.204	150.804	232.953	120.48	195.142	TRAF3IP3
ENSG00000240401	0.633563	0.119849	0.441646	13.6926	27.4391	28.2563	22.9246	11.5264	37.0197	15.5794	20.3038	AC012358,3
ENSG00000260898	0.632864	0.265039	NA	6.84632	5.71648	9.68786	9.37824	14.408	25.2818	6.23175	16.9199	ADPGK-AS1
ENSG00000145087	0.632842	0.0204831	0.176461	34.2316	49.1618	38.7514	46.8912	24.0134	61.3986	37.3905	50.7596	STXBP5L
ENSG00000197746	0.632141	0.000118213	0.00546385	7101.59	11344.9	9514.29	12695	6782.33	9628.74	6051.03	11978.1	PSAP
ENSG00000248213	0.632041	0.287685	NA	14.6707	19.436	13.7245	9.37824	3.84214	22.573	5.19312	6.76795	CICP16
ENSG00000087274	0.631076	0.000151214	0.00666054	2311.12	4466.86	2871.64	3702.32	1940.28	3043.74	2273.55	3343.37	ADD1
ENSG00000163754	0.63103	2.22503e-06	0.000294943	1760.48	3124.63	1563.78	2890.58	1991.19	2381	1840.44	2685.75	GYG1
ENSG00000109929	0.629776	7.4126e-05	0.00384717	267.007	514.484	333.424	477.248	277.594	372.003	267.965	412.845	SC5D
ENSG00000172531	0.62964	0.00096668	0.0245177	2276.89	4365.11	1633.21	3402.22	2632.82	2622.08	2234.08	3189.96	PPP1CA
ENSG00000103502	0.628908	0.000266972	0.0098977	1859.27	4080.43	2019.11	3055.22	2128.54	2334.05	1903.8	2765.83	CDIPT
ENSG00000147669	0.628731	0.0014163	0.0317557	1962.94	3878.06	1366.8	2767.62	2177.53	2306.96	1939.11	2560.54	POLR2K
ENSG00000276259	0.628625	0.16024	0.508004	13.6926	26.2958	11.3025	16.6724	13.4475	10.835	8.30899	19.1758	AC009118,3
ENSG00000144118	0.627548	8.93857e-06	0.000799974	413.713	784.302	459.366	678.359	440.885	566.131	406.102	631.675	RALB
ENSG00000270757	0.626908	0.283261	0.649577	13.6926	34.2989	2.42197	15.6304	12.4869	10.835	24.927	21.4318	HSPE1-MOB4
ENSG00000213599	0.626588	0.104783	0.415788	22.4951	57.1648	28.2563	22.9246	16.3291	44.2431	45.6995	49.6316	SLX1A-SULT1A3
ENSG00000143252	0.626313	2.93718e-07	5.69668e-05	5935.76	9524.81	5026.39	9062.51	5756.48	7402.14	5493.28	8297.5	SDHC
ENSG00000178028	0.626184	0.000683591	0.0195227	690.5	1514.87	685.416	979.505	719.44	826.172	712.496	1015.19	DMAP1
ENSG00000185721	0.625974	0.000532029	0.0165755	1283.2	2563.27	1052.75	1724.55	1259.26	1495.24	1210	1633.33	DRG1
ENSG00000272899	0.62594	0.0495228	0.291759	31.2975	54.8782	37.9441	34.3869	17.2896	42.4372	28.0429	46.2476	AC025594,2
ENSG00000154723	0.625905	0.0059922	0.0821429	2779.61	4857.87	1417.66	3833.62	3022.8	3153.9	2771.05	3571.22	ATP5PF
ENSG00000143158	0.62506	0.00116846	0.0279694	2276.89	4575.47	1793.87	3651.26	2677.97	2548.04	2357.68	3270.05	MPC2
ENSG00000177301	0.624475	0.204014	0.565517	7.82437	22.8659	31.4856	18.7565	6.72374	27.0876	17.6566	30.4558	KCNA2
ENSG00000005059	0.623952	0.0590048	0.317776	61.6169	60.5947	31.4856	93.7824	92.2113	122.797	49.854	83.4713	MCUB
ENSG00000100058	0.623646	0.00552971	0.0784514	337.426	685.978	231.701	506.425	424.556	400.896	313.665	420.741	CRYBB2P1
ENSG00000196141	0.623528	9.40756e-06	0.000821029	1083.67	1728.66	835.578	1547.41	1047.94	1473.57	1198.57	1666.04	SPATS2L
ENSG00000198960	0.623444	0.0007137	0.0199765	698.325	1438.27	767.763	1030.56	660.848	775.608	654.333	1043.39	ARMCX6
ENSG00000130303	0.622971	0.00227285	0.0439888	1574.65	2918.84	1004.31	2133.03	1650.2	1683.04	1450.96	2012.34	BST2
ENSG00000233276	0.622373	0.00263194	0.0486686	960.441	1512.58	532.025	1315.04	1104.61	1286.66	838.17	1171.98	GPX1
ENSG00000115414	0.621703	0.0356768	0.242758	50.8584	80.0308	86.3834	76.0679	36.5003	73.1365	42.5836	106.031	FN1
ENSG00000161057	0.621408	0.000177482	0.00743667	3253.96	6401.32	2794.95	4658.9	3476.17	4017.99	3064.98	4290.88	PSMC2
ENSG00000145781	0.620332	0.0105951	0.117407	130.08	383.004	165.501	260.507	174.817	196.837	238.884	250.414	COMMD10
ENSG00000130706	0.61997	0.000196301	0.00781449	4185.06	7063.29	2862.76	5878.07	4595.2	5361.54	4124.38	5927.59	ADRM1
ENSG00000146540	0.619517	0.00543895	0.0778495	578.025	1202.75	415.771	950.328	753.059	651.005	593.054	790.722	C7orf50
ENSG00000116161	0.618244	0.0210085	0.178774	9846.97	18083.5	4102	11516.5	10315.2	10450.4	10006.1	12553.4	CACYBP
ENSG00000067064	0.61795	0.00023914	0.00913087	2595.73	3667.7	2042.52	5074.67	3019.92	3720.93	2951.77	3817.12	IDI1
ENSG00000185404	0.617623	0.00424764	0.0658032	267.007	498.477	365.717	398.054	235.331	354.848	184.875	367.725	SP140L
ENSG00000105258	0.617527	0.00227943	0.0440554	399.043	707.701	269.645	550.19	429.359	416.246	338.592	530.156	POLR2I
ENSG00000139192	0.617442	2.50175e-07	5.16943e-05	504.672	828.89	578.85	809.655	490.833	799.084	490.231	732.066	TAPBPL
ENSG00000035403	0.616926	0.00382729	0.0619554	726.688	1666.93	720.131	993.051	658.926	829.783	744.694	883.217	VCL
ENSG00000126756	0.616658	0.000453267	0.0148458	828.405	1162.73	600.647	1428.62	860.639	1012.17	686.531	958.792	UXT
ENSG00000136783	0.616477	2.45474e-05	0.00169909	446.967	820.887	459.366	650.225	434.161	584.189	402.986	620.395	NIPSNAP3A
ENSG00000129559	0.615762	0.000918356	0.0238518	1341.88	2264.87	882.403	1946.51	1532.05	1573.79	1224.54	1846.52	NEDD8
ENSG00000102119	0.615521	0.000446217	0.0147414	1327.21	2293.45	930.035	1923.58	1391.81	1506.07	1235.96	1760.79	EMD
ENSG00000158710	0.614761	0.0011265	0.0273377	20260.2	31543.6	11807.9	28158.7	20832.1	23861.5	17258.8	23869.4	TAGLN2
ENSG00000231649	0.614703	0.170806	0.523101	15.6487	19.436	8.07322	11.4623	12.4869	16.2526	9.34762	22.5598	SPATA31B1P
ENSG00000155876	0.614572	0.0027689	0.0500719	533.035	1062.12	465.825	740.881	467.78	538.14	462.188	613.627	RRAGA
ENSG00000140391	0.614571	0.00238657	0.0456457	4459.89	9803.77	4383.76	6875.29	4666.28	4516.41	4505.55	6390.07	TSPAN3
ENSG00000109390	0.613802	0.0147286	0.146049	1087.59	2111.67	636.17	1394.23	1048.9	866.803	989.809	1385.17	NDUFC1
ENSG00000108518	0.612294	0.00972774	0.111945	16540.7	27007	7656.64	22661	18172.3	18712.1	15656.2	20321.9	PFN1
ENSG00000137033	0.611815	0.232598	0.597583	14.6707	24.0092	28.2563	23.9666	8.64481	17.1555	4.1545	21.4318	IL33
ENSG00000078618	0.610291	6.52411e-06	0.000632209	2828.51	5422.66	2850.65	4242.09	2898.89	3735.38	2985.01	4253.65	NRDC
ENSG00000131495	0.610097	0.00387852	0.0627124	1140.4	1899.02	693.489	1750.6	1383.17	1268.6	998.118	1514.89	NDUFA2
ENSG00000082781	0.609961	0.00931076	0.10884	66.5071	202.364	116.254	144.842	112.383	132.729	125.674	163.559	ITGB5
ENSG00000204839	0.609846	0.0714619	0.349378	49.8803	84.604	26.6416	48.9753	63.3953	81.2628	74.781	111.671	MROH6
ENSG00000200913	0.608679	0.306255	NA	12.7146	27.4391	7.2659	7.29419	3.84214	12.6409	12.4635	7.89594	SNORD46
ENSG00000078589	0.608045	0.370844	NA	9.78046	2.28659	4.84393	14.5884	14.408	34.311	10.3862	7.89594	P2RY10
ENSG00000086205	0.607891	0.221156	0.586328	13.6926	14.8629	6.45857	21.8826	5.76321	11.738	16.618	15.7919	FOLH1
ENSG00000076944	0.607617	0.00110218	0.0269567	377.526	775.155	473.898	636.678	393.819	455.975	346.901	561.74	STXBP2
ENSG00000122705	0.607594	0.00160225	0.0346357	2303.3	4449.71	1732.51	2914.55	2416.7	2574.22	1943.27	2854.95	CLTA
ENSG00000178057	0.607162	1.29672e-05	0.00102939	1096.39	1512.58	928.42	1880.86	1189.14	1440.16	984.616	1561.14	NDUFAF3
ENSG00000169567	0.606104	6.96721e-05	0.00366653	1276.35	1963.04	1064.05	2176.79	1494.59	1577.4	1258.81	2036.02	HINT1
ENSG00000270019	0.606052	0.34403	NA	8.80241	27.4391	13.7245	7.29419	10.5659	18.9613	4.1545	3.38397	AC110769,2
ENSG00000125868	0.605763	1.46753e-05	0.00113924	1550.2	2421.5	1372.45	2694.68	1653.08	1933.15	1681.53	2472.56	DSTN
ENSG00000156232	0.605346	0.0266345	0.204392	118.344	214.94	185.684	261.549	120.067	155.302	83.0899	142.127	WHAMM
ENSG00000137100	0.604634	0.000265875	0.00988308	1240.16	2317.46	1399.09	2080.93	1323.62	1552.12	1041.74	1662.66	DCTN3
ENSG00000161677	0.604554	0.000944588	0.0241316	151.597	281.251	175.996	243.834	152.725	178.778	142.292	245.902	JOSD2
ENSG00000258311	0.603252	0.0675935	0.339806	18.5829	44.5886	23.4123	36.4709	23.0528	27.0876	22.8497	25.9438	AC009779,3
ENSG00000121073	0.602635	0.00145497	0.0323478	1272.44	2282.02	871.908	1772.49	1285.19	1350.77	1245.31	1693.11	SLC35B1
ENSG00000049860	0.602299	2.6179e-06	0.00032843	1156.05	1971.04	1086.66	1716.22	1132.47	1423	1122.75	1720.19	HEXB
ENSG00000275418	0.602112	0.226385	NA	8.80241	8.00308	16.1464	17.7145	7.68427	16.2526	7.27037	19.1758	AC104971,3
ENSG00000256128	0.60202	0.0212605	0.180175	123.234	212.653	134.015	150.052	101.817	158.011	62.3175	120.695	LINC00944
ENSG00000112339	0.601048	1.75298e-05	0.00131017	4454.02	7822.44	4449.15	7220.2	4410.77	5797.65	4083.87	5550.84	HBS1L
ENSG00000258315	0.600936	0.00209152	0.0416943	143.773	288.111	167.923	218.826	135.435	178.778	131.905	195.142	C17orf49
ENSG00000132128	0.600677	0.00084797	0.0226949	1064.11	2012.2	1189.19	1428.62	887.534	1181.02	943.071	1574.68	LRRC41
ENSG00000166974	0.599818	0.00412912	0.0646804	436.209	916.924	318.892	631.468	552.307	650.102	524.505	576.403	MAPRE2
ENSG00000090104	0.59971	0.254244	0.621393	767.766	1199.32	295.48	358.457	339.069	520.985	270.042	455.708	RGS1
ENSG00000130429	0.598648	0.00112015	0.0272776	2183.98	3625.39	1495.97	3384.5	2732.72	3032.91	2054.4	2777.11	ARPC1B
ENSG00000242687	0.598183	0.0103228	0.115759	48.9023	96.0369	75.8882	81.2781	48.0267	78.554	58.163	95.8792	NA
ENSG00000239197	0.597691	0.278307	NA	6.84632	6.85978	7.2659	13.5463	18.2502	15.3496	6.23175	22.5598	RF01233
ENSG00000102977	0.597551	0.00653287	0.0867473	804.932	1712.66	581.272	1150.4	1110.38	1016.69	945.148	1327.65	ACD
ENSG00000134153	0.597476	0.000328911	0.0116119	1513.04	2757.63	1201.29	2259.11	1746.25	1826.61	1483.16	2149.95	EMC7
ENSG00000184076	0.597252	0.012992	0.135223	1755.59	2988.58	867.871	2468.56	2135.27	1984.62	1768.78	2431.95	UQCR10
ENSG00000132434	0.596993	0.000191303	0.00773427	247.446	387.578	198.601	338.659	211.318	277.196	234.729	346.293	LANCL2
ENSG00000117984	0.59681	0.000357271	0.0122739	695.391	1185.6	962.328	1253.56	722.322	962.513	610.711	1125.74	CTSD
ENSG00000171960	0.596683	0.00947833	0.110089	1335.03	2274.02	676.536	1819.38	1420.63	1473.57	1392.8	1728.08	PPIH
ENSG00000273542	0.596076	0.171354	0.523298	28.3633	49.1618	35.5222	22.9246	11.5264	22.573	14.5407	42.8637	HIST1H4K
ENSG00000122378	0.596028	0.0561048	0.30927	87.0461	200.077	58.9345	92.7404	101.817	105.642	66.472	76.7034	FAM213A
ENSG00000119013	0.595553	0.00390348	0.0629711	1701.8	3048.03	1073.74	2520.66	1989.27	1891.62	1766.7	2408.26	NDUFB3
ENSG00000136153	0.594294	0.00463038	0.0698084	60.6389	132.622	104.145	115.665	77.8033	125.506	83.0899	119.567	LMO7
ENSG00000092096	0.594039	0.0210881	0.179038	42.056	66.3112	40.3661	79.194	39.3819	49.6606	56.0857	73.3194	SLC22A17
ENSG00000111639	0.593862	0.00255958	0.0477618	2417.73	4736.68	1743.01	3528.3	2894.09	2830.65	2444.92	3241.85	MRPL51
ENSG00000119203	0.59384	4.90766e-05	0.00283366	2047.05	3966.1	2082.89	3032.3	2138.15	2612.15	2012.85	2889.91	CPSF3
ENSG00000106605	0.593627	0.0047981	0.0715073	516.408	1159.3	420.615	843	658.926	678.996	694.84	774.93	BLVRA
ENSG00000147394	0.593356	0.131066	0.459581	24.4512	44.5886	15.3391	22.9246	12.4869	22.573	23.8884	24.8158	ZNF185
ENSG00000272892	0.593221	0.282691	NA	9.78046	17.1495	8.88054	19.7985	3.84214	6.32044	16.618	15.7919	AL133551,1
ENSG00000233225	0.593206	0.266498	NA	8.80241	13.7196	6.45857	19.7985	12.4869	10.835	6.23175	6.76795	AC004987,2
ENSG00000103266	0.592311	0.000138551	0.00619996	1552.16	2630.73	1269.92	2505.03	1723.2	1832.02	1533.01	2196.2	STUB1
ENSG00000175416	0.592283	0.000614168	0.0181678	2144.85	3551.08	1628.37	3664.81	2629.94	2783.7	2539.44	3480.98	CLTB
ENSG00000087302	0.592227	5.88961e-05	0.00320756	1504.23	2671.88	1341.77	2230.98	1603.13	1769.72	1431.22	2193.94	RTRAF
ENSG00000123131	0.592104	0.000710611	0.0199297	1911.1	3346.43	1537.14	2771.79	1897.06	1921.41	1863.29	2827.87	PRDX4
ENSG00000119655	0.591481	0.000763353	0.020949	472.396	846.04	698.333	961.791	583.044	682.607	463.226	853.889	NPC2
ENSG00000126067	0.590933	0.00677602	0.0891478	4721.03	8003.08	2493.82	5965.6	4658.59	4965.16	4455.7	5660.26	PSMB2
ENSG00000184164	0.590903	3.50828e-05	0.00218119	1096.39	1893.3	1326.43	2144.49	1437.92	1685.75	1406.3	2210.86	CRELD2
ENSG00000147364	0.590452	0.0163705	0.155106	180.939	333.843	282.563	303.23	169.054	207.672	129.828	306.814	FBXO25
ENSG00000179846	0.589333	0.245138	0.611148	4.89023	24.0092	25.027	13.5463	14.408	27.0876	9.34762	16.9199	NKPD1
ENSG00000279259	0.587992	0.22004	0.585325	6.84632	17.1495	22.605	34.3869	11.5264	13.5438	14.5407	19.1758	AC087741,3
ENSG00000174903	0.587432	0.000620571	0.0183169	2324.82	4510.31	1907.7	3257.38	2390.77	2753	2421.03	3069.26	RAB1B
ENSG00000072506	0.58728	0.00227006	0.0439888	3005.54	4878.45	2099.04	5125.73	3865.19	3778.72	3503.28	4955.27	HSD17B10
ENSG00000074842	0.587224	0.000561281	0.0171276	4286.78	7924.19	4531.5	7155.6	4365.63	4789.09	3756.7	5584.68	MYDGF
ENSG00000120875	0.58711	0.0668851	0.337573	65.5291	107.47	36.3295	60.4375	72.0401	92.0978	36.3519	55.2716	DUSP4
ENSG00000144724	0.586554	0.0269786	0.205461	432.296	455.032	515.071	600.207	430.319	1106.08	369.75	461.348	PTPRG
ENSG00000172428	0.586441	0.0138894	0.141215	976.09	1714.95	513.457	1262.94	1119.98	978.765	919.183	1341.18	COPS9
ENSG00000171621	0.586237	0.161296	0.509984	8.80241	29.7257	16.9538	17.7145	21.1318	22.573	11.4249	18.0479	SPSB1
ENSG00000179091	0.583561	0.00226938	0.0439888	3216.79	5890.26	2224.98	3912.81	3101.57	3437.42	3203.12	4361.94	CYC1
ENSG00000280160	0.583503	0.0759621	0.357612	28.3633	68.5978	25.8343	41.6811	30.7371	27.9905	36.3519	43.9917	AC135050,7
ENSG00000058799	0.583429	0.000556259	0.0171079	173.114	330.413	220.399	267.801	169.054	239.274	178.643	276.358	YIPF1
ENSG00000119383	0.583054	0.00123457	0.0289995	2716.03	5038.51	2022.34	3651.26	2993.02	3403.11	2479.2	3202.37	PTPA
ENSG00000197568	0.582812	0.0230755	0.189278	44.0121	98.3235	61.3565	77.11	48.0267	55.981	45.6995	68.8075	HHLA3
ENSG00000169189	0.5823	3.59201e-05	0.0022234	863.615	1476	935.686	1349.42	862.56	1045.58	776.891	1281.4	NSMCE1
ENSG00000203709	0.581864	0.2158	0.580926	10.7585	27.4391	20.183	14.5884	5.76321	15.3496	17.6566	24.8158	MIR29B2CHG
ENSG00000140395	0.581766	2.55928e-05	0.00175417	942.836	1591.47	927.613	1570.33	1129.59	1210.82	929.569	1510.38	WDR61
ENSG00000013364	0.581244	0.0279593	0.209571	865.571	1712.66	1736.55	1765.19	793.401	1276.73	680.299	1346.82	MVP
ENSG00000266124	0.581088	0.235991	0.601284	10.7585	14.8629	13.7245	11.4623	9.60534	25.2818	7.27037	10.1519	MIR5587
ENSG00000133142	0.580973	0.000896583	0.0235475	1230.38	2261.44	1046.29	1590.13	1166.09	1283.05	1092.63	1651.38	TCEAL4
ENSG00000204388	0.580868	0.0133885	0.13738	1125.73	1171.88	737.085	1891.28	705.993	1043.78	1221.42	1561.14	HSPA1B
ENSG00000067992	0.580841	0.0328864	0.231855	66.5071	165.778	67.0077	79.194	71.0795	77.6511	85.1672	111.671	PDK3
ENSG00000162409	0.580417	0.12003	0.441965	12.7146	57.1648	34.7148	35.4289	24.9739	33.408	30.1201	28.1998	PRKAA2
ENSG00000100387	0.58024	0.00544077	0.0778495	2812.86	5006.5	1841.5	3727.33	2800.92	2716.89	2293.28	3124.54	RBX1
ENSG00000124593	0.580202	0.00172616	0.0364005	159.422	227.516	112.218	251.128	171.936	241.08	178.643	207.55	AL365205,1
ENSG00000170161	0.57963	0.168528	0.519408	18.5829	32.0123	12.1098	16.6724	24.0134	17.1555	12.4635	34.9677	AL512625,1
ENSG00000110651	0.57939	0.0798349	0.365871	43.034	42.302	28.2563	82.3201	50.9083	37.9226	31.1587	66.5515	CD81
ENSG00000005194	0.579253	0.000907252	0.0237068	2385.45	4272.5	1727.67	3113.58	2436.88	2725.92	2280.82	3081.67	CIAPIN1
ENSG00000139626	0.57895	0.000145559	0.00643159	2831.44	3939.8	3828.32	5378.94	2888.33	4660.87	3332.95	5263.21	ITGB7
ENSG00000204843	0.57846	2.1057e-05	0.00150955	3693.1	6304.14	3444.84	5341.43	3493.46	4269.91	3611.3	5354.57	DCTN1
ENSG00000274641	0.57816	0.299752	0.667905	12.7146	34.2989	20.9904	11.4623	2.8816	14.4467	14.5407	16.9199	HIST1H2BO
ENSG00000058866	0.57759	0.128151	0.453475	20.539	20.5793	18.5684	26.0507	10.5659	31.6022	16.618	20.3038	DGKG
ENSG00000138674	0.577538	0.00145169	0.0323261	2361.98	4622.35	3104.15	3412.64	2058.42	3088.89	2111.52	3259.89	SEC31A
ENSG00000169026	0.577453	0.18751	0.546847	58.6828	136.052	16.9538	46.8912	65.3163	41.5343	60.2402	75.5754	SLC49A3
ENSG00000260000	0.577297	0.220543	NA	6.84632	16.0062	8.88054	11.4623	11.5264	17.1555	10.3862	11.2799	AL133338,1
ENSG00000260714	0.577066	0.312038	NA	4.89023	14.8629	18.5684	11.4623	6.72374	13.5438	4.1545	12.4079	AC133552,1
ENSG00000168405	0.576478	0.318671	0.684342	14.6707	12.5763	1.61464	16.6724	22.0923	30.6993	17.6566	22.5598	CMAHP
ENSG00000213930	0.576064	0.000859659	0.0229198	167.246	308.69	267.224	302.188	190.186	300.672	203.57	325.989	GALT
ENSG00000166851	0.575529	0.0288281	0.213514	4193.86	8583.87	2256.46	4482.8	3852.7	3787.75	4053.75	4540.16	PLK1
ENSG00000100439	0.574119	0.000387179	0.0130462	308.084	539.636	400.432	459.534	265.107	469.518	309.51	444.429	ABHD4
ENSG00000172458	0.574083	0.232514	0.597583	5.86828	11.433	10.4952	25.0086	22.0923	19.8642	12.4635	19.1758	IL17D
ENSG00000166136	0.574061	9.65228e-05	0.0046767	1001.52	1451.99	805.707	1671.41	1088.29	1226.17	953.457	1379.53	NDUFB8
ENSG00000102935	0.574032	0.233866	0.59877	12.7146	30.869	15.3391	9.37824	8.64481	30.6993	21.8111	15.7919	ZNF423
ENSG00000158373	0.573906	0.0453563	0.275619	254.292	620.81	377.827	348.037	218.041	266.361	183.837	306.814	HIST1H2BD
ENSG00000185507	0.573378	0.0448945	0.275268	52.8145	110.9	88.8054	70.8578	45.1451	83.9716	42.5836	77.8314	IRF7
ENSG00000100462	0.573324	0.00476991	0.071452	1681.26	2874.25	1026.91	1892.32	1435.04	1697.49	1458.23	1870.21	PRMT5
ENSG00000221944	0.573186	0.00426561	0.0660089	153.553	332.699	210.711	276.137	207.475	210.38	147.485	253.798	TIGD1
ENSG00000163069	0.573012	0.000356282	0.0122699	303.194	664.255	371.368	469.954	373.648	492.091	393.639	520.004	SGCB
ENSG00000143194	0.572817	0.355148	NA	4.89023	25.1525	9.68786	8.33621	9.60534	11.738	8.30899	3.38397	MAEL
ENSG00000122034	0.571742	0.00557866	0.0787006	1604	2445.51	891.283	2126.78	1628.11	1714.64	1658.68	2305.61	GTF3A
ENSG00000143450	0.570919	0.119839	0.441646	43.034	73.171	54.8979	59.3955	22.0923	29.7964	25.9656	56.3996	OAZ3
ENSG00000197582	0.570668	0.0562976	0.309362	66.5071	121.189	35.5222	90.6563	104.698	86.6803	62.3175	100.391	GPX1P1
ENSG00000143499	0.569762	0.0180344	0.164333	171.158	314.407	104.145	178.187	162.33	179.681	142.292	188.375	SMYD2
ENSG00000132254	0.568785	0.00166155	0.0355335	416.648	875.765	538.484	685.654	443.767	513.761	432.068	644.083	ARFIP2
ENSG00000115685	0.568315	8.6571e-05	0.00437557	2012.82	3482.48	1716.37	3106.28	2266.86	2500.19	2100.1	2915.86	PPP1R7
ENSG00000205352	0.568306	0.0014636	0.0324369	2005.97	3069.75	1301.4	2817.64	2423.43	2796.34	2019.09	2805.31	PRR13
ENSG00000159840	0.567992	0.0369012	0.24714	1205.93	3094.9	1650.17	1559.91	1071.96	1197.27	1010.58	1472.03	ZYX
ENSG00000117410	0.567826	0.00869496	0.104303	2503.8	4657.79	1529.07	3348.03	2866.23	2714.18	2542.55	3274.56	ATP6V0B
ENSG00000275700	0.567816	0.00303862	0.0532732	1762.44	3432.18	1436.23	2031.95	1798.12	2035.18	1492.5	2120.62	AATF
ENSG00000165949	0.567443	0.241329	0.607803	8.80241	25.1525	9.68786	9.37824	10.5659	10.835	13.5021	18.0479	IFI27
ENSG00000004779	0.567424	0.0213944	0.180497	3229.51	5743.92	1564.59	3821.11	3523.24	3325.45	3222.85	4209.66	NDUFAB1
ENSG00000123064	0.567147	0.00126538	0.0292915	3333.18	5558.71	2297.64	4130.59	3166.88	3471.73	3043.17	4382.25	DDX54
ENSG00000125869	0.567043	0.0457127	0.277107	44.9901	38.8721	33.9075	69.8158	44.1846	64.1073	49.854	82.3434	LAMP5
ENSG00000104960	0.566636	0.00366294	0.060765	1132.58	2027.07	783.102	1479.68	1257.34	1200.88	1031.35	1519.4	PTOV1
ENSG00000128610	0.566551	0.165283	0.514463	19.5609	27.4391	15.3391	30.2188	17.2896	18.0584	9.34762	15.7919	FEZF1
ENSG00000160188	0.565211	0.137497	0.470753	15.6487	20.5793	22.605	27.0927	13.4475	20.7672	20.7725	39.4797	RSPH1
ENSG00000128708	0.565163	0.00527421	0.0762427	1113.02	2318.61	848.495	1572.42	1278.47	1333.61	1302.43	1495.72	HAT1
ENSG00000257497	0.564836	0.141493	0.477152	51.8364	69.7411	23.4123	41.6811	18.2502	43.3402	31.1587	29.3278	AC121761,1
ENSG00000175197	0.564783	0.0859593	0.380294	171.158	485.901	454.522	316.776	193.067	299.769	135.021	311.326	DDIT3
ENSG00000267655	0.564622	0.267232	NA	13.6926	18.2927	5.65125	7.29419	8.64481	17.1555	10.3862	13.5359	AC125437,1
ENSG00000130332	0.563914	0.0114062	0.123378	2094	3347.57	1137.52	3116.7	2625.14	2473.1	2074.13	2785.01	LSM7
ENSG00000130640	0.563678	3.93986e-05	0.00238616	1594.22	2669.6	1407.97	2098.64	1460.01	1871.75	1465.5	2122.88	TUBGCP2
ENSG00000267454	0.563501	0.222061	0.587272	9.78046	10.2897	15.3391	13.5463	14.408	31.6022	16.618	27.0718	ZNF582-AS1
ENSG00000112699	0.563333	0.000607984	0.0180551	373.614	499.621	292.25	553.316	355.398	383.741	297.047	512.108	GMDS
ENSG00000122694	0.562706	0.0728887	0.351936	28.3633	73.171	43.5954	45.8492	27.8555	50.5635	37.3905	33.8397	GLIPR2
ENSG00000130725	0.562666	0.0233136	0.19046	1393.72	2913.12	847.688	1671.41	1630.99	1383.27	1370.98	1776.59	UBE2M
ENSG00000140264	0.561434	0.00206612	0.0414138	7517.26	11774.8	5165.24	10813.1	8429.65	8011.61	6147.62	9628.53	SERF2
ENSG00000188739	0.560689	0.0334428	0.234133	41.0779	59.4514	37.9441	63.5636	31.6976	45.146	34.2746	46.2476	RBM34
ENSG00000110011	0.560238	0.000517951	0.0162813	311.997	578.508	483.586	576.241	376.529	508.344	368.712	612.499	DNAJC4
ENSG00000113391	0.559693	0.00124863	0.0291849	167.246	258.385	169.538	233.414	136.396	195.934	131.905	206.422	FAM172A
ENSG00000196104	0.559582	0.50498	0.806839	4.89023	48.0185	24.2197	11.4623	4.80267	5.41752	10.3862	1.12799	SPOCK3
ENSG00000126106	0.559199	0.0787131	0.364388	35.2097	68.5978	33.1002	48.9753	40.3424	27.9905	29.0815	58.6555	TMEM53
ENSG00000278341	0.559138	0.133926	0.463387	42.056	78.8875	15.3391	51.0593	54.7505	39.7285	47.7767	65.4235	AC138028,6
ENSG00000166401	0.559106	0.0728381	0.351936	46.9462	82.3174	87.9981	98.9925	44.1846	95.7095	42.5836	50.7596	SERPINB8
ENSG00000135378	0.558742	0.367418	NA	18.5829	25.1525	2.42197	11.4623	5.76321	11.738	12.4635	9.02393	PRRG4
ENSG00000100902	0.558575	0.00164321	0.0352321	1684.2	3296.12	1401.51	2223.69	1724.16	1956.63	1768.78	2213.12	PSMA6
ENSG00000136147	0.558433	0.00483335	0.0718661	135.948	200.077	134.823	176.103	103.738	169.749	92.4376	143.255	PHF11
ENSG00000138175	0.55722	0.0236669	0.191778	404.911	735.14	236.545	496.005	393.819	330.469	359.364	490.676	ARL3
ENSG00000261740	0.557001	0.0199467	0.174034	294.392	466.465	151.776	408.474	308.331	288.934	253.424	318.094	BOLA2-SMG1P6
ENSG00000178623	0.556792	0.163536	0.513445	15.6487	45.7319	61.3565	39.597	26.895	40.6314	28.0429	69.9355	GPR35
ENSG00000266472	0.555792	0.000584458	0.0175851	920.341	1376.53	632.133	1293.16	878.889	1038.36	834.015	1090.77	MRPS21
ENSG00000110200	0.555477	0.00376514	0.0616108	366.767	720.277	298.709	519.971	389.016	422.567	388.445	457.964	ANAPC15
ENSG00000198838	0.554889	0.0565569	0.310059	67.4852	77.7442	83.1541	82.3201	97.014	164.331	90.3603	171.455	RYR3
ENSG00000127990	0.554657	0.012284	0.129678	821.559	1823.56	967.172	1303.58	820.296	921.881	755.08	894.497	SGCE
ENSG00000064601	0.554283	5.70324e-07	0.000101438	2045.09	3346.43	2128.91	2945.81	2070.91	2755.71	1877.83	2883.15	CTSA
ENSG00000160783	0.554064	0.00136799	0.0309029	979.024	1818.99	801.671	1308.79	1109.42	1231.58	896.333	1200.18	PMF1
ENSG00000008018	0.553992	0.00126975	0.0293443	2690.6	4501.16	1944.84	3782.56	2920.02	2960.67	2499.97	3518.2	PSMB1
ENSG00000167272	0.55377	0.000829173	0.0223622	1110.08	1565.17	775.029	1618.27	1290	1367.02	984.616	1554.37	POP5
ENSG00000137288	0.553562	0.0116824	0.125305	702.237	1270.2	415.771	819.033	766.506	778.317	652.256	855.017	UQCC2
ENSG00000196569	0.553119	0.370781	0.726111	8.80241	26.2958	24.2197	5.21013	5.76321	17.1555	5.19312	16.9199	LAMA2
ENSG00000106628	0.552698	0.00116166	0.0279016	4003.14	6361.3	2787.68	5994.78	4210.98	4510.08	4137.88	5339.91	POLD2
ENSG00000126216	0.552625	5.95938e-06	0.000589961	787.327	1310.22	856.568	1187.91	731.927	1045.58	814.281	1138.14	TUBGCP3
ENSG00000100138	0.552311	0.00414267	0.0648203	2705.28	3894.07	1596.08	3695.03	3160.16	3309.2	2621.49	3885.93	SNU13
ENSG00000147684	0.552084	0.007934	0.0987984	3548.35	5516.41	1955.33	4599.51	3912.26	3930.41	3009.93	4171.31	NDUFB9
ENSG00000100225	0.551697	0.00262204	0.0486045	1999.13	3635.68	1629.18	2634.24	1854.79	2009.9	1761.51	2340.58	FBXO7
ENSG00000131966	0.551691	0.000952054	0.0242782	724.732	1267.92	797.634	1015.98	649.321	809.919	601.363	974.584	ACTR10
ENSG00000241468	0.551539	0.0288414	0.213514	2897.95	4688.66	1279.61	3435.56	3235.08	2900.18	2551.9	3579.12	ATP5MF
ENSG00000137133	0.551487	0.0146471	0.145344	340.36	716.847	532.025	649.183	433.201	455.072	274.197	497.444	HINT2
ENSG00000114790	0.55114	0.102361	0.412362	70.4193	115.473	40.3661	126.085	74.9217	153.496	140.214	80.0874	ARHGEF26
ENSG00000117322	0.550652	0.263326	0.63043	21.517	34.2989	22.605	16.6724	12.4869	19.8642	4.1545	19.1758	CR2
ENSG00000051128	0.550618	0.00271026	0.0493289	3991.41	6161.23	4164.97	6120.86	3418.54	3869.91	2857.26	4990.23	HOMER3
ENSG00000176927	0.550526	0.0678887	0.339967	32.2755	36.5855	25.8343	31.2608	21.1318	42.4372	23.8884	40.6077	EFCAB5
ENSG00000242247	0.550012	0.00593111	0.0816239	858.724	1384.53	1314.32	1583.88	752.098	1130.46	760.273	1300.57	ARFGAP3
ENSG00000188191	0.549959	0.0397749	0.257135	765.81	1105.57	274.489	758.595	675.256	771.997	634.599	803.13	PRKAR1B
ENSG00000214050	0.549701	0.0567592	0.310804	40.0999	74.3143	70.237	75.0259	36.5003	52.3694	36.3519	68.8075	FBXO16
ENSG00000119943	0.549575	0.221148	0.586328	17.6048	19.436	50.8613	37.513	21.1318	48.7577	13.5021	46.2476	PYROXD2
ENSG00000146731	0.549169	0.0167193	0.156616	6754.39	10428	3139.67	7800.61	6892.79	7496.94	6405.2	8208.39	CCT6A
ENSG00000258947	0.549124	0.198505	0.559833	21.517	18.2927	9.68786	26.0507	31.6976	36.1168	13.5021	30.4558	TUBB3
ENSG00000100612	0.548826	0.00334923	0.0569046	705.171	1121.57	873.522	1133.73	673.334	809.016	504.771	972.328	DHRS7
ENSG00000074590	0.548506	0.106954	0.419107	17.6048	66.3112	31.4856	39.597	33.6187	46.0489	46.7381	37.2237	NUAK1
ENSG00000248049	0.548504	0.00180332	0.0375942	85.09	147.485	97.6859	130.253	90.2902	122.797	95.5534	139.871	UBA6-AS1
ENSG00000164440	0.548338	0.413235	0.752511	16.6268	32.0123	24.2197	5.21013	6.72374	22.573	2.07725	13.5359	TXLNB
ENSG00000125356	0.54789	0.00793847	0.0987984	1015.21	1581.18	624.06	1505.73	1230.44	1110.59	890.101	1298.32	NDUFA1
ENSG00000266235	0.547449	0.207841	0.570721	14.6707	14.8629	8.07322	14.5884	12.4869	22.573	18.6952	25.9438	MIR3176
ENSG00000110955	0.546282	0.0040686	0.0641615	20462.7	31151.4	12631.4	29179.9	22769.5	23464.2	22009.5	29922.2	ATP5F1B
ENSG00000241837	0.546204	3.73852e-05	0.00229388	1656.81	2551.84	1483.86	2724.9	1892.25	2150.76	1596.37	2252.6	ATP5PO
ENSG00000118680	0.546117	0.000750292	0.0206713	1141.38	2193.99	1196.45	1745.39	1263.1	1425.71	1064.59	1449.47	MYL12B
ENSG00000034053	0.545739	0.221294	0.586328	17.6048	13.7196	13.7245	41.6811	16.3291	13.5438	16.618	24.8158	APBA2
ENSG00000228638	0.545516	0.104702	0.415584	15.6487	33.1556	33.1002	32.3028	18.2502	37.0197	29.0815	38.3517	FCF1P2
ENSG00000111229	0.545476	1.87072e-05	0.0013762	2818.73	4390.26	2359.8	4263.97	3115.97	3685.72	2965.27	4092.35	ARPC3
ENSG00000146066	0.545018	0.00258639	0.0480706	1660.72	2932.56	1306.25	2233.06	1774.11	1735.41	1399.03	2058.58	HIGD2A
ENSG00000196419	0.544665	0.00512145	0.0745715	10212.8	16586.9	6094.47	13413	10521.7	11529.4	10773.7	13319.3	XRCC6
ENSG00000231154	0.544504	0.133773	0.463387	14.6707	32.0123	30.6782	27.0927	25.9344	27.9905	14.5407	39.4797	MORF4L2-AS1
ENSG00000090238	0.544423	0.288991	0.655043	209.302	593.371	474.705	325.112	184.423	220.312	119.442	303.43	YPEL3
ENSG00000143321	0.544094	0.014862	0.146647	11654.4	18949	5870.04	14187.2	12166.1	12704.1	11203.6	13786.3	HDGF
ENSG00000134297	0.543964	0.0115129	0.124055	62.5949	104.04	69.4297	90.6563	48.9872	88.4862	68.5492	81.2154	PLEKHA8P1
ENSG00000111678	0.543527	0.00157427	0.0342416	1635.29	1943.6	1774.49	2520.66	1815.41	2457.75	1125.87	2336.07	C12orf57
ENSG00000109107	0.543092	0.0346855	0.238952	2128.23	2601	1119.76	2058	1103.65	1532.26	970.075	1563.4	ALDOC
ENSG00000197157	0.542804	0.000139409	0.00621853	10080.7	15968.4	10760	15745	9650.49	11092.4	9340.35	15224.5	SND1
ENSG00000265590	0.542079	0.323197	0.687171	5.86828	24.0092	5.65125	18.7565	16.3291	7.22336	16.618	14.6639	AP000275,2
ENSG00000231776	0.541978	0.34415	0.70593	6.84632	21.7226	30.6782	23.9666	6.72374	14.4467	6.23175	14.6639	LINC01611
ENSG00000145832	0.540668	0.105965	0.417647	35.2097	44.5886	33.1002	51.0593	21.1318	24.3788	31.1587	56.3996	SLC25A48
ENSG00000132963	0.540267	0.00316399	0.054482	1970.76	3352.15	1332.89	2695.72	2149.68	2239.24	1939.11	2462.4	POMP
ENSG00000171311	0.540084	5.44448e-05	0.00301889	1317.43	2080.8	1273.95	2059.04	1457.13	1651.44	1145.6	1763.05	EXOSC1
ENSG00000147168	0.539874	0.00011753	0.00546385	5781.23	7245.07	4118.15	7783.94	5066.82	6487.48	4414.15	6658.53	IL2RG
ENSG00000132196	0.539594	0.00082129	0.0221922	620.081	1117	636.977	1046.19	709.835	793.667	590.977	762.522	HSD17B7
ENSG00000261659	0.539588	0.268334	0.636348	12.7146	29.7257	8.07322	9.37824	17.2896	14.4467	19.7339	30.4558	Z92544,2
ENSG00000254999	0.539537	0.000911085	0.0237068	4248.63	6746.59	3191.34	5413.33	4048.65	4622.95	3340.22	4771.4	BRK1
ENSG00000268189	0.539268	0.213491	0.577967	8.80241	16.0062	16.1464	21.8826	13.4475	20.7672	10.3862	12.4079	AC005785,1
ENSG00000116691	0.539256	0.00263242	0.0486686	891	1429.12	582.886	1034.73	908.665	1026.62	788.316	1116.71	MIIP
ENSG00000143819	0.538583	0.000238736	0.00913087	154.531	244.666	159.85	234.456	156.567	209.477	150.601	215.446	EPHX1
ENSG00000101158	0.537983	0.00162215	0.0349583	4495.1	7538.9	3247.05	5498.77	4040.01	4882.09	4065.18	5089.5	NELFCD
ENSG00000198612	0.537762	0.000166996	0.00721988	992.717	1767.54	913.888	1346.3	1041.22	1217.14	1013.7	1421.27	COPS8
ENSG00000065057	0.536932	0.00381	0.0619213	1205.93	1943.6	849.303	1961.09	1570.47	1615.32	1375.14	1733.72	NTHL1
ENSG00000111328	0.536341	0.0845271	0.377164	450.879	851.756	176.803	443.903	552.307	462.295	498.54	675.667	CDK2AP1
ENSG00000154099	0.535973	0.14223	0.47799	27.3853	45.7319	35.5222	50.0173	14.408	23.4759	29.0815	36.0957	DNAAF1
ENSG00000214253	0.535785	6.63818e-05	0.00354651	1403.5	1992.77	1252.96	2230.98	1487.87	1646.02	1245.31	1944.66	FIS1
ENSG00000175792	0.535654	0.00895938	0.105691	4425.66	6961.53	2427.62	5450.84	4683.56	4964.25	4198.12	5431.28	RUVBL1
ENSG00000156298	0.53549	0.0581149	0.314672	46.9462	57.1648	74.2736	90.6563	46.1056	79.457	35.3132	67.6795	TSPAN7
ENSG00000185515	0.535375	0.00152096	0.0333921	718.864	1130.72	486.815	935.74	695.427	919.172	745.732	848.249	BRCC3
ENSG00000166557	0.53508	0.000400887	0.0134758	1761.46	2773.64	1609.8	2810.35	1936.44	1925.93	1597.4	2497.37	TMED3
ENSG00000273372	0.534879	0.275467	NA	5.86828	16.0062	12.9171	14.5884	5.76321	14.4467	16.618	14.6639	SFTPD-AS1
ENSG00000133134	0.534878	0.290279	0.656585	331.558	719.134	822.661	662.729	267.029	421.664	174.489	509.852	BEX2
ENSG00000114631	0.534584	0.175842	0.529865	13.6926	29.7257	14.5318	23.9666	20.1712	18.9613	12.4635	15.7919	PODXL2
ENSG00000187323	0.534536	0.0562963	0.309362	43.034	69.7411	56.5125	93.7824	49.9478	42.4372	47.7767	81.2154	DCC
ENSG00000108639	0.534306	4.21429e-05	0.00250911	7276.66	11790.8	6791.19	11540.4	7870.62	8668.03	7344.11	10410.2	SYNGR2
ENSG00000180104	0.533604	0.00223801	0.0436754	814.712	1702.37	1114.1	1185.83	841.428	1091.63	879.715	1307.34	EXOC3
ENSG00000133872	0.533076	0.00187398	0.0387338	2946.85	5894.84	3723.37	4704.75	3188.97	3538.54	2862.45	4273.96	SARAF
ENSG00000120306	0.533001	0.00840584	0.102172	353.075	681.405	337.461	522.055	360.2	373.809	306.394	388.029	CYSTM1
ENSG00000189238	0.532965	0.323982	0.688003	23.4731	46.8752	44.4027	36.4709	11.5264	27.0876	6.23175	14.6639	LINC00943
ENSG00000120675	0.532953	0.0163705	0.155106	292.436	497.334	185.684	298.02	286.239	290.74	276.274	419.613	DNAJC15
ENSG00000262766	0.532632	0.322029	0.686333	16.6268	28.5824	10.4952	5.21013	9.60534	24.3788	11.4249	11.2799	AC135050,5
ENSG00000166226	0.532492	0.00125663	0.0291849	3896.54	6385.31	2728.75	4725.59	3954.52	4570.58	3666.34	4923.68	CCT2
ENSG00000133983	0.53219	0.00337208	0.0570169	797.108	1398.25	587.73	1146.23	934.6	920.075	815.32	1068.21	COX16
ENSG00000174851	0.531873	0.0010237	0.0255035	1199.08	2088.8	1119.76	1726.64	1290	1282.15	1061.47	1657.02	YIF1A
ENSG00000144040	0.531852	0.0015585	0.0339512	239.621	415.017	231.701	343.869	317.937	396.382	318.858	445.557	SFXN5
ENSG00000130813	0.531755	0.00584221	0.08097	160.4	333.843	159.85	229.246	188.265	230.245	176.566	197.398	C19orf66
ENSG00000173660	0.531501	0.00880472	0.104932	5368.49	7708.11	3117.88	7818.33	6336.64	5933.09	5188.97	7465.05	UQCRH
ENSG00000157593	0.530497	0.000372104	0.0127523	1829.92	3308.7	1784.99	2830.14	1953.73	2123.67	1944.3	2591	SLC35B2
ENSG00000163947	0.53045	0.0164858	0.155606	249.402	282.394	258.343	249.044	149.843	364.78	159.948	285.382	ARHGEF3
ENSG00000196262	0.530151	0.00284384	0.0507735	22927.4	31205.1	14417.2	33211.5	25887.4	27522.8	22658.6	32091.3	PPIA
ENSG00000100075	0.530087	0.00196879	0.0399049	1587.37	2558.7	1174.65	2348.73	1844.23	1781.46	1605.71	2280.8	SLC25A1
ENSG00000125304	0.529836	0.000441284	0.0146238	1457.29	2392.92	1577.51	2436.26	1463.85	1730.9	1776.05	2500.76	TM9SF2
ENSG00000132591	0.52937	0.00232855	0.0446974	1525.75	2594.14	1108.45	1799.58	1448.49	1657.76	1382.41	1836.37	ERAL1
ENSG00000168259	0.52918	0.000707257	0.0198753	1737.99	3156.64	1579.93	2386.24	1835.58	2055.95	1621.29	2179.28	DNAJC7
ENSG00000141665	0.528649	0.245729	0.611967	12.7146	33.1556	29.0636	33.3449	15.3685	15.3496	10.3862	16.9199	FBXO15
ENSG00000130724	0.528637	0.00382165	0.0619354	1151.16	2037.35	1038.22	1726.64	1201.63	1189.15	961.766	1327.65	CHMP2A
ENSG00000116514	0.528592	0.000188918	0.00769415	297.326	375.001	230.087	391.802	251.66	391.867	298.085	392.541	RNF19B
ENSG00000147642	0.52847	0.334742	NA	3.91218	11.433	14.5318	10.4203	6.72374	20.7672	11.4249	10.1519	SYBU
ENSG00000217442	0.5281	0.389397	0.736662	12.7146	28.5824	34.7148	33.3449	8.64481	6.32044	5.19312	21.4318	SYCE3
ENSG00000153774	0.527929	0.00222109	0.043466	945.771	1802.98	817.01	1202.5	1035.46	1108.79	991.886	1351.33	CFDP1
ENSG00000124299	0.527603	0.000804481	0.0217799	986.848	1359.38	776.644	1570.33	1036.42	1088.02	1006.43	1468.64	PEPD
ENSG00000125991	0.527501	1.54575e-05	0.0011804	3451.52	5348.34	3607.11	5497.73	3785.47	4321.37	3175.07	5043.25	ERGIC3
ENSG00000103044	0.52715	0.151091	0.49303	11.7366	32.0123	32.2929	29.1767	23.0528	27.0876	23.8884	43.9917	HAS3
ENSG00000189283	0.526988	0.0145434	0.145031	128.124	158.918	171.96	221.952	127.751	167.04	95.5534	208.678	FHIT
ENSG00000032389	0.526816	0.000111523	0.00527612	736.469	1126.15	673.306	1054.53	712.716	850.551	619.02	920.441	EIPR1
ENSG00000277322	0.526438	0.384707	0.734445	16.6268	35.4422	51.6686	50.0173	10.5659	27.9905	6.23175	10.1519	GOLGA6L6
ENSG00000170502	0.526372	0.0144216	0.144433	376.548	717.99	325.351	475.164	433.201	391.867	278.351	452.324	NUDT9
ENSG00000198937	0.526132	0.00976193	0.11195	1242.12	2087.66	887.247	1633.9	1185.3	1097.05	979.423	1366	CCDC167
ENSG00000209042	0.526055	0.352111	NA	10.7585	21.7226	7.2659	5.21013	11.5264	8.12628	6.23175	16.9199	SNORD12C
ENSG00000109654	0.5256	0.384104	NA	8.80241	24.0092	4.03661	5.21013	16.3291	9.0292	8.30899	15.7919	TRIM2
ENSG00000067113	0.525378	0.0335521	0.23444	114.431	302.974	181.647	196.943	123.909	166.137	149.562	155.663	PLPP1
ENSG00000257433	0.525296	0.120063	0.44197	19.5609	83.4607	51.6686	54.1854	41.303	49.6606	46.7381	42.8637	AC004241,1
ENSG00000184640	0.524642	1.61004e-05	0.00122285	5183.64	8515.27	5983.87	7850.63	5205.13	7166.48	4812.99	6948.43	SEPT9
ENSG00000090487	0.524411	9.32394e-05	0.00458079	1264.61	1961.9	1056.78	1871.48	1354.35	1525.03	1279.59	1768.69	SPG21
ENSG00000184226	0.524336	0.0275056	0.207563	91.9363	117.76	79.9249	86.4882	68.1979	155.302	75.8196	93.6233	PCDH9
ENSG00000143653	0.524293	0.00137161	0.030935	219.082	324.696	167.116	253.212	186.344	293.449	224.343	272.974	SCCPDH
ENSG00000070081	0.523755	7.57357e-05	0.00386968	1706.69	2366.62	1580.74	2914.55	2071.87	2568.81	1765.66	2391.34	NUCB2
ENSG00000067560	0.523626	0.000448456	0.014757	7212.11	11853.7	6133.22	9077.09	6869.74	8029.67	5987.67	8709.22	RHOA
ENSG00000116957	0.523036	0.000265352	0.00988308	325.689	579.651	322.929	485.584	395.74	468.615	393.639	532.412	NA
ENSG00000140612	0.522516	0.00269222	0.0491278	3007.49	6153.22	3531.23	4777.69	3448.32	3584.59	2976.7	4109.27	SEC11A
ENSG00000242612	0.521599	0.000675298	0.0193251	280.699	490.474	260.765	411.601	292.963	343.11	298.085	381.261	DECR2
ENSG00000175550	0.520897	0.00308613	0.0536617	2192.78	3776.31	1702.64	3522.05	2841.26	2752.1	2424.15	3092.95	DRAP1
ENSG00000171462	0.520829	0.183416	0.541722	14.6707	18.2927	10.4952	23.9666	16.3291	18.0584	19.7339	27.0718	DLK2
ENSG00000203772	0.520693	0.0468623	0.281274	56.7267	126.906	63.7784	82.3201	59.5531	95.7095	72.7037	57.5275	SPRN
ENSG00000178381	0.520311	0.00241255	0.0459465	263.094	334.986	166.308	332.407	218.041	305.187	246.154	306.814	ZFAND2A
ENSG00000135624	0.519817	0.0117766	0.126196	8196.03	13424.6	4682.47	9631.45	8789.85	8993.08	7409.55	9640.94	CCT7
ENSG00000106330	0.519202	0.0087124	0.104303	188.763	408.157	239.775	354.289	252.621	231.147	249.27	341.781	MOSPD3
ENSG00000254102	0.519169	0.420624	0.756003	3.91218	27.4391	8.07322	10.4203	12.4869	4.5146	23.8884	27.0718	AC090136,3
ENSG00000079462	0.518551	0.018678	0.168126	438.165	769.439	282.563	649.183	585.926	560.713	561.896	695.971	PAFAH1B3
ENSG00000095139	0.518377	0.000861266	0.0229198	2873.5	5176.85	3131.6	3944.07	2552.14	3283.02	2920.61	4039.34	ARCN1
ENSG00000128340	0.518377	0.00137442	0.0309488	3128.77	5351.77	3032.3	4521.35	3023.76	3149.38	2838.56	4201.77	RAC2
ENSG00000197324	0.518253	0.0102118	0.115065	776.569	1548.02	1190.8	1415.07	769.388	942.648	796.625	1158.45	LRP10
ENSG00000138363	0.518008	0.00180631	0.0376007	5802.75	9539.67	4176.28	7118.08	5753.6	6310.51	5415.39	7315.02	ATIC
ENSG00000103363	0.517458	0.00453538	0.068963	4961.63	7775.56	3314.86	6854.45	5371.31	5245.96	4320.68	5844.12	ELOB
ENSG00000182768	0.517329	0.00454783	0.068963	697.347	1118.14	462.595	831.537	705.993	766.579	692.762	945.257	NGRN
ENSG00000132305	0.517169	0.000557641	0.0171079	2806.99	4086.14	1993.28	3549.14	2627.06	3004.01	2530.09	3610.7	IMMT
ENSG00000183172	0.517082	0.0023877	0.0456457	742.337	1215.32	817.01	1112.88	774.191	827.978	560.857	989.248	SMDT1
ENSG00000077327	0.517004	0.0542836	0.304439	73.3535	66.3112	46.8247	115.665	79.7243	119.185	66.472	77.8314	SPAG6
ENSG00000135940	0.51697	0.0179351	0.163853	995.651	1733.24	649.894	1393.19	1358.2	1101.56	981.5	1474.28	COX5B
ENSG00000215398	0.516943	0.194365	0.555045	14.6707	59.4514	41.1734	37.513	36.5003	32.5051	17.6566	29.3278	CR383658,1
ENSG00000162441	0.51677	0.00205148	0.0412379	490.979	855.186	484.393	611.67	414.951	567.034	431.029	574.147	LZIC
ENSG00000014641	0.516592	0.000420464	0.0140331	5460.43	7814.43	3996.24	7624.51	6038.88	6789.05	5488.09	7788.78	MDH1
ENSG00000167085	0.516369	0.0255991	0.199719	5594.42	8299.19	2716.64	7595.33	6454.79	6408.93	6000.13	7397.37	PHB
ENSG00000114956	0.516201	0.00844422	0.102284	1640.18	2862.82	1190.8	2269.53	1801.96	1713.74	1409.41	1795.76	DGUOK
ENSG00000259868	0.516089	0.286233	0.652689	7.82437	19.436	13.7245	19.7985	12.4869	16.2526	9.34762	6.76795	AL163952,1
ENSG00000168477	0.515732	0.263843	0.631022	32.2755	84.604	121.906	72.9419	22.0923	61.3986	25.9656	72.1914	TNXB
ENSG00000279140	0.515279	0.110295	0.424125	20.539	75.4576	43.5954	60.4375	48.0267	42.4372	43.6222	45.1196	AL590326,1
ENSG00000213614	0.515219	0.000548928	0.0169516	1656.81	2514.11	2021.53	2681.13	1538.78	2053.24	1440.57	2270.65	HEXA
ENSG00000140545	0.515076	0.0370218	0.247542	248.424	605.947	517.493	501.215	284.318	399.091	276.274	392.541	MFGE8
ENSG00000166794	0.514957	0.000556803	0.0171079	8626.37	13280.5	7087.48	12440.8	9364.25	9300.07	7893.54	12094.3	PPIB
ENSG00000105568	0.514678	0.000160989	0.0069876	3257.87	5484.39	2860.34	4350.46	3341.7	3880.75	3331.91	4560.47	PPP2R1A
ENSG00000188672	0.514397	0.394534	0.739442	25.4292	36.5855	47.632	33.3449	9.60534	20.7672	2.07725	31.5838	RHCE
ENSG00000116793	0.514378	0.0143632	0.144155	119.322	210.367	99.3006	218.826	173.857	169.749	151.639	177.095	PHTF1
ENSG00000116455	0.514036	0.0439817	0.27267	851.878	1231.33	339.075	875.302	771.309	824.366	786.239	992.632	WDR77
ENSG00000248487	0.513987	0.00580552	0.0809259	168.224	245.809	126.75	224.036	216.12	260.041	164.103	232.366	ABHD14A
ENSG00000184678	0.513785	0.079164	0.365152	413.713	1147.87	1023.68	1070.16	515.807	557.102	502.694	734.322	HIST2H2BE
ENSG00000085276	0.51338	0.0200333	0.174399	93.8924	130.336	81.5395	130.253	97.014	155.302	79.9741	85.7273	MECOM
ENSG00000168894	0.513102	0.00172865	0.0364005	955.551	1532.02	733.048	1232.72	938.442	998.629	820.513	1157.32	RNF181
ENSG00000135506	0.513084	0.00228968	0.0441928	4054	6752.31	5778.81	7056.6	4037.13	5090.66	3920.81	6493.85	OS9
ENSG00000203896	0.513075	0.00113051	0.0273824	1088.57	1757.25	936.493	1649.53	1098.85	1163.86	1005.39	1323.13	LIME1
ENSG00000164330	0.512704	0.309895	NA	13.6926	12.5763	12.1098	11.4623	12.4869	16.2526	3.11587	19.1758	EBF1
ENSG00000030582	0.512461	0.000738824	0.0203953	2345.35	3230.96	3016.15	4169.15	2452.24	3082.57	2206.04	3813.74	GRN
ENSG00000147687	0.512369	0.000116786	0.00546385	1024.01	1628.05	1115.72	1543.24	972.061	1223.46	940.994	1389.69	TATDN1
ENSG00000139174	0.512085	0.0535842	0.302741	75.3095	138.339	159.042	130.253	68.1979	145.37	91.3989	150.023	PRICKLE1
ENSG00000173915	0.51196	0.0295336	0.217038	2842.2	4793.84	1495.97	3681.48	3453.12	3020.27	2954.89	3827.27	ATP5MD
ENSG00000143198	0.511834	2.31587e-05	0.00161256	797.108	1056.41	777.451	1178.53	757.862	972.445	667.835	1072.72	MGST3
ENSG00000211679	0.511646	0.171843	0.523879	21.517	26.2958	12.9171	39.597	31.6976	22.573	23.8884	39.4797	IGLC3
ENSG00000279179	0.511563	0.261937	NA	5.86828	16.0062	12.9171	13.5463	12.4869	14.4467	10.3862	15.7919	AL662907,2
ENSG00000102901	0.511476	0.000703672	0.019854	1401.54	2551.84	1374.87	2129.9	1577.2	1655.96	1593.25	2140.93	CENPT
ENSG00000084072	0.511095	0.00161798	0.034922	1129.64	1918.45	944.567	1748.52	1475.38	1507.88	1330.48	1778.84	PPIE
ENSG00000184752	0.510872	0.0138569	0.140987	1876.87	2976	1059.21	2155.95	1869.2	1893.42	1590.13	2086.78	NDUFA12
ENSG00000233954	0.510782	0.0802702	0.367148	37.1657	83.4607	33.1002	62.5216	52.8294	41.5343	51.9312	62.0395	UQCRHL
ENSG00000132383	0.510773	0.00103187	0.0256616	3271.56	5526.7	3025.84	4297.32	3016.08	3903.32	2787.67	3515.95	RPA1
ENSG00000258388	0.510252	0.178944	0.53484	11.7366	22.8659	16.9538	17.7145	17.2896	21.6701	19.7339	31.5838	PPT2-EGFL8
ENSG00000250896	0.510157	0.317355	NA	6.84632	16.0062	8.88054	9.37824	14.408	16.2526	6.23175	10.1519	RNPS1P1
ENSG00000182220	0.510091	0.000287747	0.0104474	675.83	962.656	705.599	1087.88	641.637	788.249	587.861	882.089	ATP6AP2
ENSG00000174720	0.509746	5.45725e-05	0.00301889	1221.58	1988.19	1236.82	1629.73	1304.41	1658.66	1066.67	1601.75	LARP7
ENSG00000175040	0.509638	0.0788474	0.364388	236.687	273.248	108.181	300.104	360.2	392.77	234.729	369.981	CHST2
ENSG00000266412	0.509461	0.00463955	0.0698717	2493.04	4583.48	3335.05	3494.96	2205.39	3141.26	2192.54	3341.11	NCOA4
ENSG00000163466	0.509286	0.000195626	0.00781449	8043.45	12226.4	6269.66	11536.3	8578.53	10118.1	8499.06	10797.1	ARPC2
ENSG00000149179	0.508996	0.032918	0.231962	248.424	517.913	235.738	340.743	267.029	223.021	209.802	287.638	C11orf49
ENSG00000049769	0.508845	0.00308011	0.0536612	127.146	217.226	131.593	165.682	145.041	176.972	113.21	177.095	PPP1R3F
ENSG00000060971	0.508456	0.000410814	0.0137765	648.445	994.668	622.445	1094.13	843.349	898.405	643.947	936.233	ACAA1
ENSG00000114902	0.50831	0.00185302	0.038516	3569.87	4870.44	2585.04	5298.71	3482.9	3576.47	3018.24	4255.91	SPCS1
ENSG00000261096	0.508139	0.332189	NA	17.6048	24.0092	6.45857	8.33621	10.5659	12.6409	7.27037	14.6639	AC073476,3
ENSG00000198618	0.507999	0.0138416	0.140987	1560.96	2091.09	914.696	2273.7	1891.29	1752.57	1561.05	2311.25	PPIAP22
ENSG00000213976	0.507692	0.275387	0.642981	13.6926	8.00308	11.3025	20.8405	7.68427	20.7672	14.5407	16.9199	AC010615,1
ENSG00000120697	0.507568	0.000931234	0.0240529	589.762	932.93	486.815	859.672	636.834	656.423	569.166	796.362	ALG5
ENSG00000100865	0.507309	0.00278312	0.0502643	729.622	1214.18	559.474	1007.64	767.467	809.919	805.972	1036.62	CINP
ENSG00000112514	0.507206	0.00256387	0.0477784	3380.13	5179.13	2424.39	4715.17	3781.62	3644.18	3125.22	4527.76	CUTA
ENSG00000084754	0.507055	0.000253288	0.00959285	4192.88	7385.7	4496.78	6146.92	4384.84	5031.97	4018.44	5730.19	HADHA
ENSG00000164258	0.507054	0.00988461	0.112643	565.311	935.217	414.963	657.519	547.505	513.761	511.003	791.85	NDUFS4
ENSG00000196154	0.506898	0.277754	0.644934	17.6048	74.3143	13.7245	34.3869	48.0267	21.6701	42.5836	42.8637	S100A4
ENSG00000146776	0.506875	0.277109	0.644328	12.7146	21.7226	12.1098	16.6724	6.72374	11.738	11.4249	11.2799	ATXN7L1
ENSG00000134308	0.506109	0.00891663	0.105608	7687.44	13144.5	4988.44	9598.11	7607.43	8094.68	7810.45	9061.15	YWHAQ
ENSG00000096872	0.505996	0.0555356	0.307217	38.1438	73.171	48.4393	69.8158	36.5003	46.9518	45.6995	50.7596	IFT74
ENSG00000198668	0.505866	0.0161781	0.154219	3984.56	5958.86	2160.39	5393.53	4516.43	5052.74	4366.38	4931.58	CALM1
ENSG00000236991	0.505801	0.360918	0.718411	17.6048	16.0062	4.84393	15.6304	3.84214	18.9613	18.6952	12.4079	EDRF1-AS1
ENSG00000167645	0.505122	0.00534609	0.0770439	1017.17	1445.13	703.177	1526.57	1149.76	1051.9	938.916	1381.79	YIF1B
ENSG00000116117	0.505089	0.18305	0.541403	22.4951	36.5855	16.1464	26.0507	21.1318	17.1555	13.5021	24.8158	PARD3B
ENSG00000255966	0.50494	0.417926	NA	5.86828	16.0062	19.3757	11.4623	1.92107	9.93212	7.27037	12.4079	AC006064,3
ENSG00000278677	0.504834	0.0508213	0.295515	52.8145	148.629	92.0347	108.371	70.119	84.8745	96.5921	101.519	HIST1H2AM
ENSG00000153531	0.504634	0.273009	0.640301	8.80241	17.1495	22.605	31.2608	10.5659	12.6409	15.5794	21.4318	ADPRHL1
ENSG00000178826	0.504458	0.384917	NA	6.84632	13.7196	20.183	7.29419	5.76321	18.9613	5.19312	14.6639	TMEM139
ENSG00000100983	0.50444	0.000196666	0.00781449	1308.63	1956.18	1024.49	1777.7	1278.47	1524.13	1293.09	1698.75	GSS
ENSG00000159348	0.504235	0.000159584	0.00698542	1404.47	2049.93	1370.03	2191.38	1453.29	1571.08	1315.94	2052.94	CYB5R1
ENSG00000158258	0.503379	0.461166	NA	0.978046	6.85978	4.03661	11.4623	18.2502	17.1555	12.4635	14.6639	CLSTN2
ENSG00000051523	0.50302	0.00158444	0.0343057	4624.2	7065.57	3867.07	7876.68	5984.13	6110.06	4755.86	6200.57	CYBA
ENSG00000163704	0.501789	0.124875	0.449211	21.517	34.2989	29.0636	28.1347	21.1318	28.8934	16.618	34.9677	PRRT3
ENSG00000117592	0.501533	0.00462728	0.0698084	3592.36	5960.01	2756.2	5571.72	4600.96	4685.25	4542.94	5714.4	PRDX6
ENSG00000183726	0.50144	0.00612906	0.083531	1497.39	2898.26	1380.52	2084.05	1597.37	1603.59	1454.07	1809.3	TMEM50A
ENSG00000182154	0.500945	0.0292158	0.215378	1046.51	1826.99	598.225	1368.18	1302.48	1138.58	1008.5	1263.35	MRPL41
ENSG00000164405	0.500051	0.0528463	0.300975	1609.86	2303.74	720.938	2276.83	2021.92	1618.03	1594.29	2210.86	UQCRQ
ENSG00000109971	0.499782	0.0638007	0.330573	29542.9	30552.3	9507.83	28238.9	24213.1	33544.4	26503.6	34593.2	HSPA8
ENSG00000124635	0.499707	0.0767425	0.359609	275.809	620.81	200.216	390.76	323.7	210.38	307.433	344.037	HIST1H2BJ
ENSG00000163568	0.499607	0.0813975	0.369418	49.8803	58.3081	69.4297	82.3201	44.1846	67.719	29.0815	65.4235	AIM2
ENSG00000188573	0.499395	0.338795	0.700989	8.80241	24.0092	11.3025	9.37824	21.1318	18.9613	5.19312	13.5359	FBLL1
ENSG00000279253	0.499156	0.201168	0.562179	14.6707	52.5917	41.1734	23.9666	19.2107	34.311	28.0429	36.0957	AL121753,2
ENSG00000164733	0.498976	0.00555057	0.0785408	1927.73	2966.86	2254.04	2203.89	1566.63	2161.59	1437.46	2826.75	CTSB
ENSG00000164096	0.49866	0.0287821	0.213369	2165.39	3685.99	1765.61	2596.73	1708.79	1717.35	1440.57	2005.57	C4orf3
ENSG00000126698	0.498597	0.00205518	0.0412533	3472.06	5637.6	2532.57	4418.19	3335.94	3956.6	3430.58	4030.31	DNAJC8
ENSG00000110172	0.498377	0.0209523	0.178647	1124.75	1543.45	552.208	1189.99	1116.14	1427.52	1070.82	1294.93	CHORDC1
ENSG00000112305	0.497607	0.00868991	0.104303	320.799	625.383	355.222	398.054	349.634	396.382	269.004	410.589	SMAP1
ENSG00000204463	0.49735	0.000934099	0.0240695	5824.26	10320.5	5635.91	7681.82	5578.78	6552.49	6210.97	8267.05	BAG6
ENSG00000256591	0.497348	0.271331	0.639033	11.7366	22.8659	14.5318	14.5884	11.5264	14.4467	7.27037	12.4079	AP003108,2
ENSG00000073712	0.497074	0.0811751	0.369003	40.0999	122.333	75.8882	65.6477	63.3953	68.6219	71.6651	99.2632	FERMT2
ENSG00000160211	0.496954	0.0019293	0.039402	935.99	1545.74	749.195	1426.53	1106.54	1207.2	1116.52	1334.41	G6PD
ENSG00000166562	0.496892	0.00120361	0.0285138	4425.66	6738.59	4279.61	7149.35	4808.43	4802.63	3780.59	5716.66	SEC11C
ENSG00000160746	0.496708	0.00437872	0.0672409	171.158	262.958	201.83	289.683	183.462	231.147	146.446	209.806	ANO10
ENSG00000105379	0.496415	0.000600837	0.0179243	1423.06	2364.34	1479.01	2396.66	1774.11	1738.12	1462.38	2162.36	ETFB
ENSG00000109919	0.496138	0.0240746	0.19363	2092.04	3302.98	1093.92	2371.65	1984.46	2027.96	1976.5	2376.68	MTCH2
ENSG00000145912	0.495809	0.0248796	0.196229	4058.89	6214.96	2126.49	5315.38	4515.47	4149.82	3761.9	4712.75	NHP2
ENSG00000187210	0.495669	0.195564	0.556613	25.4292	24.0092	13.7245	32.3028	24.0134	34.311	14.5407	18.0479	GCNT1
ENSG00000184924	0.495429	0.0195528	0.172249	435.23	675.688	280.948	480.374	352.516	387.353	314.703	407.205	PTRHD1
ENSG00000163902	0.494654	0.000344175	0.0119703	9276.77	14196.3	8125.69	13482.8	9139.48	9908.64	8598.77	11926.3	RPN1
ENSG00000110696	0.494517	0.00634952	0.0850497	4150.83	7253.07	3046.83	5176.79	4132.22	4562.45	3964.43	4554.83	C11orf58
ENSG00000158560	0.494476	0.0528858	0.300975	37.1657	42.302	34.7148	50.0173	37.4608	56.884	39.4677	59.7835	DYNC1I1
ENSG00000101161	0.494232	0.00364112	0.060546	3495.54	6567.1	3299.52	4267.1	3382.04	3868.11	3412.92	4442.03	PRPF6
ENSG00000096384	0.49416	0.0207344	0.177429	57197.1	92557.9	31598.6	63197.9	55232.6	57381.5	57188.7	70276.1	HSP90AB1
ENSG00000172757	0.494033	0.0131039	0.135882	13808.1	20744	7736.56	16939.2	14179.4	14523.5	12412.6	15586.6	CFL1
ENSG00000235453	0.493991	0.0916125	0.39277	75.3095	122.333	83.1541	97.9505	61.4742	64.1073	37.3905	80.0874	SMIM27
ENSG00000151575	0.49397	0.107599	0.419733	58.6828	66.3112	46.8247	44.8071	28.816	77.6511	34.2746	48.5036	TEX9
ENSG00000261408	0.493878	0.154369	0.498438	33.2536	60.5947	29.8709	25.0086	33.6187	41.5343	18.6952	36.0957	TEN1-CDK3
ENSG00000107954	0.493701	0.222814	0.588018	38.1438	19.436	14.5318	42.7231	38.4214	57.7869	23.8884	40.6077	NEURL1
ENSG00000198892	0.493528	0.193087	0.553459	33.2536	67.4545	39.5588	22.9246	23.0528	52.3694	25.9656	29.3278	SHISA4
ENSG00000251580	0.493519	0.280227	0.646973	7.82437	21.7226	14.5318	18.7565	14.408	9.0292	11.4249	19.1758	LINC02482
ENSG00000064102	0.493501	0.00976512	0.11195	1678.33	2653.59	1022.07	1897.53	1729.92	1925.03	1647.26	2078.89	INTS13
ENSG00000102978	0.493262	0.00268193	0.0491278	2301.34	3589.95	1594.46	2805.14	2309.12	2558.87	2197.73	2872.99	POLR2C
ENSG00000164111	0.493236	9.86024e-05	0.00476104	3339.05	5523.27	3792.8	5386.24	3599.12	4192.26	3357.87	4733.05	ANXA5
ENSG00000180089	0.492904	0.376555	NA	4.89023	17.1495	7.2659	20.8405	16.3291	5.41752	13.5021	15.7919	TMEM86B
ENSG00000230510	0.49137	0.32476	NA	12.7146	16.0062	9.68786	15.6304	11.5264	9.93212	4.1545	12.4079	PPP5D1
ENSG00000165678	0.491159	0.000558981	0.0171117	7534.87	13612.1	8656.91	11481.1	8225.05	9529.42	7345.15	10024.5	GHITM
ENSG00000137098	0.490626	0.370763	0.726111	8.80241	36.5855	32.2929	27.0927	16.3291	13.5438	6.23175	13.5359	SPAG8
ENSG00000185436	0.490436	0.00298565	0.0525782	141.817	211.51	164.694	235.498	134.475	215.798	156.832	177.095	IFNLR1
ENSG00000234465	0.49042	0.00369697	0.0609874	338.404	524.773	288.214	548.106	414.951	411.731	318.858	426.381	PINLYP
ENSG00000168090	0.4898	0.0083347	0.102013	4550.85	7225.64	3012.12	6249.03	5089.87	4892.92	4287.44	5420	COPS6
ENSG00000150753	0.489409	0.0218223	0.182624	6534.33	10369.7	3548.99	7169.14	6431.74	6551.59	6205.78	7805.7	CCT5
ENSG00000115484	0.489222	0.00493325	0.0728887	5327.42	8944.01	3823.48	6214.65	5385.72	6079.36	4889.84	6030.24	CCT4
ENSG00000204356	0.489014	0.00292404	0.0518105	1911.1	3367.01	1628.37	2586.31	2123.74	2092.07	1873.68	2533.47	NELFE
ENSG00000128039	0.488411	0.0162233	0.154336	273.853	449.316	393.166	439.735	234.37	305.187	269.004	451.196	SRD5A3
ENSG00000244676	0.488092	0.307765	0.674965	17.6048	9.14637	13.7245	28.1347	7.68427	13.5438	12.4635	21.4318	AL109761,1
ENSG00000001497	0.488019	0.00892794	0.105608	2435.33	3788.89	1526.65	3088.57	2624.18	2648.26	2383.64	3053.47	LAS1L
ENSG00000177105	0.487733	0.00846091	0.102398	411.757	769.439	334.231	498.089	478.346	524.596	420.643	514.364	RHOG
ENSG00000118939	0.487568	0.028738	0.213198	146.707	203.507	91.2274	144.842	138.317	158.914	148.523	227.854	UCHL3
ENSG00000267493	0.487518	0.279931	0.646819	21.517	35.4422	10.4952	10.4203	15.3685	31.6022	22.8497	20.3038	CIRBP-AS1
ENSG00000170606	0.487053	0.0130665	0.135697	3438.81	5483.25	2064.32	3988.88	3270.62	3571.05	3461.73	4104.76	HSPA4
ENSG00000124733	0.486636	0.036265	0.244672	865.571	1419.97	452.1	1039.94	934.6	854.162	855.826	1040.01	MEA1
ENSG00000139083	0.486318	0.0587251	0.316656	119.322	128.049	117.062	157.346	131.593	215.798	71.6651	113.927	ETV6
ENSG00000185883	0.486252	0.00932923	0.108965	1795.69	3549.94	1571.05	2223.69	1893.21	1985.52	1913.15	2289.82	ATP6V0C
ENSG00000008517	0.485922	0.277033	0.644328	15.6487	16.0062	7.2659	16.6724	15.3685	19.8642	9.34762	13.5359	IL32
ENSG00000138166	0.485658	0.583553	0.850856	82.1559	93.7503	57.3198	38.555	39.3819	101.127	3.11587	21.4318	DUSP5
ENSG00000166963	0.485596	0.201057	0.562179	26.4072	92.607	58.1272	53.1434	35.5398	26.1847	42.5836	57.5275	MAP1A
ENSG00000105669	0.485087	0.000905084	0.0237068	2205.49	3096.05	1999.74	3667.93	2495.47	2487.54	2196.69	3202.37	COPE
ENSG00000148337	0.485077	0.00310545	0.0538036	2049.98	3637.97	1839.08	2415.42	1999.83	2287.1	1853.94	2498.5	CIZ1
ENSG00000125355	0.484885	0.125865	0.450345	89.9802	201.22	222.821	184.439	90.2902	153.496	77.8968	136.487	TMEM255A
ENSG00000102034	0.484814	0.0542224	0.304393	234.731	180.641	228.472	382.424	269.91	471.324	220.188	297.79	ELF4
ENSG00000143222	0.484582	8.90969e-05	0.00443936	3101.38	4476.01	2964.49	4368.18	3271.58	3766.08	2543.59	4015.65	UFC1
ENSG00000099795	0.48452	0.0202322	0.17516	1599.11	2726.76	1064.05	2244.53	2026.73	1672.21	1541.32	2074.38	NDUFB7
ENSG00000144228	0.484373	0.011472	0.123804	87.0461	123.476	126.75	159.43	99.8956	157.108	110.094	153.407	SPOPL
ENSG00000239900	0.484261	0.000958421	0.0243963	2374.7	3710	1835.04	2941.64	2483.94	2748.49	2263.16	3129.05	ADSL
ENSG00000159377	0.484253	0.00575611	0.0804767	13144	20318.7	9144.53	18765.9	15527	14841.3	12928.8	17057.5	PSMB4
ENSG00000115109	0.483804	0.0962785	0.401631	48.9023	93.7503	41.9807	38.555	55.711	63.2044	47.7767	76.7034	EPB41L5
ENSG00000104904	0.483655	0.000386867	0.0130462	11149.7	20050	12528.8	18330.3	13774.1	15093.2	11802.9	15401.6	OAZ1
ENSG00000136490	0.483534	0.04425	0.273781	126.168	163.491	149.355	240.708	194.028	290.74	139.176	154.535	LIMD2
ENSG00000156110	0.48296	0.0450563	0.275268	833.295	1290.78	428.688	1058.7	880.81	697.054	775.852	1032.11	ADK
ENSG00000201772	0.482818	0.345832	NA	13.6926	13.7196	8.07322	13.5463	8.64481	14.4467	5.19312	7.89594	SNORA5C
ENSG00000067829	0.482764	0.00017148	0.00734592	1344.81	2054.5	1197.26	1752.69	1199.71	1534.06	1255.7	1643.48	IDH3G
ENSG00000232811	0.482717	0.335143	NA	7.82437	19.436	12.9171	13.5463	10.5659	9.0292	6.23175	11.2799	AL360270,1
ENSG00000182518	0.482214	0.0434463	0.270836	227.885	456.175	159.85	287.599	295.845	242.885	232.652	293.278	FAM104B
ENSG00000230989	0.482121	0.0512798	0.296225	2190.82	3830.04	1134.29	2351.85	2186.18	1902.45	2017.01	2430.82	HSBP1
ENSG00000186076	0.482003	0.224395	0.588973	61.6169	68.5978	12.9171	71.8998	53.7899	40.6314	44.6608	59.7835	AC012085,1
ENSG00000235734	0.48178	0.234624	0.600056	12.7146	21.7226	11.3025	18.7565	27.8555	29.7964	20.7725	30.4558	HMGN1P36
ENSG00000211445	0.481384	0.183993	0.542026	42.056	78.8875	29.0636	39.597	30.7371	31.6022	27.0042	30.4558	GPX3
ENSG00000089220	0.481262	0.0220149	0.183419	4788.51	6559.09	2931.39	7461.95	6224.26	6250.01	5845.38	7352.25	PEBP1
ENSG00000161203	0.481195	0.00157826	0.0342752	6278.08	10466.9	4969.87	8170.53	6509.54	7464.44	6460.24	7703.05	AP2M1
ENSG00000171502	0.481131	0.0103865	0.11601	128.124	165.778	129.979	159.43	97.014	203.157	149.562	174.839	COL24A1
ENSG00000134590	0.481105	0.0259828	0.201623	434.252	975.232	642.628	691.906	540.781	488.48	548.394	870.809	RTL8C
ENSG00000211685	0.480788	0.295386	0.662168	12.7146	20.5793	12.1098	18.7565	8.64481	9.93212	10.3862	12.4079	IGLC7
ENSG00000185304	0.480463	0.233161	0.598165	15.6487	17.1495	21.7977	27.0927	17.2896	29.7964	10.3862	16.9199	RGPD2
ENSG00000185608	0.479941	0.00892909	0.105608	1174.63	1945.89	845.266	1626.6	1355.31	1249.64	1162.22	1505.87	MRPL40
ENSG00000126562	0.479925	0.104036	0.414798	50.8584	116.616	66.2004	57.3115	38.4214	74.0394	65.4333	60.9115	WNK4
ENSG00000121053	0.479773	0.470923	NA	6.84632	14.8629	16.1464	3.12608	2.8816	25.2818	12.4635	10.1519	EPX
ENSG00000282034	0.479436	0.32407	0.688003	10.7585	8.00308	21.7977	23.9666	24.9739	34.311	24.927	48.5036	AC106886,5
ENSG00000124562	0.479102	0.0103502	0.115881	3453.48	5871.97	2372.72	4399.44	3888.24	3827.48	3647.65	4525.5	SNRPC
ENSG00000115415	0.479071	0.0013106	0.0299281	659.203	881.482	561.896	771.1	455.293	785.54	579.552	706.122	STAT1
ENSG00000280211	0.478911	0.391755	0.73748	25.4292	20.5793	10.4952	17.7145	26.895	31.6022	2.07725	20.3038	AC106886,4
ENSG00000198171	0.478658	0.000649221	0.0188475	998.585	1495.43	875.944	1372.35	1022.97	1077.18	864.135	1298.32	DDRGK1
ENSG00000103381	0.478496	0.00397074	0.0636805	244.512	361.282	217.17	364.709	246.857	292.546	207.725	258.31	CPPED1
ENSG00000084073	0.478387	0.0021077	0.0418886	2077.37	3046.89	1433.8	2506.07	2004.63	2393.64	2088.67	2646.27	ZMPSTE24
ENSG00000164172	0.477928	0.00221361	0.0433799	241.577	405.87	276.911	334.491	223.804	296.158	234.729	327.117	MOCS2
ENSG00000198356	0.477836	0.00866979	0.104303	1083.67	1806.41	762.112	1250.43	1094.05	1180.12	981.5	1223.87	ASNA1
ENSG00000142856	0.477191	0.00245046	0.0464034	594.652	935.217	467.439	771.1	570.557	677.19	547.355	650.851	ITGB3BP
ENSG00000153391	0.476958	0.00938466	0.109521	360.899	493.904	221.206	382.424	313.134	390.061	280.429	368.853	INO80C
ENSG00000185418	0.476922	0.00148706	0.0329051	226.907	409.3	265.609	352.205	291.042	319.634	243.038	349.677	TARSL2
ENSG00000138050	0.476852	0.000942724	0.0241316	240.599	301.83	197.794	296.978	231.489	352.139	232.652	302.302	THUMPD2
ENSG00000217930	0.476729	0.0141979	0.143109	896.868	1588.04	639.399	1146.23	1071	1004.95	892.178	1130.25	PAM16
ENSG00000163344	0.476539	0.00890752	0.105608	2919.47	4631.5	1949.68	3364.7	3051.62	3189.11	2460.5	3258.77	PMVK
ENSG00000102317	0.476291	0.00287449	0.0512557	8604.85	12500.8	8604.44	11402.9	6679.56	8646.36	6630.58	9910.53	RBM3
ENSG00000078487	0.475641	0.0627077	0.327549	42.056	97.1802	72.659	69.8158	73.0006	111.962	70.6265	80.0874	ZCWPW1
ENSG00000151491	0.475614	0.119968	0.441854	22.4951	34.2989	27.4489	41.6811	25.9344	47.8548	41.545	38.3517	EPS8
ENSG00000126803	0.475174	0.26928	0.637828	24.4512	24.0092	8.88054	21.8826	20.1712	31.6022	13.5021	14.6639	HSPA2
ENSG00000176890	0.475173	0.0107259	0.118389	5503.46	7769.84	3339.89	7221.25	6361.62	7064.45	5840.18	7196.58	TYMS
ENSG00000034713	0.475042	0.001753	0.0365994	1897.41	3467.62	1905.28	2755.12	2117.98	2218.47	1978.58	2540.24	GABARAPL2
ENSG00000274272	0.474969	0.0655791	0.334821	43.034	61.738	42.7881	41.6811	39.3819	55.0781	35.3132	65.4235	AC069281,2
ENSG00000241978	0.474477	0.157737	0.503902	53.7925	52.5917	66.2004	71.8998	40.3424	111.962	39.4677	40.6077	AKAP2
ENSG00000104325	0.474453	0.000382924	0.0129823	1616.71	2380.34	1612.22	2526.91	1647.32	1873.56	1447.84	2007.82	DECR1
ENSG00000185220	0.474158	0.0585604	0.316474	59.6608	68.5978	40.3661	81.2781	66.2769	98.4183	75.8196	85.7273	PGBD2
ENSG00000107438	0.473714	0.0041916	0.0652751	1721.36	2493.53	1163.35	2136.15	1657.88	1861.82	1780.2	2287.57	PDLIM1
ENSG00000135899	0.473569	0.0345914	0.23849	94.8705	123.476	129.171	131.295	90.2902	184.196	86.2058	117.311	SP110
ENSG00000255320	0.473539	0.220847	0.586328	18.5829	20.5793	33.9075	40.639	15.3685	29.7964	16.618	27.0718	AP000759,1
ENSG00000114473	0.473061	0.00388789	0.0627916	229.841	393.294	239.775	317.818	225.726	259.138	218.111	300.046	IQCG
ENSG00000176749	0.472939	0.0786975	0.364388	35.2097	41.1587	29.0636	52.1013	43.224	54.1752	42.5836	59.7835	CDK5R1
ENSG00000164898	0.472631	0.0174692	0.161535	632.796	1177.6	511.035	865.924	817.415	748.521	584.745	741.09	FMC1
ENSG00000143977	0.472562	0.0977783	0.404338	2103.78	3330.42	780.68	2419.59	2465.69	2018.03	1912.11	2307.87	SNRPG
ENSG00000110104	0.472376	0.087059	0.383349	2045.09	3402.45	843.651	1739.14	1809.65	1817.58	1891.33	2182.66	CCDC86
ENSG00000091129	0.472209	0.00551835	0.0784514	294.392	380.718	257.536	298.02	234.37	414.44	223.304	306.814	NRCAM
ENSG00000157653	0.471319	0.396196	0.741271	8.80241	21.7226	31.4856	25.0086	7.68427	17.1555	6.23175	12.4079	C9orf43
ENSG00000063241	0.470887	0.0550219	0.306426	797.108	1297.64	429.495	1022.23	1093.09	846.939	729.114	1058.06	ISOC2
ENSG00000233834	0.470608	0.09469	0.398112	35.2097	45.7319	46.8247	82.3201	56.6715	83.0686	56.0857	57.5275	AC005083,1
ENSG00000031003	0.470408	0.0194282	0.171797	316.887	357.852	185.684	328.238	308.331	437.916	315.742	434.277	FAM13B
ENSG00000165264	0.470126	0.00596946	0.081991	1044.55	1644.06	792.79	1494.27	1242.93	1184.63	969.036	1285.91	NDUFB6
ENSG00000229956	0.470074	0.545207	0.831663	0.978046	30.869	29.8709	16.6724	5.76321	6.32044	7.27037	7.89594	ZRANB2-AS2
ENSG00000115145	0.469966	0.0040444	0.0639944	136.926	202.364	163.079	220.91	128.712	186.001	141.253	181.607	STAM2
ENSG00000106400	0.469655	0.00354676	0.0592575	2697.45	4333.09	2248.39	4085.79	3197.62	2966.09	2675.5	3597.16	ZNHIT1
ENSG00000261118	0.469654	0.396668	0.741376	4.89023	16.0062	37.1368	19.7985	12.4869	32.5051	31.1587	50.7596	AC092123,1
ENSG00000100297	0.468952	0.0121319	0.128653	3856.44	7516.03	3211.53	5212.22	5065.86	4929.04	4792.21	5769.67	MCM5
ENSG00000174886	0.468889	0.00273364	0.0496258	1367.31	2048.79	1324.01	2499.82	1733.76	1687.56	1468.61	1920.97	NDUFA11
ENSG00000168807	0.468602	0.0152597	0.149002	617.147	1146.73	569.969	728.377	537.899	753.938	820.513	893.369	SNTB2
ENSG00000123870	0.468585	0.116137	0.435206	29.3414	46.8752	32.2929	39.597	24.9739	54.1752	38.4291	31.5838	ZNF137P
ENSG00000131100	0.468535	0.00503922	0.0737563	1687.13	2847.95	1386.98	2165.33	1796.2	1735.41	1601.56	2207.48	ATP6V1E1
ENSG00000179085	0.468473	0.0189782	0.169417	1454.35	2739.34	1178.69	2129.9	1964.29	1581.92	1525.74	2021.36	DPM3
ENSG00000102898	0.468309	0.0251616	0.196962	3157.13	5063.66	1799.52	3780.47	3483.86	3508.75	3056.67	3552.04	NUTF2
ENSG00000250240	0.468026	0.353282	NA	8.80241	11.433	7.2659	15.6304	10.5659	11.738	7.27037	7.89594	AC008840,1
ENSG00000107338	0.467878	0.0894616	0.388901	50.8584	75.4576	38.7514	50.0173	69.1585	75.8453	38.4291	71.0634	SHB
ENSG00000180879	0.467833	0.00191099	0.0392013	3158.11	4320.52	2891.83	5382.07	3897.85	3779.62	3150.15	4632.66	SSR4
ENSG00000214485	0.467749	0.211765	0.57541	33.2536	67.4545	50.054	62.5216	21.1318	24.3788	36.3519	41.7357	RPL7P1
ENSG00000087008	0.46765	0.0206777	0.17716	150.619	307.547	264.802	261.549	170.015	233.856	183.837	263.95	ACOX3
ENSG00000168883	0.467615	0.0213289	0.18032	1245.05	2308.32	883.21	1468.22	1402.38	1362.51	1345.02	1602.88	USP39
ENSG00000184983	0.4673	0.0384448	0.252424	2316.99	3857.48	1256.19	2771.79	2637.63	2543.53	2293.28	2583.1	NDUFA6
ENSG00000131013	0.467216	0.00280463	0.0503938	258.204	369.285	255.114	336.575	218.041	322.342	209.802	274.102	PPIL4
ENSG00000138698	0.46683	0.000928447	0.0240251	1034.77	1608.62	839.615	1387.98	1083.48	1258.67	1013.7	1232.89	RAP1GDS1
ENSG00000037241	0.46668	0.0338004	0.235347	1035.75	1662.35	569.969	1252.52	1137.27	1091.63	1084.32	1281.4	RPL26L1
ENSG00000138172	0.466577	0.0278818	0.209166	92.9144	134.909	70.237	101.077	78.7638	125.506	112.171	126.335	CALHM2
ENSG00000273237	0.465369	0.208333	0.571192	27.3853	49.1618	23.4123	29.1767	18.2502	23.4759	19.7339	21.4318	AC004520,1
ENSG00000273061	0.465261	0.333536	0.696212	22.4951	42.302	22.605	19.7985	8.64481	14.4467	12.4635	15.7919	CDC37L1-AS1
ENSG00000225663	0.46513	0.0131767	0.136136	357.965	672.258	476.32	506.425	364.042	442.431	312.626	468.116	MCRIP1
ENSG00000125740	0.464703	0.694182	0.900309	689.522	779.728	31.4856	57.3115	110.461	293.449	49.854	85.7273	FOSB
ENSG00000118705	0.464679	6.72717e-05	0.00358043	7297.2	10243.9	7091.51	11378.9	8063.68	9152	7996.37	11244.9	RPN2
ENSG00000115539	0.464625	0.0209657	0.178647	339.382	419.59	184.877	362.625	271.831	316.022	235.768	324.861	PDCL3
ENSG00000185104	0.464604	0.0134697	0.138037	1316.45	2088.8	917.118	1352.55	1194.9	1239.71	1140.41	1624.31	FAF1
ENSG00000085662	0.464597	0.000229037	0.00888169	3203.1	4666.94	2758.62	4799.58	3645.23	4134.47	3240.51	4126.19	AKR1B1
ENSG00000110063	0.464219	0.00378587	0.0617832	638.664	1153.59	761.304	904.479	650.282	754.841	607.595	857.273	DCPS
ENSG00000111775	0.464191	0.0386455	0.252915	4703.42	6632.26	2410.66	6252.16	5498.1	4789.99	4578.26	6039.26	COX6A1
ENSG00000164885	0.46393	0.00163209	0.0350651	637.686	972.946	555.437	915.941	775.151	767.482	650.179	955.408	CDK5
ENSG00000112667	0.463928	0.00403005	0.0639944	2623.12	4261.07	2497.05	4399.44	3392.61	3073.54	2571.63	3555.43	DNPH1
ENSG00000142657	0.463858	0.00333015	0.0567175	6132.35	9345.31	4516.16	8228.88	7169.43	7477.08	6442.59	8408.05	PGD
ENSG00000165916	0.463177	0.00122822	0.0289355	2525.31	4081.57	2106.3	3251.12	2788.43	3002.21	2621.49	3508.05	PSMC3
ENSG00000134779	0.462843	0.00056194	0.0171276	1729.19	2743.91	1629.98	2546.71	1848.07	2055.95	1646.22	2100.32	TPGS2
ENSG00000189043	0.461849	0.0059657	0.081991	2834.38	4089.57	1931.92	3589.78	3095.8	3150.29	2869.72	3950.22	NDUFA4
ENSG00000267281	0.461823	0.350222	NA	8.80241	19.436	8.88054	13.5463	8.64481	7.22336	12.4635	13.5359	AC023509,3
ENSG00000150275	0.461746	0.00420132	0.0653018	315.909	527.06	390.744	523.097	346.753	396.382	297.047	416.229	PCDH15
ENSG00000143156	0.461377	0.0186422	0.167911	139.861	241.236	175.996	182.355	132.554	186.904	115.287	168.071	NME7
ENSG00000272288	0.461365	0.117852	0.438445	60.6389	113.186	59.7418	48.9753	54.7505	59.5927	40.5063	76.7034	AL451165,2
ENSG00000143603	0.46132	0.100667	0.409474	46.9462	53.7349	47.632	59.3955	33.6187	87.5832	52.9698	47.3756	KCNN3
ENSG00000129646	0.46131	0.258504	0.626303	11.7366	43.4453	25.027	22.9246	24.9739	31.6022	44.6608	48.5036	QRICH2
ENSG00000175166	0.461128	0.0069141	0.0906629	7237.54	11550.7	5150.71	9724.19	8205.84	8551.55	8062.84	9621.76	PSMD2
ENSG00000126749	0.460383	0.000459267	0.0149725	764.832	1080.42	641.014	1097.25	877.928	1055.51	840.247	1062.57	EMG1
ENSG00000014914	0.460349	0.231183	0.596178	26.4072	42.302	14.5318	21.8826	19.2107	23.4759	33.236	40.6077	MTMR11
ENSG00000267855	0.460321	0.0136542	0.139633	175.07	226.373	129.979	236.54	167.133	167.04	132.944	203.038	NDUFA7
ENSG00000146701	0.460282	0.0060271	0.0825407	6341.65	10146.8	4676.82	8439.37	7003.26	6844.13	6489.32	8291.86	MDH2
ENSG00000100243	0.45983	0.00175005	0.0365994	1801.56	2927.98	1709.1	2770.75	1913.38	2027.96	2119.83	2649.65	CYB5R3
ENSG00000156467	0.459728	0.00726901	0.0933609	6947.06	10039.3	5163.63	9064.59	7445.1	6872.12	5307.37	8218.54	UQCRB
ENSG00000125505	0.459359	0.00033799	0.0118438	688.544	1050.69	699.948	1032.65	745.375	808.113	712.496	1024.22	MBOAT7
ENSG00000108984	0.459322	0.135962	0.46755	113.453	217.226	53.2832	149.01	133.514	120.991	131.905	106.031	MAP2K6
ENSG00000255020	0.458872	0.0576383	0.313153	51.8364	93.7503	79.9249	97.9505	87.4086	76.7482	60.2402	117.311	AF131216,3
ENSG00000115841	0.458711	0.22534	0.589717	14.6707	41.1587	50.054	37.513	27.8555	46.9518	21.8111	32.7117	RMDN2
ENSG00000185803	0.458632	0.0145774	0.145266	771.678	1206.18	548.979	976.379	894.257	970.639	967.998	1219.36	SLC52A2
ENSG00000164877	0.457591	0.114809	0.432835	24.4512	49.1618	29.8709	39.597	35.5398	36.1168	39.4677	53.0156	MICALL2
ENSG00000144481	0.457532	NA	NA	99.7607	501.907	738.699	308.44	103.738	282.614	114.249	358.701	TRPM8
ENSG00000260238	0.457326	0.143115	0.479817	33.2536	81.1741	38.7514	38.555	64.3558	60.4956	37.3905	58.6555	PMF1-BGLAP
ENSG00000107798	0.457257	0.000283534	0.0103355	1060.2	1637.2	987.355	1400.48	1061.39	1323.68	970.075	1239.66	LIPA
ENSG00000013374	0.4566	0.0381222	0.251554	532.057	1039.26	673.306	626.258	479.307	599.539	409.218	611.371	NUB1
ENSG00000163956	0.45638	0.00219814	0.0432577	1278.31	2096.81	1191.61	1885.03	1514.76	1481.69	1450.96	1995.42	LRPAP1
ENSG00000062716	0.456058	0.00108904	0.0267052	1287.11	2156.26	1327.24	1755.82	1277.51	1484.4	1226.62	1627.69	VMP1
ENSG00000161509	0.45556	0.322502	0.686637	18.5829	45.7319	50.8613	25.0086	13.4475	44.2431	16.618	22.5598	GRIN2C
ENSG00000143761	0.45551	0.00770273	0.0974006	5224.72	9489.36	4869.77	6944.07	5398.2	5304.65	5489.13	7035.28	ARF1
ENSG00000188986	0.455402	0.00587354	0.0811495	1402.52	2458.09	1215.83	1853.77	1470.58	1573.79	1372.02	1602.88	NELFB
ENSG00000140941	0.455127	0.0029628	0.0523652	2187.89	4043.84	3128.37	3566.86	2489.7	2999.5	2362.87	3334.34	MAP1LC3B
ENSG00000197860	0.455101	0.106779	0.419081	96.8266	217.226	71.0443	118.791	106.619	102.03	142.292	133.103	SGTB
ENSG00000113141	0.454418	0.00814865	0.100701	2484.24	4494.3	2528.53	3224.03	2460.89	2846.91	2198.77	2690.26	IK
ENSG00000196843	0.454408	0.138606	0.473048	42.056	56.0215	26.6416	29.1767	29.7766	43.3402	33.236	51.8876	ARID5A
ENSG00000126458	0.454085	0.0686936	0.34179	153.553	313.263	272.067	280.305	163.291	176.972	143.33	235.75	RRAS
ENSG00000147065	0.453153	1.09922e-06	0.000166077	7762.75	11214.6	7961	11246.6	7662.18	10912.7	8529.18	10317.7	MSN
ENSG00000143575	0.453037	0.00444673	0.0679881	5826.22	10808.7	8532.58	9806.51	7238.59	7926.73	6110.23	9391.65	HAX1
ENSG00000167323	0.452865	0.00334803	0.0569046	1483.7	2636.44	1666.31	2004.86	1390.85	1728.19	1492.5	1891.64	STIM1
ENSG00000103353	0.452808	0.000984705	0.0248404	1328.19	1957.32	1131.06	1454.67	1118.06	1541.28	1152.87	1521.66	UBFD1
ENSG00000152240	0.452607	0.00714978	0.092506	658.225	1057.55	494.888	758.595	732.888	793.667	614.866	812.154	HAUS1
ENSG00000159210	0.452447	0.0140965	0.142702	1367.31	2239.72	984.933	1732.89	1537.82	1384.18	1318.01	1769.82	SNF8
ENSG00000278932	0.452368	0.133034	0.462112	43.034	66.3112	42.7881	43.7651	27.8555	37.9226	28.0429	47.3756	CR381653,1
ENSG00000102882	0.452244	0.0194206	0.171797	822.537	1517.15	841.229	1121.22	859.678	781.929	712.496	1009.55	MAPK3
ENSG00000198933	0.451766	0.0634588	0.329756	388.284	985.522	444.027	529.35	482.188	405.411	485.038	542.564	TBKBP1
ENSG00000139641	0.451764	1.26436e-05	0.00101481	2683.76	3492.77	2564.05	3873.21	2460.89	3291.14	2734.7	3626.49	ESYT1
ENSG00000033011	0.451667	0.000752514	0.0206919	1479.78	2076.23	1219.06	2052.79	1543.58	1624.35	1364.75	1915.33	ALG1
ENSG00000147955	0.451471	0.0128861	0.134619	4073.56	6205.81	2622.18	4998.6	4232.11	4210.32	3951.97	4931.58	SIGMAR1
ENSG00000063761	0.451316	0.0239383	0.193119	194.631	377.288	206.674	237.582	178.659	214.895	204.609	244.774	ADCK1
ENSG00000109736	0.451313	0.0196635	0.172394	605.41	1065.55	456.137	844.042	807.809	725.948	678.222	847.121	MFSD10
ENSG00000124155	0.45097	0.000463939	0.0150301	1648.01	2364.34	1466.1	2240.36	1543.58	1740.83	1556.9	2151.08	PIGT
ENSG00000196873	0.450453	0.0651922	0.333703	50.8584	62.8813	57.3198	85.4462	63.3953	63.2044	39.4677	77.8314	CBWD3
ENSG00000183207	0.450371	0.00895219	0.105691	2871.54	4211.91	2017.5	3889.89	3177.45	3022.07	3001.62	3998.73	RUVBL2
ENSG00000169223	0.449995	0.000229454	0.00888169	3094.54	4738.97	3258.35	4703.71	3416.62	3658.63	3053.56	4418.34	LMAN2
ENSG00000181789	0.449617	0.0238403	0.192591	4714.18	8890.28	7245.71	7793.32	4611.52	5447.32	4590.72	6773.59	COPG1
ENSG00000184220	0.449542	0.0281373	0.21052	748.205	1100.99	475.513	819.033	823.178	703.375	582.668	967.816	CMSS1
ENSG00000267368	0.449432	0.329269	NA	12.7146	13.7196	8.07322	17.7145	10.5659	12.6409	9.34762	11.2799	UPK3BL1
ENSG00000255508	0.449342	0.0695829	0.34378	76.2876	122.333	58.1272	138.59	106.619	92.0978	109.056	124.079	AP002990,1
ENSG00000172893	0.449015	0.00049318	0.0157386	2222.12	3321.28	2200.76	3257.38	2074.75	2445.11	2241.35	2907.96	DHCR7
ENSG00000122033	0.448995	0.0024642	0.0466009	213.214	321.266	201.023	291.767	208.436	241.983	220.188	296.662	MTIF3
ENSG00000117862	0.448874	0.00353244	0.0590885	935.99	1566.32	1191.61	1444.25	973.021	1121.43	879.715	1305.09	TXNDC12
ENSG00000155368	0.448721	0.0544328	0.304626	1676.37	2631.87	942.952	2376.86	2162.16	1680.33	1558.98	1963.83	DBI
ENSG00000140575	0.447972	0.00103949	0.0258054	2597.69	4184.47	3205.87	3897.18	2400.38	3575.56	2741.97	3276.81	IQGAP1
ENSG00000225921	0.447811	0.0164542	0.155479	2799.17	4355.96	1840.69	3205.27	2667.4	2677.16	2422.07	3032.04	NOL7
ENSG00000196436	0.447789	0.366592	0.723214	14.6707	5.71648	23.4123	28.1347	20.1712	42.4372	14.5407	22.5598	NPIPB15
ENSG00000141294	0.447449	0.136568	0.468945	31.2975	75.4576	46.8247	45.8492	39.3819	50.5635	34.2746	36.0957	LRRC46
ENSG00000138823	0.447292	0.497642	NA	7.82437	19.436	20.9904	14.5884	2.8816	9.0292	4.1545	6.76795	MTTP
ENSG00000226287	0.447094	0.284516	0.650673	14.6707	22.8659	8.88054	18.7565	20.1712	15.3496	19.7339	29.3278	TMEM191A
ENSG00000165948	0.446919	0.0170877	0.159006	280.699	545.353	409.312	517.887	357.319	350.333	308.471	437.661	IFI27L1
ENSG00000171617	0.44689	0.15333	0.496782	206.368	180.641	106.566	185.481	237.252	388.256	263.811	353.061	ENC1
ENSG00000139684	0.446518	0.00403567	0.0639944	977.068	1464.56	739.507	1178.53	966.297	1027.52	854.788	1150.55	ESD
ENSG00000157734	0.446181	0.0129181	0.134753	246.468	423.02	247.04	375.13	312.174	266.361	245.115	368.853	SNX22
ENSG00000137161	0.446138	0.00409134	0.0643756	1045.53	1644.06	970.401	1412.99	1027.77	1100.66	873.483	1181.01	CNPY3
ENSG00000076641	0.445626	0.156138	0.501717	40.0999	54.8782	48.4393	80.2361	93.1718	108.35	50.8926	72.1914	PAG1
ENSG00000132432	0.445521	0.0287914	0.213369	4381.65	6488.21	2773.96	5208.05	4553.89	3696.55	3493.93	5311.71	SEC61G
ENSG00000117528	0.445408	0.0144967	0.144771	381.438	623.097	282.563	475.164	447.609	524.596	468.42	526.772	ABCD3
ENSG00000115350	0.444917	0.0678186	0.339967	589.762	767.152	245.426	653.351	576.321	591.413	502.694	592.195	POLE4
ENSG00000132341	0.444616	0.0318398	0.227907	11701.3	18340.8	6765.36	13497.4	12467.7	11556.5	10832.9	13447.9	RAN
ENSG00000125347	0.444278	0.0948749	0.39865	128.124	148.629	61.3565	93.7824	97.014	123.7	67.5106	115.055	IRF1
ENSG00000277504	0.444214	0.375467	NA	7.82437	10.2897	12.9171	8.33621	7.68427	14.4467	11.4249	21.4318	AC010536,3
ENSG00000168591	0.443823	0.0027531	0.0499146	467.506	782.015	519.108	667.939	496.596	551.684	433.106	607.987	TMUB2
ENSG00000173113	0.443381	0.0122636	0.12956	2673	3952.38	1916.58	3104.2	2573.27	2561.58	1979.62	2814.34	TRMT112
ENSG00000135617	0.443147	0.0462534	0.279022	577.047	920.354	370.561	879.471	826.059	732.268	735.346	877.577	PRADC1
ENSG00000122406	0.443121	0.00122941	0.0289355	11151.7	15088.1	10521	15511.6	11131.6	11793	8718.21	14061.5	RPL5
ENSG00000226415	0.44308	0.224966	0.589079	28.3633	38.8721	13.7245	30.2188	20.1712	20.7672	23.8884	27.0718	TPI1P1
ENSG00000174227	0.442707	0.00661593	0.0874245	412.735	681.405	394.78	554.358	463.938	494.8	515.158	698.227	PIGG
ENSG00000125818	0.442684	0.0082146	0.101249	2560.52	4363.96	2166.04	3130.25	2553.1	2667.23	2798.05	3536.25	PSMF1
ENSG00000184432	0.442658	0.00586829	0.0811495	3131.7	5766.79	3717.72	4733.93	3261.97	3545.77	3295.55	4178.08	COPB2
ENSG00000162616	0.442424	0.0230892	0.18928	129.102	269.818	193.757	249.044	162.33	188.71	178.643	196.27	DNAJB4
ENSG00000157379	0.441929	0.00226036	0.0439433	212.236	308.69	224.435	325.112	219.962	262.75	245.115	329.373	DHRS1
ENSG00000175193	0.441173	0.006538	0.0867473	1865.13	2724.48	1314.32	2320.59	1678.05	1922.32	1742.81	1993.16	PARL
ENSG00000100997	0.440861	0.00847828	0.10252	1308.63	1817.84	1208.56	1866.27	1341.87	1410.36	1588.06	2299.97	ABHD12
ENSG00000163536	0.440774	0.0907783	0.39125	150.619	253.812	156.62	204.237	122.948	129.118	96.5921	129.719	SERPINI1
ENSG00000120694	0.440569	0.0805477	0.367301	2431.42	2924.55	1012.38	2574.85	2470.49	3078.05	2760.66	3193.34	HSPH1
ENSG00000102054	0.440469	0.0247221	0.196076	3642.24	5695.9	2254.85	4575.54	3945.87	4148.92	4215.78	4656.35	RBBP7
ENSG00000100916	0.440465	0.101469	0.410639	41.0779	62.8813	38.7514	46.8912	39.3819	38.8256	34.2746	60.9115	BRMS1L
ENSG00000158552	0.440319	0.00143568	0.0320202	475.33	610.52	431.917	583.535	397.661	514.664	359.364	551.588	ZFAND2B
ENSG00000104951	0.439682	0.326888	0.690588	13.6926	12.5763	20.183	37.513	21.1318	25.2818	11.4249	14.6639	IL4I1
ENSG00000249456	0.439532	0.166607	0.516433	30.3194	34.2989	27.4489	29.1767	24.9739	38.8256	16.618	32.7117	AL731577,2
ENSG00000150456	0.439357	0.030566	0.221155	89.0022	139.482	69.4297	121.917	104.698	109.253	91.3989	109.415	EEF1AKMT1
ENSG00000213658	0.439349	0.384843	NA	8.80241	20.5793	12.9171	8.33621	12.4869	9.0292	7.27037	19.1758	LAT
ENSG00000165487	0.439071	0.00315782	0.0544424	420.56	651.679	362.487	488.711	453.372	516.47	373.905	526.772	MICU2
ENSG00000248375	0.438971	0.209171	0.571771	31.2975	41.1587	20.183	18.7565	23.0528	34.311	20.7725	34.9677	AC104066,1
ENSG00000162909	0.438934	0.00391555	0.0630933	1773.2	2456.94	2004.58	2663.42	1497.47	2013.51	1507.04	2063.1	CAPN2
ENSG00000275092	0.438886	0.424399	0.757973	19.5609	12.5763	3.22929	10.4203	12.4869	19.8642	17.6566	28.1998	AL031710,2
ENSG00000103490	0.43877	0.0277847	0.208959	608.345	1095.28	514.264	1015.98	849.112	826.172	697.956	680.179	PYCARD
ENSG00000023734	0.438617	0.0142978	0.143674	3789.93	6448.19	2829.66	4874.6	4244.6	4136.28	4234.47	5003.77	STRAP
ENSG00000144029	0.43851	0.0131446	0.135924	1100.3	1767.54	788.753	1382.77	1162.25	1144.9	1098.86	1328.77	MRPS5
ENSG00000144034	0.438265	0.0174057	0.161112	795.151	1271.35	576.428	1029.52	983.587	885.764	827.784	1125.74	TPRKB
ENSG00000164687	0.43819	0.312963	0.679561	4669.19	7107.88	1321.59	4552.61	5049.53	4133.57	4082.83	4695.83	FABP5
ENSG00000128438	0.438117	0.119199	0.440601	374.592	645.963	760.497	474.122	333.305	731.365	284.583	525.644	TBC1D27P
ENSG00000260269	0.438086	0.261577	0.628922	18.5829	16.0062	12.9171	18.7565	16.3291	20.7672	16.618	31.5838	AC105036,3
ENSG00000108671	0.438063	0.00710698	0.0923697	2762	3417.31	1676.81	3232.37	2453.2	3180.99	2556.05	2966.62	PSMD11
ENSG00000163406	0.438062	0.121609	0.443774	36.1877	41.1587	43.5954	39.597	29.7766	57.7869	29.0815	49.6316	SLC15A2
ENSG00000068976	0.437929	0.402259	NA	4.89023	10.2897	14.5318	14.5884	10.5659	14.4467	6.23175	10.1519	PYGM
ENSG00000105993	0.437695	0.0387047	0.252979	2700.39	3648.26	1335.31	2630.08	2317.77	2647.36	2455.31	3003.84	DNAJB6
ENSG00000108010	0.43765	0.0309261	0.223071	2153.66	3325.85	1249.73	2363.32	2272.62	2297.03	1995.2	2402.62	GLRX3
ENSG00000147852	0.437602	0.539555	0.828629	31.2975	38.8721	4.03661	10.4203	5.76321	10.835	8.30899	6.76795	VLDLR
ENSG00000133958	0.437502	0.445347	0.768177	2.93414	10.2897	29.0636	25.0086	10.5659	29.7964	18.6952	18.0479	UNC79
ENSG00000141030	0.437007	0.000663109	0.0191715	1990.32	2985.15	1687.3	2670.71	2220.76	2485.74	2134.37	2731.99	COPS3
ENSG00000135052	0.436939	0.01716	0.159496	1323.3	2298.03	996.235	1623.48	1460.01	1535.87	1583.9	1802.53	GOLM1
ENSG00000006451	0.436731	0.00220386	0.0433097	771.678	1291.93	746.773	1069.12	900.021	929.105	872.444	1165.21	RALA
ENSG00000143845	0.436722	0.426708	NA	4.89023	17.1495	7.2659	13.5463	11.5264	5.41752	14.5407	15.7919	ETNK2
ENSG00000184831	0.436679	0.0360097	0.244077	444.033	659.682	276.104	551.232	501.399	554.393	565.012	650.851	APOO
ENSG00000272604	0.436443	0.252355	0.618713	27.3853	20.5793	18.5684	39.597	28.816	36.1168	13.5021	22.5598	AC073073,2
ENSG00000143919	0.436344	0.00404051	0.0639944	270.919	423.02	233.316	362.625	270.871	317.828	285.622	331.629	CAMKMT
ENSG00000071553	0.436029	0.00107234	0.0264807	2322.86	3850.62	2396.94	3073.98	2390.77	2667.23	2298.48	3140.33	ATP6AP1
ENSG00000117360	0.436001	0.000186252	0.0076298	1163.87	1790.4	1119.76	1404.65	1147.84	1518.71	1213.11	1570.16	PRPF3
ENSG00000130985	0.435942	0.000623122	0.0183169	6224.28	9068.63	5325.09	8731.14	6378.91	7468.95	7080.3	8561.45	UBA1
ENSG00000277383	0.435782	0.277666	0.644934	21.517	35.4422	13.7245	25.0086	22.0923	12.6409	19.7339	31.5838	AC010331,1
ENSG00000178982	0.434963	0.0171631	0.159496	3280.37	4585.76	2219.33	4573.46	4064.98	3748.02	3474.2	4718.39	EIF3K
ENSG00000117408	0.434778	0.012112	0.12854	667.027	1080.42	501.347	810.697	675.256	692.54	676.144	822.306	IPO13
ENSG00000104419	0.434638	0.503211	0.806339	2511.62	4071.28	1550.87	1356.72	758.822	864.094	712.496	1187.77	NDRG1
ENSG00000178404	0.43431	0.184319	0.542379	31.2975	57.1648	44.4027	58.3535	30.7371	27.9905	27.0042	38.3517	CEP295NL
ENSG00000138777	0.43428	0.000640592	0.018743	1252.88	1769.82	1055.98	1749.56	1427.35	1599.97	1328.4	1722.44	PPA2
ENSG00000167797	0.434264	0.00152853	0.0334644	801.02	1206.18	952.64	1262.94	941.324	990.503	772.736	1229.51	CDK2AP2
ENSG00000130638	0.434162	0.00904461	0.10617	1938.49	3179.51	1629.98	2676.97	2178.49	2074.01	2253.81	2879.76	ATXN10
ENSG00000119703	0.434082	0.394879	NA	6.84632	16.0062	16.1464	20.8405	9.60534	9.0292	8.30899	10.1519	ZC2HC1C
ENSG00000175756	0.433992	0.0366561	0.246202	2733.64	4565.18	1784.18	3820.07	3502.11	3027.49	3105.49	3616.34	AURKAIP1
ENSG00000075142	0.433661	0.00898873	0.105691	1733.1	2686.75	1600.11	2276.83	1764.5	1856.4	1306.59	1831.86	SRI
ENSG00000159720	0.433619	0.00408869	0.0643756	1505.21	2718.76	1575.08	2237.23	1858.63	1798.62	1645.18	2139.8	ATP6V0D1
ENSG00000213719	0.433539	0.00502076	0.0735859	5158.21	7674.95	4170.62	7895.44	6514.34	6732.17	5516.13	6542.35	CLIC1
ENSG00000119185	0.433257	0.0241777	0.194015	1189.3	1629.2	707.214	1393.19	1382.21	1443.77	1170.53	1539.71	ITGB1BP1
ENSG00000021355	0.433114	0.476754	0.789683	23.4731	30.869	16.9538	20.8405	3.84214	7.22336	7.27037	11.2799	SERPINB1
ENSG00000118804	0.4331	0.0530794	0.301183	455.769	808.311	387.514	469.954	370.766	381.935	359.364	465.86	STBD1
ENSG00000160446	0.433051	0.0304194	0.22089	307.106	613.95	330.195	543.938	450.491	379.226	345.862	399.309	ZDHHC12
ENSG00000167216	0.432834	0.00907825	0.106476	241.577	431.023	251.077	294.894	266.068	303.381	279.39	373.365	KATNAL2
ENSG00000136167	0.432543	0.0748049	0.355336	80.1998	77.7442	91.2274	131.295	102.777	148.079	69.5878	106.031	LCP1
ENSG00000133027	0.432379	0.0193207	0.171295	356.009	652.822	385.092	556.442	399.582	381.032	353.132	427.509	PEMT
ENSG00000163463	0.432285	0.0113718	0.123119	1434.79	2344.9	1124.6	1696.42	1428.31	1562.05	1272.31	1494.59	KRTCAP2
ENSG00000166313	0.432254	0.216797	0.581783	144.751	329.269	134.015	127.127	140.238	119.185	81.0127	100.391	APBB1
ENSG00000272030	0.4322	0.173035	0.525425	30.3194	49.1618	75.0809	96.9085	45.1451	64.1073	58.163	72.1914	AL162258,2
ENSG00000204272	0.432033	0.0283946	0.211432	362.855	608.234	326.965	561.652	417.832	349.43	326.128	416.229	NBDY
ENSG00000157916	0.431419	0.00746443	0.0949165	1901.32	3155.5	1566.2	2410.21	2141.03	2149.85	2121.91	2709.43	RER1
ENSG00000161328	0.431241	0.0650558	0.333703	68.4632	115.473	54.8979	79.194	78.7638	74.9424	60.2402	84.5993	LRRC56
ENSG00000241553	0.431192	0.0168078	0.15734	1438.71	2246.58	998.657	1681.83	1446.56	1491.62	1245.31	1495.72	ARPC4
ENSG00000123570	0.431162	0.220741	0.586247	26.4072	53.7349	24.2197	27.0927	23.0528	24.3788	23.8884	27.0718	RAB9B
ENSG00000157216	0.43088	0.030748	0.222128	1495.43	2926.84	1225.51	1780.82	1664.61	1637.9	1705.42	1865.7	SSBP3
ENSG00000119878	0.430834	0.00297065	0.0524379	348.184	513.34	286.599	456.408	380.372	427.984	334.437	420.741	CRIPT
ENSG00000102934	0.430823	0.282402	0.648599	11.7366	36.5855	24.2197	15.6304	27.8555	28.8934	27.0042	41.7357	PLLP
ENSG00000115935	0.430459	0.0462541	0.279022	983.914	1814.41	1613.03	1507.81	847.191	1450.09	959.689	1165.21	WIPF1
ENSG00000113845	0.430445	0.00656965	0.0870172	1329.16	2250.01	1141.55	1662.03	1453.29	1495.24	1288.93	1618.67	TIMMDC1
ENSG00000274290	0.430058	0.279378	0.646488	14.6707	16.0062	21.7977	25.0086	15.3685	19.8642	10.3862	23.6878	HIST1H2BE
ENSG00000149716	0.430032	0.00197096	0.0399049	260.16	391.007	243.004	315.734	262.226	315.119	245.115	340.653	ORAOV1
ENSG00000116459	0.42987	0.00266972	0.0489716	2775.69	4062.13	2124.87	3489.75	2899.85	3113.27	2786.63	3596.04	ATP5PB
ENSG00000137073	0.429867	0.00362053	0.0603465	1088.57	1496.58	892.091	1187.91	830.862	1269.51	924.376	1078.36	UBAP2
ENSG00000136710	0.429833	0.00265479	0.0488213	340.36	453.889	314.048	391.802	274.713	363.877	284.583	427.509	CCDC115
ENSG00000234771	0.429615	0.02351	0.191107	111.497	227.516	148.547	152.136	151.764	193.225	153.716	189.503	SLC25A25-AS1
ENSG00000129535	0.429474	0.381113	0.733063	19.5609	19.436	8.88054	16.6724	14.408	10.835	5.19312	18.0479	NRL
ENSG00000145247	0.429181	0.00631365	0.0849176	357.965	659.682	388.322	542.896	465.859	487.577	396.754	477.14	OCIAD2
ENSG00000100284	0.42903	0.0160894	0.153895	456.747	696.268	561.089	706.494	449.53	498.412	364.557	568.508	TOM1
ENSG00000106723	0.428963	0.00212181	0.0420501	409.801	669.972	448.871	523.097	404.385	596.83	437.261	499.7	SPIN1
ENSG00000099977	0.428677	0.0419084	0.265849	1944.36	2655.88	1144.78	2914.55	2267.82	1988.23	2104.25	2482.71	DDT
ENSG00000106133	0.428625	0.00582261	0.08097	161.378	229.803	151.776	186.523	145.041	207.672	171.373	223.342	NSUN5P2
ENSG00000105287	0.428513	0.0949365	0.39879	84.112	161.205	78.3102	71.8998	84.527	133.632	103.862	104.903	PRKD2
ENSG00000130733	0.427912	0.0071172	0.0923697	527.167	785.445	707.214	852.378	497.557	678.093	507.887	700.482	YIPF2
ENSG00000267809	0.427678	0.17041	0.522914	281.677	472.182	106.566	310.524	329.463	221.215	263.811	315.838	NDUFV2P1
ENSG00000156411	0.427592	0.0476477	0.284409	1849.49	2583.85	965.557	2134.07	2062.27	1920.51	1793.7	2332.69	ATP5MPL
ENSG00000263235	0.427373	0.287738	0.653848	103.673	73.171	23.4123	57.3115	80.6849	130.923	88.2831	135.359	AC006111,2
ENSG00000188042	0.427344	0.423878	0.757795	432.296	158.918	390.744	603.333	572.478	1025.72	309.51	504.212	ARL4C
ENSG00000164171	0.427214	0.431883	NA	3.91218	11.433	12.9171	10.4203	7.68427	17.1555	10.3862	7.89594	ITGA2
ENSG00000172785	0.427088	0.00980053	0.112139	403.933	641.389	360.066	620.006	461.056	467.713	399.87	455.708	CBWD1
ENSG00000113732	0.427042	0.00116468	0.0279266	1811.34	2639.87	2053.02	2762.41	2025.77	2466.78	1605.71	2210.86	ATP6V0E1
ENSG00000145354	0.426953	0.00991919	0.112945	1503.26	2535.83	1386.98	1957.97	1598.33	1516	1355.4	1848.78	CISD2
ENSG00000100554	0.426944	0.00427194	0.0660341	354.053	602.517	395.588	508.509	411.109	418.955	364.557	523.388	ATP6V1D
ENSG00000263126	0.426737	0.0970634	0.402845	39.1218	48.0185	29.8709	46.8912	37.4608	47.8548	40.5063	54.1436	AC040162,3
ENSG00000188372	0.426249	0.0747511	0.355336	192.675	361.282	199.408	197.985	152.725	167.943	165.141	228.982	ZP3
ENSG00000186787	0.426121	0.00757438	0.0959672	131.058	196.647	127.557	185.481	142.159	158.011	135.021	180.479	SPIN2B
ENSG00000129518	0.426067	0.0123515	0.130001	331.558	440.169	305.975	400.138	256.463	358.459	234.729	319.221	EAPP
ENSG00000179088	0.426049	0.211267	0.574737	17.6048	36.5855	31.4856	51.0593	32.6582	26.1847	25.9656	31.5838	C12orf42
ENSG00000177570	0.425711	0.231729	0.59675	109.541	260.672	284.985	211.531	93.1718	162.526	87.2444	139.871	SAMD12
ENSG00000100567	0.425455	0.0170162	0.158762	1673.44	2683.32	1237.62	2022.57	2085.32	2068.59	1865.37	2439.84	PSMA3
ENSG00000183570	0.425416	0.488148	NA	1.95609	12.5763	7.2659	7.29419	8.64481	17.1555	17.6566	10.1519	PCBP3
ENSG00000162688	0.425335	0.0350951	0.240582	109.541	149.772	98.4933	110.455	85.4875	163.429	115.287	124.079	AGL
ENSG00000108953	0.425225	0.0199537	0.174034	13269.2	20529	8806.27	13975.7	12328.5	13022.8	11738.5	14431.5	YWHAE
ENSG00000072958	0.425198	0.00166654	0.0355335	417.626	709.987	462.595	589.787	479.307	545.364	437.261	569.636	AP1M1
ENSG00000131174	0.424777	0.0562358	0.309282	2486.19	3978.67	1418.46	3156.3	3115.01	2635.62	2521.78	3036.55	COX7B
ENSG00000106404	0.424616	0.0291156	0.214922	278.743	515.627	401.239	327.196	263.186	390.061	286.66	420.741	CLDN15
ENSG00000167118	0.423722	0.0106906	0.118185	1324.27	1869.29	888.054	1560.96	1426.39	1516.91	1192.34	1531.81	URM1
ENSG00000149196	0.423695	0.00214019	0.0423547	493.913	857.473	525.566	737.755	644.518	716.015	593.054	716.274	HIKESHI
ENSG00000117118	0.423681	0.0358687	0.243616	1948.27	3202.37	1232.78	2153.87	1967.17	1960.24	1894.45	2129.65	SDHB
ENSG00000006652	0.423579	0.0052935	0.076443	433.274	599.087	589.345	597.081	407.267	661.84	441.415	654.235	IFRD1
ENSG00000157823	0.423473	0.0130813	0.135749	371.657	516.77	487.622	580.409	329.463	476.742	325.089	459.092	AP3S2
ENSG00000100280	0.423462	0.00125877	0.0291864	2070.52	2894.83	1631.6	2590.48	2098.77	2297.03	1952.61	2615.81	AP1B1
ENSG00000106803	0.423073	0.0474307	0.283325	4003.14	6669.99	3014.54	4986.1	4118.77	3422.07	3006.82	3885.93	SEC61B
ENSG00000256043	0.422844	0.0446873	0.274906	603.454	982.092	847.688	849.252	512.925	758.453	452.84	653.107	CTSO
ENSG00000126777	0.422744	0.00428658	0.0660425	3281.34	4656.65	2368.68	4094.12	3311.92	4017.99	3519.9	3960.38	KTN1
ENSG00000250317	0.421834	0.0055754	0.0787006	226.907	345.276	273.682	358.457	266.068	288.031	214.995	325.989	SMIM20
ENSG00000140403	0.421213	0.378834	0.731884	17.6048	19.436	5.65125	10.4203	17.2896	24.3788	20.7725	27.0718	DNAJA4
ENSG00000214401	0.421139	0.121204	0.443119	42.056	73.171	66.2004	54.1854	40.3424	54.1752	38.4291	71.0634	KANSL1-AS1
ENSG00000116171	0.421103	0.000838997	0.0225406	1025.97	1604.05	1030.14	1472.38	1026.81	1246.03	1072.9	1243.05	SCP2
ENSG00000124256	0.421101	0.494329	0.799564	227.885	399.011	592.574	444.945	137.356	251.012	84.1286	301.174	ZBP1
ENSG00000064652	0.421065	0.0488229	0.289456	95.8485	117.76	67.0077	145.884	113.343	120.991	110.094	130.847	SNX24
ENSG00000135916	0.420127	0.0181266	0.164852	16227.7	15274.4	16323.2	22358.8	12412	17079.6	10891	20024.1	ITM2C
ENSG00000146007	0.420089	0.00675563	0.0889629	782.437	1181.03	595.803	919.068	756.901	866.803	724.96	859.529	ZMAT2
ENSG00000115286	0.419873	0.00341124	0.0574716	1631.38	2142.54	1328.85	2403.96	1842.3	1829.32	1608.83	2200.71	NDUFS7
ENSG00000145741	0.4197	0.0110305	0.120608	11169.3	17439.8	9100.94	14269.5	11312.2	10778.2	9584.43	12580.5	BTF3
ENSG00000231177	0.419697	0.359978	0.717705	16.6268	25.1525	15.3391	9.37824	12.4869	21.6701	8.30899	14.6639	LINC00852
ENSG00000235552	0.419655	0.0259867	0.201623	111.497	128.049	90.42	125.043	88.3691	113.768	77.8968	126.335	RPL6P27
ENSG00000136682	0.419547	0.00690508	0.0906629	407.845	564.789	339.882	584.577	439.925	421.664	386.368	534.668	CBWD2
ENSG00000055163	0.419383	0.123803	0.447516	655.291	748.859	1297.37	1308.79	665.65	1176.5	508.926	949.769	CYFIP2
ENSG00000173486	0.419285	0.0148033	0.14648	785.371	1171.88	638.592	1121.22	891.376	783.734	683.415	933.977	FKBP2
ENSG00000165511	0.418637	0.286221	0.652689	10.7585	38.8721	23.4123	22.9246	20.1712	18.9613	24.927	25.9438	C10orf25
ENSG00000153113	0.418277	0.00525298	0.0760313	661.159	918.067	687.838	812.781	536.939	844.23	547.355	677.923	CAST
ENSG00000021300	0.418268	0.493611	0.799139	22.4951	28.5824	43.5954	37.513	14.408	23.4759	1.03862	20.3038	PLEKHB1
ENSG00000214063	0.418243	0.00584902	0.08097	801.02	1476	921.154	1271.27	980.705	992.309	953.457	1148.29	TSPAN4
ENSG00000144848	0.418127	0.0173844	0.161021	1091.5	1967.61	947.796	1552.62	1409.1	1274.92	1249.47	1482.18	ATG3
ENSG00000040341	0.417906	0.00223062	0.0435916	1397.63	1818.99	1337.73	1603.68	1197.79	1816.67	1078.09	1456.24	STAU2
ENSG00000240972	0.417717	0.0248631	0.196229	4742.55	5610.16	2831.28	6521	5019.75	4781.86	4306.14	5660.26	MIF
ENSG00000156471	0.417371	0.00732488	0.0939158	5712.77	8778.23	4334.51	6537.68	5504.82	5985.46	5504.71	6819.83	PTDSS1
ENSG00000114686	0.417182	0.0159477	0.153061	3449.57	5941.71	2740.05	4222.29	3734.56	3713.71	3618.57	4206.28	MRPL3
ENSG00000137338	0.417099	0.126125	0.450724	51.8364	64.0246	32.2929	45.8492	51.8688	61.3986	51.9312	78.9594	PGBD1
ENSG00000026508	0.417085	0.0525124	0.300691	586.828	637.96	818.624	855.504	544.623	995.018	429.99	690.331	CD44
ENSG00000112297	0.416913	0.561151	NA	8.80241	14.8629	16.1464	10.4203	8.64481	18.9613	1.03862	2.25598	CRYBG1
ENSG00000104979	0.416676	0.0547455	0.305856	2087.15	3252.68	1164.97	2361.23	2269.74	2042.4	2034.67	2429.69	C19orf53
ENSG00000167315	0.416561	0.0128993	0.134657	1176.59	2150.54	1104.42	1527.61	1387.97	1334.52	1230.77	1528.43	ACAA2
ENSG00000167515	0.416426	0.0218873	0.182942	1545.31	2124.25	1014.8	2064.25	1815.41	1755.28	1673.22	2127.39	TRAPPC2L
ENSG00000139438	0.416347	0.266013	0.633087	54.7706	65.1679	17.7611	63.5636	72.0401	71.3307	78.9354	97.0072	FAM222A
ENSG00000078668	0.41626	0.00479904	0.0715073	3914.14	5591.86	2857.92	4411.94	3587.6	4125.44	3566.64	4454.44	VDAC3
ENSG00000280721	0.416221	0.39478	0.739694	8.80241	13.7196	8.88054	22.9246	30.7371	18.0584	15.5794	30.4558	LINC01943
ENSG00000139890	0.41604	0.372016	NA	11.7366	16.0062	12.9171	16.6724	11.5264	9.93212	6.23175	14.6639	REM2
ENSG00000101160	0.415725	0.00827358	0.101696	870.461	1229.04	888.861	1274.4	885.613	967.93	671.99	955.408	CTSZ
ENSG00000132780	0.415585	0.0447764	0.2751	4500.97	7027.85	2601.19	4993.39	4930.42	4836.04	4466.08	5148.15	NASP
ENSG00000239779	0.414984	0.0780699	0.362944	844.054	1705.8	1420.08	1404.65	851.033	1067.25	747.81	975.712	WBP1
ENSG00000187808	0.414871	0.23022	0.594957	48.9023	43.4453	41.9807	109.413	92.2113	111.962	90.3603	98.1352	SOWAHD
ENSG00000213123	0.414731	0.0172282	0.15989	277.765	388.721	193.757	346.995	296.805	297.964	270.042	349.677	TCTEX1D2
ENSG00000072210	0.414656	0.00551392	0.0784514	1020.1	1642.92	847.688	1327.54	1171.85	1306.53	1136.26	1288.17	ALDH3A2
ENSG00000121022	0.414644	0.00881998	0.105025	1641.16	2517.54	1227.94	1945.46	1685.74	1767.01	1611.94	1989.78	COPS5
ENSG00000106153	0.414423	0.00887007	0.105443	6186.14	8651.33	4687.31	8961.43	7203.05	6777.32	6154.89	7903.83	CHCHD2
ENSG00000185043	0.414404	0.0563794	0.309569	1633.34	2251.15	883.21	2237.23	1933.56	1811.26	1616.1	1783.35	CIB1
ENSG00000093010	0.414251	0.0294397	0.216575	1163.87	2120.82	1257	1496.35	1119.02	1076.28	1104.06	1497.97	COMT
ENSG00000143162	0.413987	0.0220409	0.183419	4087.25	5612.44	2577.78	4362.97	4030.4	4362.91	4232.39	5549.72	CREG1
ENSG00000138794	0.413965	0.0717153	0.34973	239.621	269.818	129.979	319.902	278.555	334.08	278.351	307.942	CASP6
ENSG00000058091	0.413597	0.0305286	0.221155	784.393	1237.05	530.41	904.479	706.953	768.385	773.775	813.282	CDK14
ENSG00000279520	0.413582	0.34384	0.705679	52.8145	62.8813	16.9538	20.8405	20.1712	38.8256	25.9656	31.5838	AC093525,8
ENSG00000113318	0.413275	0.00170525	0.0361395	310.041	403.584	275.297	372.004	298.726	353.042	275.235	416.229	MSH3
ENSG00000169570	0.413116	0.0490636	0.290293	100.739	113.186	121.098	133.379	71.0795	124.603	87.2444	136.487	DTWD2
ENSG00000115268	0.412808	0.0120846	0.12854	12866.2	16244	8736.03	15838.8	13797.1	12962.3	10521.3	16087.4	RPS15
ENSG00000100596	0.412736	0.00241325	0.0459465	435.23	640.246	544.135	617.922	415.911	657.326	466.342	563.996	SPTLC2
ENSG00000135441	0.412414	0.0591296	0.318204	584.872	979.805	409.312	824.243	637.795	572.451	559.819	540.308	BLOC1S1
ENSG00000229833	0.411822	0.0825801	0.372229	409.801	540.779	205.06	451.198	476.425	396.382	306.394	470.372	PET100
ENSG00000214510	0.411785	0.42299	0.757317	11.7366	22.8659	43.5954	27.0927	7.68427	24.3788	11.4249	25.9438	SPINK13
ENSG00000165886	0.411409	0.135409	0.466676	43.034	97.1802	40.3661	61.4796	61.4742	60.4956	63.3561	57.5275	UBTD1
ENSG00000188693	0.411265	0.541492	NA	2.93414	18.2927	14.5318	21.8826	8.64481	5.41752	10.3862	3.38397	CYP51A1-AS1
ENSG00000186312	0.411234	0.0233543	0.190479	112.475	202.364	137.245	154.22	134.475	142.661	123.596	178.223	CA5BP1
ENSG00000169682	0.411184	0.0218385	0.18265	516.408	832.32	439.99	635.636	438.964	501.121	485.038	532.412	SPNS1
ENSG00000164776	0.411058	0.499041	NA	2.93414	14.8629	9.68786	5.21013	7.68427	18.0584	14.5407	7.89594	PHKG1
ENSG00000101146	0.410755	0.00573665	0.0803646	1615.73	2222.57	1171.42	2019.45	1669.41	1895.23	1735.54	2092.42	RAE1
ENSG00000233382	0.410224	0.146148	0.484842	52.8145	121.189	91.2274	81.2781	55.711	65.9132	54.0085	71.0634	NKAPP1
ENSG00000223478	0.409918	0.230122	0.594957	39.1218	84.604	37.1368	58.3535	66.2769	61.3986	34.2746	30.4558	AL441992,1
ENSG00000251503	0.409767	0.131431	0.460076	57.7047	76.6009	35.5222	69.8158	54.7505	45.146	43.6222	63.1675	CENPS-CORT
ENSG00000178980	0.409626	0.023516	0.191107	262.116	394.437	231.701	429.315	382.293	380.129	287.699	340.653	SELENOW
ENSG00000100591	0.409323	0.105467	0.416619	3760.59	5863.97	1740.59	4328.58	4568.3	3902.42	3999.74	4588.67	AHSA1
ENSG00000215458	0.408758	0.371866	0.726876	16.6268	28.5824	35.5222	17.7145	8.64481	26.1847	12.4635	25.9438	AATBC
ENSG00000198064	0.408637	0.325636	0.689642	21.517	26.2958	14.5318	15.6304	10.5659	20.7672	12.4635	15.7919	NPIPB13
ENSG00000169738	0.407783	0.0359221	0.243719	989.783	1277.06	726.59	1574.5	1413.91	1460.02	1195.46	1424.65	DCXR
ENSG00000273230	0.407591	0.210033	0.57282	31.2975	92.607	50.8613	36.4709	52.8294	55.0781	40.5063	49.6316	AC102953,2
ENSG00000131143	0.407367	0.00793739	0.0987984	15359.2	22782.5	11995.2	20657.1	16107.2	15704.5	15585.6	19168	COX4I1
ENSG00000234338	0.407276	0.255768	0.623273	24.4512	35.4422	31.4856	36.4709	11.5264	27.9905	32.1974	32.7117	AC073349,2
ENSG00000170266	0.407207	0.0008013	0.0217356	743.315	1066.7	687.031	899.269	691.585	845.133	734.307	977.968	GLB1
ENSG00000089693	0.407013	0.0368115	0.246656	3711.68	6394.46	2736.82	4433.82	3873.83	3495.2	3705.81	4277.34	MLF2
ENSG00000132522	0.406964	0.0688389	0.342028	205.39	307.547	125.135	254.255	259.344	257.332	250.308	293.278	GPS2
ENSG00000135931	0.406663	0.0341513	0.236617	138.883	250.382	142.089	177.145	161.37	152.593	136.06	188.375	ARMC9
ENSG00000111716	0.40634	0.014305	0.143674	22722.9	32114.1	15616.8	28445.2	24110.4	22923.3	21310.5	27526.4	LDHB
ENSG00000183783	0.406248	0.142066	0.477782	35.2097	56.0215	35.5222	55.2274	35.5398	33.408	36.3519	45.1196	KCTD8
ENSG00000204305	0.4062	0.124137	0.447935	48.9023	81.1741	50.054	107.329	66.2769	60.4956	70.6265	63.1675	AGER
ENSG00000157045	0.405276	0.0103954	0.116012	655.291	860.902	468.247	781.52	710.795	819.851	562.934	710.634	NTAN1
ENSG00000010256	0.405094	0.0319959	0.228559	2764.94	4239.34	1804.36	3181.31	2901.77	2689.8	2491.66	3081.67	UQCRC1
ENSG00000116898	0.404957	0.0481185	0.286246	1390.78	2240.86	888.054	1686	1580.08	1369.73	1442.65	1722.44	MRPS15
ENSG00000101473	0.404662	0.00660425	0.0873789	503.694	768.295	469.861	626.258	494.675	524.596	438.299	606.859	ACOT8
ENSG00000141002	0.404597	0.00127484	0.0293475	1489.56	2077.37	1832.62	2189.3	1533.97	1890.71	1583.9	2371.04	TCF25
ENSG00000006432	0.404363	0.209522	0.572089	32.2755	78.8875	37.9441	70.8578	68.1979	79.457	94.5148	77.8314	MAP3K9
ENSG00000197774	0.403914	0.0208832	0.178594	827.427	1283.92	730.626	731.503	690.624	1001.34	796.625	1012.94	EME2
ENSG00000237764	0.403856	0.296256	0.662848	22.4951	44.5886	38.7514	18.7565	22.0923	29.7964	16.618	40.6077	AC010099,4
ENSG00000135835	0.403827	0.272497	0.639778	72.3754	105.183	50.8613	26.0507	38.4214	83.0686	54.0085	71.0634	KIAA1614
ENSG00000254986	0.403745	0.0271871	0.206267	853.834	1362.81	616.794	1036.82	1054.67	1052.8	976.307	1178.75	DPP3
ENSG00000152904	0.403735	0.0355722	0.242163	296.348	499.621	337.461	510.593	375.569	342.207	270.042	341.781	GGPS1
ENSG00000144746	0.403636	0.00419496	0.0652751	1701.8	2794.22	1743.01	2469.6	1773.15	1951.21	1775.01	2037.15	ARL6IP5
ENSG00000245970	0.403575	0.0988972	0.406793	223.973	330.413	143.703	176.103	161.37	195.934	142.292	186.119	AP003352,1
ENSG00000105223	0.403566	0.0901373	0.390299	1419.14	2284.31	2656.09	2485.23	1384.13	1783.27	1163.26	2210.86	PLD3
ENSG00000023191	0.403264	0.00508275	0.0740847	1603.02	2330.04	1286.06	1831.88	1487.87	1670.4	1384.49	1787.87	RNH1
ENSG00000141510	0.403084	0.0187344	0.168376	1400.56	2423.79	1470.94	1621.39	1283.27	1579.21	1239.08	1510.38	TP53
ENSG00000249249	0.403042	0.507892	0.809115	4.89023	21.7226	18.5684	17.7145	18.2502	7.22336	3.11587	13.5359	AC010226,1
ENSG00000149923	0.402935	0.0157365	0.151617	3889.69	5988.59	2986.28	4630.77	3854.62	3943.05	3322.56	4019.03	PPP4C
ENSG00000242299	0.402655	0.206667	0.569341	56.7267	61.738	33.1002	42.7231	42.2635	44.2431	21.8111	55.2716	AC073861,1
ENSG00000164116	0.40232	0.00336619	0.0570169	655.291	1153.59	867.064	1040.98	794.362	1040.16	917.105	1040.01	GUCY1A1
ENSG00000132792	0.402241	0.0392944	0.255377	1370.24	2331.18	1028.53	1772.49	1393.74	1304.72	1409.41	1466.39	CTNNBL1
ENSG00000105202	0.402201	0.0385137	0.25255	8441.52	12514.5	5115.19	9774.21	8889.74	8207.54	7836.42	9522.5	FBL
ENSG00000234964	0.402012	0.22049	0.586143	61.6169	75.4576	25.027	87.5302	61.4742	44.2431	61.2788	68.8075	FABP5P7
ENSG00000110717	0.401963	0.026965	0.205461	1034.77	1593.76	751.617	1229.59	1202.59	1084.41	1080.17	1468.64	NDUFS8
ENSG00000248643	0.401785	0.12083	0.442593	55.7486	53.7349	40.3661	65.6477	33.6187	52.3694	50.8926	66.5515	RBM14-RBM4
ENSG00000173436	0.401603	0.050729	0.295208	1525.75	2212.28	884.825	1963.18	1746.25	1647.83	1660.76	1860.06	MINOS1
ENSG00000213563	0.401153	0.0307443	0.222128	299.282	540.779	309.204	403.264	315.055	315.119	285.622	339.525	C8orf82
ENSG00000189077	0.401124	0.0282754	0.211104	212.236	407.014	242.197	302.188	304.489	279.905	221.227	306.814	TMEM120A
ENSG00000102057	0.400547	0.191967	0.552985	38.1438	52.5917	46.0173	38.555	21.1318	40.6314	31.1587	49.6316	KCND1
ENSG00000136930	0.399958	0.0195695	0.172288	3132.68	4711.53	2276.65	4093.08	3790.27	3615.29	2963.2	3627.62	PSMB7
ENSG00000155957	0.399893	0.0209534	0.178647	366.767	587.655	473.091	509.551	383.253	425.275	303.278	495.188	TMBIM4
ENSG00000214954	0.39979	0.324497	0.688289	12.7146	16.0062	15.3391	14.5884	10.5659	20.7672	16.618	21.4318	LRRC69
ENSG00000099341	0.399641	0.0228128	0.187892	2351.22	3466.48	1656.62	2917.67	2793.23	2518.24	2331.71	3144.84	PSMD8
ENSG00000001630	0.399576	0.00305019	0.0533727	859.702	1054.12	867.871	1160.82	694.466	1051.9	745.732	912.545	CYP51A1
ENSG00000004142	0.399562	0.0169513	0.158261	3974.78	6442.48	3034.72	4786.03	4180.24	4234.69	4138.92	4756.74	POLDIP2
ENSG00000115290	0.399316	0.088313	0.385728	181.917	168.065	84.7688	186.523	121.988	151.691	113.21	154.535	GRB14
ENSG00000132823	0.39927	0.016632	0.156308	795.151	1337.66	920.347	1058.7	803.007	881.25	679.26	943.001	OSER1
ENSG00000135048	0.399236	0.0345715	0.238471	88.0241	112.043	91.2274	120.875	70.119	113.768	96.5921	109.415	TMEM2
ENSG00000137269	0.399223	0.0769391	0.359979	210.28	452.746	205.867	310.524	299.687	278.099	356.248	372.237	LRRC1
ENSG00000184613	0.399071	0.460112	0.778077	6.84632	25.1525	14.5318	16.6724	7.68427	7.22336	14.5407	9.02393	NELL2
ENSG00000110066	0.39877	0.0543789	0.304626	892.956	1671.5	1045.48	1130.6	797.243	872.221	784.161	968.944	KMT5B
ENSG00000224543	0.39839	0.270317	0.637828	53.7925	75.4576	19.3757	63.5636	72.0401	44.2431	39.4677	59.7835	SNRPGP15
ENSG00000156697	0.398038	0.00137801	0.03098	1098.35	1582.32	951.025	1258.77	1076.76	1277.63	1012.66	1335.54	UTP14A
ENSG00000073282	0.398035	0.539305	NA	16.6268	6.85978	8.07322	14.5884	4.80267	21.6701	6.23175	3.38397	TP63
ENSG00000204590	0.397776	0.0116102	0.124721	1509.13	2654.74	1504.04	2028.83	1712.63	1687.56	1520.55	1860.06	GNL1
ENSG00000167986	0.397702	0.00123626	0.0289995	5181.69	7524.04	4484.67	6377.2	4853.58	5703.75	5084.07	6222	DDB1
ENSG00000185627	0.39692	0.00787915	0.0987984	2990.86	4447.42	2403.4	4003.47	3164	3125.01	2936.19	3558.81	PSMD13
ENSG00000141198	0.395882	0.467225	NA	10.7585	19.436	13.7245	6.25216	3.84214	11.738	13.5021	18.0479	TOM1L1
ENSG00000188229	0.395748	0.0781545	0.363024	4187.02	5140.26	1843.12	4143.1	3878.64	4172.39	3298.67	3918.64	TUBB4B
ENSG00000099290	0.395742	0.00209393	0.0416943	1151.16	1654.35	1103.61	1352.55	966.297	1450.99	1145.6	1287.04	WASHC2A
ENSG00000188603	0.395615	0.0696673	0.343855	65.5291	130.336	74.2736	86.4882	80.6849	88.4862	88.2831	101.519	CLN3
ENSG00000156261	0.395608	0.0151682	0.148491	6684.94	10282.8	4941.62	7598.46	7195.36	7242.32	6545.41	8246.74	CCT8
ENSG00000273466	0.395551	0.393086	0.738546	15.6487	25.1525	8.07322	21.8826	20.1712	15.3496	11.4249	10.1519	AC012510,1
ENSG00000088832	0.395502	0.0351928	0.240834	6349.47	8495.84	3773.42	7867.3	6559.49	6271.68	6332.49	7637.63	FKBP1A
ENSG00000140365	0.395143	0.0106179	0.11754	1631.38	2270.59	1304.63	2399.79	2081.48	2139.02	1826.94	2189.43	COMMD4
ENSG00000006757	0.394985	0.0510242	0.29589	82.1559	150.915	117.062	149.01	117.185	109.253	110.094	153.407	PNPLA4
ENSG00000006744	0.394698	0.0184121	0.166694	2778.63	3862.06	1826.16	3086.48	2888.33	3241.48	2853.1	3409.92	ELAC2
ENSG00000244151	0.394286	0.431496	0.760427	23.4731	19.436	4.84393	30.2188	24.9739	26.1847	14.5407	12.4079	AC010973,2
ENSG00000148834	0.394218	0.0141646	0.143034	1093.46	1774.4	944.567	1524.49	1244.85	1249.64	1099.9	1211.46	GSTO1
ENSG00000166946	0.394074	0.0660038	0.335657	782.437	1381.1	1273.15	1309.83	766.506	963.416	697.956	974.584	CCNDBP1
ENSG00000100632	0.393961	0.0552142	0.306837	8491.4	14410.1	5615.73	9274.04	8786.97	8283.39	8368.2	9110.78	ERH
ENSG00000167863	0.393368	0.0380547	0.251538	2183.98	3445.9	1508.88	2757.2	2671.25	2332.24	2310.94	2858.33	ATP5PD
ENSG00000123353	0.393187	0.0599118	0.320601	820.581	1490.86	705.599	1112.88	924.994	726.851	783.123	918.185	ORMDL2
ENSG00000151322	0.393114	0.517857	NA	4.89023	19.436	8.88054	3.12608	18.2502	11.738	9.34762	20.3038	NPAS3
ENSG00000214389	0.392997	0.15038	0.492194	50.8584	48.0185	33.9075	79.194	58.5926	66.8161	46.7381	54.1436	RPS3AP26
ENSG00000002549	0.392522	0.0232597	0.19046	1857.31	2974.86	1389.4	2189.3	1945.08	1926.83	1784.36	2066.48	LAP3
ENSG00000231073	0.392433	0.441698	0.765586	12.7146	27.4391	8.88054	7.29419	14.408	12.6409	9.34762	12.4079	AL590133,1
ENSG00000107021	0.392072	0.00838685	0.102029	445.011	600.231	380.249	543.938	414.951	477.645	344.823	459.092	TBC1D13
ENSG00000172270	0.392071	0.0226132	0.187014	4869.69	6744.31	3218.79	6261.54	5187.85	5198.11	5177.54	6011.06	BSG
ENSG00000183011	0.392061	0.0843472	0.376601	894.912	1438.27	529.603	1023.27	1115.18	881.25	798.702	1037.75	NAA38
ENSG00000166311	0.391982	0.0364264	0.24499	237.665	412.73	380.249	388.676	265.107	309.702	293.931	436.533	SMPD1
ENSG00000157326	0.391925	0.0102315	0.115102	388.284	497.334	334.231	535.602	440.885	467.713	315.742	439.917	DHRS4
ENSG00000176485	0.391563	0.111634	0.427387	307.106	455.032	463.403	483.5	239.173	316.022	217.072	357.573	PLA2G16
ENSG00000189171	0.391319	0.154041	0.498235	25.4292	48.0185	37.1368	44.8071	47.0662	51.4664	37.3905	48.5036	S100A13
ENSG00000146376	0.391284	0.0184571	0.166886	198.543	209.223	212.326	246.96	160.409	275.391	171.373	242.518	ARHGAP18
ENSG00000111481	0.390864	0.00423649	0.065703	4526.4	6777.46	4457.22	5763.45	4302.23	4675.32	3981.05	5426.77	COPZ1
ENSG00000107829	0.390635	0.0929504	0.394457	369.701	810.597	493.274	465.786	411.109	405.411	335.476	430.893	FBXW4
ENSG00000278472	0.390262	0.47407	NA	8.80241	5.71648	11.3025	12.5043	3.84214	14.4467	11.4249	13.5359	AC009268,2
ENSG00000141627	0.389988	0.0223581	0.185451	763.854	1306.79	856.568	957.623	730.006	811.725	678.222	895.625	DYM
ENSG00000177666	0.389965	0.0236295	0.191696	861.659	1508.01	1177.88	1235.84	932.679	1040.16	782.084	1139.27	PNPLA2
ENSG00000213199	0.389825	0.113234	0.429769	119.322	246.952	161.464	160.472	131.593	113.768	109.056	164.687	ASIC3
ENSG00000171055	0.389812	0.0362522	0.244672	300.26	432.166	268.838	311.566	243.976	321.439	209.802	276.358	FEZ2
ENSG00000177855	0.389505	0.405891	0.748547	9.78046	17.1495	6.45857	18.7565	21.1318	12.6409	14.5407	19.1758	CACYBPP2
ENSG00000146556	0.389426	0.0432992	0.270466	129.102	206.937	170.345	172.976	118.146	161.623	115.287	159.047	WASH2P
ENSG00000100764	0.389242	0.0115106	0.124055	2100.84	3118.91	1575.89	2559.22	2240.93	2297.03	2072.06	2488.35	PSMC1
ENSG00000137275	0.38913	0.0463296	0.27915	167.246	198.934	213.133	218.826	137.356	288.934	196.3	227.854	RIPK1
ENSG00000120860	0.388817	0.0219733	0.183341	253.314	365.855	272.067	362.625	241.094	281.711	207.725	267.334	WASHC3
ENSG00000274265	0.388756	0.182858	0.541026	109.541	210.367	193.757	194.859	123.909	142.661	75.8196	112.799	AC245297,3
ENSG00000264772	0.388706	0.291229	0.658163	51.8364	74.3143	20.183	38.555	31.6976	38.8256	37.3905	32.7117	AC016876,2
ENSG00000240053	0.388605	0.0530368	0.301183	153.553	189.787	101.723	140.674	102.777	154.399	130.867	154.535	LY6G5B
ENSG00000133318	0.38834	0.0155192	0.150699	1883.72	3145.21	2174.12	2474.81	1762.58	1964.75	1803.05	2396.98	RTN3
ENSG00000164897	0.388282	0.0689669	0.342072	1466.09	2581.56	1089.08	1755.82	1625.22	1314.65	1308.67	1532.94	TMUB1
ENSG00000004059	0.38823	0.0146274	0.145287	1674.41	2669.6	1900.44	2513.37	1721.28	1897.03	1516.39	1838.63	ARF5
ENSG00000196981	0.38796	0.207525	0.57048	71.3974	132.622	122.713	132.337	54.7505	90.292	70.6265	64.2955	WDR5B
ENSG00000135338	0.387475	0.201008	0.562179	58.6828	68.5978	62.9711	101.077	39.3819	66.8161	49.854	39.4797	LCA5
ENSG00000069329	0.38733	0.00442225	0.0677612	3802.64	5829.67	3226.87	4435.91	3863.27	4340.34	3846.03	4672.14	VPS35
ENSG00000088986	0.386861	0.0253114	0.197693	2400.12	3608.24	1659.05	2962.48	2720.23	2736.75	2531.13	2865.1	DYNLL1
ENSG00000143549	0.386846	0.00868854	0.104303	19691	28884.2	14992.8	25221.2	21213.4	22882.7	21239.9	23869.4	TPM3
ENSG00000171148	0.386707	0.0264073	0.203252	908.605	1782.4	963.135	1246.26	1163.21	1089.82	1045.89	1218.23	TADA3
ENSG00000112110	0.38631	0.0816284	0.36963	1106.17	1812.13	648.279	1223.34	1346.67	1297.5	1199.61	1287.04	MRPL18
ENSG00000160789	0.386294	0.047243	0.283028	4588.01	7287.37	3399.63	5895.79	4333.93	4192.26	4223.05	4249.14	LMNA
ENSG00000119326	0.386261	0.0334002	0.234133	925.232	1377.67	647.472	964.917	797.243	902.92	787.277	880.961	CTNNAL1
ENSG00000111325	0.386254	0.00249624	0.0469541	260.16	315.55	237.353	319.902	239.173	308.799	236.806	328.245	OGFOD2
ENSG00000188996	0.386242	0.469282	NA	16.6268	16.0062	12.9171	9.37824	5.76321	19.8642	6.23175	9.02393	HUS1B
ENSG00000205853	0.385855	0.42955	0.7591	6.84632	24.0092	12.9171	7.29419	14.408	14.4467	13.5021	16.9199	RFPL3S
ENSG00000110442	0.385767	0.0239698	0.193119	616.169	823.174	431.11	801.319	665.65	637.461	644.986	817.794	COMMD9
ENSG00000087269	0.385516	0.0087045	0.104303	2827.53	3716.86	2007.81	2967.69	2497.39	2828.85	2468.81	3290.35	NOP14
ENSG00000138757	0.385484	0.00613826	0.0835743	3917.07	5398.65	3099.31	4491.14	3157.28	4219.34	3840.83	4197.26	G3BP2
ENSG00000057663	0.385344	0.00428392	0.0660425	263.094	336.129	223.628	321.986	267.029	306.993	240.961	333.885	ATG5
ENSG00000226007	0.385284	0.446382	NA	5.86828	13.7196	6.45857	13.5463	13.4475	9.0292	12.4635	13.5359	BX005266,2
ENSG00000272977	0.385117	0.289727	0.656032	14.6707	27.4391	17.7611	38.555	28.816	22.573	30.1201	30.4558	AL008721,2
ENSG00000111224	0.38511	0.00878552	0.104792	245.49	269.818	247.04	290.725	202.673	327.76	213.957	298.918	PARP11
ENSG00000125821	0.385095	0.0379315	0.251403	808.844	1350.23	657.16	1050.36	975.903	808.113	768.582	984.736	DTD1
ENSG00000131116	0.38501	0.0029967	0.0526333	923.275	1355.95	867.064	1217.09	1018.17	1076.28	835.054	1109.94	ZNF428
ENSG00000180353	0.384902	0.00519016	0.0752601	3955.22	5754.21	5193.5	6005.2	4224.43	5444.61	3687.12	5075.96	HCLS1
ENSG00000073969	0.384878	0.0119124	0.127213	676.808	1044.97	633.748	925.32	713.677	675.384	670.951	875.321	NSF
ENSG00000111667	0.384833	0.00612914	0.083531	3287.21	4769.83	2684.34	3883.63	3214.91	3481.66	3416.04	4320.21	USP5
ENSG00000119705	0.3848	0.209633	0.572089	732.556	1127.29	257.536	772.142	933.639	695.248	776.891	930.593	SLIRP
ENSG00000064115	0.384764	5.30314e-05	0.00297441	1211.8	1678.36	1212.6	1601.6	1296.72	1622.55	1302.43	1655.89	TM7SF3
ENSG00000102678	0.384416	0.295188	0.662091	44.9901	21.7226	41.1734	64.6057	52.8294	86.6803	33.236	50.7596	FGF9
ENSG00000108559	0.384308	0.0112471	0.122127	1099.32	1735.52	910.659	1357.76	1182.42	1236.1	1112.37	1289.29	NUP88
ENSG00000101084	0.384289	0.104444	0.415283	1308.63	1912.74	704.792	1779.78	1684.78	1493.43	1655.57	1800.27	C20orf24
ENSG00000272034	0.38413	0.460695	0.778456	35.2097	89.1771	27.4489	22.9246	26.895	12.6409	21.8111	21.4318	SNORD14A
ENSG00000137814	0.384097	0.00525418	0.0760313	706.149	966.086	567.547	843	753.059	962.513	745.732	843.737	HAUS2
ENSG00000166508	0.383886	0.0327192	0.231489	8449.34	13310.3	5998.4	10973.6	10188.4	9682.91	8963.33	9874.43	MCM7
ENSG00000214857	0.383483	0.151015	0.49303	35.2097	59.4514	41.9807	64.6057	36.5003	50.5635	60.2402	51.8876	SEM1P1
ENSG00000243317	0.383472	0.0041683	0.0650764	896.868	1337.66	811.358	1182.7	965.337	1088.92	856.865	996.016	STMP1
ENSG00000275294	0.383315	0.379454	0.732466	9.78046	14.8629	12.9171	23.9666	17.2896	12.6409	11.4249	15.7919	LINC02340
ENSG00000168653	0.383162	0.110484	0.424619	3641.27	5447.81	1786.6	4156.64	4132.22	3327.26	3312.17	3855.47	NDUFS5
ENSG00000124172	0.383118	0.0998043	0.408701	2132.14	2836.52	1041.45	2485.23	2410.94	1954.82	1690.88	2210.86	ATP5F1E
ENSG00000213722	0.383107	0.0403822	0.259922	220.06	412.73	239.775	379.298	353.477	328.663	281.467	306.814	DDAH2
ENSG00000097021	0.383008	0.156834	0.502091	1782	2676.46	824.276	2178.88	2465.69	2078.52	2295.36	2672.21	ACOT7
ENSG00000117399	0.382857	0.172564	0.525054	2014.77	3828.9	987.355	2094.47	2575.19	1958.43	2250.7	2324.79	CDC20
ENSG00000143799	0.382758	0.0250494	0.196521	6452.17	8931.43	4192.42	7521.35	6476.88	7019.3	6923.47	7876.76	PARP1
ENSG00000162650	0.382567	0.149885	0.491377	80.1998	84.604	46.0173	67.7317	84.527	120.991	74.781	97.0072	ATXN7L2
ENSG00000103978	0.382561	0.00418674	0.0652751	730.6	1083.85	850.917	890.933	730.006	978.765	650.179	910.289	TMEM87A
ENSG00000095794	0.382459	0.0423855	0.267306	236.687	379.575	201.83	298.02	221.883	238.371	219.15	231.238	CREM
ENSG00000178741	0.382148	0.0317153	0.22748	3742	5989.73	2834.51	4566.16	4379.08	3887.07	3452.39	4334.87	COX5A
ENSG00000184221	0.382102	0.0744378	0.355033	72.3754	90.3204	55.7052	88.5723	80.6849	106.545	86.2058	97.0072	OLIG1
ENSG00000125351	0.381973	0.00583672	0.08097	772.656	1023.25	685.416	1161.86	954.771	994.115	801.818	1008.42	UPF3B
ENSG00000278535	0.381928	0.00950167	0.110155	288.524	453.889	264.802	370.962	312.174	341.304	310.549	366.597	DHRS11
ENSG00000261786	0.381782	0.51791	NA	11.7366	22.8659	11.3025	2.08405	6.72374	15.3496	11.4249	13.5359	AC006058,1
ENSG00000115541	0.381719	0.391161	0.737335	9596.59	13532.1	2549.52	8598.8	10352.6	8592.19	9051.61	10383.2	HSPE1
ENSG00000105619	0.381399	0.0363372	0.244912	333.514	519.057	271.26	372.004	376.529	383.741	269.004	354.189	TFPT
ENSG00000064490	0.381211	0.0202207	0.17516	642.576	1071.27	603.877	971.169	841.428	744.909	766.505	930.593	RFXANK
ENSG00000149806	0.381106	0.0466751	0.28063	7751.01	11016.8	4973.1	9830.48	9357.52	7901.45	7586.11	9887.97	FAU
ENSG00000011132	0.381015	0.00830547	0.101808	335.47	493.904	356.029	452.24	327.542	357.556	316.78	438.789	APBA3
ENSG00000111012	0.380982	0.350036	0.709592	17.6048	40.0154	25.8343	14.5884	22.0923	39.7285	20.7725	18.0479	CYP27B1
ENSG00000111907	0.380382	0.184068	0.542026	37.1657	83.4607	61.3565	65.6477	41.303	47.8548	46.7381	47.3756	TPD52L1
ENSG00000100060	0.379848	0.0114442	0.123599	1201.04	1700.08	934.071	1518.23	1384.13	1367.02	1248.43	1617.54	MFNG
ENSG00000151623	0.37981	0.450324	NA	9.78046	6.85978	11.3025	16.6724	10.5659	14.4467	6.23175	11.2799	NR3C2
ENSG00000176532	0.379658	0.349027	0.709419	29.3414	19.436	29.8709	66.6897	52.8294	62.3015	27.0042	31.5838	PRR15
ENSG00000259024	0.379601	0.538117	0.827812	8.80241	4.57319	25.8343	18.7565	7.68427	14.4467	5.19312	24.8158	TVP23C-CDRT4
ENSG00000113068	0.379355	0.0122969	0.129717	851.878	1231.33	649.894	999.304	900.021	925.493	796.625	1003.91	PFDN1
ENSG00000044115	0.379208	0.0150952	0.14822	1297.87	2168.83	1175.46	1643.28	1302.48	1432.93	1465.5	1572.42	CTNNA1
ENSG00000111669	0.37916	0.158684	0.50548	15181.2	19304.6	5514.82	13249.4	11933.7	10562.4	10531.7	13018.1	TPI1
ENSG00000131558	0.379061	0.130047	0.457393	1019.12	1680.65	1839.08	1762.07	867.362	1228.87	823.629	1247.56	EXOC4
ENSG00000183283	0.378891	0.00464791	0.0699227	1901.32	2604.43	1839.89	2554.01	1937.4	2218.47	1554.82	2030.38	DAZAP2
ENSG00000116741	0.378756	0.0240957	0.193689	501.738	569.362	322.929	576.241	440.885	520.082	374.943	465.86	RGS2
ENSG00000188001	0.3786	0.0856005	0.379375	78.2437	149.772	113.025	138.59	85.4875	110.156	101.785	94.7513	TPRG1
ENSG00000166246	0.378534	0.41269	0.75181	8.80241	37.7288	39.5588	23.9666	24.0134	17.1555	16.618	38.3517	C16orf71
ENSG00000148688	0.378385	0.00305863	0.0534538	963.375	1415.4	834.771	1147.27	1000.88	1172.89	947.225	1133.63	RPP30
ENSG00000148057	0.377609	0.370251	0.725995	55.7486	152.058	146.125	80.2361	40.3424	71.3307	39.4677	64.2955	IDNK
ENSG00000114767	0.377353	0.112295	0.428848	1255.81	1706.94	566.74	1112.88	1229.48	1269.51	1047.97	1235.15	RRP9
ENSG00000085063	0.377295	0.0152845	0.14914	5308.83	5748.5	3780.69	7350.46	5650.82	6696.96	5048.75	5905.03	CD59
ENSG00000130770	0.376886	0.0278245	0.208959	2138.99	3353.29	1597.69	2501.91	2203.47	2168.81	2039.86	2338.33	ATP5IF1
ENSG00000136240	0.376794	0.0196276	0.172394	1690.06	2751.92	1910.93	2377.9	1667.49	1659.57	1717.88	2285.31	KDELR2
ENSG00000273680	0.376422	0.563432	NA	1.95609	3.42989	15.3391	15.6304	11.5264	18.9613	8.30899	10.1519	AC009318,2
ENSG00000242553	0.376276	0.217154	0.581851	36.1877	35.4422	28.2563	44.8071	30.7371	44.2431	22.8497	28.1998	AP001432,1
ENSG00000104522	0.376222	0.0650204	0.333675	420.56	627.67	305.168	569.989	567.676	527.305	559.819	679.051	TSTA3
ENSG00000162779	0.375953	0.461979	0.779322	14.6707	13.7196	13.7245	21.8826	7.68427	6.32044	17.6566	28.1998	AXDND1
ENSG00000113643	0.375944	0.0168535	0.157662	1270.48	1940.17	980.089	1439.04	1380.29	1475.37	1345.02	1601.75	RARS
ENSG00000078596	0.375778	0.00547723	0.0782915	2388.39	2875.39	1994.08	3439.73	2588.64	2765.64	2564.36	3290.35	ITM2A
ENSG00000157020	0.375665	0.0166883	0.156451	2208.43	3360.15	1826.16	2772.83	2336.98	2209.44	1997.27	2516.55	SEC13
ENSG00000167283	0.375497	0.0301021	0.219608	3675.5	5438.66	2602.81	4755.81	4101.48	3768.79	3629.99	4210.79	ATP5MG
ENSG00000104899	0.375394	0.0496368	0.292186	162.356	256.098	158.235	218.826	230.528	242.885	231.613	296.662	AMH
ENSG00000100564	0.375358	0.0187657	0.168376	215.17	242.379	185.684	240.708	153.685	230.245	167.219	223.342	PIGH
ENSG00000088833	0.375217	0.0233344	0.190479	1728.21	2677.6	1280.41	2072.59	1818.29	1983.72	1879.91	1963.83	NSFL1C
ENSG00000186866	0.375024	0.0572918	0.312503	482.177	914.637	649.894	712.746	490.833	519.179	483.999	588.811	POFUT2
ENSG00000241506	0.374923	0.259283	0.626902	17.6048	26.2958	20.183	26.0507	24.9739	27.9905	28.0429	37.2237	PSMC1P1
ENSG00000180901	0.374811	0.00368032	0.0609296	475.33	581.938	454.522	667.939	499.478	574.257	521.389	704.994	KCTD2
ENSG00000147383	0.374779	0.00973784	0.11195	719.842	1028.97	604.684	1012.85	793.401	794.57	778.968	919.313	NSDHL
ENSG00000198843	0.374599	0.0249124	0.196229	2889.15	3436.75	1765.61	3095.86	2547.34	2765.64	2166.57	2847.05	SELENOT
ENSG00000071575	0.374542	0.0713061	0.348859	263.094	272.105	159.85	203.195	168.093	273.585	163.064	227.854	TRIB2
ENSG00000163374	0.374484	0.0129919	0.135223	2645.61	4201.62	2641.56	3120.87	2384.05	2781.9	2414.8	2973.38	YY1AP1
ENSG00000130731	0.374478	0.0430077	0.269564	2444.14	3237.82	1603.34	3321.98	3051.62	2851.42	2633.95	3204.62	METTL26
ENSG00000185896	0.374469	0.00626459	0.0848013	2024.56	3109.77	1881.06	2461.27	1986.38	2191.39	2188.38	2713.95	LAMP1
ENSG00000108107	0.374201	0.0131188	0.135882	16807.7	22541.2	12993	21490.8	17258.9	16147.8	14265.5	19305.6	RPL28
ENSG00000183696	0.37414	0.249403	0.615772	18.5829	29.7257	25.027	36.4709	22.0923	28.8934	25.9656	23.6878	UPP1
ENSG00000159079	0.374091	0.0535872	0.302741	1395.67	2049.93	884.017	1706.84	1663.65	1490.72	1397.99	1673.94	C21orf59
ENSG00000138600	0.374068	0.115111	0.433411	400.999	779.728	754.039	652.309	390.937	516.47	388.445	561.74	SPPL2A
ENSG00000189159	0.374049	0.224764	0.588989	2961.52	4186.75	885.632	2908.3	3253.33	2920.95	2883.22	2921.5	JPT1
ENSG00000120129	0.373933	0.523087	0.8182	1027.93	1442.84	344.726	330.322	485.07	582.383	348.978	504.212	DUSP1
ENSG00000174574	0.373927	0.0062769	0.0848263	1182.46	1745.81	988.162	1457.8	1273.67	1354.38	1150.8	1396.45	AKIRIN1
ENSG00000159423	0.373788	0.0174745	0.161535	253.314	387.578	248.655	300.104	251.66	266.361	231.613	324.861	ALDH4A1
ENSG00000188352	0.373546	0.0197851	0.172886	707.127	1152.44	720.131	851.336	647.4	718.724	741.578	928.337	FOCAD
ENSG00000159314	0.373379	0.113426	0.429828	81.1778	131.479	125.942	111.497	72.0401	93.9037	78.9354	129.719	ARHGAP27
ENSG00000124224	0.373246	0.0448027	0.275141	111.497	138.339	138.859	164.64	98.935	135.438	119.442	170.327	PPP4R1L
ENSG00000106263	0.373123	0.0408737	0.262485	7893.81	11438.7	5128.11	8422.7	7895.59	7329	7173.78	9192	EIF3B
ENSG00000223501	0.373093	0.0211926	0.179709	929.144	1490.86	1015.61	1071.2	820.296	976.959	824.668	1113.33	VPS52
ENSG00000254838	0.373062	0.361216	0.7188	8.80241	21.7226	33.9075	37.513	29.7766	38.8256	24.927	28.1998	GVINP1
ENSG00000167074	0.372984	0.122834	0.445978	108.563	140.625	81.5395	138.59	72.0401	108.35	97.6307	77.8314	TEF
ENSG00000078902	0.372965	0.0166637	0.156407	491.957	807.168	718.516	858.63	604.176	681.705	551.51	719.658	TOLLIP
ENSG00000114388	0.372933	0.00361358	0.0603022	367.745	473.325	331.002	455.366	360.2	401.799	344.823	488.42	NPRL2
ENSG00000213860	0.372779	0.495816	NA	13.6926	12.5763	8.88054	19.7985	9.60534	16.2526	8.30899	3.38397	RPL21P75
ENSG00000145022	0.372746	0.0408966	0.262511	781.459	1259.91	936.493	1025.35	732.888	851.453	614.866	835.841	TCTA
ENSG00000171314	0.372587	0.195553	0.556613	10230.4	13673.8	3460.99	7816.24	7503.69	7062.64	7236.1	8255.77	PGAM1
ENSG00000183020	0.372564	0.00433939	0.0667098	744.293	1248.48	840.422	988.883	857.757	992.309	900.487	1099.79	AP2A2
ENSG00000157911	0.372561	0.0325347	0.230896	281.677	487.044	353.607	470.996	318.897	312.41	346.901	416.229	PEX10
ENSG00000197894	0.372388	0.0240684	0.19363	2049.98	3277.83	1608.19	2367.48	2171.77	2275.36	2005.58	2222.14	ADH5
ENSG00000153253	0.372337	0.408007	0.748885	36.1877	107.47	123.52	62.5216	39.3819	74.0394	23.8884	46.2476	SCN3A
ENSG00000086289	0.371995	0.00338936	0.0572161	580.959	732.853	514.264	798.192	658.926	797.278	646.024	774.93	EPDR1
ENSG00000232591	0.371961	0.357772	0.716525	42.056	33.1556	17.7611	31.2608	21.1318	37.0197	13.5021	20.3038	AL139125,1
ENSG00000083817	0.37188	0.0656364	0.334821	81.1778	81.1741	76.6956	91.6984	66.2769	99.3212	65.4333	102.647	ZNF416
ENSG00000111237	0.371775	0.00791825	0.0987984	1256.79	1912.74	1091.5	1726.64	1383.17	1479.89	1419.8	1545.35	VPS29
ENSG00000113532	0.371766	0.125688	0.450345	147.685	116.616	136.437	197.985	151.764	267.264	133.983	153.407	ST8SIA4
ENSG00000063177	0.37171	0.00458552	0.0692808	20454.9	25788.2	17486.6	26638.4	19894.6	20685	16496.5	23067.4	RPL18
ENSG00000142546	0.371395	0.0361052	0.244371	1262.66	1924.17	945.374	1554.7	1397.58	1337.22	1101.98	1273.5	NOSIP
ENSG00000175606	0.371327	0.0177328	0.162746	1456.31	2083.09	1120.56	1956.93	1713.59	1748.05	1688.8	1944.66	TMEM70
ENSG00000116133	0.371163	0.0938172	0.396321	3746.89	4559.47	2230.63	5277.87	4855.5	4953.42	4944.89	5614.01	DHCR24
ENSG00000164039	0.370895	0.0157053	0.151588	263.094	413.873	247.04	375.13	293.923	334.08	302.24	306.814	BDH2
ENSG00000115211	0.37088	0.0172783	0.160223	1035.75	1281.64	681.38	1147.27	1034.5	1144.9	933.723	1190.03	EIF2B4
ENSG00000204060	0.370838	0.478278	NA	4.89023	9.14637	10.4952	11.4623	10.5659	9.0292	12.4635	20.3038	FOXO6
ENSG00000264015	0.370782	0.149314	0.490876	49.8803	60.5947	59.7418	87.5302	44.1846	63.2044	47.7767	49.6316	AC124254,1
ENSG00000187676	0.369987	0.23891	0.604531	32.2755	40.0154	28.2563	70.8578	46.1056	37.9226	39.4677	39.4797	B3GLCT
ENSG00000144635	0.369478	0.0197758	0.172886	740.381	848.326	464.21	789.856	619.545	775.608	671.99	808.77	DYNC1LI1
ENSG00000187522	0.36946	0.0327874	0.231743	1493.48	1896.73	949.41	1746.44	1586.8	1666.79	1562.09	1911.94	HSPA14
ENSG00000151461	0.369453	0.00247716	0.0467194	1515.97	2139.11	1332.89	1984.02	1600.25	1935.86	1560.01	1702.14	UPF2
ENSG00000235989	0.369194	0.470679	NA	12.7146	19.436	16.1464	7.29419	9.60534	13.5438	5.19312	16.9199	MORC2-AS1
ENSG00000282988	0.36919	0.367753	0.724117	12.7146	35.4422	47.632	38.555	22.0923	29.7964	18.6952	28.1998	AL031777,3
ENSG00000167925	0.36879	0.0219487	0.183245	634.752	799.164	734.663	1051.4	701.19	720.53	550.471	815.538	GHDC
ENSG00000204103	0.368739	0.324097	0.688003	30.3194	64.0246	29.0636	20.8405	37.4608	28.8934	22.8497	41.7357	MAFB
ENSG00000105393	0.368689	0.00208568	0.0416869	1228.43	1782.4	1216.63	1811.04	1368.76	1467.24	1322.17	1571.29	BABAM1
ENSG00000243449	0.368574	0.181808	0.538941	231.797	350.992	113.832	263.633	324.661	243.788	266.926	350.805	C4orf48
ENSG00000213760	0.368573	0.115277	0.433493	64.551	113.186	98.4933	90.6563	65.3163	77.6511	77.8968	116.183	ATP6V1G2
ENSG00000230337	0.368523	0.453412	0.773449	17.6048	34.2989	5.65125	20.8405	29.7766	13.5438	23.8884	30.4558	AL109811,2
ENSG00000101782	0.368317	0.00336737	0.0570169	838.185	1192.46	993.006	1218.13	875.047	1167.48	830.899	989.248	RIOK3
ENSG00000260777	0.368169	0.339718	0.701619	13.6926	16.0062	24.2197	20.8405	15.3685	30.6993	21.8111	29.3278	AC061975,1
ENSG00000168701	0.367947	0.0341214	0.236617	1673.44	2546.12	1261.84	2237.23	2001.75	1749.86	1681.53	2007.82	TMEM208
ENSG00000116478	0.367505	0.0199764	0.174125	3554.22	5339.2	2645.59	3992	3541.49	4003.55	3793.06	4125.06	HDAC1
ENSG00000260265	0.367355	0.00651414	0.0866763	420.56	602.517	397.202	560.61	446.648	503.829	389.484	466.988	LINC02562
ENSG00000115204	0.367339	0.00376378	0.0616108	1769.29	2573.56	1567.82	2408.12	1998.87	2093.87	1902.76	2261.62	MPV17
ENSG00000177181	0.367332	0.374168	0.728377	35.2097	35.4422	12.9171	25.0086	28.816	25.2818	11.4249	28.1998	RIMKLA
ENSG00000125827	0.367258	0.0541693	0.304393	1559.01	2906.26	2326.7	2408.12	1600.25	1819.38	1598.44	2007.82	TMX4
ENSG00000261553	0.367255	0.140436	0.475628	125.19	216.083	87.1908	165.682	151.764	112.865	155.794	175.967	AL137782,1
ENSG00000125966	0.367	0.416283	0.753883	16.6268	26.2958	18.5684	26.0507	11.5264	9.0292	12.4635	15.7919	MMP24
ENSG00000133398	0.366731	0.0295619	0.217132	1112.04	1184.46	654.738	1158.73	899.06	1038.36	801.818	1088.51	MED10
ENSG00000279696	0.366687	0.375463	0.72888	14.6707	21.7226	15.3391	14.5884	19.2107	18.0584	8.30899	20.3038	AP001273,1
ENSG00000122218	0.366641	0.0795195	0.36526	8242.97	13150.2	12383.5	11371.6	6453.83	9449.96	6941.13	9896.99	COPA
ENSG00000116191	0.366487	0.0263562	0.2032	438.165	588.798	549.786	645.015	360.2	600.442	451.802	487.292	RALGPS2
ENSG00000011347	0.366291	0.534739	0.826398	13.6926	42.302	7.2659	9.37824	21.1318	6.32044	22.8497	25.9438	SYT7
ENSG00000265298	0.365955	0.347608	0.709095	10.7585	28.5824	20.183	19.7985	17.2896	16.2526	19.7339	23.6878	AC132812,1
ENSG00000136603	0.365802	0.024603	0.196076	582.915	689.408	645.05	705.452	504.28	920.075	535.93	606.859	SKIL
ENSG00000127184	0.365663	0.0525689	0.300691	3220.71	4307.94	2093.39	3705.45	3357.07	2896.57	2374.3	3321.93	COX7C
ENSG00000134317	0.365506	0.201367	0.56229	71.3974	58.3081	86.3834	116.707	97.9745	163.429	85.1672	99.2632	GRHL1
ENSG00000067836	0.365191	0.120236	0.442193	155.509	331.556	188.106	236.54	181.541	167.04	171.373	163.559	ROGDI
ENSG00000099194	0.365178	0.0661208	0.335935	29840.2	43686.5	19627.6	39773.1	28516.3	26161.2	32571.3	32778.3	SCD
ENSG00000143256	0.36497	0.13396	0.463387	4096.06	6106.35	1976.32	3915.94	4582.71	3797.68	3645.57	4596.56	PFDN2
ENSG00000262246	0.364737	0.0434866	0.270967	1050.42	1682.93	1574.28	1717.26	1189.14	1349.87	936.839	1370.51	CORO7
ENSG00000260244	0.36472	0.0440266	0.272759	166.268	189.787	208.289	231.33	149.843	205.866	136.06	225.598	AC104083,1
ENSG00000169499	0.364504	0.196442	0.557352	534.991	520.2	243.811	316.776	213.239	478.548	289.776	333.885	PLEKHA2
ENSG00000100911	0.364305	0.138903	0.473489	1736.03	2450.08	941.337	2405	2664.52	2297.93	2050.24	2360.89	PSME2
ENSG00000010219	0.364231	0.0272161	0.206376	402.955	602.517	364.102	450.156	389.016	403.605	319.896	445.557	DYRK4
ENSG00000165164	0.364189	0.4217	0.756357	7.82437	33.1556	41.9807	26.0507	25.9344	55.0781	33.236	25.9438	CFAP47
ENSG00000115091	0.364136	0.000982562	0.0248309	2011.84	3051.46	2308.94	2739.49	2134.31	2591.38	2063.75	2585.36	ACTR3
ENSG00000100347	0.363921	0.0188916	0.168919	1596.17	2512.97	1384.56	1862.1	1794.28	1695.68	1601.56	2136.42	SAMM50
ENSG00000275895	0.36387	0.113966	0.431047	102.695	179.498	96.0713	93.7824	88.3691	121.894	102.824	107.159	U2AF1L5
ENSG00000176783	0.363728	0.0348274	0.239413	356.009	589.941	313.241	380.34	351.556	423.469	411.295	448.94	RUFY1
ENSG00000183291	0.363643	0.00812494	0.100585	1820.14	2963.43	1831.01	2453.97	1959.49	2102	1917.3	2168	SELENOF
ENSG00000186919	0.363559	0.295242	0.662091	16.6268	27.4391	16.9538	27.0927	19.2107	24.3788	29.0815	25.9438	ZACN
ENSG00000188818	0.363468	0.160953	0.50913	181.917	209.223	92.0347	142.758	155.607	220.312	207.725	245.902	ZDHHC11
ENSG00000160226	0.363443	0.007422	0.0948059	269.941	357.852	265.609	359.499	307.371	409.023	300.162	341.781	C21orf2
ENSG00000186162	0.363303	0.0911093	0.3917	150.619	217.226	104.145	183.397	208.436	210.38	156.832	184.991	CIDECP
ENSG00000105887	0.363287	0.00478076	0.0715073	5923.05	8357.5	5442.16	6902.38	5116.77	6428.79	5256.48	6276.14	MTPN
ENSG00000174628	0.362974	0.149683	0.491172	101.717	158.918	71.8516	121.917	94.1324	106.545	151.639	151.151	IQCK
ENSG00000106012	0.362564	0.0235047	0.191107	285.589	443.599	357.644	492.879	331.384	365.683	398.832	464.732	IQCE
ENSG00000235027	0.361948	0.47679	NA	9.78046	14.8629	6.45857	7.29419	12.4869	9.93212	9.34762	16.9199	AC068580,3
ENSG00000206530	0.361743	0.503508	0.806404	3.91218	13.7196	29.8709	14.5884	21.1318	31.6022	12.4635	27.0718	CFAP44
ENSG00000145494	0.361552	0.16539	0.514463	2492.06	3834.62	1160.93	2742.61	2829.73	2013.51	2203.96	2569.56	NDUFS6
ENSG00000189229	0.361359	0.337301	0.699457	28.3633	76.6009	83.1541	79.194	33.6187	46.0489	41.545	39.4797	AC069277,1
ENSG00000090889	0.361172	0.0156465	0.151516	667.027	1111.28	728.204	752.343	715.598	988.697	778.968	859.529	KIF4A
ENSG00000196235	0.361152	0.0144217	0.144433	3560.09	5541.56	3464.22	4130.59	3161.12	3668.56	3352.68	4050.62	SUPT5H
ENSG00000168234	0.361067	0.121059	0.443086	67.4852	110.9	76.6956	91.6984	110.461	102.933	95.5534	144.383	TTC39C
ENSG00000198856	0.360988	0.010853	0.119511	4048.13	5862.83	4503.24	5602.98	4177.36	4149.82	3639.34	5409.85	OSTC
ENSG00000131471	0.360976	0.2772	0.644328	44.0121	66.3112	41.9807	38.555	22.0923	33.408	31.1587	41.7357	AOC3
ENSG00000243323	0.360957	0.560533	NA	2.93414	12.5763	20.9904	7.29419	9.60534	18.0584	5.19312	12.4079	PTPRVP
ENSG00000171735	0.360916	0.0315995	0.226857	1396.65	2135.68	1090.69	1711.01	1442.72	1367.02	1299.32	1502.48	CAMTA1
ENSG00000214212	0.360882	0.237202	0.603025	26.4072	42.302	35.5222	34.3869	43.224	45.146	21.8111	41.7357	C19orf38
ENSG00000162517	0.360658	0.00308963	0.0536617	1102.26	1525.16	1026.11	1442.16	1265.02	1292.08	1034.47	1426.91	PEF1
ENSG00000183128	0.360579	0.648072	0.878153	2.93414	13.7196	35.5222	21.8826	1.92107	14.4467	4.1545	7.89594	CALHM3
ENSG00000140830	0.360542	0.00488083	0.07219	529.123	663.112	418.193	648.141	524.452	620.306	506.849	606.859	TXNL4B
ENSG00000213178	0.360477	0.379066	0.732231	21.517	19.436	15.3391	20.8405	14.408	29.7964	13.5021	12.4079	RPL22P1
ENSG00000136104	0.360383	0.0275371	0.207689	923.275	1233.62	630.518	1086.83	1010.48	1009.46	877.638	1087.38	RNASEH2B
ENSG00000198146	0.360282	0.0205399	0.176553	933.056	953.509	825.89	1004.51	630.11	1193.66	796.625	936.233	ZNF770
ENSG00000275557	0.360217	0.265048	0.63294	196.587	391.007	270.453	275.095	182.502	158.914	111.133	153.407	AC242842,1
ENSG00000110107	0.359706	0.0526607	0.300691	3391.86	5062.52	2191.88	3562.69	3465.61	3461.79	3393.19	3878.03	PRPF19
ENSG00000106615	0.359697	0.00448503	0.0684248	1470.98	2037.35	1288.49	2059.04	1580.08	1694.78	1552.74	1768.69	RHEB
ENSG00000113161	0.359531	0.0333237	0.233998	1531.62	1601.76	1755.92	2775.96	1763.54	2153.46	1628.56	2038.28	HMGCR
ENSG00000022267	0.359529	0.00517652	0.0752165	6081.49	7503.46	5154.75	6910.72	5192.65	5937.6	4673.81	6725.08	FHL1
ENSG00000228589	0.35936	0.437289	0.762683	12.7146	18.2927	9.68786	17.7145	8.64481	9.0292	14.5407	13.5359	SPCS2P4
ENSG00000267571	0.359051	0.4709	NA	6.84632	10.2897	16.9538	11.4623	7.68427	13.5438	11.4249	20.3038	AC104532,2
ENSG00000111684	0.358851	0.0378167	0.251164	507.606	724.85	391.551	632.51	428.398	484.868	505.81	508.724	LPCAT3
ENSG00000136247	0.358758	0.0792402	0.365152	490.979	938.647	615.987	653.351	540.781	495.703	442.454	595.579	ZDHHC4
ENSG00000160752	0.358708	0.0551171	0.306557	9607.35	16287.4	8091.79	15267.8	13345.7	11193.5	11844.5	12246.6	FDPS
ENSG00000162639	0.358551	0.186526	0.545428	49.8803	70.8844	62.9711	85.4462	76.8427	85.7774	40.5063	53.0156	HENMT1
ENSG00000247853	0.358431	0.217662	0.58248	49.8803	82.3174	54.8979	38.555	33.6187	65.0102	51.9312	58.6555	AC006064,2
ENSG00000262089	0.358423	0.327804	0.691588	12.7146	28.5824	26.6416	42.7231	39.3819	28.8934	30.1201	39.4797	AC040977,1
ENSG00000103769	0.358369	0.0104214	0.116123	1715.49	2536.98	1416.85	2203.89	1861.52	1996.36	1819.67	1996.54	RAB11A
ENSG00000132570	0.3582	0.0987637	0.406482	87.0461	177.211	164.694	152.136	119.106	173.361	127.751	137.615	PCBD2
ENSG00000261884	0.358084	0.213146	0.57761	148.663	139.482	58.1272	111.497	137.356	190.516	132.944	168.071	AC040162,1
ENSG00000198663	0.35798	0.0446933	0.274906	1080.74	1751.53	1362.76	1367.14	938.442	1099.76	985.654	1382.92	C6orf89
ENSG00000165813	0.357911	0.122078	0.444741	284.611	439.026	466.632	455.366	268.95	410.829	231.613	301.174	CCDC186
ENSG00000142676	0.357665	0.02162	0.181726	15528.4	19208.5	11593.9	18692.9	16079.3	15097.7	11549.5	17156.7	RPL11
ENSG00000276182	0.357559	0.406217	0.748811	8.80241	13.7196	19.3757	22.9246	23.0528	23.4759	11.4249	20.3038	AL163051,2
ENSG00000139637	0.357171	0.0162068	0.154283	1486.63	1846.42	1119.76	1711.01	1528.21	1460.92	1276.47	1913.07	C12orf10
ENSG00000267390	0.357155	0.478803	0.790774	9.78046	20.5793	16.1464	22.9246	9.60534	12.6409	12.4635	5.63996	AC036176,1
ENSG00000106305	0.357109	0.0362045	0.244672	795.151	1074.7	530.41	813.823	831.823	957.998	772.736	904.649	AIMP2
ENSG00000158164	0.357017	0.0785962	0.364233	314.931	352.135	213.94	445.987	385.174	448.751	312.626	321.477	TMSB15A
ENSG00000206561	0.35697	0.423963	0.757795	11.7366	33.1556	30.6782	17.7145	10.5659	17.1555	17.6566	23.6878	COLQ
ENSG00000210196	0.356823	0.070613	0.346796	1640.18	1996.2	967.979	1722.47	1361.08	1334.52	1576.63	2048.43	MT-TP
ENSG00000253251	0.356775	0.143981	0.481456	78.2437	62.8813	50.054	79.194	54.7505	75.8453	45.6995	74.4474	AC008560,1
ENSG00000213262	0.356753	0.102334	0.412362	84.112	114.33	138.859	141.716	94.1324	126.409	83.0899	131.975	VDAC2P3
ENSG00000113269	0.356716	0.1258	0.450345	254.292	433.309	205.06	304.272	299.687	242.885	350.016	439.917	RNF130
ENSG00000058668	0.356691	0.0528709	0.300975	453.813	713.417	465.825	657.519	506.202	764.773	765.466	667.771	ATP2B4
ENSG00000105726	0.356657	0.00838488	0.102029	1085.63	1461.13	1099.57	1610.97	1168.01	1247.84	1310.74	1652.51	ATP13A1
ENSG00000215769	0.356493	0.201154	0.562179	47.9243	42.302	54.8979	61.4796	40.3424	76.7482	64.3947	84.5993	ARHGAP27P1-BPTFP1-KPNA2P3
ENSG00000057935	0.356162	0.0449218	0.275268	601.498	1064.41	587.73	675.233	606.097	632.044	603.441	700.482	MTA3
ENSG00000088356	0.356148	0.016191	0.154237	651.379	764.866	436.761	699.2	565.755	691.637	563.973	681.307	PDRG1
ENSG00000104814	0.356032	0.00173052	0.0364005	1288.09	1710.37	1220.67	1827.71	1366.84	1479.89	1331.52	1646.87	MAP4K1
ENSG00000103485	0.356001	0.0134915	0.138069	5955.32	8962.3	5297.65	8080.92	6577.74	6446.85	5723.86	6657.4	QPRT
ENSG00000126934	0.355927	0.0301979	0.219986	1323.3	2169.98	1458.02	1996.52	1628.11	1376.95	1564.17	2103.7	MAP2K2
ENSG00000167703	0.355911	0.116081	0.435206	51.8364	90.3204	69.4297	76.0679	68.1979	68.6219	71.6651	100.391	SLC43A2
ENSG00000102007	0.355691	0.0186983	0.168201	1583.46	2255.72	1599.3	2092.39	1593.53	1681.24	1246.35	1679.58	PLP2
ENSG00000247271	0.355601	0.335398	0.697737	88.0241	216.083	213.94	139.632	76.8427	102.933	63.3561	109.415	ZBED5-AS1
ENSG00000172500	0.355203	0.0286927	0.213087	932.078	1290.78	848.495	1404.65	1251.58	1070.86	1047.97	1452.85	FIBP
ENSG00000173110	0.354931	0.320554	0.685824	99.7607	104.04	27.4489	85.4462	54.7505	53.2723	60.2402	66.5515	HSPA6
ENSG00000163719	0.354898	0.0467557	0.280994	795.151	1376.53	1101.99	1113.93	829.902	946.26	723.921	980.224	MTMR14
ENSG00000155959	0.354893	0.021161	0.179549	1950.22	2835.38	1449.95	2133.03	2020	2208.54	1925.61	2216.5	VBP1
ENSG00000109805	0.354871	0.00651162	0.0866763	887.088	1378.82	946.988	1247.31	1009.52	1255.96	1202.73	1291.55	NCAPG
ENSG00000269662	0.354604	0.448893	0.770698	9.78046	9.14637	27.4489	27.0927	15.3685	30.6993	15.5794	20.3038	BNIP3P39
ENSG00000119650	0.354402	0.0273889	0.206901	196.587	315.55	234.123	298.02	213.239	233.856	208.763	244.774	IFT43
ENSG00000231084	0.354367	0.478998	NA	7.82437	9.14637	6.45857	13.5463	9.60534	9.93212	12.4635	13.5359	RPL22P24
ENSG00000240489	0.35387	0.281588	0.648212	34.2316	32.0123	16.9538	35.4289	23.0528	31.6022	25.9656	28.1998	SETP14
ENSG00000164543	0.353868	0.106339	0.418122	220.06	269.818	163.079	315.734	305.45	375.615	308.471	310.198	STK17A
ENSG00000127824	0.353748	0.134258	0.464075	1263.64	1218.75	494.888	1141.02	1091.17	1171.09	936.839	1306.21	TUBA4A
ENSG00000181061	0.353579	0.0421596	0.26653	1573.68	2410.07	1155.28	1994.44	1742.41	1720.97	1620.25	1657.02	HIGD1A
ENSG00000178449	0.353362	0.121219	0.443119	909.583	1382.25	536.869	1096.21	1143.04	823.463	846.479	1087.38	COX14
ENSG00000174384	0.353254	0.514438	NA	9.78046	10.2897	14.5318	14.5884	3.84214	11.738	7.27037	9.02393	PMS2P6
ENSG00000142892	0.353213	0.0197985	0.172895	362.855	481.328	348.763	542.896	360.2	387.353	341.707	394.797	PIGK
ENSG00000183735	0.35306	0.00962235	0.111096	539.881	618.524	441.605	727.335	535.978	687.122	595.132	662.131	TBK1
ENSG00000241135	0.352795	0.335256	0.697737	37.1657	26.2958	17.7611	31.2608	17.2896	26.1847	28.0429	43.9917	LINC00881
ENSG00000181029	0.352765	0.0190668	0.169885	259.182	368.142	238.967	369.919	316.016	308.799	292.892	366.597	TRAPPC5
ENSG00000267395	0.352622	0.478184	NA	8.80241	10.2897	17.7611	15.6304	10.5659	20.7672	7.27037	10.1519	DM1-AS
ENSG00000137101	0.352512	0.42548	0.758012	24.4512	58.3081	49.2466	37.513	15.3685	28.8934	21.8111	18.0479	CD72
ENSG00000088727	0.352474	0.24039	0.606453	102.695	141.769	50.8613	149.01	104.698	76.7482	94.5148	82.3434	KIF9
ENSG00000132376	0.352456	0.0527887	0.300975	534.013	794.591	755.653	791.94	557.11	619.403	438.299	715.146	INPP5K
ENSG00000197747	0.352304	0.188445	0.547866	640.62	496.191	414.963	747.133	652.203	954.386	362.48	443.301	S100A10
ENSG00000112972	0.351951	0.122515	0.445626	4233.96	3130.35	3716.91	7510.93	4152.39	5592.69	3877.18	4160.03	HMGCS1
ENSG00000243279	0.351823	0.00644054	0.0860451	415.67	513.34	427.881	560.61	382.293	450.557	389.484	539.18	PRAF2
ENSG00000005238	0.351681	0.0796008	0.365414	154.531	243.522	174.382	199.027	157.528	178.778	118.403	152.279	FAM214B
ENSG00000129562	0.351592	0.034943	0.239906	2118.45	3003.44	1509.69	2546.71	2506.03	2372.87	2049.21	2517.68	DAD1
ENSG00000178562	0.351492	0.492649	0.798409	207.346	381.861	619.216	363.667	215.16	448.751	122.558	292.15	CD28
ENSG00000164587	0.351205	0.0205289	0.176553	16081	20077.4	12606.3	20218.4	17160.9	15582.6	12640.1	18731.4	RPS14
ENSG00000272205	0.350953	0.498149	0.802083	4.89023	14.8629	16.9538	9.37824	21.1318	23.4759	9.34762	19.1758	AL451050,2
ENSG00000100325	0.350799	0.0288982	0.213822	1193.22	1798.41	970.401	1203.54	1139.19	1210.82	1138.33	1451.72	ASCC2
ENSG00000226803	0.350596	0.494811	0.799791	13.6926	13.7196	12.9171	7.29419	13.4475	28.8934	8.30899	11.2799	AL136311,1
ENSG00000189366	0.350534	0.0803664	0.36723	709.083	1381.1	886.439	993.051	848.152	787.346	658.488	796.362	ALG1L
ENSG00000145246	0.350079	0.0358959	0.243659	127.146	202.364	153.391	159.43	131.593	176.972	155.794	186.119	ATP10D
ENSG00000163875	0.349903	0.00644221	0.0860451	665.071	1016.39	667.655	782.562	750.177	835.201	668.874	874.193	MEAF6
ENSG00000197170	0.349726	0.0139773	0.141802	2975.22	3505.35	2291.99	3900.31	3093.88	3810.32	3443.04	3822.76	PSMD12
ENSG00000164924	0.349719	0.00268904	0.0491278	15677.1	22175.4	14621.4	19116	15109.2	18184.8	14558.4	16940.2	YWHAZ
ENSG00000240024	0.349633	0.0540617	0.304295	211.258	375.001	259.958	306.356	247.818	250.109	206.686	250.414	LINC00888
ENSG00000184898	0.349547	0.453291	0.773381	19.5609	49.1618	33.9075	21.8826	17.2896	18.0584	11.4249	16.9199	RBM43
ENSG00000072682	0.349444	0.262765	0.629816	989.783	1216.47	850.917	911.773	551.347	652.811	307.433	659.875	P4HA2
ENSG00000171033	0.349359	0.162971	0.512398	258.204	344.132	124.328	213.615	242.055	299.769	217.072	213.19	PKIA
ENSG00000169282	0.349242	0.194908	0.555506	50.8584	67.4545	49.2466	56.2694	33.6187	48.7577	36.3519	45.1196	KCNAB1
ENSG00000160948	0.349052	0.0141536	0.143034	631.818	984.378	796.019	898.227	666.611	770.191	616.943	804.258	VPS28
ENSG00000204351	0.348954	0.0116244	0.124778	1440.66	2068.22	1269.11	1766.24	1436	1535.87	1608.83	1959.32	SKIV2L
ENSG00000078237	0.348826	0.0951839	0.399425	413.713	588.798	253.499	502.257	474.504	431.596	480.883	542.564	TIGAR
ENSG00000147912	0.348795	0.273819	0.641452	48.9023	108.613	103.337	69.8158	39.3819	65.0102	58.163	76.7034	FBXO10
ENSG00000232334	0.34875	0.434276	0.761229	15.6487	14.8629	10.4952	11.4623	11.5264	15.3496	8.30899	16.9199	AL683842,1
ENSG00000162407	0.348431	0.294596	0.661359	26.4072	24.0092	20.9904	30.2188	24.0134	43.3402	36.3519	38.3517	PLPP3
ENSG00000186496	0.34835	0.57345	NA	6.84632	28.5824	16.9538	14.5884	12.4869	7.22336	6.23175	4.51196	ZNF396
ENSG00000138382	0.348279	0.0346924	0.238952	583.893	975.232	516.686	770.058	701.19	663.646	676.144	745.602	METTL5
ENSG00000227403	0.348083	0.344399	0.70593	37.1657	59.4514	56.5125	62.5216	35.5398	36.1168	18.6952	31.5838	LINC01806
ENSG00000151726	0.347975	0.0525664	0.300691	348.184	540.779	281.755	406.39	373.648	390.964	437.261	495.188	ACSL1
ENSG00000168958	0.347939	0.0332575	0.233651	1122.8	1875.01	1200.49	1430.7	1168.01	1141.29	1042.78	1326.52	MFF
ENSG00000173559	0.347863	0.0555097	0.307217	176.048	224.086	227.665	210.489	145.041	218.507	160.987	252.67	NABP1
ENSG00000112232	0.347835	0.463589	0.781136	11.7366	14.8629	8.07322	13.5463	16.3291	19.8642	9.34762	9.02393	KHDRBS2
ENSG00000167468	0.347667	0.0293091	0.215953	1460.22	2081.94	1098.76	1748.52	1773.15	1816.67	1480.04	1747.26	GPX4
ENSG00000232472	0.347619	0.340427	0.702284	17.6048	35.4422	27.4489	28.1347	24.0134	23.4759	14.5407	20.3038	EEF1B2P3
ENSG00000155363	0.347539	0.0465011	0.279893	707.127	1306.79	931.649	901.353	711.756	848.745	762.35	906.905	MOV10
ENSG00000212802	0.347535	0.320708	0.685858	58.6828	46.8752	27.4489	65.6477	32.6582	27.0876	34.2746	55.2716	RPL15P3
ENSG00000184441	0.34753	0.25569	0.623262	24.4512	43.4453	36.3295	26.0507	31.6976	39.7285	29.0815	46.2476	AP001062,1
ENSG00000116473	0.347478	0.00570641	0.0800208	1013.26	1367.38	879.981	1384.85	1094.05	1174.7	1033.43	1187.77	RAP1A
ENSG00000227543	0.347286	0.207551	0.57048	40.0999	61.738	56.5125	46.8912	37.4608	80.3599	59.2016	56.3996	SPAG5-AS1
ENSG00000165169	0.347176	0.114916	0.433124	90.9583	180.641	126.75	112.539	95.0929	120.088	102.824	117.311	DYNLT3
ENSG00000113360	0.346937	0.0626009	0.327234	1185.39	1933.31	890.476	1250.43	1144	1171.99	1219.34	1290.42	DROSHA
ENSG00000104381	0.34686	0.203773	0.565072	253.314	330.413	140.474	175.06	146.001	205.866	145.407	160.175	GDAP1
ENSG00000081760	0.346748	0.00540957	0.0777926	814.712	1231.33	1050.33	1240.01	918.271	1077.18	956.573	1210.33	AACS
ENSG00000254030	0.346604	0.38484	0.734583	24.4512	37.7288	10.4952	31.2608	29.7766	18.0584	27.0042	29.3278	IGLC5
ENSG00000183255	0.346305	0.00269862	0.0491806	1734.08	2432.94	1626.75	2119.48	1731.84	1887.1	1683.61	2177.02	PTTG1IP
ENSG00000127540	0.346241	0.0965513	0.401849	1438.71	1942.46	863.834	1873.56	1835.58	1486.21	1455.11	1807.04	UQCR11
ENSG00000167106	0.346164	0.152333	0.495147	86.0681	102.897	49.2466	77.11	70.119	92.0978	90.3603	102.647	FAM102A
ENSG00000169093	0.346009	0.0593748	0.319034	462.616	626.527	595.803	774.226	588.807	594.121	661.604	940.745	ASMTL
ENSG00000277147	0.345848	0.157912	0.503902	150.619	322.41	258.343	204.237	186.344	191.419	136.06	214.318	LINC00869
ENSG00000168890	0.345725	0.0240582	0.19363	279.721	466.465	308.397	411.601	363.082	344.012	314.703	388.029	TMEM150A
ENSG00000068308	0.345723	0.116307	0.435206	2074.44	4067.85	2814.32	2540.46	1962.37	2094.77	1834.21	2337.2	OTUD5
ENSG00000157107	0.345568	0.315171	0.680884	39.1218	74.3143	24.2197	43.7651	41.303	56.884	74.781	51.8876	FCHO2
ENSG00000105171	0.34541	0.0655705	0.334821	780.481	1135.29	521.53	953.454	934.6	846.036	828.822	958.792	POP4
ENSG00000151729	0.345231	0.0576979	0.313235	2181.04	2463.8	1238.43	2022.57	1934.52	2033.38	1523.66	2216.5	SLC25A4
ENSG00000198963	0.345189	0.356532	0.715867	48.9023	33.1556	67.0077	87.5302	82.6059	133.632	47.7767	57.5275	RORB
ENSG00000264350	0.345018	0.32535	0.689621	71.3974	92.607	27.4489	65.6477	87.4086	48.7577	54.0085	98.1352	SNRPGP2
ENSG00000170647	0.344902	0.489086	0.796863	14.6707	17.1495	19.3757	23.9666	13.4475	11.738	4.1545	13.5359	NA
ENSG00000139370	0.344631	0.0191114	0.170174	299.282	366.998	273.682	397.012	264.147	353.945	272.12	289.894	SLC15A4
ENSG00000128656	0.344626	0.314726	0.680702	70.4193	69.7411	20.183	67.7317	73.9611	81.2628	61.2788	66.5515	CHN1
ENSG00000163755	0.343904	0.0333576	0.234119	766.788	1136.44	594.996	947.202	795.322	948.969	888.024	830.201	HPS3
ENSG00000117632	0.34378	0.0161294	0.153998	4573.34	6999.26	3985.75	5784.29	5597.03	5544.83	4703.93	5606.12	STMN1
ENSG00000138756	0.34376	0.0689938	0.342072	180.939	243.522	155.006	242.792	200.752	248.303	265.888	281.998	BMP2K
ENSG00000204619	0.343705	0.0302009	0.219986	895.89	1211.89	709.636	933.656	741.532	809.919	717.689	935.105	PPP1R11
ENSG00000197815	0.343582	0.591765	0.856001	2.93414	9.14637	29.8709	23.9666	8.64481	18.0584	7.27037	11.2799	AC122129,1
ENSG00000230583	0.343514	0.575335	NA	3.91218	3.42989	6.45857	10.4203	14.408	12.6409	11.4249	19.1758	GTF2IRD1P1
ENSG00000156011	0.343433	0.545495	0.831663	8.80241	28.5824	39.5588	14.5884	6.72374	21.6701	9.34762	18.0479	PSD3
ENSG00000184319	0.343368	0.0747288	0.355336	205.39	307.547	155.006	265.717	219.002	197.739	228.497	253.798	RPL23AP82
ENSG00000221983	0.343366	0.0251307	0.196829	9813.71	12188.7	7148.83	13056.6	10819.5	10306.8	8923.86	11016	UBA52
ENSG00000136522	0.343358	0.0330021	0.232205	908.605	1223.33	643.435	1054.53	1025.85	1093.44	876.599	1009.55	MRPL47
ENSG00000197536	0.343201	0.44996	0.771337	24.4512	25.1525	5.65125	17.7145	19.2107	20.7672	15.5794	18.0479	C5orf56
ENSG00000118363	0.342819	0.00480842	0.0715711	4315.14	6178.38	4097.16	5524.83	4405.01	4681.64	4031.94	4985.72	SPCS2
ENSG00000139343	0.342595	0.141618	0.477302	1997.17	2869.67	1013.19	2153.87	2241.89	1836.54	2027.39	2369.91	SNRPF
ENSG00000169604	0.342446	0.0553084	0.306837	142.795	200.077	111.41	165.682	158.488	185.099	160.987	174.839	ANTXR1
ENSG00000184702	0.34217	0.487066	0.795787	68.4632	165.778	29.0636	42.7231	71.0795	25.2818	51.9312	46.2476	SEPT5
ENSG00000107020	0.341922	0.0537779	0.303346	280.699	425.306	260.765	359.499	276.634	293.449	240.961	265.078	PLGRKT
ENSG00000106399	0.341897	0.0272966	0.206762	558.464	926.07	559.474	771.1	699.269	678.996	578.514	661.003	RPA3
ENSG00000232104	0.341787	0.610665	0.862704	7.82437	27.4391	43.5954	25.0086	5.76321	24.3788	7.27037	5.63996	RFX3-AS1
ENSG00000168002	0.341691	0.0215779	0.181552	1230.38	1590.33	912.274	1507.81	1412.95	1473.57	1258.81	1527.3	POLR2G
ENSG00000156709	0.341685	0.00653712	0.0867473	2514.56	3364.72	2082.08	3227.16	2669.32	2789.12	2592.41	3111	AIFM1
ENSG00000102897	0.341543	0.0453832	0.275619	828.405	1389.11	909.044	1033.69	792.441	843.327	773.775	922.697	LYRM1
ENSG00000100714	0.341456	0.0421536	0.26653	3352.74	4957.33	2455.87	3724.2	3390.69	3683.91	3889.65	4217.56	MTHFD1
ENSG00000198286	0.341426	0.336415	0.698581	42.056	29.7257	79.1175	87.5302	37.4608	77.6511	45.6995	64.2955	CARD11
ENSG00000200534	0.341395	0.353551	0.712831	33.2536	61.738	19.3757	36.4709	31.6976	23.4759	44.6608	41.7357	SNORA33
ENSG00000142920	0.341257	0.330747	0.69446	33.2536	61.738	33.1002	32.3028	20.1712	26.1847	35.3132	34.9677	AZIN2
ENSG00000137970	0.341093	0.0624024	0.327156	227.885	220.656	189.721	300.104	255.502	269.973	166.18	271.846	RPL7P9
ENSG00000101162	0.340893	0.424619	0.758012	25.4292	14.8629	15.3391	13.5463	14.408	28.8934	13.5021	29.3278	TUBB1
ENSG00000099940	0.34089	0.027795	0.208959	876.329	1438.27	978.474	1049.32	909.626	1009.46	792.47	1010.68	SNAP29
ENSG00000233901	0.340875	0.275826	0.643146	23.4731	37.7288	37.1368	36.4709	26.895	32.5051	20.7725	31.5838	LINC01503
ENSG00000141441	0.340847	0.0820707	0.371043	117.366	125.763	121.906	169.85	114.304	189.613	130.867	126.335	GAREM1
ENSG00000105723	0.340727	0.0212805	0.180236	901.758	1311.36	733.048	1046.19	942.284	940.843	910.874	1118.97	GSK3A
ENSG00000137409	0.340355	0.0235607	0.191249	1510.1	2302.6	1275.57	1766.24	1551.26	1550.31	1548.59	1832.99	MTCH1
ENSG00000135821	0.340332	0.275579	0.643146	785.371	463.035	414.963	860.714	922.113	1506.07	831.938	908.033	GLUL
ENSG00000148053	0.340113	0.402037	0.745817	49.8803	29.7257	12.1098	47.9332	44.1846	58.6898	49.854	59.7835	NTRK2
ENSG00000167552	0.339966	0.0443275	0.273817	1048.47	1416.54	889.669	1218.13	1024.89	998.629	727.037	1038.88	TUBA1A
ENSG00000167900	0.33992	0.0267456	0.204637	3086.71	4785.84	2549.52	3925.31	3512.67	3456.38	3274.78	3556.56	TK1
ENSG00000075239	0.339548	0.030978	0.223331	2088.13	2589.57	1437.84	2653	2152.56	2112.83	2031.55	2399.24	ACAT1
ENSG00000015475	0.339519	0.0815957	0.36963	927.188	1273.63	561.896	1083.71	1033.53	959.804	849.595	948.641	BID
ENSG00000101421	0.33948	0.0587263	0.316656	5972.93	8706.2	4977.95	7518.22	5920.73	5455.44	4634.34	5532.8	CHMP4B
ENSG00000196747	0.339423	0.406785	0.748885	55.7486	144.055	159.85	105.245	48.9872	61.3986	42.5836	80.0874	HIST1H2AI
ENSG00000172794	0.339414	0.38469	0.734445	42.056	34.2989	79.9249	83.3621	47.0662	101.127	34.2746	38.3517	RAB37
ENSG00000008083	0.339282	0.0498351	0.292614	450.879	524.773	366.524	514.761	295.845	399.994	352.094	415.101	JARID2
ENSG00000026025	0.339186	0.0367623	0.246455	17318.3	19860.2	13085.9	17896.8	14735.6	18276	10977.2	14957.2	VIM
ENSG00000272173	0.33905	0.165283	0.514463	63.573	62.8813	62.9711	78.152	63.3953	116.477	75.8196	76.7034	U47924,2
ENSG00000151552	0.338874	0.0230696	0.189278	756.03	962.656	553.015	846.126	755.94	776.511	624.213	815.538	QDPR
ENSG00000105401	0.338824	0.0449458	0.275268	3950.33	5524.41	2754.58	4453.62	4282.06	3875.33	3698.54	4719.51	CDC37
ENSG00000142675	0.338607	0.420943	0.75606	13.6926	21.7226	16.1464	9.37824	14.408	18.9613	15.5794	25.9438	CNKSR1
ENSG00000120265	0.338579	0.0416074	0.264896	957.507	1553.74	799.249	1234.8	1158.4	1080.8	1078.09	1179.88	PCMT1
ENSG00000110721	0.338427	0.0461203	0.278857	577.047	794.591	432.724	720.04	623.387	661.84	716.651	792.978	CHKA
ENSG00000204386	0.338338	0.0237643	0.192346	1218.65	1924.17	1635.63	1828.76	1366.84	1409.46	1283.74	1801.4	NEU1
ENSG00000165280	0.338167	0.00721252	0.0929753	5072.15	7208.49	4434.62	6239.66	5251.24	5626.09	4782.86	5628.68	VCP
ENSG00000233264	0.338066	0.29056	0.657116	32.2755	68.5978	46.0173	32.3028	38.4214	41.5343	27.0042	40.6077	AC006042,3
ENSG00000177697	0.337935	0.071595	0.349437	1581.5	2204.28	1079.39	2147.62	1883.61	1605.39	1514.31	1699.88	CD151
ENSG00000173692	0.33785	0.0422478	0.266677	4543.02	6099.49	2982.25	5170.54	4364.67	4573.29	4526.32	4903.38	PSMD1
ENSG00000073578	0.337757	0.045972	0.278428	3743.96	6160.08	3403.67	4325.45	3571.27	3550.28	3772.28	4279.6	SDHA
ENSG00000180098	0.337615	0.150124	0.491699	346.228	778.585	607.106	546.022	420.714	431.596	368.712	448.94	TRNAU1AP
ENSG00000055950	0.33752	0.0561478	0.309282	1141.38	1528.59	788.753	1442.16	1379.33	1195.47	1098.86	1403.22	MRPL43
ENSG00000136937	0.33747	0.0233574	0.190479	1129.64	1510.3	838	1129.56	1071	1272.21	986.693	1173.11	NCBP1
ENSG00000124333	0.337357	0.0110471	0.120608	760.92	1079.27	766.956	939.908	783.796	840.618	647.063	880.961	VAMP7
ENSG00000163931	0.337257	0.0642581	0.331354	5357.74	7887.6	3705.61	5846.81	5405.89	4777.35	5079.91	6185.9	TKT
ENSG00000114030	0.337215	0.017511	0.161767	969.244	1542.31	1039.83	1192.08	926.916	1087.12	989.809	1140.4	KPNA1
ENSG00000103160	0.336873	0.00682192	0.0896677	815.69	1201.6	880.788	1020.14	770.348	1088.02	930.607	981.352	HSDL1
ENSG00000151743	0.336735	0.366868	0.723214	25.4292	68.5978	33.9075	18.7565	34.5792	37.9226	34.2746	37.2237	AMN1
ENSG00000163328	0.336589	0.238698	0.604399	73.3535	80.0308	141.281	133.379	79.7243	126.409	61.2788	110.543	GPR155
ENSG00000122194	0.33639	0.565372	NA	8.80241	18.2927	16.9538	8.33621	5.76321	8.12628	4.1545	11.2799	PLG
ENSG00000279528	0.335876	0.277489	0.644675	44.9901	81.1741	45.21	39.597	43.224	35.2139	36.3519	59.7835	AC115618,3
ENSG00000103512	0.335566	0.00553472	0.0784514	3053.46	3887.21	2788.49	3718.99	3175.53	3498.81	3311.13	4452.18	NOMO1
ENSG00000165895	0.335533	0.265455	0.63294	70.4193	50.3051	48.4393	68.7738	59.5531	103.836	40.5063	51.8876	ARHGAP42
ENSG00000141522	0.335444	0.0520323	0.299143	5843.82	8843.4	4210.99	6658.55	6175.27	5840.09	5814.22	6472.41	ARHGDIA
ENSG00000005075	0.335209	0.127771	0.453018	1627.47	2499.25	997.85	1896.49	1889.37	1546.7	1395.91	1513.76	POLR2J
ENSG00000147604	0.335199	0.0216588	0.181905	36431.2	46431.6	32426.9	46571.3	37503.1	35459.5	27645.1	40595.3	RPL7
ENSG00000172269	0.335185	0.0555008	0.307217	1193.22	1761.82	894.513	1475.51	1302.48	1124.14	1246.35	1487.82	DPAGT1
ENSG00000246985	0.335059	0.0487347	0.289177	385.35	498.477	295.48	409.516	359.24	345.818	358.325	510.98	SOCS2-AS1
ENSG00000027001	0.334884	0.0411116	0.26341	200.499	262.958	166.308	243.834	219.002	210.38	203.57	278.614	MIPEP
ENSG00000170385	0.334747	0.0291386	0.214922	253.314	308.69	190.528	290.725	261.265	297.061	257.579	315.838	SLC30A1
ENSG00000131652	0.334669	0.0897402	0.389348	1082.7	1414.26	633.748	1044.11	1071.96	1069.96	807.011	1005.04	THOC6
ENSG00000124207	0.334356	0.0814979	0.369515	4023.68	5805.66	2648.02	4584.92	4452.08	4653.65	5047.71	5343.29	CSE1L
ENSG00000215712	0.334297	0.0544669	0.304626	154.531	204.65	145.318	197.985	167.133	184.196	122.558	156.791	TMEM242
ENSG00000127922	0.334288	0.0810365	0.368851	2217.23	3489.34	1566.2	2434.17	2482.98	2111.93	2082.44	2490.6	SEM1
ENSG00000198727	0.334286	0.115122	0.433411	40089.1	64874.1	35503.6	41195.5	32174.1	29396.4	32548.4	41439	MT-CYB
ENSG00000178127	0.333998	0.193421	0.554081	2784.5	4194.76	1252.96	2506.07	2727.92	2328.63	2562.29	2727.48	NDUFV2
ENSG00000157456	0.333937	0.108516	0.421086	1778.09	2565.56	1022.88	1721.43	1667.49	1585.53	1554.82	1719.06	CCNB2
ENSG00000214078	0.333898	0.0439928	0.27267	2917.51	4576.62	2444.57	3803.4	2997.83	2881.22	3324.64	3466.32	CPNE1
ENSG00000204227	0.333887	0.106636	0.418766	1486.63	2541.55	1602.53	1649.53	1342.83	1271.31	1169.49	1600.62	RING1
ENSG00000250397	0.333525	0.484779	0.794463	10.7585	49.1618	47.632	15.6304	21.1318	34.311	19.7339	27.0718	AP006623,1
ENSG00000132622	0.333201	0.350268	0.709779	28.3633	40.0154	13.7245	25.0086	30.7371	35.2139	28.0429	25.9438	HSPA12B
ENSG00000137343	0.332935	0.052192	0.299939	153.553	194.36	119.484	151.094	149.843	173.361	137.098	186.119	ATAT1
ENSG00000139410	0.332404	0.553427	0.83606	17.6048	17.1495	15.3391	19.7985	10.5659	10.835	2.07725	10.1519	SDSL
ENSG00000115657	0.332334	0.142708	0.479059	237.665	326.983	131.593	224.036	232.449	248.303	195.261	203.038	ABCB6
ENSG00000266651	0.332233	0.491717	0.798072	26.4072	45.7319	15.3391	13.5463	24.0134	12.6409	11.4249	25.9438	AC093484,4
ENSG00000234851	0.332194	0.0498554	0.292614	239.621	299.544	168.73	275.095	227.647	234.759	203.57	247.03	RPL23AP42
ENSG00000017260	0.332055	0.00196641	0.0399049	2451.96	3484.77	2551.94	2949.98	2355.23	2890.25	2528.01	3123.41	ATP2C1
ENSG00000169087	0.331938	0.0470758	0.282314	149.641	226.373	170.345	201.111	180.58	204.963	139.176	173.711	HSPBAP1
ENSG00000114841	0.331835	0.514454	0.813669	34.2316	73.171	135.63	53.1434	17.2896	68.6219	23.8884	72.1914	DNAH1
ENSG00000119487	0.331776	0.0304863	0.221034	1466.09	2071.65	1127.83	1579.71	1453.29	1547.6	1271.28	1494.59	MAPKAP1
ENSG00000143569	0.331756	0.0136946	0.1399	6809.16	10426.9	6650.72	7271.26	6528.75	8268.04	7389.81	8491.52	UBAP2L
ENSG00000075945	0.331532	0.0970864	0.402845	576.069	886.055	893.705	726.293	555.189	768.385	463.226	753.498	KIFAP3
[truncated: 12,637 more rows]

## Sheet: DEG Mock vs TENT5D
ID	log2FoldChange	pvalue	padj	MOCK1	TENT5D1	MOCK2	TENT5D2	MOCK3	TENT5D3	MOCK4	TENT5D4	Gene,name
ENSG00000174016	12.171	8.9798e-17	5.81891e-14	0	1700.12	0	921.123	0	174.018	0	324.139	FAM46D
ENSG00000137491	10.9986	3.14635e-17	2.24272e-14	0	108.179	0	661.349	0	207.601	0	406.877	SLCO2B1
ENSG00000137959	10.901	2.32233e-11	3.84966e-09	0	20.4971	0	650.625	0	320.56	0	301.751	IFI44L
ENSG00000134321	8.51015	2.75237e-14	1.03257e-11	0	25.052	0	104.863	0	46.812	0	70.0842	RSAD2
ENSG00000185885	7.94201	9.65805e-15	3.95688e-12	1.90303	28.4682	5.55534	1052.2	2.80423	1099.06	4.04715	1355.93	IFITM1
ENSG00000152778	7.82912	6.37344e-12	1.27971e-09	0.951516	31.8844	0	137.036	0	35.6178	0	49.6429	IFIT5
ENSG00000137628	7.73465	8.40804e-13	2.03161e-10	0.951516	58.0752	0.79362	183.51	0	63.0944	0	85.6584	DDX60
ENSG00000275302	7.50057	1.09352e-11	2.02458e-09	0.951516	29.607	0	66.7307	0	31.5472	0	73.9777	CCL4
ENSG00000049249	7.12474	0.00251974	0.0294197	0	0	0	42.8983	0	20.353	0	31.1485	TNFRSF9
ENSG00000235385	7.02167	1.78924e-08	NA	0	2.27746	0	29.7905	0	27.4766	0	28.2283	LINC02154
ENSG00000276070	6.66461	1.69432e-09	1.62109e-07	0	26.1908	0	20.2575	0.934743	24.4236	0	41.8558	CCL4L2
ENSG00000157601	6.6623	4.83882e-13	1.27745e-10	14.2727	383.752	38.0937	3353.22	2.80423	1148.93	7.08252	1449.38	MX1
ENSG00000137965	6.53947	1.10613e-10	1.53097e-08	4.75758	38.7168	0.79362	315.779	0	135.348	1.01179	114.86	IFI44
ENSG00000181381	6.22889	1.84323e-12	4.10579e-10	0.951516	52.3815	0.79362	151.336	0	26.4589	2.02358	46.7228	DDX60L
ENSG00000277632	6.20856	5.8502e-18	4.90591e-15	64.7031	657.047	29.3639	3502.17	11.2169	1894.87	13.1533	2707.97	CCL3
ENSG00000148948	6.1367	3.68496e-08	2.38785e-06	0.951516	83.1272	3.9681	189.468	0	23.406	0	68.1374	LRRC4C
ENSG00000171860	6.11388	7.73908e-09	6.3114e-07	0	192.445	1.58724	177.551	0	46.812	7.08252	173.264	C3AR1
ENSG00000119922	5.97484	7.01962e-13	1.75564e-10	4.75758	100.208	11.1107	467.115	0.934743	292.066	1.01179	283.257	IFIT2
ENSG00000185745	5.92869	5.8985e-27	2.10222e-23	1.90303	109.318	3.9681	351.528	2.80423	120.083	3.03537	141.142	IFIT1
ENSG00000276085	5.75167	1.0193e-21	1.45311e-18	2.85455	52.3815	3.17448	229.983	0.934743	92.6063	3.03537	166.45	CCL3L1
ENSG00000119917	5.69765	5.24841e-54	7.48214e-50	15.2243	338.202	19.0469	1352.49	14.9559	1018.67	22.2593	998.699	IFIT3
ENSG00000111335	5.67147	1.23478e-16	7.65346e-14	25.6909	218.636	19.8405	1961.41	26.1728	1032.92	8.09431	858.531	OAS2
ENSG00000166750	5.60924	6.92505e-10	7.53615e-08	6.66061	27.3295	0.79362	264.54	0.934743	113.977	3.03537	145.035	SLFN5
ENSG00000271503	5.59885	2.59963e-18	2.31627e-15	34.2546	305.179	14.2852	1029.56	9.34743	781.556	5.05894	936.402	CCL5
ENSG00000187608	5.3946	1.79482e-13	5.81523e-11	28.5455	168.532	19.8405	1862.5	55.1498	1478.65	29.3419	2076.24	ISG15
ENSG00000152463	5.36841	9.48291e-07	3.99966e-05	0.951516	2.27746	0	54.8145	0.934743	17.3001	1.01179	40.8824	OLAH
ENSG00000132530	5.21583	1.1884e-11	2.17203e-09	7.61213	70.6012	8.72982	357.486	1.86949	134.33	1.01179	161.583	XAF1
ENSG00000162552	5.11378	1.01756e-08	8.05908e-07	0.951516	9.10983	0	47.6648	1.86949	27.4766	1.01179	43.8026	WNT4
ENSG00000184979	4.99913	1.94715e-07	1.05146e-05	8.56364	39.8555	0	369.402	6.5432	193.354	9.1061	165.476	USP18
ENSG00000138496	4.97744	9.65512e-07	4.03646e-05	0	13.6647	3.17448	61.9643	0	26.4589	0	8.76052	PARP9
ENSG00000078081	4.4943	2.41756e-10	3.10493e-08	2.85455	15.9422	2.38086	54.8145	0.934743	32.5649	0	39.909	LAMP3
ENSG00000132274	4.34661	5.6043e-05	0.00133827	1.90303	1.13873	0.79362	60.7726	1.86949	6.10591	0	25.3082	TRIM22
ENSG00000150687	4.30069	1.23997e-18	1.17846e-15	5.70909	58.0752	0	90.5631	3.73897	60.0414	7.08252	104.153	PRSS23
ENSG00000172927	4.18212	2.63365e-08	1.83148e-06	3.80606	26.1908	1.58724	34.557	0	23.406	0	15.5743	MYEOV
ENSG00000126709	4.07565	2.84673e-12	5.9681e-10	136.067	337.064	93.6471	2067.46	86.9311	1650.63	74.8723	2546.39	IFI6
ENSG00000137869	3.88349	3.67329e-07	1.75726e-05	2.85455	13.6647	2.38086	42.8983	0	13.2295	1.01179	24.3348	CYP19A1
ENSG00000226979	3.67281	2.34257e-40	1.66978e-36	39.0121	284.682	15.8724	365.827	18.6949	235.078	23.2711	341.66	LTA
ENSG00000130589	3.66987	2.54765e-06	9.31264e-05	6.66061	85.4047	35.7129	301.48	6.5432	125.171	4.04715	168.397	HELZ2
ENSG00000244405	3.57945	9.60432e-16	4.88997e-13	8.56364	108.179	11.9043	221.641	7.47795	53.9355	11.1297	85.6584	ETV5
ENSG00000042980	3.56596	6.6939e-08	4.14905e-06	0.951516	35.3006	7.14258	39.3235	0	16.2824	2.02358	35.0421	ADAM28
ENSG00000165949	3.43552	2.65457e-10	3.37889e-08	8.56364	15.9422	9.52344	116.779	10.2822	126.189	13.1533	188.838	IFI27
ENSG00000163840	3.40819	1.19801e-06	4.8564e-05	4.75758	6.83237	6.34896	79.8386	0	60.0414	7.08252	46.7228	DTX3L
ENSG00000138646	3.26591	3.61365e-15	1.60988e-12	20.9333	80.8498	34.9193	438.516	30.8465	258.483	18.2122	235.561	HERC5
ENSG00000104951	3.24143	6.0536e-23	1.07875e-19	13.3212	134.37	19.8405	206.15	20.5643	93.6239	11.1297	183.971	IL4I1
ENSG00000089127	3.21597	8.20042e-23	1.29895e-19	67.5576	358.7	92.8535	1224.99	57.9541	558.691	73.8606	577.221	OAS1
ENSG00000198133	3.18009	6.76801e-08	4.15883e-06	2.85455	70.6012	7.9362	38.1319	3.73897	16.2824	2.02358	29.2017	TMEM229B
ENSG00000146674	3.15891	1.96937e-07	1.05151e-05	6.66061	11.3873	1.58724	40.5151	1.86949	29.5119	4.04715	42.8292	IGFBP3
ENSG00000130487	3.10762	2.03812e-05	0.000573085	0.951516	10.2486	11.9043	67.9224	2.80423	29.5119	1.01179	40.8824	KLHDC7B
ENSG00000168447	3.02592	4.72449e-24	1.34705e-20	136.067	958.81	182.533	1290.52	66.3668	666.562	82.9667	905.254	SCNN1B
ENSG00000005844	2.90876	9.4223e-06	0.000296522	1.90303	29.607	3.9681	29.7905	1.86949	14.2471	3.03537	8.76052	ITGAL
ENSG00000173193	2.77351	1.72701e-16	9.8481e-14	131.309	382.613	173.803	1468.08	96.2785	901.639	107.25	730.043	PARP14
ENSG00000091490	2.74206	9.60586e-07	4.02768e-05	27.594	219.775	116.662	602.96	42.0634	269.678	37.4362	408.824	SEL1L3
ENSG00000175832	2.7075	3.59506e-08	2.35097e-06	10.4667	34.1619	2.38086	50.0481	5.60846	22.3883	4.04715	38.9356	ETV4
ENSG00000164342	2.65301	2.22256e-06	8.22984e-05	3.80606	23.9133	6.34896	23.8324	3.73897	18.3177	0	24.3348	TLR3
ENSG00000115415	2.64773	1.2029e-17	9.527e-15	641.322	1560.06	552.359	5875.88	443.068	2920.66	564.578	3438.99	STAT1
ENSG00000121858	2.63133	4.16585e-10	4.94903e-08	9.51516	30.7457	7.9362	82.2218	9.34743	44.7767	6.07073	46.7228	TNFSF10
ENSG00000137261	2.58301	9.07963e-07	3.86386e-05	4.75758	84.2659	4.76172	50.0481	7.47795	28.4942	14.165	22.388	KIAA0319
ENSG00000170017	2.50819	9.53398e-30	4.53055e-26	57.0909	241.411	65.0768	408.726	67.3015	313.437	52.613	415.638	ALCAM
ENSG00000146592	2.50002	1.96038e-07	1.05151e-05	32.3515	140.064	28.5703	100.096	5.60846	80.3945	5.05894	87.6052	CREB5
ENSG00000123609	2.47551	3.6971e-14	1.31765e-11	25.6909	92.237	25.3958	203.767	18.6949	85.4827	21.2476	126.541	NMI
ENSG00000133106	2.46916	3.83882e-09	3.37816e-07	25.6909	80.8498	7.14258	195.426	17.7601	104.818	37.4362	102.206	EPSTI1
ENSG00000163568	2.44183	2.68439e-11	4.34871e-09	48.5273	127.538	68.2513	452.816	42.9982	229.989	28.3301	216.093	AIM2
ENSG00000135046	2.42483	0.000116744	0.00247296	21.8849	63.7688	2.38086	52.4313	2.80423	15.2648	7.08252	50.6163	ANXA1
ENSG00000184545	2.34141	5.16063e-09	4.37917e-07	14.2727	63.7688	12.6979	50.0481	4.67372	39.6884	6.07073	39.909	DUSP8
ENSG00000100292	2.29978	2.89912e-11	4.64381e-09	158.903	510.151	177.771	1596.77	184.144	410.114	149.745	786.5	HMOX1
ENSG00000125726	2.29647	2.07777e-21	2.69279e-18	1220.79	6864.26	722.194	6421.64	1340.42	3491.56	1139.27	4945.8	CD70
ENSG00000213928	2.26441	1.84097e-10	2.40778e-08	22.8364	71.7399	20.6341	112.012	9.34743	59.0238	11.1297	67.164	IRF9
ENSG00000091129	2.24266	9.83495e-24	2.33678e-20	286.406	1384.69	253.165	1532.42	228.077	761.203	217.535	987.018	NRCAM
ENSG00000185585	2.16294	3.42964e-11	5.43255e-09	26.6424	113.873	15.8724	119.162	20.5643	56.9885	18.2122	73.9777	OLFML2A
ENSG00000163823	2.15304	3.81405e-06	0.000133424	19.9818	63.7688	3.9681	102.479	14.0211	32.5649	19.224	53.5365	CCR1
ENSG00000185507	2.14928	4.24822e-10	5.00517e-08	51.3818	146.896	87.2982	419.45	43.9329	247.289	41.4833	184.944	IRF7
ENSG00000103522	2.148	0.000695861	0.0105422	480.515	6299.45	2176.1	5583.93	641.234	1997.65	534.224	3106.09	IL21R
ENSG00000275342	2.13334	9.91104e-06	0.000308497	6.66061	46.6879	7.14258	35.7486	6.5432	14.2471	7.08252	24.3348	PRAG1
ENSG00000100342	2.10121	0.000101465	0.00222839	4.75758	10.2486	4.76172	28.5989	4.67372	16.2824	4.04715	23.3614	APOL1
ENSG00000132185	2.0986	0.0140366	0.105319	0.951516	7.9711	15.0788	27.4073	1.86949	17.3001	0	26.2816	FCRLA
ENSG00000172243	2.09817	6.20133e-10	6.90673e-08	102.764	660.463	105.551	427.792	75.7142	202.513	71.837	235.561	CLEC7A
ENSG00000125148	2.09257	4.98414e-15	2.15315e-12	30.4485	115.012	19.8405	132.27	35.5202	88.5357	20.2358	115.834	MT2A
ENSG00000169245	2.06897	0.0340715	0.193515	274.037	854.047	3.17448	682.798	213.121	352.107	155.815	821.542	CXCL10
ENSG00000173110	2.05583	6.65514e-07	2.99292e-05	97.0546	89.9596	26.9831	374.169	53.2804	225.919	58.6837	289.097	HSPA6
ENSG00000136514	2.03541	4.3467e-05	0.00110065	10.4667	64.9075	10.3171	41.7067	10.2822	55.9708	11.1297	10.7073	RTP4
ENSG00000227471	2.02738	0.000221286	0.00417392	7.61213	23.9133	9.52344	32.1737	1.86949	14.2471	3.03537	21.4146	AKR1B15
ENSG00000134716	2.01908	0.000264008	NA	3.80606	11.3873	2.38086	26.2156	6.5432	16.2824	5.05894	17.521	CYP2J2
ENSG00000204397	2.01191	0.000128274	0.00266961	9.51516	52.3815	11.9043	39.3235	5.60846	14.2471	4.04715	21.4146	CARD16
ENSG00000138166	2.01184	0.013063	0.0997996	79.9273	294.931	56.347	193.042	38.3245	99.7299	3.03537	129.461	DUSP5
ENSG00000182687	1.99748	0.00210254	0.0258618	2.85455	30.7457	8.72982	56.0062	7.47795	5.08826	8.09431	17.521	GALR2
ENSG00000118785	1.98368	0.000118517	0.00250307	5.70909	11.3873	6.34896	27.4073	5.60846	17.3001	4.04715	30.1751	SPP1
ENSG00000173930	1.9835	3.0112e-07	1.49055e-05	64.7031	620.607	177.771	662.541	100.018	200.477	99.1553	266.709	SLCO4C1
ENSG00000110092	1.9292	0.00465217	0.0462299	4.75758	7.9711	11.1107	21.4492	0	22.3883	4.04715	25.3082	CCND1
ENSG00000101445	1.91787	7.4815e-12	1.42208e-09	50.4303	323.399	62.6959	368.211	81.3227	177.071	89.0374	202.465	PPP1R16B
ENSG00000099203	1.91321	2.0905e-17	1.56853e-14	271.182	1458.71	296.02	1228.56	282.292	712.356	266.1	804.994	TMED1
ENSG00000114529	1.91091	0.00344989	0.0371743	6.66061	30.7457	1.58724	14.2994	8.41269	6.10591	3.03537	22.388	C3orf52
ENSG00000149294	1.90866	1.11036e-14	4.39702e-12	130.358	286.96	139.677	697.098	114.039	433.52	122.426	485.722	NCAM1
ENSG00000147697	1.90087	0.00262004	0.030346	7.61213	26.1908	5.55534	23.8324	0	9.15886	7.08252	16.5476	GSDMC
ENSG00000135333	1.89567	1.26818e-07	7.17425e-06	16.1758	54.659	5.55534	60.7726	17.7601	52.9179	18.2122	43.8026	EPHA7
ENSG00000125657	1.8815	8.05198e-07	3.46795e-05	32.3515	68.3237	10.3171	66.7307	14.0211	44.7767	11.1297	69.1108	TNFSF9
ENSG00000182809	1.87118	0.000140071	0.00287316	27.594	170.809	15.8724	134.653	34.5855	37.6531	25.2947	35.0421	CRIP2
ENSG00000086289	1.86209	1.94822e-15	9.25792e-13	565.2	2841.13	505.536	2587.01	641.234	1264.94	629.332	1818.29	EPDR1
ENSG00000068001	1.85506	6.89206e-10	7.53615e-08	235.024	1229.83	132.534	846.05	273.88	443.696	239.794	666.773	HYAL2
ENSG00000135898	1.83621	0.000429721	0.00714831	11.4182	29.607	5.55534	16.6827	3.73897	16.2824	3.03537	22.388	GPR55
ENSG00000104213	1.82909	1.40452e-06	5.54649e-05	18.0788	52.3815	51.5853	139.42	26.1728	133.312	37.4362	149.902	PDGFRL
ENSG00000154928	1.82508	2.21699e-13	6.59509e-11	87.5394	289.237	52.3789	312.205	85.9964	180.124	57.6719	222.907	EPHB1
ENSG00000138378	1.82364	0.00084726	0.012325	8.56364	29.607	16.666	40.5151	0.934743	19.3354	7.08252	30.1751	STAT4
ENSG00000085831	1.81748	0.000979273	0.0138911	3.80606	28.4682	9.52344	40.5151	9.34743	14.2471	4.04715	12.6541	TTC39A
ENSG00000105854	1.81743	1.8644e-07	1.01446e-05	61.8485	290.376	87.2982	179.935	31.7813	114.995	37.4362	187.864	PON2
ENSG00000078589	1.81221	0.000261355	0.0048388	9.51516	20.4971	4.76172	61.9643	14.0211	31.5472	10.1179	20.4412	P2RY10
ENSG00000242444	1.7976	2.46268e-09	2.26503e-07	23.7879	56.9364	28.5703	103.671	20.5643	75.3062	15.1768	73.0043	AC007207,1
ENSG00000115956	1.78291	6.46614e-06	0.000210427	91.3455	267.601	192.056	549.337	87.8659	259.501	36.4244	330.953	PLEK
ENSG00000033100	1.77745	0.000192512	0.00373964	897.279	5734.64	1568.99	4308.9	772.098	1602.8	810.443	2235.88	CHPF2
ENSG00000185338	1.76837	0.00419472	NA	3.80606	9.10983	6.34896	16.6827	8.41269	13.2295	1.01179	28.2283	SOCS1
ENSG00000225339	1.75853	0.000505688	0.00820146	2.85455	27.3295	14.2852	27.4073	6.5432	15.2648	8.09431	38.9356	AL354740,1
ENSG00000179603	1.74147	0.0161148	0.116439	0.951516	25.052	1.58724	26.2156	12.1517	9.15886	6.07073	8.76052	GRM8
ENSG00000026508	1.74115	3.19127e-13	9.23735e-11	570.909	2064.52	804.73	2670.42	529.999	1504.09	418.88	1537.96	CD44
ENSG00000204386	1.74066	4.92898e-19	5.40519e-16	1185.59	5155.03	1607.87	5735.27	1330.14	3314.49	1250.57	3760.21	NEU1
ENSG00000197965	1.73897	2.07387e-11	3.56206e-09	3488.26	17708.4	2689.58	12413.1	3625.87	6966.84	3901.46	8658.31	MPZL1
ENSG00000151952	1.73866	4.58252e-05	0.00114611	22.8364	89.9596	19.0469	57.1978	6.5432	29.5119	19.224	49.6429	TMEM132D
ENSG00000172893	1.72604	8.49658e-11	1.23599e-08	2161.84	10466.1	2163.41	8881.15	2019.05	4101.14	2183.44	4764.75	DHCR7
ENSG00000122862	1.72462	7.10286e-19	7.23274e-16	6304.74	22218.9	4905.36	23198.5	6416.08	13851.3	5034.66	15624.9	SRGN
ENSG00000072682	1.71855	2.37924e-07	1.22738e-05	962.934	3202.11	836.475	2380.86	536.543	1544.8	299.489	1548.67	P4HA2
ENSG00000172183	1.70933	0.000714485	0.0108014	618.485	1466.68	1508.67	3870.38	544.955	2089.24	407.751	2647.62	ISG20
ENSG00000185272	1.70684	6.07199e-07	2.78335e-05	22.8364	48.9653	15.0788	76.2637	10.2822	46.812	18.2122	44.776	RBM11
ENSG00000104549	1.70414	2.13471e-08	1.54156e-06	3590.07	19011.1	3457.8	14275.6	3640.82	6014.32	3521.02	7000.63	SQLE
ENSG00000068079	1.69964	2.32146e-12	4.9395e-10	555.685	1464.41	847.586	2896.83	702.927	1740.18	471.493	2275.79	IFI35
ENSG00000205143	1.69863	0.000532702	0.00848515	11.4182	36.4393	24.6022	39.3235	7.47795	48.8473	3.03537	29.2017	ARID3C
ENSG00000180828	1.69671	0.000577456	0.00904638	26.6424	251.659	13.4915	117.97	45.8024	63.0944	73.8606	83.7116	BHLHE22
ENSG00000122224	1.68234	4.74407e-05	0.00118237	11.4182	99.0694	38.8874	92.9464	21.4991	49.8649	16.1886	43.8026	LY9
ENSG00000114948	1.67822	1.45595e-06	5.71792e-05	58.994	68.3237	26.9831	183.51	27.1076	104.818	39.4598	130.434	ADAM23
ENSG00000185274	1.67435	1.64344e-15	8.07893e-13	81.8303	313.15	112.694	358.678	81.3227	211.672	90.0492	288.124	GALNT17
ENSG00000108622	1.67368	2.22057e-13	6.59509e-11	480.515	2218.24	687.275	1973.32	488.871	1184.55	445.187	1334.52	ICAM2
ENSG00000168282	1.63947	2.56523e-11	4.20344e-09	355.867	1506.54	400.778	1439.48	358.007	632.979	346.032	974.364	MGAT2
ENSG00000161011	1.63441	1.23581e-09	1.24069e-07	4027.77	13971.1	7837.79	18850.2	3438.92	10968.2	3508.88	14624.2	SQSTM1
ENSG00000126903	1.63415	2.0437e-13	6.33369e-11	545.218	2061.1	430.935	1908.98	570.193	996.281	503.871	1397.79	SLC10A3
ENSG00000164040	1.63173	1.62037e-10	2.13888e-08	1913.5	8188.6	1621.36	6035.56	1653.56	3100.78	1734.21	4128.15	PGRMC2
ENSG00000172348	1.61722	0.266969	0.608508	1.90303	60.3526	79.362	98.9045	0	26.4589	5.05894	79.8181	RCAN2
ENSG00000161921	1.61678	0.00105191	0.0147309	6.66061	15.9422	10.3171	23.8324	8.41269	15.2648	4.04715	36.0155	CXCL16
ENSG00000117091	1.61334	8.84083e-12	1.65835e-09	600.406	1655.71	380.144	1782.66	619.735	1197.78	320.737	1242.05	CD48
ENSG00000135454	1.61147	6.46478e-13	1.67567e-10	845.897	4266.82	1207.89	4015.76	1082.43	2131.98	1211.11	2871.5	B4GALNT1
ENSG00000162772	1.60889	3.59367e-06	0.000127759	176.03	690.07	340.463	656.583	192.557	482.367	68.8016	548.019	ATF3
ENSG00000092421	1.60375	0.0102887	0.083767	19.9818	64.9075	15.0788	32.1737	4.67372	22.3883	3.03537	11.6807	SEMA6A
ENSG00000205542	1.59691	3.33593e-10	4.09974e-08	469.097	1151.25	723.781	2376.09	508.5	1361.62	382.456	1419.2	TMSB4X
ENSG00000148053	1.59646	1.44186e-05	0.000423817	48.5273	91.0983	11.9043	137.036	42.9982	89.5533	48.5658	139.195	NTRK2
ENSG00000245164	1.59114	0.0287508	0.171423	23.7879	80.8498	12.6979	15.4911	2.80423	14.2471	3.03537	17.521	LINC00861
ENSG00000112972	1.58143	7.73592e-11	1.16088e-08	4119.11	14153.3	3653.82	16834	4040.89	8278.6	3777.01	7393.88	HMGCS1
ENSG00000165215	1.58047	6.18188e-07	2.82201e-05	34.2546	161.7	29.3639	142.994	38.3245	72.2533	52.613	84.685	CLDN3
ENSG00000087086	1.57646	3.19058e-20	3.79041e-17	8411.4	23067.2	7242.57	27563.4	7848.1	17064	6157.74	20764.4	FTL
ENSG00000075213	1.56146	7.10623e-06	0.000228167	99.9091	477.127	78.5683	246.665	82.2574	122.118	87.0138	181.051	SEMA3A
ENSG00000221968	1.56072	1.50979e-23	3.07479e-20	125.6	401.971	152.375	428.983	128.995	330.737	126.474	415.638	FADS3
ENSG00000115461	1.55569	0.0123439	0.0961612	7.61213	33.0231	8.72982	25.024	2.80423	11.1942	6.07073	5.84035	IGFBP5
ENSG00000188313	1.53729	0.00348305	0.0374185	122.746	113.873	142.852	731.655	198.166	508.826	144.686	411.744	PLSCR1
ENSG00000130303	1.53729	3.57014e-17	2.42361e-14	1531.94	3240.82	987.263	4664	1605.89	3918.98	1413.47	4247.88	BST2
ENSG00000160932	1.53669	1.97112e-12	4.32313e-10	2094.29	4049.32	2236.42	8679.76	2560.26	6452.93	2520.37	8121.97	LY6E
ENSG00000198369	1.53663	1.77795e-07	9.73415e-06	61.8485	186.752	106.345	355.103	64.4973	190.301	70.8252	151.849	SPRED2
ENSG00000140961	1.53471	6.79779e-08	4.1592e-06	55.1879	156.006	52.3789	243.091	58.8888	89.5533	55.6484	155.743	OSGIN1
ENSG00000044574	1.53455	2.01063e-16	1.10244e-13	12773.1	40763.1	10691.6	38573.9	11871.2	23343.9	10193.8	29219.3	HSPA5
ENSG00000211891	1.51991	0.00709507	0.0639338	12.3697	48.9653	22.2213	41.7067	3.73897	11.1942	7.08252	30.1751	IGHE
ENSG00000169105	1.51894	4.53941e-09	3.92205e-07	423.424	1915.34	399.191	1549.11	543.086	737.797	485.658	1103.83	CHST14
ENSG00000136842	1.51867	2.68383e-07	1.34721e-05	95.1516	283.544	53.9661	284.797	77.5837	117.03	79.9313	192.731	TMOD1
ENSG00000006468	1.51583	0.0145456	0.108227	3.80606	7.9711	10.3171	36.9402	13.0864	17.3001	2.02358	22.388	ETV1
ENSG00000138678	1.51352	8.44565e-06	0.000267558	14.2727	50.1041	37.3001	85.7967	21.4991	74.2886	34.4008	97.3391	GPAT3
ENSG00000134153	1.5083	1.84816e-13	5.85498e-11	1471.99	5299.64	1180.91	4781.97	1699.36	2903.36	1444.83	3506.15	EMC7
ENSG00000114988	1.49691	1.82804e-08	1.35029e-06	430.085	1609.02	301.575	1217.84	428.112	597.361	380.432	922.775	LMAN2L
ENSG00000156113	1.4911	0.000844169	0.0122926	9.51516	17.0809	19.8405	56.0062	23.3686	47.8296	10.1179	56.4567	KCNMA1
ENSG00000113719	1.48725	1.01017e-09	1.03604e-07	2559.58	9091.61	1805.48	7688.33	2405.09	4100.12	2408.06	4851.38	ERGIC1
ENSG00000137842	1.48104	6.27869e-16	3.31515e-13	197.915	544.312	248.403	714.972	195.361	455.908	175.039	569.434	TMEM62
ENSG00000125355	1.48083	2.8377e-05	0.000760418	87.5394	302.902	219.039	518.355	87.8659	232.025	75.8841	263.789	TMEM255A
ENSG00000178719	1.4801	2.34282e-15	1.0774e-12	986.722	3737.31	1115.04	3310.32	1034.76	2016.99	1089.7	2727.44	GRINA
ENSG00000154589	1.47457	2.13731e-05	0.000598614	29.497	202.694	98.4088	179.935	38.3245	114.995	59.6955	133.355	LY96
ENSG00000188157	1.47167	0.0120769	0.0946498	61.8485	60.3526	46.0299	251.432	104.691	334.807	131.533	306.618	AGRN
ENSG00000171155	1.46473	1.15795e-08	9.02742e-07	260.715	1063.57	319.829	784.086	238.36	425.378	224.617	610.316	C1GALT1C1
ENSG00000135480	1.46188	0.000726138	0.0109312	24.7394	81.9885	21.4277	53.6229	16.8254	33.5825	8.09431	28.2283	KRT7
ENSG00000118855	1.46041	4.62363e-13	1.24367e-10	1246.49	4811.13	1298.36	4028.87	1373.14	2424.05	1272.83	3022.38	MFSD1
ENSG00000129636	1.46	5.89714e-10	6.69117e-08	1079.97	3828.41	1042.82	3048.16	830.987	1686.25	933.881	2134.65	ITFG1
ENSG00000058866	1.45453	3.53583e-05	0.00090987	19.9818	35.3006	18.2533	64.3475	10.2822	37.6531	16.1886	40.8824	DGKG
ENSG00000164647	1.45233	2.4675e-07	1.25184e-05	379.655	1386.97	870.601	1918.51	507.566	1089.9	348.055	1372.48	STEAP1
ENSG00000102393	1.44835	5.46588e-11	8.46973e-09	664.158	2189.78	479.346	2109.17	717.883	1179.46	678.91	1453.27	GLA
ENSG00000142227	1.44694	7.22639e-12	1.41123e-09	2075.26	6514.67	1654.7	5580.36	1893.79	3357.23	1534.88	4065.85	EMP3
ENSG00000115884	1.44223	6.01552e-08	3.76128e-06	7049.78	27582.3	6110.87	21588.6	7019.92	10446.2	6353.02	12486.7	SDC1
ENSG00000008517	1.43902	0.0022705	0.0272573	15.2243	23.9133	7.14258	33.3654	14.9559	15.2648	9.1061	52.5631	IL32
ENSG00000235621	1.43609	0.00176605	0.0225196	19.9818	112.734	91.2663	121.545	25.2381	95.6592	16.1886	86.6318	LINC00494
ENSG00000169084	1.43079	1.0331e-12	2.41439e-10	154.146	557.977	142.058	473.073	171.993	312.419	188.193	425.372	DHRSX
ENSG00000183128	1.42876	0.0561066	0.265468	2.85455	28.4682	34.9193	41.7067	1.86949	15.2648	4.04715	34.0687	CALHM3
ENSG00000156587	1.42469	3.69576e-12	7.52667e-10	590.891	1171.75	637.277	2355.83	744.056	1585.5	595.943	1782.28	UBE2L6
ENSG00000067113	1.424	1.24563e-06	4.96025e-05	111.327	576.197	178.564	430.175	120.582	221.848	145.698	266.709	PLPP1
ENSG00000174837	1.41995	0.00260417	0.0302321	6.66061	17.0809	10.3171	50.0481	18.6949	36.6355	24.2829	55.4833	ADGRE1
ENSG00000186907	1.41167	4.69751e-08	3.00303e-06	89.4425	355.283	81.7428	284.797	113.104	149.595	106.238	249.188	RTN4RL2
ENSG00000101187	1.40968	4.02769e-06	0.000138693	721.249	1870.93	235.705	1825.56	681.428	1225.25	800.325	1554.51	SLCO4A1
ENSG00000059378	1.40854	2.4267e-06	8.91625e-05	142.727	197	122.217	405.151	63.5625	247.289	76.8959	228.747	PARP12
ENSG00000117899	1.40674	1.16803e-10	1.57089e-08	1432.03	4881.73	1393.6	4329.16	1268.45	2317.19	1369.96	2961.06	MESD
ENSG00000106868	1.40409	3.65246e-10	4.45038e-08	220.752	752.7	196.024	673.265	247.707	370.425	200.334	493.509	SUSD1
ENSG00000109501	1.40368	3.50269e-08	2.31177e-06	326.37	1398.36	477.759	1127.27	354.268	591.256	324.784	810.835	WFS1
ENSG00000122986	1.40191	3.4886e-07	1.68019e-05	359.673	1251.46	692.83	2191.39	632.821	1143.84	431.022	1009.41	HVCN1
ENSG00000196843	1.39678	7.56787e-05	0.00174858	40.9152	83.1272	26.1894	145.378	28.977	51.9002	32.3772	58.4035	ARID5A
ENSG00000157593	1.39396	7.50644e-13	1.84503e-10	1780.29	6113.84	1754.69	5722.16	1901.27	3276.84	1894.07	4152.49	SLC35B2
ENSG00000107175	1.39158	4.60895e-13	1.24367e-10	455.776	1611.3	633.308	1575.32	508.5	1084.82	442.152	1085.33	CREB3
ENSG00000269176	1.38811	1.00377e-09	1.03604e-07	65.6546	185.613	59.5215	182.318	54.2151	111.942	54.6366	134.328	AP001160,3
ENSG00000140511	1.38771	0.00057195	0.00899969	30.4485	38.7168	31.7448	132.27	59.8236	113.977	20.2358	87.6052	HAPLN3
ENSG00000135378	1.38756	0.00888454	0.075883	18.0788	25.052	2.38086	32.1737	5.60846	18.3177	12.1415	23.3614	PRRG4
ENSG00000256043	1.38673	3.64016e-08	2.36959e-06	587.085	1902.82	833.301	1976.9	499.153	1066.5	441.14	1231.34	CTSO
ENSG00000181773	1.38107	0.00248917	0.029161	17.1273	40.9942	3.9681	56.0062	18.6949	26.4589	19.224	29.2017	GPR3
ENSG00000133935	1.37773	3.09896e-12	6.40272e-10	701.267	2228.49	728.543	2304.59	702.927	1306.66	673.851	1456.19	ERG28
ENSG00000115657	1.37372	1.58662e-06	6.14642e-05	231.218	807.359	129.36	488.564	226.208	326.666	190.216	390.33	ABCB6
ENSG00000107738	1.36839	4.41639e-10	5.16066e-08	277.843	1123.93	360.303	954.488	347.724	579.044	300.501	666.773	VSIR
ENSG00000168000	1.36693	1.46417e-16	8.69717e-14	334.934	977.029	310.305	998.578	339.312	648.244	336.926	785.527	BSCL2
ENSG00000075223	1.36363	5.14883e-05	0.00125045	140.824	334.786	160.311	398.001	84.1269	189.283	54.6366	213.173	SEMA3C
ENSG00000163710	1.36249	9.71455e-15	3.95688e-12	364.431	1011.19	259.514	898.482	366.419	673.685	326.808	802.074	PCOLCE2
ENSG00000168016	1.35825	0.0105917	0.0857927	33.303	89.9596	76.9811	145.378	17.7601	56.9885	8.09431	59.3769	TRANK1
ENSG00000186480	1.35449	3.19891e-07	1.56177e-05	10873.9	34565	6057.7	31365.8	11904.9	18243.4	11119.6	17995.1	INSIG1
ENSG00000124783	1.35259	2.40919e-08	1.70027e-06	5751.91	19794.5	6206.9	15974.9	4508.27	8499.43	5101.44	10813.4	SSR1
ENSG00000149218	1.35181	9.77279e-10	1.02616e-07	167.467	390.584	124.598	560.062	234.621	446.749	227.652	524.658	ENDOD1
ENSG00000087842	1.34765	4.0972e-11	6.41865e-09	343.497	1187.69	312.686	974.745	356.137	613.644	382.456	773.846	PIR
ENSG00000256128	1.346	2.14106e-08	1.54156e-06	119.891	247.104	131.741	327.696	99.0828	242.201	60.7073	232.64	LINC00944
ENSG00000211445	1.34549	0.000143284	0.00292225	40.9152	134.37	28.5703	83.4134	29.9118	50.8826	26.3065	51.5897	GPX3
ENSG00000164054	1.34488	6.7986e-11	1.03107e-08	1277.89	3688.34	1225.35	3421.14	1072.15	2104.5	943.999	2268.97	SHISA5
ENSG00000145050	1.34388	1.03674e-10	1.46334e-08	2651.87	6934.86	1831.67	6887.57	2618.22	4174.41	1906.21	4868.9	MANF
ENSG00000158560	1.33779	2.29235e-08	1.62586e-06	36.1576	81.9885	34.1256	114.396	36.455	73.2709	38.448	97.3391	DYNC1I1
ENSG00000175283	1.33775	1.16778e-08	9.04778e-07	333.982	1162.64	258.72	829.368	339.312	515.949	329.843	681.374	DOLK
ENSG00000169814	1.33579	0.00103513	0.0145531	24.7394	124.121	40.4746	89.3715	35.5202	38.6708	17.2004	47.6962	BTD
ENSG00000005486	1.33577	1.12747e-10	1.54549e-08	733.619	2326.42	805.524	2092.49	615.061	1270.03	666.769	1434.78	RHBDD2
ENSG00000157570	1.32409	7.86784e-05	0.00180154	35.2061	59.2139	18.2533	73.8805	19.6296	36.6355	19.224	61.3236	TSPAN18
ENSG00000110876	1.32173	1.5961e-05	0.000460609	1673.72	5996.55	2337.21	5014.34	1402.11	2461.7	1054.28	2697.27	SELPLG
ENSG00000108639	1.31976	6.62298e-13	1.68602e-10	7079.28	22304.3	6675.93	20516.1	7659.29	12319.7	7154.36	16175.8	SYNGR2
ENSG00000198663	1.3197	1.74982e-07	9.63146e-06	1051.42	3952.53	1339.63	2906.36	913.244	1602.8	960.187	2186.24	C6orf89
ENSG00000137267	1.31865	4.91249e-06	0.00016401	109.424	211.804	40.4746	207.342	82.2574	147.559	58.6837	157.689	TUBB2A
ENSG00000182197	1.31862	1.54463e-05	0.000448477	510.964	2403.86	822.19	1794.58	533.738	781.556	565.59	1090.2	EXT1
ENSG00000153162	1.31628	8.08288e-08	4.78131e-06	81.8303	149.173	49.998	228.791	88.8006	207.601	104.214	219.986	BMP6
ENSG00000001630	1.31614	7.24896e-08	4.36039e-06	836.382	2541.64	853.141	2551.26	675.819	1267.99	726.464	1340.36	CYP51A1
ENSG00000062282	1.31511	2.13233e-07	1.11759e-05	717.443	2333.26	508.71	1576.51	691.71	957.61	537.26	1242.05	DGAT2
ENSG00000211584	1.31206	2.78981e-10	3.51961e-08	354.915	1133.04	357.129	1071.27	373.897	606.52	334.902	719.336	SLC48A1
ENSG00000148175	1.3101	2.80112e-09	2.52739e-07	642.273	2016.69	605.532	1715.93	615.061	962.698	522.083	1220.63	STOM
ENSG00000131446	1.30861	6.74967e-08	4.15883e-06	1285.5	4470.65	1384.87	3565.33	1247.88	1836.86	1084.64	2522.06	MGAT1
ENSG00000144647	1.30622	1.1443e-10	1.55363e-08	151.291	584.168	174.596	439.708	193.492	316.49	187.181	407.851	POMGNT2
ENSG00000163389	1.29568	1.5076e-08	1.12526e-06	272.133	892.763	341.256	863.925	300.987	457.943	231.7	602.529	POGLUT1
ENSG00000102316	1.29495	3.58775e-07	1.72212e-05	580.425	2165.86	972.184	2015.03	581.41	1170.3	550.413	1240.1	MAGED2
ENSG00000103855	1.29368	1.2638e-07	7.17425e-06	816.4	2841.13	630.134	2106.78	769.294	1214.06	999.647	1719.98	CD276
ENSG00000204103	1.29006	0.000108457	0.00232651	29.497	104.763	28.5703	85.7967	36.455	44.7767	22.2593	51.5897	MAFB
ENSG00000185803	1.28961	3.17156e-08	2.14283e-06	750.746	2472.18	539.661	2127.04	870.246	1254.76	942.987	1731.66	SLC52A2
ENSG00000055332	1.28801	9.92121e-07	4.12352e-05	1255.05	1431.38	792.826	3522.43	1060	3169.98	1365.91	2798.5	EIF2AK2
ENSG00000136026	1.28452	7.37863e-12	1.42148e-09	1185.59	3764.64	1065.04	2946.88	1194.6	1981.37	1282.95	2824.78	CKAP4
ENSG00000116133	1.28415	2.66034e-06	9.62583e-05	3645.26	12020.4	2192.77	11688.6	4725.13	6248.38	4817.12	7498.03	DHCR24
ENSG00000168394	1.28384	8.24982e-11	1.21247e-08	2861.21	6416.74	2438	9988.16	3583.81	5618.45	3121.37	7205.04	TAP1
ENSG00000113532	1.28361	1.94291e-05	0.000548477	143.679	470.295	134.122	482.606	147.689	185.213	130.521	217.066	ST8SIA4
ENSG00000143603	1.28153	4.71202e-06	0.00015843	45.6728	142.341	46.8236	128.695	32.716	71.2356	51.6012	88.5786	KCNN3
ENSG00000125398	1.28079	4.77308e-06	0.00015973	39.9637	102.486	26.1894	64.3475	35.5202	64.112	24.2829	74.9511	SOX9
ENSG00000172594	1.27897	2.55054e-05	0.000691265	19.0303	61.4914	19.8405	53.6229	22.4338	34.6002	20.2358	48.6696	SMPDL3A
ENSG00000168216	1.27591	1.29878e-05	0.000389799	442.455	1629.52	703.147	1333.42	347.724	663.509	377.397	907.2	LMBRD1
ENSG00000118217	1.27544	7.81553e-09	6.33058e-07	2377.84	7636.32	2843.54	6708.82	2079.8	3819.25	2112.61	4627.5	ATF6
ENSG00000187676	1.27544	0.00012245	0.0025747	31.4	137.786	27.7767	88.1799	44.8677	51.9002	38.448	67.164	B3GLCT
ENSG00000100997	1.27464	3.40318e-09	3.03223e-07	1273.13	3938.86	1188.05	3773.86	1305.84	1911.15	1547.02	3232.63	ABHD12
ENSG00000147119	1.27348	3.87584e-06	0.000134932	215.043	764.087	372.208	738.805	214.056	374.496	184.146	509.084	CHST7
ENSG00000123353	1.27326	2.70668e-08	1.86408e-06	798.322	2658.93	693.624	2234.29	900.158	1261.89	762.889	1471.77	ORMDL2
ENSG00000052802	1.27295	8.30382e-07	3.56564e-05	1749.84	6053.48	2008.65	6556.3	2113.45	2887.08	1819.2	3091.49	MSMO1
ENSG00000139112	1.26983	4.10752e-05	0.00104566	227.412	789.139	339.669	831.751	183.21	313.437	222.593	414.665	GABARAPL1
ENSG00000159216	1.26649	0.00186325	0.0236111	32.3515	84.2659	20.6341	66.7307	9.34743	38.6708	34.4008	42.8292	RUNX1
ENSG00000115267	1.26631	3.94798e-06	0.000136434	190.303	312.012	291.258	857.967	199.1	525.108	245.865	535.365	IFIH1
ENSG00000067066	1.26594	3.0111e-07	1.49055e-05	395.831	667.295	525.376	1415.64	335.573	863.986	315.678	838.09	SP100
ENSG00000082781	1.26563	1.23247e-06	4.93543e-05	64.7031	284.682	114.281	320.546	109.365	164.86	122.426	219.013	ITGB5
ENSG00000228589	1.26228	0.00134923	0.0181459	12.3697	34.1619	9.52344	28.5989	8.41269	20.353	14.165	23.3614	SPCS2P4
ENSG00000214160	1.26138	2.2551e-11	3.78219e-09	2365.47	6001.1	1680.89	5681.65	2263.95	3653.37	1920.37	4394.86	ALG3
ENSG00000163463	1.25613	2.27602e-12	4.91621e-10	1395.87	3526.64	1105.51	3746.45	1389.96	2301.93	1239.44	2680.72	KRTCAP2
ENSG00000104067	1.25588	7.0988e-12	1.40556e-09	341.594	875.683	353.161	1015.26	286.966	607.538	363.232	715.442	TJP1
ENSG00000198108	1.25535	0.000100478	0.00221737	52.3334	120.705	19.8405	132.27	62.6278	82.4298	56.6602	119.727	CHSY3
ENSG00000149177	1.25327	2.19723e-08	1.57405e-06	78.0243	232.301	65.8704	210.917	91.6048	159.771	117.367	235.561	PTPRJ
ENSG00000185432	1.25142	0.0869627	0.343039	56.1394	308.596	33.332	82.2218	49.5414	46.812	58.6837	33.0953	METTL7A
ENSG00000179241	1.25124	0.000108243	0.00232651	212.188	511.289	69.8385	380.127	138.342	235.078	181.11	303.698	LDLRAD3
ENSG00000026297	1.25056	1.93883e-11	3.37072e-09	137.97	299.486	148.407	369.402	184.144	333.79	147.721	467.228	RNASET2
ENSG00000139626	1.24795	2.07941e-08	1.51245e-06	2754.64	9386.54	3763.34	9462.66	2810.77	4849.11	3246.83	6172.27	ITGB7
ENSG00000050344	1.24527	9.52549e-07	4.00576e-05	1398.73	4286.18	828.539	3381.82	1405.85	1975.26	1550.06	2642.76	NFE2L3
ENSG00000099194	1.23752	2.87805e-05	0.000768343	29030.7	108113	19294.5	65213.8	27750.7	37004.9	31729.7	43865.9	SCD
ENSG00000073150	1.23599	7.24519e-05	0.00167947	35.2061	105.902	49.998	128.695	33.6508	49.8649	48.5658	110.967	PANX2
ENSG00000134575	1.23462	2.68514e-08	1.85822e-06	247.394	995.249	403.952	854.392	310.335	529.179	339.961	687.214	ACP2
ENSG00000106537	1.23436	0.000431349	0.00716704	26.6424	85.4047	35.7129	85.7967	27.1076	40.7061	18.2122	43.8026	TSPAN13
ENSG00000004468	1.23366	9.42547e-07	3.98723e-05	1420.61	1749.09	1551.53	4739.07	1432.03	3086.54	1165.58	3524.65	CD38
ENSG00000003056	1.23284	1.2071e-08	9.25187e-07	2272.22	6637.65	1813.42	5651.86	2036.81	3355.2	2118.69	3725.17	M6PR
ENSG00000174851	1.23245	1.36785e-13	4.53489e-11	1166.56	3106.45	1100.75	3180.43	1255.36	2082.12	1034.05	2340.03	YIF1A
ENSG00000128228	1.23189	1.51996e-12	3.49493e-10	2365.47	6171.91	1895.96	6463.35	2695.8	4292.45	2276.52	4759.88	SDF2L1
ENSG00000105329	1.22956	1.60382e-06	6.19622e-05	2049.56	5718.7	1097.58	5243.13	2231.23	3077.38	2126.78	3558.72	TGFB1
ENSG00000144724	1.22789	1.25862e-09	1.25475e-07	420.57	1306.12	506.329	1090.33	418.765	892.48	360.197	710.575	PTPRG
ENSG00000253616	1.22787	0.0583	0.271255	1.90303	26.1908	36.5065	46.4732	8.41269	19.3354	7.08252	36.0155	AC107959,3
ENSG00000169490	1.22714	2.0313e-07	1.07652e-05	509.061	1648.88	438.078	1435.9	640.299	774.433	485.658	994.806	TM2D2
ENSG00000026103	1.2231	1.2619e-07	7.17425e-06	948.661	1710.37	530.138	2254.55	768.359	1190.65	610.108	1514.6	FAS
ENSG00000158850	1.22303	7.56046e-07	3.31637e-05	3292.24	11629.8	5025.2	10506.5	3505.29	5525.85	3025.25	7002.57	B4GALT3
ENSG00000136052	1.22296	2.26171e-05	0.000627283	64.7031	214.081	130.947	257.39	68.2362	138.401	65.7663	163.53	SLC41A2
ENSG00000134970	1.21992	2.61734e-06	9.51856e-05	998.14	3077.98	938.058	2259.31	780.511	1139.77	783.124	1677.15	TMED7
ENSG00000169604	1.21894	1.31155e-05	0.000392803	138.921	489.653	109.52	365.827	154.233	182.16	156.827	264.762	ANTXR1
ENSG00000117226	1.21827	0.0033804	0.0364807	19.9818	55.7977	57.1406	84.605	22.4338	42.7414	16.1886	88.5786	GBP3
ENSG00000173163	1.21591	1.44846e-08	1.09255e-06	404.394	1152.39	281.735	1012.88	428.112	664.526	419.892	732.963	COMMD1
ENSG00000141873	1.2155	6.06569e-11	9.29812e-09	1103.76	2988.02	891.235	3106.55	1268.45	1928.45	1204.03	2350.74	SLC39A3
ENSG00000132581	1.21534	1.23575e-07	7.1036e-06	711.734	2210.27	608.706	1942.34	787.988	998.316	708.252	1390	SDF2
ENSG00000117322	1.21344	0.00427333	0.0434526	20.9333	31.8844	22.2213	34.557	12.1517	34.6002	4.04715	37.9622	CR2
ENSG00000110057	1.21306	8.23492e-10	8.88406e-08	133.212	268.74	157.93	347.953	115.908	246.272	97.1317	309.538	UNC93B1
ENSG00000228300	1.21258	7.23486e-09	6.06707e-07	582.328	1667.1	515.853	1650.39	686.101	902.657	542.319	1172.94	C19orf24
ENSG00000128595	1.21119	7.46563e-09	6.22398e-07	4483.54	13750.2	5320.43	12545.4	4065.2	7157.14	4329.44	8685.57	CALU
ENSG00000049449	1.21029	5.55519e-10	6.38668e-08	1819.3	6051.21	2237.21	5255.05	2210.67	3250.38	1837.41	4199.21	RCN1
ENSG00000116793	1.20917	0.000103303	0.00225659	116.085	427.023	97.6152	403.959	169.189	151.63	147.721	244.321	PHTF1
ENSG00000087502	1.2067	5.9387e-08	3.72961e-06	1156.09	3622.3	1238.05	2924.24	1139.45	1624.17	992.565	2278.71	ERGIC2
ENSG00000171310	1.20503	1.68243e-07	9.29642e-06	626.097	2198.89	627.753	1942.34	814.161	1020.7	771.995	1386.11	CHST11
ENSG00000133216	1.20182	0.00019421	0.00376175	593.746	1333.45	180.152	1335.81	582.345	921.992	711.287	1162.23	EPHB2
ENSG00000260916	1.20032	0.0663909	0.293752	202.673	1095.46	1210.27	1456.16	236.49	756.115	230.688	1014.27	CCPG1
ENSG00000140497	1.20023	7.74758e-09	6.3114e-07	1224.6	3683.79	1105.51	3061.27	1240.4	1819.56	1135.23	2249.51	SCAMP2
ENSG00000160752	1.19896	9.50339e-06	0.000298309	9346.74	35362.1	7954.45	29091	12987.3	15308.5	11538.4	16262.4	FDPS
ENSG00000104853	1.19527	6.19591e-07	2.82201e-05	1885.9	5329.25	1161.86	4171.86	1685.34	2549.22	1881.93	3096.36	CLPTM1
ENSG00000172339	1.19446	3.26954e-06	0.000117112	89.4425	293.792	91.2663	220.45	83.1921	144.507	83.9784	139.195	ALG14
ENSG00000103056	1.19362	6.89369e-07	3.07114e-05	88.491	200.416	84.9173	269.306	69.171	162.824	92.0728	134.328	SMPD3
ENSG00000143768	1.19257	0.00397423	0.0412949	15.2243	62.6301	17.4596	30.9821	24.3033	47.8296	13.1533	19.4678	LEFTY2
ENSG00000112149	1.19234	0.000440245	0.0072809	54.2364	129.815	22.2213	89.3715	39.2592	51.9002	39.4598	82.7382	CD83
ENSG00000185090	1.18981	2.27726e-05	0.00062916	566.152	1705.82	295.226	1321.51	644.973	769.345	675.875	1179.75	MANEAL
ENSG00000151790	1.18762	0.0372909	0.205006	2.85455	10.2486	7.14258	30.9821	13.0864	18.3177	19.224	36.0155	TDO2
ENSG00000065609	1.18707	0.082544	0.333262	13.3212	28.4682	15.8724	17.8743	0.934743	15.2648	2.02358	12.6541	SNAP91
ENSG00000269559	1.18609	0.00955372	0.0796143	8.56364	26.1908	8.72982	17.8743	10.2822	15.2648	5.05894	15.5743	AC093677,2
ENSG00000135925	1.18466	0.0449882	0.23229	3423.55	13022.5	4753.78	6286.99	1877.9	2889.11	1740.28	4614.85	WNT10A
ENSG00000166311	1.18403	3.47918e-07	1.68019e-05	231.218	860.879	373.795	735.23	257.989	434.537	286.336	584.035	SMPD1
ENSG00000233290	1.18394	0.0105603	0.0856081	19.0303	37.5781	19.0469	48.8564	15.8906	33.5825	5.05894	15.5743	AC093580,1
ENSG00000119777	1.18187	2.0138e-08	1.47225e-06	2159.94	6286.92	2496.73	5840.13	1919.96	3229.01	2014.47	4137.89	TMEM214
ENSG00000135119	1.18082	1.49656e-06	5.85621e-05	156.049	493.07	146.82	349.145	163.58	234.06	120.403	256.002	RNFT2
ENSG00000005893	1.1794	1.41605e-09	1.37712e-07	2253.19	6329.06	2114.2	5757.91	2105.04	3341.97	2203.68	4222.57	LAMP2
ENSG00000140391	1.17794	2.65435e-06	9.62583e-05	4338.91	15310.2	4309.35	10940.3	4540.98	5784.33	4389.14	7738.46	TSPAN3
ENSG00000187210	1.17734	0.00219661	0.026538	24.7394	45.5492	13.4915	60.7726	23.3686	22.3883	14.165	42.8292	GCNT1
ENSG00000064300	1.17718	0.247272	0.587617	20408.1	38525.5	1486.45	15010.8	3073.44	3713.41	3334.85	6752.41	NGFR
ENSG00000100918	1.17462	0.00702098	0.0633889	10.4667	20.4971	16.666	42.8983	15.8906	32.5649	7.08252	18.4944	REC8
ENSG00000104332	1.17106	7.95514e-11	1.18134e-08	767.873	2000.75	599.183	1749.3	769.294	1190.65	709.264	1466.9	SFRP1
ENSG00000184232	1.17094	9.78945e-10	1.02616e-07	511.915	1449.6	477.759	1143.96	485.132	755.097	464.411	1019.14	OAF
ENSG00000147955	1.16712	2.58351e-09	2.36093e-07	3963.06	9820.4	2577.68	9286.3	4118.48	6427.49	3849.86	7046.38	SIGMAR1
ENSG00000111846	1.16647	0.00213936	0.0261567	14.2727	30.7457	12.6979	38.1319	12.1517	19.3354	11.1297	25.3082	GCNT2
ENSG00000110852	1.16577	1.96793e-06	7.38285e-05	2008.65	4943.22	1107.89	3566.52	1573.17	2449.49	1395.26	2692.4	CLEC2B
ENSG00000185883	1.16469	3.96315e-07	1.88959e-05	1746.98	5665.18	1544.38	4341.07	1842.38	2460.68	1863.71	3220.95	ATP6V0C
ENSG00000116521	1.16461	8.2883e-10	8.88406e-08	5914.62	14788.7	4110.95	14592.6	6446.92	9806.09	5980.68	11145.3	SCAMP3
ENSG00000159322	1.16356	2.448e-08	1.71915e-06	2130.44	6022.74	1738.82	5199.04	2124.67	3025.48	2054.94	3783.57	ADPGK
ENSG00000055118	1.16311	2.95551e-05	0.000786077	285.455	1182	295.226	776.936	314.074	439.625	437.093	584.035	KCNH2
ENSG00000223461	1.16303	0.0279416	0.168698	8.56364	31.8844	5.55534	21.4492	16.8254	9.15886	6.07073	20.4412	AC004471,1
ENSG00000180773	1.16048	0.000114089	0.00243117	180.788	597.833	127.773	446.858	160.776	233.042	212.476	246.268	SLC36A4
ENSG00000075568	1.16038	1.92635e-06	7.26508e-05	596.6	1957.48	756.319	1474.03	473.915	845.668	634.391	1226.47	TMEM131
ENSG00000164897	1.16036	6.91741e-08	4.2143e-06	1426.32	3864.85	1070.59	3548.65	1581.59	2078.04	1274.85	2474.36	TMUB1
ENSG00000072274	1.16005	0.000417246	0.00699942	14473.5	27163.2	3480.82	25854.6	11624.5	17891.3	10857.5	19450.3	TFRC
ENSG00000134215	1.15827	0.0386698	NA	6.66061	10.2486	4.76172	21.4492	3.73897	9.15886	12.1415	19.4678	VAV3
ENSG00000017260	1.1574	3.31706e-08	2.20972e-06	2385.45	7186.52	2508.63	6329.89	2291.99	3506.83	2462.69	4500.96	ATP2C1
ENSG00000224383	1.15649	0.000198274	0.00381457	52.3334	222.052	98.4088	215.683	77.5837	105.836	62.7309	108.046	PRR29
ENSG00000096996	1.15616	3.18576e-06	0.000114399	51.3818	129.815	49.2044	129.887	44.8677	82.4298	43.5069	80.7915	IL12RB1
ENSG00000196776	1.15423	1.34534e-09	1.3227e-07	969.594	2605.41	1022.98	2293.87	869.311	1529.53	785.148	1691.75	CD47
ENSG00000137767	1.15332	0.00157007	0.0204598	19.9818	39.8555	38.8874	78.6469	24.3033	89.5533	27.3183	38.9356	SQOR
ENSG00000133687	1.15234	3.04111e-07	1.50014e-05	333.03	1013.47	310.305	903.248	324.356	492.543	417.869	670.666	TMTC1
ENSG00000243749	1.15191	1.42001e-09	1.37712e-07	155.097	423.607	140.471	313.396	158.906	248.307	133.556	322.192	TMEM35B
ENSG00000017427	1.1514	0.0184496	0.127864	15.2243	33.0231	11.9043	22.6408	3.73897	13.2295	9.1061	20.4412	IGF1
ENSG00000184384	1.1496	0.0106928	0.0865132	40.9152	177.642	149.994	225.216	26.1728	89.5533	64.7545	135.301	MAML2
ENSG00000085117	1.14718	0.000195637	0.00377913	488.128	1722.9	675.37	1142.76	415.961	592.273	339.961	796.234	CD82
ENSG00000110108	1.14663	4.21329e-09	3.66248e-07	3283.68	8439.12	2522.92	8747.68	3583.81	5201.22	3608.04	6389.34	TMEM109
ENSG00000139370	1.14494	7.43031e-08	4.43207e-06	291.164	767.503	269.037	729.272	257.054	405.025	265.089	493.509	SLC15A4
ENSG00000185475	1.14184	1.24e-13	4.2089e-11	373.946	841.521	325.384	785.278	300.987	595.326	315.678	683.32	TMEM179B
ENSG00000127990	1.14058	4.22675e-06	0.000144848	799.273	2722.7	950.756	2029.33	798.271	1158.09	735.57	1332.57	SGCE
ENSG00000103066	1.14014	0.000101304	0.00222839	826.867	2953.86	692.83	1665.89	729.1	900.622	840.796	1289.74	PLA2G15
ENSG00000137845	1.13997	5.3724e-05	0.00129155	3696.64	12311.9	3982.38	8360.41	3081.85	4288.38	2958.47	5275.78	ADAM10
ENSG00000160446	1.13977	4.09004e-09	3.57716e-07	298.776	945.145	324.59	871.074	438.395	596.344	336.926	670.666	ZDHHC12
ENSG00000213699	1.13744	2.28662e-08	1.62586e-06	767.873	2205.72	737.273	1972.13	797.336	1093.98	801.336	1557.43	SLC35F6
ENSG00000218336	1.13633	1.24372e-06	4.96025e-05	628.952	1983.67	506.329	1337	567.389	896.551	752.771	1179.75	TENM3
ENSG00000137573	1.13482	0.0132932	0.101071	7.61213	28.4682	18.2533	42.8983	6.5432	23.406	19.224	19.4678	SULF1
ENSG00000174125	1.12943	0.0553315	0.263286	17.1273	74.0174	29.3639	46.4732	6.5432	14.2471	14.165	13.6275	TLR1
ENSG00000181458	1.12891	0.00606937	0.0567005	19.0303	55.7977	14.2852	36.9402	22.4338	27.4766	9.1061	22.388	TMEM45A
ENSG00000131871	1.12845	1.94113e-07	1.05146e-05	1878.29	4511.64	1814.21	4329.16	1577.85	2401.66	1278.9	3078.84	SELENOS
ENSG00000186577	1.12732	4.85274e-10	5.62444e-08	262.618	736.758	288.084	755.487	311.269	483.384	283.301	528.551	SMIM29
ENSG00000165102	1.12435	0.000251831	0.00468071	218.849	900.735	533.312	769.787	205.643	442.678	302.525	637.571	HGSNAT
ENSG00000185022	1.12397	0.00484621	0.0475496	139.873	183.335	58.7279	253.815	64.4973	113.977	35.4126	100.259	MAFF
ENSG00000121064	1.1213	1.90473e-09	1.78644e-07	1304.53	3567.64	2007.06	4205.23	1487.18	2749.69	1407.4	2983.44	SCPEP1
ENSG00000004866	1.11949	8.50294e-07	3.62928e-05	345.4	1018.02	346.812	964.021	370.158	519.002	349.067	567.487	ST7
ENSG00000109861	1.11588	5.06013e-07	2.35742e-05	1886.86	4562.89	1080.12	4362.52	2161.13	3102.82	2014.47	3449.7	CTSC
ENSG00000261438	1.11432	0.0550647	0.26228	10.4667	34.1619	3.9681	15.4911	5.60846	8.14121	13.1533	13.6275	AL157394,1
ENSG00000033627	1.11363	9.06584e-06	0.000286569	679.382	2279.74	901.552	1768.36	547.759	1067.52	774.018	1168.07	ATP6V0A1
ENSG00000141458	1.11361	6.60979e-07	2.98194e-05	1046.67	3232.85	1165.03	2850.36	1011.39	1538.69	1157.49	1859.18	NPC1
ENSG00000010278	1.11188	0.015453	0.112952	13.3212	63.7688	8.72982	38.1319	26.1728	28.4942	21.2476	19.4678	CD9
ENSG00000138131	1.11183	0.120402	0.413402	207.43	583.029	1019.01	1107.02	280.423	1004.42	95.1081	768.979	LOXL4
ENSG00000115275	1.1113	1.30196e-09	1.28894e-07	3014.4	8461.89	3168.92	7365.41	3009.87	4663.9	2932.16	5706.99	MOGS
ENSG00000111186	1.10717	0.000743836	0.0111388	1386.36	5462.48	1493.59	3253.12	1386.22	1340.25	1339.61	2021.73	WNT5B
ENSG00000116209	1.10624	7.75468e-07	3.37045e-05	985.77	3196.41	1118.21	2526.24	1162.82	1535.64	918.704	1755.02	TMEM59
ENSG00000280332	1.10596	0.0499731	0.248161	1.90303	12.526	10.3171	10.7246	9.34743	13.2295	7.08252	25.3082	AC020917,4
ENSG00000023318	1.10538	6.17229e-10	6.90673e-08	1283.59	3378.61	1267.41	2967.13	1197.41	2068.89	1144.33	2115.18	ERP44
ENSG00000133195	1.10526	3.28675e-13	9.23735e-11	397.734	1039.66	474.585	977.129	400.07	729.656	399.656	854.637	SLC39A11
ENSG00000120437	1.10515	6.29759e-05	0.00147662	792.613	2128.28	445.221	2241.44	980.546	1212.02	980.423	1298.5	ACAT2
ENSG00000235027	1.10371	0.0124392	0.0966921	9.51516	23.9133	6.34896	25.024	12.1517	15.2648	9.1061	15.5743	AC068580,3
ENSG00000167703	1.10284	1.45982e-05	0.000428215	50.4303	160.561	68.2513	183.51	66.3668	104.818	69.8134	100.259	SLC43A2
ENSG00000188706	1.10121	6.36859e-07	2.88224e-05	396.782	1199.08	464.267	875.841	379.506	560.726	346.032	770.926	ZDHHC9
ENSG00000049860	1.10062	2.11832e-14	8.16185e-12	1124.69	2731.81	1068.21	2634.67	1102.06	1888.76	1093.74	2158.01	HEXB
ENSG00000127124	1.09782	5.33694e-06	0.000176938	130.358	432.717	151.581	327.696	128.06	220.83	146.709	212.199	HIVEP3
ENSG00000204389	1.09501	0.00469171	0.046448	20.9333	29.607	28.5703	65.5391	11.2169	48.8473	36.4244	63.2704	HSPA1A
ENSG00000169071	1.0938	6.88049e-06	0.000221418	98.0061	242.549	88.8854	232.366	108.43	155.701	65.7663	142.115	ROR2
ENSG00000159128	1.09337	1.61444e-06	6.22039e-05	694.606	1761.61	492.044	1429.94	630.017	800.892	599.991	1164.18	IFNGR2
ENSG00000141349	1.0913	1.43445e-11	2.52463e-09	1243.63	2865.04	987.263	2877.76	1259.1	1993.58	1190.88	2236.85	G6PC3
ENSG00000227500	1.09112	1.78529e-06	6.78698e-05	643.225	2069.07	707.115	1726.66	674.885	991.193	728.488	1081.44	SCAMP4
ENSG00000114395	1.0908	2.06668e-07	1.08718e-05	300.679	843.798	273.799	824.601	358.941	468.12	339.961	576.247	CYB561D2
ENSG00000121964	1.09028	0.000567388	0.00893778	38.0606	56.9364	20.6341	58.3894	18.6949	44.7767	19.224	45.7494	GTDC1
ENSG00000011052	1.08797	0.00462149	0.0460282	16.1758	85.4047	19.0469	46.4732	26.1728	33.5825	34.4008	37.9622	NME1-NME2
ENSG00000211685	1.08795	0.0156435	0.113845	12.3697	23.9133	11.9043	32.1737	8.41269	10.1765	10.1179	25.3082	IGLC7
ENSG00000090520	1.08782	1.12091e-09	1.14141e-07	3277.02	7960.85	2871.32	8011.26	3530.52	5116.75	2868.42	5582.4	DNAJB11
ENSG00000161791	1.08568	1.2416e-11	2.24054e-09	190.303	423.607	192.85	445.666	158.906	336.843	185.157	339.713	FMNL3
ENSG00000232533	1.08502	0.00357051	0.0380428	22.8364	100.208	35.7129	60.7726	18.6949	36.6355	38.448	48.6696	AC093673,1
ENSG00000156675	1.08497	0.000511178	0.00828108	399.637	783.445	376.176	853.2	171.058	449.802	224.617	401.037	RAB11FIP1
ENSG00000188404	1.08493	0.00725009	0.0649229	16.1758	23.9133	40.4746	86.9883	25.2381	66.1474	33.389	68.1374	SELL
ENSG00000136827	1.08297	1.13821e-05	0.000348206	568.055	1694.43	530.138	1400.15	644.973	714.391	494.765	933.482	TOR1A
ENSG00000072310	1.08127	0.000103422	0.00225659	3620.52	14775	4071.27	9098.02	4294.21	5071.98	4673.45	6305.63	SREBF1
ENSG00000185933	1.08089	0.00587591	0.0552552	10.4667	46.6879	29.3639	34.557	12.1517	31.5472	15.1768	31.1485	CALHM1
ENSG00000135052	1.08065	9.7847e-10	1.02616e-07	1287.4	3136.06	979.327	3030.29	1420.81	2207.29	1542.98	2686.56	GOLM1
ENSG00000137806	1.08057	2.45703e-07	1.25098e-05	434.843	1290.18	426.967	1089.14	523.456	640.103	454.293	872.158	NDUFAF1
ENSG00000128463	1.07588	1.91819e-08	1.40957e-06	2146.62	5009.27	1506.29	4711.67	2160.19	3130.3	1919.36	3448.72	EMC4
ENSG00000232656	1.07508	0.0564588	0.266528	16.1758	42.133	7.14258	22.6408	4.67372	17.3001	15.1768	8.76052	IDI2-AS1
ENSG00000117410	1.07483	1.0947e-06	4.47164e-05	2435.88	5884.95	1503.12	5710.24	2789.27	3740.89	2476.86	4053.2	ATP6V0B
ENSG00000147155	1.07388	7.18028e-05	0.00166985	2130.44	6171.91	1331.69	5606.57	2888.36	3160.83	2336.22	3346.52	EBP
ENSG00000140943	1.07367	4.15618e-06	0.000142772	2168.5	7336.83	2822.11	5894.95	2219.08	3358.25	2549.71	3953.91	MBTPS1
ENSG00000116514	1.07299	1.36837e-06	5.41876e-05	289.261	626.301	226.182	742.379	244.903	365.337	290.383	476.962	RNF19B
ENSG00000130309	1.06968	7.37167e-07	3.24353e-05	1494.83	3328.5	841.237	2944.49	1375.01	1991.54	1452.93	2572.67	COLGALT1
ENSG00000198732	1.06956	0.000406754	0.00685706	1755.55	5248.4	1466.61	3346.07	1427.35	1759.52	1193.91	1911.74	SMOC1
ENSG00000156471	1.06944	1.25721e-07	7.17425e-06	5557.8	14390.1	4260.94	11949.6	5357.01	7465.49	5362.48	9296.86	PTDSS1
ENSG00000139644	1.06942	3.58567e-08	2.35097e-06	6799.53	18898.3	7278.29	16919.8	7030.2	10127.7	6549.31	12098.3	TMBIM6
ENSG00000079459	1.06876	5.2673e-05	0.00127272	7602.61	22273.5	5307.73	17095	7966.82	9450.93	7173.58	10021.1	FDFT1
ENSG00000110328	1.06631	2.39567e-05	0.000655522	1079.02	2452.82	509.504	1956.64	1002.04	1301.58	918.704	1636.27	GALNT18
ENSG00000071462	1.06545	9.96464e-10	1.03604e-07	3148.57	6571.6	2218.17	6945.95	3341.71	4899.99	2653.92	5361.44	BUD23
ENSG00000231113	1.06473	0.0304563	0.178824	19.9818	68.3237	30.9512	53.6229	8.41269	20.353	18.2122	21.4146	AL035587,1
ENSG00000255020	1.06473	6.03103e-05	0.00142584	50.4303	183.335	78.5683	172.785	85.0616	103.8	58.6837	112.913	AF131216,3
ENSG00000143507	1.06425	0.000345529	0.00602921	31.4	66.0463	41.2682	82.2218	21.4991	71.2356	31.3654	44.776	DUSP10
ENSG00000261604	1.06419	0.0384863	0.208775	4.75758	27.3295	6.34896	16.6827	10.2822	14.2471	11.1297	9.73391	AC114947,2
ENSG00000090339	1.06071	1.28875e-06	5.11767e-05	1442.5	2751.17	947.582	2607.27	1012.33	1631.3	849.902	1881.56	ICAM1
ENSG00000105518	1.05942	1.02508e-10	1.46135e-08	729.813	2026.94	813.46	1918.51	945.025	1344.32	801.336	1568.13	TMEM205
ENSG00000136167	1.0581	3.55042e-05	0.000911979	78.0243	111.595	89.679	249.049	100.018	168.93	67.7898	170.343	LCP1
ENSG00000125304	1.05492	2.67544e-07	1.34721e-05	1417.76	4223.55	1550.73	3624.91	1424.55	2143.17	1730.16	2731.34	TM9SF2
ENSG00000109929	1.05491	7.76345e-05	0.00178222	259.764	754.977	327.765	815.068	270.141	348.037	261.041	408.824	SC5D
ENSG00000165029	1.0548	0.0257854	0.160523	8.56364	21.6358	7.9362	32.1737	15.8906	11.1942	8.09431	19.4678	ABCA1
ENSG00000198689	1.05458	1.52921e-05	0.000444907	487.176	1396.08	381.731	1055.78	471.111	612.626	478.576	713.496	SLC9A6
ENSG00000129757	1.05222	0.103829	0.379025	348.255	966.781	256.339	303.863	120.582	238.13	107.25	218.04	CDKN1C
ENSG00000006327	1.0491	0.0117252	0.0924645	29.497	74.0174	7.9362	60.7726	28.977	45.7943	46.5423	51.5897	TNFRSF12A
ENSG00000122884	1.04679	0.0811615	0.330582	2590.98	5019.52	1095.2	2143.72	765.555	1517.32	626.297	1810.51	P4HA1
ENSG00000012174	1.04316	1.75513e-06	6.70808e-05	641.322	1941.53	755.526	1524.08	617.865	892.48	788.183	1419.2	MBTPS2
ENSG00000105976	1.04155	0.000275804	0.00504731	76.1213	146.896	34.9193	146.569	65.432	88.5357	80.9431	146.009	MET
ENSG00000150630	1.03876	0.00550409	0.0523807	9.51516	31.8844	11.1107	27.4073	15.8906	22.3883	19.224	32.1219	VEGFC
ENSG00000159348	1.03843	5.00176e-07	2.33787e-05	1366.38	3782.86	1346.77	3211.42	1414.27	1997.65	1281.94	2121.02	CYB5R1
ENSG00000113621	1.03762	7.85914e-07	3.39515e-05	692.703	2008.72	838.856	1642.05	689.84	1025.79	652.604	1226.47	TXNDC15
ENSG00000140465	1.03706	4.27429e-05	0.00108424	31.4	56.9364	26.9831	58.3894	37.3897	71.2356	33.389	76.8979	CYP1A1
ENSG00000125037	1.03669	1.78214e-07	9.73415e-06	971.498	2498.37	864.252	2191.39	1002.98	1351.44	869.126	1567.16	EMC3
ENSG00000145246	1.03591	4.42649e-07	2.09648e-05	123.697	381.474	150.788	290.755	128.06	217.777	151.768	248.215	ATP10D
ENSG00000154978	1.03501	2.61274e-05	0.000706777	2607.15	7583.93	2802.27	5975.98	2551.85	3356.21	2088.33	3679.42	VOPP1
ENSG00000084073	1.03423	6.48277e-06	0.000210427	2021.02	5412.38	1409.47	3975.25	1950.81	2475.95	2034.71	3324.13	ZMPSTE24
ENSG00000132196	1.03216	0.00046749	0.00765159	603.261	2106.65	626.166	1478.8	690.775	809.033	575.708	711.549	HSD17B7
ENSG00000170522	1.03198	9.33597e-08	5.41031e-06	549.025	1372.17	580.93	1426.37	540.282	878.233	546.366	858.531	ELOVL6
ENSG00000112599	1.03184	0.00676271	0.0615247	12.3697	36.4393	21.4277	30.9821	14.0211	23.406	9.1061	27.2549	GUCA1B
ENSG00000100564	1.03156	6.82443e-07	3.04982e-05	209.333	479.405	182.533	381.319	149.559	285.96	162.898	294.937	PIGH
ENSG00000198171	1.03126	2.11673e-11	3.5924e-09	971.498	2152.2	861.077	2146.11	995.501	1513.25	841.808	1690.78	DDRGK1
ENSG00000133872	1.03035	1.21924e-06	4.91002e-05	2866.92	8418.62	3660.17	7408.3	3103.35	4280.24	2788.49	5262.15	SARAF
ENSG00000123570	1.03006	0.000551915	0.00877158	25.6909	48.9653	23.8086	66.7307	22.4338	41.7237	23.2711	37.9622	RAB9B
ENSG00000196562	1.03005	8.21423e-05	0.00186766	3924.05	8652.06	2798.3	6096.33	2383.6	3912.87	2196.59	4421.14	SULF2
ENSG00000113273	1.02944	1.25694e-05	0.000378836	274.988	875.683	308.718	705.439	299.118	379.584	337.937	532.445	ARSB
ENSG00000145882	1.02898	5.67719e-06	0.000186484	372.043	1368.75	680.132	1096.29	486.066	751.027	491.729	929.588	PCYOX1L
ENSG00000196116	1.02856	0.000567182	0.00893778	37.1091	59.2139	46.8236	123.929	36.455	69.2003	33.389	63.2704	TDRD7
ENSG00000163933	1.02833	3.1404e-08	2.13188e-06	665.109	1663.68	547.598	1456.16	715.079	971.857	645.521	1157.36	RFT1
ENSG00000108582	1.02825	3.30216e-05	0.000862191	1375.89	4657.4	2372.92	3748.84	1330.14	2382.32	1540.95	2716.73	CPD
ENSG00000168003	1.02788	1.34974e-05	0.00040213	5875.61	14137.3	10926.6	19523.5	6759.13	11648	5518.29	13989.6	SLC3A2
ENSG00000035862	1.02719	0.000133059	0.0027531	2378.79	8145.33	3237.97	5684.03	2369.57	3081.45	2217.84	3888.7	TIMP2
ENSG00000250644	1.027	0.190082	0.521267	4.75758	33.0231	19.0469	11.9162	1.86949	3.05295	4.04715	13.6275	AC068580,4
ENSG00000273680	1.02678	0.0617084	0.28143	1.90303	27.3295	15.0788	17.8743	11.2169	11.1942	8.09431	18.4944	AC009318,2
ENSG00000229368	1.02592	0.00999708	0.0821694	41.8667	108.179	35.7129	81.0302	21.4991	32.5649	29.3419	40.8824	AC090587,2
ENSG00000149257	1.02481	3.19957e-08	2.15156e-06	1128.5	3058.63	1386.45	2489.29	1167.49	1766.64	996.612	2209.6	SERPINH1
ENSG00000143641	1.02321	1.10161e-05	0.000339927	3183.77	7966.55	3696.68	6617.07	2263.95	4086.89	2425.26	4847.49	GALNT2
ENSG00000229754	1.02317	0.153376	NA	10.4667	5.69364	12.6979	20.2575	0	17.3001	5.05894	14.6009	CXCR2P1
ENSG00000116005	1.02311	7.82534e-07	3.39082e-05	1169.41	3391.13	1109.48	2234.29	1068.41	1638.42	1269.79	2120.05	PCYOX1
ENSG00000117862	1.02301	1.33922e-08	1.02096e-06	910.601	2357.17	1171.38	2272.42	946.895	1494.93	856.985	1776.44	TXNDC12
ENSG00000149084	1.02273	8.9381e-05	0.00200348	1443.45	4852.12	1853.9	3595.12	1369.4	1904.03	1572.32	2327.38	HSD17B12
ENSG00000116685	1.02113	0.000177917	0.00352765	2765.1	6243.65	1434.86	4524.58	2162.06	2554.31	1865.74	3375.72	KIAA2013
ENSG00000137752	1.01939	2.34728e-07	1.21683e-05	111.327	272.156	115.868	206.15	94.4091	167.913	95.1081	200.519	CASP1
ENSG00000141424	1.01883	7.29326e-08	4.3686e-06	1981.06	4569.72	1429.31	3920.43	1842.38	2614.35	1828.3	3243.34	SLC39A6
ENSG00000136156	1.01758	6.04864e-08	3.76548e-06	614.679	1692.15	762.668	1637.29	711.34	967.787	674.863	1300.45	ITM2B
ENSG00000111817	1.0151	5.41692e-05	0.00130006	42.8182	89.9596	61.1087	127.503	54.2151	103.8	75.8841	150.876	DSE
ENSG00000125347	1.01495	0.000148138	0.00300833	124.649	132.093	60.3151	224.025	94.4091	181.142	65.7663	159.636	IRF1
ENSG00000183098	1.01441	0.000428589	0.0071378	465.291	1183.14	480.14	936.614	298.183	440.643	325.796	612.263	GPC6
ENSG00000143443	1.01308	3.93358e-06	0.000136434	58.994	113.873	47.6172	95.3296	44.8677	83.4474	42.4951	99.2859	C1orf56
ENSG00000185339	1.01208	1.09527e-10	1.5308e-08	315.903	713.983	293.639	736.421	333.703	561.744	407.751	710.575	TCN2
ENSG00000134769	1.01154	1.49938e-06	5.85621e-05	137.018	251.659	84.1237	229.983	88.8006	182.16	117.367	196.625	DTNA
ENSG00000263563	1.01059	0.0153277	0.112288	19.0303	39.8555	11.1107	35.7486	25.2381	20.353	8.09431	32.1219	AC138761,1
ENSG00000073060	1.01039	0.000163367	0.00327101	2534.84	6987.24	1366.61	5376.59	2983.7	3802.96	3390.5	4531.14	SCARB1
ENSG00000152558	1.01028	5.70714e-07	2.65019e-05	3780.37	8900.31	4217.29	9043.21	3297.77	5150.33	3173.98	6055.47	TMEM123
ENSG00000131069	1.00976	1.09462e-06	4.47164e-05	515.722	1479.21	572.2	1376.32	555.237	853.81	617.191	843.93	ACSS2
ENSG00000107798	1.00939	1.60795e-12	3.63855e-10	1031.44	2289.98	970.597	2261.7	1032.89	1634.35	945.01	1828.03	LIPA
ENSG00000135677	1.00931	6.0352e-07	2.77542e-05	1342.59	3573.33	1887.23	3142.3	1150.67	2140.12	1338.6	2660.28	GNS
ENSG00000110944	1.0086	0.00264629	0.0305263	19.0303	28.4682	25.3958	39.3235	26.1728	64.112	19.224	48.6696	IL23A
ENSG00000070010	1.00734	3.17861e-05	0.00083464	1718.44	4293.01	1108.69	3811.99	1821.81	2135.03	1677.55	2477.28	UFD1
ENSG00000127578	1.00532	0.026545	0.163325	26.6424	75.1561	18.2533	46.4732	14.9559	19.3354	21.2476	22.388	WFIKKN1
ENSG00000052841	1.00503	1.7612e-06	6.71327e-05	1902.08	4879.45	2525.3	4492.41	1704.04	2769.03	1626.96	3434.12	TTC17
ENSG00000101160	1.00412	3.24784e-08	2.17377e-06	846.849	1700.12	873.775	2104.4	861.833	1329.05	654.627	1362.75	CTSZ
ENSG00000115307	1.00312	8.28228e-08	4.87902e-06	4386.49	10029.9	2991.95	8490.29	4248.41	6189.36	4221.18	7054.16	AUP1
ENSG00000144481	1.00287	0.198291	0.531266	97.0546	398.555	726.162	816.26	100.952	334.807	111.297	526.605	TRPM8
ENSG00000092871	1.00064	4.04562e-05	0.00103174	196.012	423.607	151.581	303.863	142.081	215.742	112.309	262.816	RFFL
ENSG00000122378	0.999884	0.00220807	0.0266089	84.6849	257.353	57.9342	157.294	99.0828	93.6239	64.7545	105.126	FAM213A
ENSG00000188167	0.998339	0.00038944	0.00668094	67.5576	178.78	111.107	158.486	48.6066	126.189	58.6837	110.967	TMPPE
ENSG00000189238	0.997995	0.0644287	0.28811	22.8364	53.5203	43.6491	52.4313	11.2169	17.3001	6.07073	45.7494	LINC00943
ENSG00000119537	0.995491	1.38136e-07	7.75299e-06	471	1271.96	607.119	1023.6	458.959	736.78	451.258	935.429	KDSR
ENSG00000166710	0.995139	1.40743e-08	1.06725e-06	25004.9	35721.9	24849	63138	28945.3	53752.4	25904.8	56090.7	B2M
ENSG00000071553	0.994927	3.02321e-09	2.71062e-07	2259.85	5883.81	2356.26	4945.22	2326.58	3553.64	2239.09	3918.87	ATP6AP1
ENSG00000131669	0.994665	2.7346e-05	0.000734169	196.964	490.792	196.024	585.086	254.25	278.837	201.346	337.767	NINJ1
ENSG00000151348	0.99385	9.18004e-09	7.31121e-07	555.685	1538.42	747.59	1412.07	615.996	970.84	677.898	1253.73	EXT2
ENSG00000167508	0.993106	2.84335e-05	0.000760502	1596.64	4898.81	1653.9	4352.99	2011.57	2451.52	1823.24	2401.36	MVD
ENSG00000164932	0.990898	7.02023e-07	3.10299e-05	647.031	1906.23	744.415	2055.55	1074.02	1504.09	1094.76	1609.02	CTHRC1
ENSG00000163565	0.989975	8.23759e-05	0.00186857	813.546	1004.36	1182.49	2410.65	846.877	1979.33	733.547	1711.22	IFI16
ENSG00000205155	0.989908	6.61065e-09	5.57642e-07	684.14	1556.64	626.166	1488.33	700.123	1015.62	586.837	1099.93	PSENEN
ENSG00000143337	0.98904	7.73652e-05	0.0017789	1236.97	3580.16	1250.74	2855.12	1191.8	1432.85	1190.88	1800.77	TOR1AIP1
ENSG00000176769	0.987687	0.0459016	0.235712	10.4667	10.2486	6.34896	13.1078	14.0211	30.5295	10.1179	26.2816	TCERG1L
ENSG00000185880	0.986287	0.000369639	0.00640288	398.685	427.023	500.774	1363.21	449.611	876.198	438.104	875.079	TRIM69
ENSG00000237352	0.985857	0.0810415	0.330374	5.70909	22.7746	22.2213	21.4492	6.5432	10.1765	5.05894	25.3082	LINC01358
ENSG00000197081	0.985552	1.13715e-05	0.000348206	2282.69	6868.81	3478.43	5375.4	2086.35	3531.25	2468.76	4654.76	IGF2R
ENSG00000134243	0.984693	0.0527919	0.255596	13.3212	70.6012	7.9362	53.6229	26.1728	35.6178	45.5305	23.3614	SORT1
ENSG00000204520	0.984261	0.000679218	0.010334	95.1516	276.711	69.0449	255.007	138.342	179.107	190.216	261.842	MICA
ENSG00000177674	0.983143	2.72792e-07	1.35977e-05	838.285	2136.26	690.449	1880.38	967.459	1306.66	895.433	1381.24	AGTRAP
ENSG00000106460	0.981448	0.000107922	0.00232406	524.285	1369.89	538.868	980.704	401.94	587.185	381.444	710.575	TMEM106B
ENSG00000129255	0.980863	8.17218e-05	0.00186106	504.303	1101.15	253.165	1023.6	561.781	687.932	516.012	807.915	MPDU1
ENSG00000141429	0.979949	1.21619e-06	4.91002e-05	1177.02	2977.78	944.407	2581.05	1162.82	1651.65	1371.99	1973.06	GALNT1
ENSG00000074842	0.977706	7.66858e-14	2.66642e-11	4170.49	8806.93	4454.59	9229.1	4248.41	7228.38	3659.64	7299.46	MYDGF
ENSG00000178538	0.977547	0.068106	0.298469	9.51516	17.0809	1.58724	22.6408	14.0211	15.2648	13.1533	19.4678	CA8
ENSG00000159884	0.977272	0.000221344	0.00417392	101.812	209.526	85.7109	201.384	83.1921	139.418	60.7073	104.153	CCDC107
ENSG00000152689	0.977021	0.00241345	0.0284113	231.218	660.463	373.795	613.684	229.947	336.843	135.58	302.725	RASGRP3
ENSG00000169684	0.976622	0.0014054	0.0187072	177.933	479.405	83.3301	365.827	215.926	281.889	274.195	349.447	CHRNA5
ENSG00000148248	0.975608	2.20053e-05	0.000612709	5469.31	14497.2	5304.55	11559.9	4973.77	6620.84	4690.65	7515.55	SURF4
ENSG00000009830	0.975162	2.31989e-05	0.000638463	142.727	460.046	168.247	406.343	207.513	234.06	197.299	307.592	POMT2
ENSG00000119977	0.975036	4.16284e-10	4.94903e-08	725.055	1610.16	649.974	1342.96	635.625	1035.97	637.427	1217.71	TCTN3
ENSG00000139921	0.973158	3.88061e-06	0.000134932	2020.07	4587.94	1292.81	3605.84	1823.68	2503.42	1788.84	2897.79	TMX1
ENSG00000101846	0.972979	0.0399496	0.214106	1211.28	2282.01	864.252	1465.69	489.805	943.363	384.48	1099.93	STS
ENSG00000101464	0.972961	7.98166e-08	4.74111e-06	787.855	1760.47	624.579	1503.82	686.101	1031.9	710.276	1217.71	PIGU
ENSG00000107518	0.972557	0.000166213	0.00331403	161.758	401.971	135.709	318.163	171.993	188.266	107.25	224.853	ATRNL1
ENSG00000181804	0.972063	0.00924647	0.0778579	51.3818	187.89	123.011	179.935	56.0846	74.2886	46.5423	104.153	SLC9A9
ENSG00000140931	0.971631	0.0300024	0.176888	22.8364	30.7457	6.34896	23.8324	10.2822	28.4942	12.1415	17.521	CMTM3
ENSG00000085063	0.971399	1.22921e-06	4.93543e-05	5164.83	12050	3716.52	10861.6	5499.09	7099.14	4918.3	7828.98	CD59
ENSG00000117298	0.9711	0.000217759	0.00412816	706.976	2126.01	1144.4	1924.47	696.384	1006.46	656.651	1228.42	ECE1
ENSG00000086598	0.971047	1.19035e-05	0.000361866	5000.21	13389.2	5017.26	10634	4555.94	6085.56	4629.94	7536.97	TMED2
ENSG00000129116	0.969538	1.40615e-11	2.50576e-09	183.643	348.451	180.152	418.259	175.732	324.631	189.204	336.793	PALLD
ENSG00000204388	0.968735	7.37578e-05	0.00170697	1095.19	1259.43	724.575	2435.67	687.036	1541.74	1189.86	1996.42	HSPA1B
ENSG00000090674	0.967817	7.56503e-09	6.27018e-07	371.091	1007.78	427.761	966.404	498.218	687.932	477.564	809.861	MCOLN1
ENSG00000197142	0.967016	1.22841e-10	1.63665e-08	766.922	1523.62	660.292	1534.81	729.1	1158.09	609.097	1191.43	ACSL5
ENSG00000140564	0.964715	0.000122637	0.00257483	408.2	1260.57	447.601	741.188	374.832	488.473	394.598	683.32	FURIN
ENSG00000127948	0.964085	1.54373e-06	5.99656e-05	1091.39	2826.33	938.058	2047.2	1024.48	1481.7	1036.07	1624.59	POR
ENSG00000164976	0.961309	0.00106803	0.0148835	54.2364	187.89	48.4108	168.018	96.2785	128.224	111.297	118.754	MYORG
ENSG00000154721	0.961137	3.3415e-06	0.00011939	66.6061	115.012	53.9661	157.294	81.3227	126.189	70.8252	131.408	JAM2
ENSG00000179222	0.960729	5.35867e-06	0.000177246	6253.36	17119.7	7014.8	14580.7	6348.78	8641.9	6106.14	9725.15	MAGED1
ENSG00000177707	0.960517	0.000320935	0.00566986	103.715	293.792	84.1237	255.007	109.365	140.436	148.733	178.131	NECTIN3
ENSG00000166557	0.9593	2.79174e-09	2.52739e-07	1713.68	3861.43	1582.48	3739.3	1884.44	2553.29	1556.13	2946.45	TMED3
ENSG00000196954	0.957846	0.00202173	0.02515	30.4485	58.0752	38.0937	104.863	30.8465	46.812	35.4126	53.5365	CASP4
ENSG00000183255	0.957835	1.98113e-07	1.05384e-05	1687.04	4040.21	1599.14	3685.68	1685.34	2216.45	1640.11	2901.68	PTTG1IP
ENSG00000241506	0.955915	0.00287893	0.0324917	17.1273	55.7977	19.8405	47.6648	24.3033	31.5472	27.3183	36.9889	PSMC1P1
ENSG00000179085	0.953671	9.15997e-08	5.32998e-06	1414.9	3178.19	1158.68	3303.17	1911.55	2428.12	1486.32	2655.41	DPM3
ENSG00000197930	0.952514	0.000219945	0.00415854	2050.52	4794.05	1349.15	2943.3	1389.96	1974.24	1491.38	2444.18	ERO1A
ENSG00000108771	0.952212	0.0116665	0.0922447	58.0425	81.9885	84.9173	189.468	37.3897	77.3415	36.4244	73.0043	DHX58
ENSG00000067064	0.951378	0.000187283	0.00364742	2525.32	7030.51	2007.86	6263.16	2938.83	3392.85	2875.5	3323.16	IDI1
ENSG00000130733	0.949718	3.18204e-06	0.000114399	512.867	1289.04	695.211	1250.01	484.197	766.292	494.765	922.775	YIPF2
ENSG00000069849	0.948715	1.19939e-05	0.000363799	3243.72	7234.34	1985.64	6312.01	3522.11	4311.79	3012.09	4846.51	ATP1B3
ENSG00000147383	0.947934	0.000469599	0.00766851	700.316	2168.14	594.421	1519.32	772.098	862.969	758.841	901.36	NSDHL
ENSG00000123989	0.94568	1.01806e-06	4.21905e-05	1938.24	4731.42	2744.34	4674.73	1898.46	3002.07	1818.18	3773.84	CHPF
ENSG00000105287	0.944568	3.81853e-06	0.000133424	81.8303	179.919	76.9811	202.575	82.2574	134.33	101.179	142.115	PRKD2
ENSG00000142192	0.944512	1.52148e-07	8.47273e-06	7727.26	17120.8	6122.78	15461.3	6886.25	10310.8	7601.57	11644.7	APP
ENSG00000149557	0.943901	0.126398	0.423228	7.61213	17.0809	29.3639	22.6408	2.80423	26.4589	5.05894	21.4146	FEZ1
ENSG00000125827	0.943412	0.000617578	0.00950905	1516.72	5075.31	2287.21	3795.31	1557.28	1878.58	1557.14	2558.07	TMX4
ENSG00000105520	0.942644	8.31978e-05	0.00188265	415.812	1303.84	406.333	882.991	438.395	575.991	536.248	691.108	PLPPR2
ENSG00000163527	0.942224	1.71523e-06	6.57322e-05	3403.57	8689.64	3611.76	7298.67	3240.75	4643.54	3193.2	5213.48	STT3B
ENSG00000117984	0.942136	4.7059e-06	0.00015843	676.528	1687.6	945.995	1684.95	702.927	1079.73	594.932	1163.2	CTSD
ENSG00000240571	0.942029	0.04566	0.235077	3.80606	23.9133	11.9043	13.1078	14.0211	17.3001	10.1179	22.388	AC087071,2
ENSG00000117228	0.942023	0.121314	0.415137	8.56364	6.83237	11.1107	38.1319	4.67372	11.1942	10.1179	10.7073	GBP1
ENSG00000166130	0.942007	1.44751e-06	5.70048e-05	412.958	872.266	302.369	694.715	365.485	487.455	322.761	642.438	IKBIP
ENSG00000100596	0.941965	1.15882e-08	9.02742e-07	423.424	975.891	534.9	1017.64	404.744	708.285	454.293	793.314	SPTLC2
ENSG00000135048	0.941401	0.00204172	0.025295	85.6364	263.046	89.679	178.743	68.2362	101.765	94.0963	106.1	TMEM2
ENSG00000086061	0.941391	0.00021247	0.00403864	3247.52	6958.77	1531.69	5280.07	2976.22	3870.13	2673.15	3916.93	DNAJA1
ENSG00000142892	0.941156	1.85188e-09	1.74837e-07	353.012	788	342.844	731.655	350.529	528.161	332.878	602.529	PIGK
ENSG00000137161	0.941091	1.65304e-08	1.22738e-06	1017.17	2005.3	953.931	2295.06	1000.18	1479.67	850.914	1561.32	CNPY3
ENSG00000033011	0.941008	3.39957e-07	1.64845e-05	1439.64	3393.41	1198.37	2793.16	1502.13	1878.58	1329.49	2436.4	ALG1
ENSG00000095209	0.940945	3.06398e-07	1.50252e-05	564.249	1289.04	403.952	1021.22	573.932	867.039	553.448	844.903	TMEM38B
ENSG00000166341	0.940825	0.0549989	0.262053	8.56364	21.6358	14.2852	19.0659	10.2822	9.15886	5.05894	24.3348	DCHS1
ENSG00000221963	0.940137	0.098803	0.366902	232.17	449.798	936.471	1315.55	303.792	778.503	261.041	783.58	APOL6
ENSG00000144867	0.939659	1.04332e-05	0.000323338	4250.42	10762.1	4348.24	8809.65	4018.46	5324.35	3576.67	6167.41	SRPRB
ENSG00000170348	0.93959	4.71897e-07	2.2276e-05	5319.92	12380.3	6344.99	11167.9	4630.72	7421.73	4562.15	9038.91	TMED10
ENSG00000064601	0.939395	1.9658e-10	2.54768e-08	1989.62	4281.62	2092.77	4426.87	2015.31	3054.99	1829.31	3441.91	CTSA
ENSG00000173706	0.939214	0.00910915	0.0773437	17.1273	26.1908	14.2852	40.5151	15.8906	28.4942	27.3183	46.7228	HEG1
ENSG00000184840	0.937616	1.63232e-09	1.57232e-07	3531.07	7996.15	3632.4	7796.77	3892.27	5396.61	3217.49	6151.83	TMED9
ENSG00000279483	0.937305	0.00245568	0.0288415	22.8364	36.4393	19.0469	65.5391	32.716	45.7943	29.3419	50.6163	AC090498,1
ENSG00000160285	0.936763	0.000266109	0.00492043	3356.95	10121	3927.62	8634.48	3602.5	4631.33	3570.6	4290.71	LSS
ENSG00000162729	0.936663	3.30461e-13	9.23735e-11	1099.95	2523.42	1069.01	2266.46	1331.07	1976.28	1180.76	2193.05	IGSF8
ENSG00000185477	0.936569	0.00657922	0.0602785	17.1273	34.1619	18.2533	51.2397	24.3033	31.5472	15.1768	27.2549	GPRIN3
ENSG00000055163	0.935585	0.00219983	0.0265544	637.516	1716.06	1275.35	2044.82	647.777	1094.99	495.776	993.832	CYFIP2
ENSG00000109016	0.935018	7.62612e-07	3.33491e-05	393.927	874.544	381.731	850.817	418.765	542.408	315.678	621.997	DHRS7B
ENSG00000170502	0.934849	0.000299784	0.00534884	366.334	1022.58	319.829	673.265	421.569	478.296	271.159	463.334	NUDT9
ENSG00000154277	0.93456	7.03048e-07	3.10299e-05	6395.14	15196.3	5228.37	14080.2	7433.08	8975.69	6753.69	11079.1	UCHL1
ENSG00000133027	0.933318	1.17694e-08	9.06943e-07	346.352	811.914	378.557	794.811	388.853	538.338	344.008	641.465	PEMT
ENSG00000111679	0.933243	0.00163403	0.0210622	74.2182	163.977	51.5853	224.025	132.734	136.365	82.9667	127.514	PTPN6
ENSG00000102265	0.932674	0.00294369	0.0330436	52.3334	64.9075	43.6491	103.671	32.716	53.9355	23.2711	69.1108	TIMP1
ENSG00000185825	0.932513	2.33047e-07	1.21253e-05	2790.8	6236.82	2272.13	6209.53	3422.09	4164.23	2742.96	4819.26	BCAP31
ENSG00000111885	0.932451	0.000380097	0.00655219	2403.53	5956.69	2157.06	4509.09	1723.67	2222.55	1994.24	3112.9	MAN1A1
ENSG00000130725	0.929956	6.4692e-05	0.00151437	1355.91	3211.22	833.301	2651.36	1587.19	1745.27	1335.56	2130.75	UBE2M
ENSG00000163902	0.928953	3.80148e-09	3.36608e-07	9025.13	19969.9	7987.78	18135.3	8894.08	12943.5	8376.6	14225.1	RPN1
ENSG00000139974	0.927144	1.80356e-05	0.000513205	58.994	158.283	92.0599	178.743	78.5184	116.012	84.9902	146.982	SLC38A6
ENSG00000137207	0.92612	7.01832e-08	4.25758e-06	957.225	2112.34	1111.86	2178.28	945.025	1378.92	864.067	1703.43	YIPF3
ENSG00000096872	0.925463	0.000526688	0.0084349	37.1091	86.5434	47.6172	104.863	35.5202	58.0061	44.5187	65.2172	IFT74
ENSG00000174028	0.925261	2.18973e-05	0.000610897	57.0909	110.457	63.4896	85.7967	42.9982	112.959	50.5894	98.3125	FAM3C2
ENSG00000257605	0.925209	0.0194321	0.132187	29.497	50.1041	19.0469	82.2218	29.9118	21.3707	24.2829	41.8558	AC073611,1
ENSG00000213593	0.924025	3.40088e-05	0.000883112	2261.75	5354.3	1442.8	4486.45	2577.09	3025.48	2359.49	3528.54	TMX2
ENSG00000213719	0.921455	4.25359e-06	0.000145418	5018.29	11871.2	4099.84	11912.6	6339.43	7305.72	5373.61	8365.32	CLIC1
ENSG00000181019	0.919581	5.81554e-05	0.00138408	437.697	798.249	246.816	899.673	451.481	519.002	392.574	673.587	NQO1
ENSG00000135404	0.91848	9.00291e-11	1.29642e-08	2555.77	5734.64	2409.43	5630.41	3053.81	4279.22	2768.25	4745.28	CD63
ENSG00000147852	0.917815	0.200642	0.533549	30.4485	54.659	3.9681	14.2994	5.60846	10.1765	8.09431	11.6807	VLDLR
ENSG00000131507	0.917228	1.1157e-05	0.00034353	1735.56	4985.36	1917.38	3722.62	1863.88	2408.78	1899.13	2890	NDFIP1
ENSG00000120697	0.916743	5.38398e-06	0.000177671	573.764	1318.65	478.553	1248.82	619.735	725.586	554.46	911.094	ALG5
ENSG00000226751	0.915732	0.0189376	0.130296	16.1758	29.607	19.8405	41.7067	9.34743	26.4589	16.1886	19.4678	AF127936,1
ENSG00000177156	0.913949	1.10905e-06	4.51733e-05	2936.38	6670.67	2514.19	6854.2	3468.83	4177.46	3042.45	4836.78	TALDO1
ENSG00000185896	0.913904	9.04686e-09	7.24562e-07	1969.64	4072.09	1849.13	4528.16	1933.05	2857.57	2131.84	3397.13	LAMP1
ENSG00000002549	0.913312	1.01901e-05	0.000316492	1806.93	2113.48	1365.82	4256.47	1892.85	3274.8	1738.25	3168.39	LAP3
ENSG00000143183	0.912989	1.51233e-06	5.89066e-05	4422.64	10419.4	4122.85	8915.7	4525.09	6079.45	3737.55	6236.52	TMCO1
ENSG00000121578	0.91271	2.40758e-05	0.000657518	167.467	310.873	132.534	319.354	123.386	183.177	130.521	230.694	B4GALT4
ENSG00000150938	0.912441	4.74312e-07	2.23161e-05	730.764	1522.48	569.819	1226.18	625.343	945.398	564.578	994.806	CRIM1
ENSG00000130706	0.911363	1.75283e-05	0.000499766	4071.54	8902.58	2814.18	8715.51	4471.81	5144.23	4017.81	6155.72	ADRM1
ENSG00000067225	0.911272	0.00214647	0.0262212	30879.5	63529.7	11780.5	44667.9	24175.3	28136	23373.3	33321.1	PKM
ENSG00000187688	0.911229	0.000202198	0.00386917	222.655	695.763	240.467	401.576	228.077	289.013	250.924	386.436	TRPV2
ENSG00000058804	0.910871	1.42136e-05	0.000418936	1397.78	3364.94	1026.94	2652.55	1355.38	1756.47	1518.69	2188.18	NDC1
ENSG00000078808	0.910152	2.89109e-08	1.98151e-06	3606.24	8400.4	3627.64	8266.27	4030.61	5296.88	3865.03	6470.13	SDF4
ENSG00000165775	0.909925	5.0845e-06	0.000169356	821.158	1755.92	606.325	1528.85	787.054	1006.46	668.792	1127.19	FUNDC2
ENSG00000093010	0.908872	3.72942e-10	4.50564e-08	1132.3	2596.3	1235.67	2168.75	1088.98	1760.54	1075.53	1987.66	COMT
ENSG00000162298	0.906649	0.000579336	0.00905594	1059.04	3148.59	1757.87	2791.97	1019.8	1416.57	1091.72	1885.46	SYVN1
ENSG00000121775	0.906602	4.41533e-05	0.00110819	491.934	1317.51	452.363	1058.16	554.303	661.474	496.788	704.735	TMEM39B
ENSG00000149541	0.90406	2.63277e-07	1.33095e-05	882.055	2005.3	753.145	1963.79	1100.19	1360.6	946.022	1559.37	B3GAT3
ENSG00000112697	0.903672	1.90581e-06	7.2067e-05	988.625	2557.59	1095.99	1922.08	912.309	1442.01	986.494	1533.09	TMEM30A
ENSG00000198286	0.903332	0.00780834	0.0687558	40.9152	51.2428	77.7747	132.27	36.455	108.889	44.5187	82.7382	CARD11
ENSG00000106211	0.902915	0.000558111	0.00884047	12388.7	26000.6	5565.65	22668.2	13945.4	16915.4	12281.1	17025.6	HSPB1
ENSG00000184226	0.901328	0.000268468	0.0049512	89.4425	215.22	78.5683	121.545	66.3668	119.065	73.8606	120.7	PCDH9
ENSG00000067141	0.898738	0.000257347	0.00477701	777.388	2311.62	815.841	1729.04	733.773	987.122	1113.98	1388.06	NEO1
ENSG00000204427	0.8977	6.63829e-06	0.000214593	133.212	299.486	110.313	259.773	122.451	223.883	153.792	184.944	ABHD16A
ENSG00000182771	0.897495	0.00262037	0.030346	137.97	428.162	126.979	245.474	136.472	130.259	166.945	255.028	GRID1
ENSG00000068912	0.895302	0.000155351	0.00313251	1177.98	2972.08	1509.46	2820.57	1059.06	1468.47	1088.68	1735.56	ERLEC1
ENSG00000120675	0.893927	5.96708e-05	0.00141307	284.503	600.11	182.533	538.612	278.553	331.754	269.136	414.665	DNAJC15
ENSG00000161671	0.893854	7.68442e-07	3.35013e-05	524.285	855.185	388.08	1049.82	451.481	677.756	402.692	700.842	EMC10
ENSG00000130528	0.893659	0.137641	0.44177	32.3515	145.757	42.8555	33.3654	18.6949	14.2471	22.2593	23.3614	HRC
ENSG00000110400	0.89114	0.00162939	0.0210404	2699.45	5642.4	1887.23	3661.85	1412.4	2224.59	1687.66	2728.42	NECTIN1
ENSG00000136868	0.890522	0.000155858	0.0031383	1295.01	3109.87	1119	2250.97	1023.54	1440.99	1051.25	1521.41	SLC31A1
ENSG00000105281	0.890165	0.000737764	0.0110828	4200.94	11580.9	9181.39	14751.1	5864.58	7664.95	4553.05	10117.4	SLC1A5
ENSG00000142507	0.889668	5.01187e-05	0.00123614	2682.32	6444.07	1940.4	5850.86	3420.23	3764.29	2883.6	4184.61	PSMB6
ENSG00000183696	0.889631	0.00216238	0.0263253	18.0788	44.4104	24.6022	45.2816	21.4991	38.6708	25.2947	37.9622	UPP1
ENSG00000109084	0.888664	6.69602e-06	0.000215969	3109.55	5706.17	2007.06	6532.46	3108.96	4186.62	3011.08	4378.31	TMEM97
ENSG00000162924	0.887634	0.000622992	0.00958077	598.503	1832.21	877.743	1298.87	492.61	843.633	677.898	924.721	REL
ENSG00000261762	0.886899	0.0038759	0.0404501	21.8849	56.9364	29.3639	72.6888	48.6066	47.8296	26.3065	56.4567	AC027228,2
ENSG00000127418	0.886454	0.00324871	0.0354079	127.503	387.168	82.5364	220.45	134.603	162.824	181.11	200.519	FGFRL1
ENSG00000100926	0.886389	1.3929e-05	0.000411975	194.109	487.376	212.69	424.217	199.1	274.766	196.287	298.831	TM9SF1
ENSG00000174684	0.88607	1.52269e-05	0.000443916	360.624	909.844	290.465	722.122	456.155	525.108	405.727	638.545	B4GAT1
ENSG00000168701	0.885289	1.49194e-07	8.34083e-06	1628.04	3377.47	1240.43	3226.91	1948	2468.82	1638.09	2848.14	TMEM208
ENSG00000163956	0.884537	2.50139e-08	1.74803e-06	1243.63	2745.48	1171.38	2862.27	1474.09	1957.96	1413.47	2224.2	LRPAP1
ENSG00000083444	0.883906	0.00039147	0.00669159	2496.78	4651.71	1411.06	3055.31	1503.07	2286.66	1488.34	2738.15	PLOD1
ENSG00000116815	0.883513	2.57895e-06	9.40295e-05	372.994	901.873	401.572	882.991	391.657	532.232	447.211	660.932	CD58
ENSG00000099797	0.882788	5.92129e-07	2.73184e-05	1791.7	3745.28	1425.34	3959.75	1999.42	2703.9	1920.37	2750.8	TECR
ENSG00000062716	0.882363	4.38369e-05	0.00110413	1252.19	3238.55	1304.71	2576.28	1243.21	1520.37	1194.92	1874.75	VMP1
ENSG00000168890	0.881238	2.82336e-10	3.53068e-08	272.133	635.411	303.163	561.253	353.333	506.79	306.572	572.354	TMEM150A
ENSG00000105402	0.879915	1.03601e-08	8.15984e-07	1204.62	2300.23	1128.53	2621.56	1303.97	1727.97	1077.55	2028.55	NAPA
ENSG00000117425	0.879786	0.03882	0.209866	10.4667	33.0231	19.0469	22.6408	13.0864	23.406	8.09431	15.5743	PTCH2
ENSG00000159063	0.879299	4.56631e-06	0.000154625	881.104	1798.05	615.849	1696.87	945.025	1138.75	806.395	1341.33	ALG8
ENSG00000167323	0.879176	0.00015005	0.00303852	1443.45	4094.87	1638.03	2822.95	1353.51	1813.46	1453.94	2102.52	STIM1
ENSG00000183291	0.878078	1.3855e-05	0.000410638	1770.77	4709.78	1799.93	3672.57	1906.88	2427.1	1867.76	2692.4	SELENOF
ENSG00000113161	0.875455	6.88133e-05	0.00160557	1490.07	3278.4	1726.12	4325.58	1716.19	2130.96	1586.48	2227.12	HMGCR
ENSG00000196376	0.875112	0.115606	0.403572	9.51516	10.2486	2.38086	19.0659	17.7601	27.4766	15.1768	24.3348	SLC35F1
ENSG00000082641	0.874681	0.105838	0.384321	5958.39	18003.3	19604	23006.6	6142.2	10903.1	5282.55	15908.1	NFE2L1
ENSG00000125505	0.874422	2.1913e-07	1.14429e-05	669.867	1579.42	688.068	1397.77	725.361	943.363	694.087	1172.94	MBOAT7
ENSG00000198843	0.874069	0.000524948	0.00842558	2810.78	6485.06	1735.65	4150.41	2478.94	2896.24	2110.59	3213.16	SELENOT
ENSG00000105438	0.872053	6.49466e-06	0.000210427	1947.75	4893.12	1991.19	4082.49	2059.24	2560.41	2001.32	3107.06	KDELR1
ENSG00000169682	0.871442	3.06701e-07	1.50252e-05	502.4	1049.91	432.523	909.206	427.178	661.474	472.505	736.857	SPNS1
ENSG00000115649	0.871049	4.4953e-06	0.000152947	1739.37	4277.07	1815.01	4046.74	1891.92	2396.57	2003.34	2906.55	CNPPD1
ENSG00000120875	0.870965	0.00414402	0.042471	63.7516	128.676	35.7129	91.7548	70.1057	85.4827	35.4126	69.1108	DUSP4
ENSG00000273311	0.868742	0.0816129	0.331543	24.7394	46.6879	19.8405	40.5151	6.5432	18.3177	14.165	14.6009	DGCR11
ENSG00000123983	0.868445	5.16745e-06	0.000171718	1897.32	4550.36	1972.14	4212.38	1954.55	2453.56	2042.8	3147.95	ACSL3
ENSG00000116691	0.868308	3.49531e-06	0.000124573	866.831	1647.74	572.993	1597.96	884.267	1114.33	767.947	1283.9	MIIP
ENSG00000106069	0.868141	0.0336763	0.19222	14.2727	56.9364	26.9831	41.7067	21.4991	28.4942	16.1886	18.4944	CHN2
ENSG00000231925	0.86771	3.24244e-10	4.01949e-08	5033.52	9539.13	5063.29	10383.8	4631.65	7302.67	4608.7	8063.57	TAPBP
ENSG00000187601	0.864536	2.72172e-07	1.35977e-05	821.158	1907.37	890.441	1638.48	823.509	1170.3	781.101	1324.79	MAGEH1
ENSG00000099822	0.864468	0.00309339	0.0342386	24.7394	60.3526	26.9831	35.7486	32.716	58.0061	24.2829	43.8026	HCN2
ENSG00000161677	0.863432	1.35115e-05	0.00040213	147.485	339.341	173.009	303.863	148.624	194.371	138.615	270.603	JOSD2
ENSG00000115525	0.862117	0.00172711	0.0221021	139.873	304.041	261.894	390.851	112.169	269.678	139.627	226.8	ST3GAL5
ENSG00000162736	0.861972	8.21097e-06	0.000260703	1997.23	4732.56	2897.51	4623.49	1916.22	3077.38	1995.25	3576.24	NCSTN
ENSG00000131019	0.860739	0.0200842	0.135121	18.0788	64.9075	40.4746	53.6229	19.6296	28.4942	24.2829	40.8824	ULBP3
ENSG00000173486	0.860655	2.18648e-09	2.03729e-07	764.067	1319.79	627.753	1499.06	867.442	1223.22	665.757	1269.3	FKBP2
ENSG00000125650	0.858819	0.0049801	0.0484947	39.0121	109.318	47.6172	61.9643	44.8677	61.0591	26.3065	55.4833	PSPN
ENSG00000187193	0.858698	0.00212068	0.0259728	519.528	1004.36	204.754	762.637	502.892	597.361	405.727	595.715	MT1X
ENSG00000160326	0.858576	0.000158182	0.00317612	241.685	572.781	159.518	462.349	295.379	373.478	283.301	366.968	SLC2A6
ENSG00000136643	0.856139	3.68755e-06	0.000130123	140.824	261.908	126.186	283.606	125.256	188.266	123.438	201.492	RPS6KC1
ENSG00000148719	0.855159	0.000773059	0.0114715	981.964	2453.96	1295.19	2248.59	855.29	1134.68	843.832	1358.85	DNAJB12
ENSG00000134910	0.854987	4.74889e-09	4.0539e-07	5138.18	10594.7	5265.67	10294.4	5070.98	7285.37	4689.64	8301.08	STT3A
ENSG00000159461	0.85184	1.59101e-05	0.000460069	913.455	2395.89	1026.15	1942.34	942.221	1240.52	1067.44	1550.61	AMFR
ENSG00000261786	0.851513	0.0564684	0.266528	11.4182	25.052	11.1107	17.8743	6.5432	18.3177	11.1297	11.6807	AC006058,1
ENSG00000132824	0.851449	0.000929863	0.0133264	2941.14	8514.28	4003.02	6306.05	2848.16	3503.77	2732.84	4278.05	SERINC3
ENSG00000159352	0.85009	3.66798e-06	0.000129754	9713.07	22081.1	8425.86	19322.1	10555.1	12793.9	9419.75	14508.4	PSMD4
ENSG00000113269	0.84872	7.8729e-05	0.00180154	247.394	611.497	201.579	508.822	291.64	354.143	340.973	472.095	RNF130
ENSG00000121073	0.848507	3.78876e-06	0.000133036	1237.92	2464.21	857.109	2272.42	1250.69	1594.66	1213.13	1876.7	SLC35B1
ENSG00000178562	0.84665	0.117895	0.407938	201.721	553.422	608.706	700.673	209.382	424.361	119.391	371.835	CD28
ENSG00000110917	0.84648	1.09478e-05	0.00033855	4998.31	12305.1	4641.88	9616.38	4920.49	6490.58	5581.03	7805.62	MLEC
ENSG00000221890	0.846406	5.06324e-05	0.00124138	225.509	463.463	318.241	568.403	205.643	381.619	338.949	544.126	NPTXR
ENSG00000138600	0.845781	0.00607486	0.0567146	390.121	1236.66	741.241	1031.94	380.44	482.367	378.409	649.252	SPPL2A
ENSG00000278615	0.845334	0.000474742	0.00773476	635.612	1256.02	332.527	1047.43	615.061	757.133	523.095	723.23	C11orf98
ENSG00000138821	0.844754	5.4285e-05	0.00130065	1349.25	3204.38	1014.25	2745.49	1589.06	1875.53	1533.87	2027.57	SLC39A8
ENSG00000099889	0.844581	0.0107804	0.0869265	25.6909	35.3006	15.8724	41.7067	28.977	41.7237	32.3772	64.2438	ARVCF
ENSG00000133639	0.844455	0.00661039	0.0605252	444.358	1110.26	485.695	753.104	365.485	425.378	234.735	461.387	BTG1
ENSG00000183726	0.844134	0.000123912	0.00259396	1456.77	3631.41	1357.09	3025.52	1554.48	1824.65	1416.5	1904.93	TMEM50A
ENSG00000157916	0.844118	1.86419e-05	0.000529399	1849.75	4267.96	1539.62	3889.45	2083.54	2378.25	2067.08	2999.99	RER1
ENSG00000172458	0.844066	0.0658408	0.292407	5.70909	17.0809	10.3171	27.4073	21.4991	17.3001	12.1415	27.2549	IL17D
ENSG00000115414	0.844064	0.00615646	0.0572888	49.4788	81.9885	84.9173	109.629	35.5202	118.048	41.4833	72.0309	FN1
ENSG00000134825	0.84376	8.15925e-09	6.57165e-07	1751.74	3109.87	1576.92	3622.53	1888.18	2707.97	1500.48	2617.45	TMEM258
ENSG00000164440	0.841939	0.14196	0.450933	16.1758	22.7746	23.8086	29.7905	6.5432	16.2824	2.02358	19.4678	TXLNB
ENSG00000160746	0.841311	3.24938e-05	0.000849966	166.515	406.526	198.405	320.546	178.536	246.272	142.662	258.922	ANO10
ENSG00000150054	0.841257	0.0199785	0.134537	47.5758	113.873	39.681	100.096	36.455	48.8473	42.4951	36.0155	MPP7
ENSG00000160284	0.840861	0.000116726	0.00247296	553.782	1576	558.708	1093.91	675.819	762.221	620.226	882.866	SPATC1L
ENSG00000247317	0.840677	0.0203323	0.136252	25.6909	29.607	46.8236	65.5391	18.6949	53.9355	27.3183	64.2438	LY6E-DT
ENSG00000126062	0.840212	0.000638669	0.00981128	458.631	1227.55	407.92	805.535	440.264	483.384	473.517	671.64	TMEM115
ENSG00000125912	0.839557	8.35707e-05	0.0018851	2331.21	5366.83	1618.19	4351.8	2484.55	2968.49	2621.54	3516.86	NCLN
ENSG00000109180	0.839539	0.000179587	0.00354598	1778.38	4486.59	1707.08	3187.58	1695.62	2008.84	1583.45	2423.74	OCIAD1
ENSG00000120738	0.839539	0.50923	0.797173	997.188	2025.8	24.6022	181.126	500.088	452.855	45.5305	145.035	EGR1
ENSG00000271303	0.838471	9.52096e-06	0.000298309	342.546	530.648	228.562	608.918	259.859	385.69	300.501	497.403	SRXN1
ENSG00000106526	0.837418	0.00137539	0.0184109	88.491	198.139	54.7598	131.078	77.5837	99.7299	86.002	118.754	ACTR3C
ENSG00000151694	0.836034	0.000110722	0.00236649	730.764	1605.61	711.083	1360.83	529.999	826.333	711.287	998.699	ADAM17
ENSG00000196743	0.835387	1.0705e-06	4.39925e-05	675.576	1581.69	679.338	1205.92	647.777	920.975	694.087	1104.8	GM2A
ENSG00000128610	0.835275	0.0472571	0.240263	19.0303	43.2717	15.0788	21.4492	16.8254	26.4589	9.1061	16.5476	FEZF1
ENSG00000082996	0.834434	0.00030443	0.00541817	961.982	2573.53	1300.74	1998.35	939.417	1219.15	890.374	1509.73	RNF13
ENSG00000140323	0.833735	0.0102656	0.0836744	71.3637	166.254	34.9193	137.036	66.3668	97.6946	114.332	109.02	DISP2
ENSG00000144455	0.833486	0.00023724	0.00442104	188.4	414.497	234.911	392.043	168.254	222.866	154.804	303.698	SUMF1
ENSG00000087253	0.833244	6.24279e-05	0.00146804	312.097	793.694	257.926	580.319	350.529	455.908	403.704	528.551	LPCAT2
ENSG00000143891	0.832827	4.26904e-06	0.000145597	625.146	1356.23	772.985	1580.09	735.643	984.069	637.427	1019.14	GALM
ENSG00000033170	0.83214	4.82045e-05	0.00119514	376.8	897.318	303.163	701.864	409.417	483.384	430.01	621.997	FUT8
ENSG00000143771	0.83195	0.000179151	0.00354391	269.279	576.197	173.009	477.84	272.01	338.878	315.678	438.999	CNIH4
ENSG00000109854	0.831215	3.26145e-07	1.58687e-05	764.067	1591.94	621.404	1376.32	795.466	1072.6	727.476	1134	HTATIP2
ENSG00000256262	0.830937	0.00252447	0.0294507	52.3334	112.734	81.7428	139.42	53.2804	84.4651	44.5187	78.8447	USP30-AS1
ENSG00000163870	0.830104	8.62049e-08	5.05736e-06	904.891	2018.97	857.109	1885.14	1109.54	1413.52	1054.28	1661.58	TPRA1
ENSG00000136770	0.830043	4.16074e-07	1.97718e-05	2968.73	6767.47	2826.87	5579.17	3326.75	4183.57	2846.16	4748.2	DNAJC1
ENSG00000138279	0.829981	6.11879e-05	0.00144181	2614.77	6882.48	3059.4	5398.04	2749.08	3426.43	2674.16	4023.03	ANXA7
ENSG00000061938	0.829897	0.000156772	0.00315225	96.1031	185.613	123.011	232.366	75.7142	158.754	132.544	183.971	TNK2
ENSG00000153936	0.829855	0.000826972	0.012104	940.098	2648.68	931.709	1817.22	961.851	1065.48	991.553	1269.3	HS2ST1
ENSG00000168785	0.829566	0.00864387	0.0741884	40.9152	111.595	116.662	220.45	104.691	156.718	109.273	172.29	TSPAN5
ENSG00000135617	0.828688	0.00113638	0.0157284	561.394	1448.46	364.271	1159.45	803.879	841.598	716.346	893.573	PRADC1
ENSG00000173653	0.828497	0.000101603	0.00222839	521.431	1109.12	360.303	903.248	534.673	599.397	459.352	719.336	RCE1
ENSG00000130193	0.828315	0.000138745	0.00285007	434.843	987.278	319.035	843.667	521.587	532.232	461.376	720.309	THEM6
ENSG00000177181	0.828194	0.0370458	0.204145	34.2546	44.4104	12.6979	42.8983	28.0423	29.5119	11.1297	36.0155	RIMKLA
ENSG00000106609	0.8274	8.34615e-05	0.0018851	1853.55	4380.69	1784.06	3682.11	1825.55	2096.36	1777.71	2691.43	TMEM248
ENSG00000107796	0.827127	0.00638804	0.0589818	32.3515	102.486	72.2194	107.246	42.0634	58.0061	48.5658	80.7915	ACTA2
ENSG00000108523	0.826012	5.12222e-05	0.00124611	1547.16	3707.7	1386.45	3029.1	1724.6	1872.48	1519.71	2343.93	RNF167
ENSG00000158089	0.825837	3.16074e-05	0.000833118	736.473	1422.27	466.648	1303.63	819.77	1079.73	869.126	1317.97	GALNT14
ENSG00000113732	0.824218	1.42231e-05	0.000418936	1762.21	4111.95	2018.17	3752.41	1971.37	2499.35	1564.22	2593.11	ATP6V0E1
ENSG00000115652	0.823315	3.17908e-05	0.00083464	390.121	865.434	320.622	669.691	448.677	534.267	318.713	547.046	UXS1
ENSG00000128739	0.822562	1.37233e-05	0.000407581	1136.11	2957.28	1697.55	2707.36	1350.7	1861.28	1256.64	2100.58	SNRPN
ENSG00000153714	0.822268	0.00490935	0.048068	38.0606	50.1041	30.1575	70.3056	30.8465	41.7237	21.2476	51.5897	LURAP1L
ENSG00000125734	0.821296	1.23409e-05	0.000373527	194.109	433.856	261.894	456.391	186.014	307.331	254.971	389.356	GPR108
ENSG00000116221	0.820759	2.17827e-05	0.00060889	2722.29	5966.94	2226.1	5374.21	2859.38	3338.91	2760.16	3987.01	MRPL37
ENSG00000166963	0.819841	0.00724459	0.0649144	25.6909	87.6821	57.1406	78.6469	34.5855	48.8473	41.4833	67.164	MAP1A
ENSG00000126432	0.818439	1.28772e-07	7.25602e-06	2287.44	4814.55	2317.37	4995.27	2893.03	3660.49	2263.37	3745.61	PRDX5
ENSG00000101856	0.817587	0.000177093	0.00351621	1746.98	3780.58	1107.1	3293.64	2065.78	2375.2	2016.49	2774.16	PGRMC1
ENSG00000164081	0.817011	4.20733e-08	2.70179e-06	511.915	1010.05	481.727	967.596	521.587	746.956	454.293	747.564	TEX264
ENSG00000243646	0.81658	4.78918e-05	0.00119019	522.382	1375.58	581.723	1020.03	587.953	711.338	542.319	830.303	IL10RB
ENSG00000147475	0.816006	1.95906e-06	7.36895e-05	1079.02	2311.62	1080.91	1866.08	909.505	1355.51	1052.26	1724.85	ERLIN2
ENSG00000122012	0.815855	0.00909366	0.0772582	33.303	101.347	73.013	127.503	42.9982	63.0944	72.8488	100.259	SV2C
ENSG00000163069	0.814407	0.00013216	0.00273848	294.97	835.827	365.065	703.056	363.615	472.19	383.468	465.281	SGCB
ENSG00000105677	0.814223	9.07264e-05	0.00202409	667.964	1114.82	377.763	1155.87	787.988	1031.9	698.134	1146.65	TMEM147
ENSG00000113811	0.812719	8.99946e-05	0.00201407	588.988	1389.25	748.383	1276.23	624.408	766.292	523.095	936.402	SELENOK
ENSG00000105088	0.81266	0.0670205	0.295437	7.61213	26.1908	17.4596	20.2575	8.41269	13.2295	15.1768	26.2816	OLFM2
ENSG00000180398	0.811992	1.17688e-05	0.000359265	1962.98	4385.25	2017.38	3758.37	1759.19	2401.66	1967.93	2988.31	MCFD2
ENSG00000217555	0.81156	0.000320958	0.00566986	476.709	1283.35	448.395	1110.59	627.213	667.579	639.45	785.527	CKLF
ENSG00000088298	0.811082	3.53221e-05	0.00090987	535.703	1114.82	665.053	1099.87	483.262	712.356	444.175	810.835	EDEM2
ENSG00000138760	0.810991	0.000271812	0.00499349	4240.91	9394.51	4614.1	7112.78	3142.61	4655.76	3312.6	5700.18	SCARB2
ENSG00000184304	0.810518	0.00343847	0.0370793	21.8849	53.5203	28.5703	41.7067	27.1076	46.812	35.4126	55.4833	PRKD1
ENSG00000150995	0.810422	0.00236949	0.0280327	99.9091	142.341	167.454	244.282	75.7142	191.318	119.391	234.587	ITPR1
ENSG00000228232	0.809473	0.0164162	0.117958	42.8182	63.7688	15.8724	78.6469	37.3897	58.0061	45.5305	46.7228	GAPDHP1
ENSG00000077232	0.809345	6.3788e-06	0.000208092	773.582	1696.71	992.025	1449.01	737.512	1094.99	667.78	1319.92	DNAJC10
ENSG00000277791	0.807659	0.000299766	0.00534884	2560.53	5617.35	1720.57	5025.06	3122.04	3206.62	2635.71	3722.25	PSMB3
ENSG00000081087	0.807317	4.5435e-06	0.00015422	380.606	792.555	384.906	643.475	359.876	480.332	307.584	593.769	OSTM1
ENSG00000198715	0.806589	6.3147e-10	6.97847e-08	1039.06	2156.75	1039.64	1999.54	1129.17	1604.84	1059.34	1704.41	GLMP
ENSG00000134049	0.806479	8.13592e-05	0.00185577	1344.49	3018.77	1089.64	2693.06	1486.24	1680.14	1369.96	1861.12	IER3IP1
ENSG00000174915	0.806025	1.96527e-05	0.000553694	292.115	743.59	326.971	570.786	339.312	416.219	312.643	493.509	PTDSS2
ENSG00000160404	0.8055	2.43884e-07	1.24617e-05	404.394	800.526	407.92	796.002	451.481	580.061	352.102	650.225	TOR2A
ENSG00000143643	0.805208	2.25742e-05	0.000627283	264.521	647.937	262.688	550.529	315.943	375.513	329.843	475.988	TTC13
ENSG00000076043	0.804919	1.28945e-05	0.000387815	1423.47	3029.02	1108.69	2332	1319.86	1762.57	1328.48	1927.31	REXO2
ENSG00000248487	0.804528	0.00015869	0.00318184	163.661	321.122	124.598	344.378	210.317	216.76	159.863	267.683	ABHD14A
ENSG00000143801	0.804068	2.32681e-05	0.000639133	213.14	434.994	184.913	427.792	216.86	267.642	247.888	375.729	PSEN2
ENSG00000164136	0.803819	0.028273	0.169996	13.3212	35.3006	36.5065	63.1559	25.2381	41.7237	23.2711	33.0953	IL15
ENSG00000167397	0.803012	1.58556e-05	0.000459425	737.425	1621.55	576.961	1437.09	945.96	1125.52	835.737	1216.74	VKORC1
ENSG00000120265	0.802841	0.000155117	0.00313222	931.534	2219.38	785.683	1980.47	1127.3	1208.97	1050.24	1386.11	PCMT1
ENSG00000112759	0.801905	0.000514895	0.00831631	4474.03	7960.85	2140.39	7061.54	4368.99	5423.07	4313.25	6220.94	SLC29A1
ENSG00000101474	0.80175	6.68819e-07	2.99833e-05	2462.52	4759.89	1952.3	4336.31	2383.6	3176.09	2216.83	3443.86	APMAP
ENSG00000124215	0.801503	0.135132	0.438028	7.61213	25.052	7.14258	11.9162	5.60846	15.2648	14.165	7.78713	CDH26
ENSG00000165283	0.801069	1.65221e-05	0.000473921	3041.04	6210.63	2222.13	5552.95	3574.46	4155.07	2847.17	4440.61	STOML2
ENSG00000165617	0.798423	0.136055	0.439718	3.80606	7.9711	8.72982	14.2994	10.2822	24.4236	16.1886	20.4412	DACT1
ENSG00000111684	0.798136	0.000776133	0.0115016	493.837	1172.89	384.906	776.936	416.895	513.914	492.741	646.332	LPCAT3
ENSG00000136161	0.798034	0.114847	0.401485	11.4182	35.3006	7.9362	28.5989	14.9559	16.2824	16.1886	7.78713	RCBTB2
ENSG00000140612	0.797162	1.89321e-06	7.17808e-05	2925.91	6772.02	3471.29	6151.14	3355.73	4352.5	2899.79	4714.13	SEC11A
ENSG00000164683	0.796868	0.0602638	0.276778	43.7697	99.0694	40.4746	67.9224	30.8465	40.7061	18.2122	25.3082	HEY1
ENSG00000128567	0.79669	2.38485e-07	1.22738e-05	667.964	1396.08	568.232	1133.23	654.32	954.557	709.264	1031.79	PODXL
ENSG00000182054	0.796471	0.000105192	0.00228601	67.5576	124.121	61.1087	146.569	85.0616	142.471	95.1081	121.674	IDH2
ENSG00000012061	0.796046	3.16108e-05	0.000833118	449.115	908.706	434.11	825.793	412.222	564.797	355.138	569.434	ERCC1
ENSG00000005379	0.794814	0.00448855	0.0449359	52.3334	97.9307	69.0449	160.869	54.2151	85.4827	62.7309	71.0575	TSPOAP1
ENSG00000241978	0.794798	0.00465428	0.0462299	52.3334	87.6821	65.0768	115.587	39.2592	77.3415	38.448	60.3502	AKAP2
ENSG00000101294	0.794496	7.52165e-06	0.000240423	3198.04	7386.93	4341.1	7097.29	3425.83	4584.52	3444.13	5926.98	HM13
ENSG00000138074	0.794348	0.000151147	0.00305638	1444.4	2579.22	788.064	2231.9	1391.83	1841.95	1522.74	2270.92	SLC5A6
ENSG00000077147	0.793602	0.000330407	0.00580799	4817.52	11654.9	5287.09	8803.69	4196.06	5473.95	4392.17	6472.08	TM9SF3
ENSG00000115232	0.792945	0.000409218	0.00688762	1954.41	3916.09	1411.06	2851.55	1376.88	1847.04	1599.64	2374.1	ITGA4
ENSG00000165282	0.791947	8.03584e-05	0.00183588	672.722	1579.42	781.715	1300.06	635.625	848.721	629.332	983.125	PIGO
ENSG00000104341	0.791716	0.000102372	0.0022418	788.807	1798.05	735.685	1400.15	742.186	926.063	716.346	1041.53	LAPTM4B
ENSG00000182685	0.790594	0.00360575	0.0383323	90.394	194.723	64.2832	203.767	101.887	107.871	100.167	110.967	BRICD5
ENSG00000179218	0.789867	0.000388969	0.00668089	25230.4	41250.5	12174.1	41134.7	25903.6	33116.4	24049.2	35529.7	CALR
ENSG00000142687	0.789101	0.000183071	0.00359484	882.055	2051.99	1078.53	1602.73	712.274	1089.9	831.69	1314.08	KIAA0319L
ENSG00000078061	0.788902	0.000426536	0.00711193	1244.58	3075.71	1232.49	2374.9	1181.52	1432.85	1259.68	1615.83	ARAF
ENSG00000161509	0.787199	0.0713071	0.305914	18.0788	54.659	49.998	47.6648	13.0864	34.6002	16.1886	33.0953	GRIN2C
ENSG00000257727	0.785301	1.64447e-06	6.31904e-05	679.382	1521.34	630.928	1332.23	832.856	1031.9	757.83	1114.53	CNPY2
ENSG00000170876	0.784982	7.18664e-08	4.34122e-06	930.582	1753.64	1026.15	1693.29	865.572	1296.49	789.195	1483.45	TMEM43
ENSG00000158258	0.784725	0.234631	0.57386	0.951516	9.10983	3.9681	15.4911	17.7601	19.3354	12.1415	15.5743	CLSTN2
ENSG00000271614	0.784643	0.103453	NA	10.4667	11.3873	5.55534	15.4911	8.41269	11.1942	8.09431	17.521	ATP2B1-AS1
ENSG00000147570	0.783032	0.0979956	0.365454	19.9818	17.0809	4.76172	30.9821	20.5643	23.406	10.1179	23.3614	DNAJC5B
ENSG00000152952	0.782977	0.0137534	0.103521	525.237	913.261	258.72	518.355	233.686	384.672	274.195	406.877	PLOD2
ENSG00000183691	0.78202	0.0166091	0.118525	65.6546	162.838	30.1575	103.671	89.7353	96.6769	82.9667	97.3391	NOG
ENSG00000240849	0.781135	0.00027152	0.00499349	490.982	1293.6	443.633	905.631	584.214	671.65	583.802	742.697	TMEM189
ENSG00000102007	0.779802	2.418e-05	0.000657845	1540.5	3046.1	1572.16	3024.33	1550.74	2036.32	1214.15	1987.66	PLP2
ENSG00000136986	0.779769	0.000134201	0.00276869	2550.06	5652.65	2920.52	4996.46	2361.16	2930.84	2261.35	3751.45	DERL1
ENSG00000188672	0.779486	0.203864	0.537106	24.7394	30.7457	46.8236	50.0481	9.34743	35.6178	2.02358	27.2549	RHCE
ENSG00000130429	0.77945	0.000230966	0.00432756	2124.73	4259.98	1470.58	4179.01	2659.34	2838.23	2001.32	2893.89	ARPC1B
ENSG00000282851	0.77909	0.00546223	0.0520866	50.4303	70.6012	70.6321	126.312	39.2592	85.4827	45.5305	73.0043	BISPR
ENSG00000197594	0.779032	0.0915688	0.352812	21.8849	75.1561	59.5215	76.2637	16.8254	26.4589	25.2947	36.0155	ENPP1
ENSG00000167930	0.778953	0.000354479	0.00616274	393.927	950.839	481.727	741.188	368.289	482.367	355.138	572.354	FAM234A
ENSG00000169223	0.778834	1.72587e-09	1.64026e-07	3010.6	5911.14	3203.05	6072.5	3324.88	4597.75	2974.66	4891.29	LMAN2
ENSG00000211662	0.778692	1.19911e-06	4.8564e-05	121269	230306	99130.2	219351	127799	161283	105586	167562	IGLV3-21
ENSG00000198856	0.777877	1.19048e-05	0.000361866	3938.32	8637.26	4426.81	7625.18	4065.2	5058.75	3545.31	6073.96	OSTC
ENSG00000163162	0.777162	9.89382e-05	0.00219016	210.285	397.416	326.178	507.63	210.317	344.984	214.499	401.037	RNF149
ENSG00000126106	0.776402	0.00482895	0.0474769	34.2546	66.0463	32.5384	72.6888	39.2592	48.8473	28.3301	43.8026	TMEM53
ENSG00000117500	0.775969	0.000119533	0.0025208	1318.8	3281.82	1487.24	2435.67	1236.67	1686.25	1423.59	1958.46	TMED5
ENSG00000217930	0.774743	1.72419e-05	0.000492587	872.54	1752.5	628.547	1456.16	1042.24	1235.43	869.126	1392.92	PAM16
ENSG00000170315	0.774548	4.91238e-05	0.00121582	11329.7	22655	8069.52	20339.8	12007.7	14651.1	10850.4	14641.7	UBB
ENSG00000100612	0.774183	7.033e-05	0.00163827	686.043	1385.83	858.696	1230.94	655.255	939.292	491.729	1051.26	DHRS7
ENSG00000082515	0.774162	5.0511e-05	0.00124138	1053.33	2013.27	701.56	1891.1	1188.06	1422.68	1068.45	1532.12	MRPL22
ENSG00000112893	0.773907	7.21056e-05	0.00167417	1972.49	4267.96	1715.01	3098.21	1573.17	2281.57	1978.05	2730.36	MAN2A1
ENSG00000139192	0.773736	1.0708e-06	4.39925e-05	490.982	922.37	569.025	1051.01	477.654	719.48	477.564	756.325	TAPBPL
ENSG00000140538	0.772983	3.16159e-05	0.000833118	170.321	453.214	250.784	415.875	255.185	309.366	236.759	383.516	NTRK3
ENSG00000136240	0.772829	5.65314e-06	0.000186123	1644.22	3403.66	1878.5	3497.41	1622.71	2193.04	1673.5	2560.02	KDELR2
ENSG00000087111	0.772203	1.96498e-07	1.05151e-05	1637.56	3162.25	1659.46	3062.46	1529.24	2127.91	1552.08	2543.47	PIGS
ENSG00000242349	0.772144	0.0130822	0.0998857	25.6909	47.8266	21.4277	34.557	18.6949	29.5119	21.2476	36.9889	NPPA-AS1
ENSG00000185164	0.771692	6.27582e-06	0.000205202	2291.25	4528.72	2518.95	4581.78	2003.15	2942.03	2233.02	3395.19	NOMO2
ENSG00000109107	0.770444	0.0213862	0.141143	2070.5	3934.31	1100.75	2074.61	1074.02	1391.13	945.01	1454.25	ALDOC
ENSG00000013563	0.769941	0.000464947	0.00761872	235.024	622.885	278.56	467.115	261.728	334.807	247.888	322.192	DNASE1L1
ENSG00000118363	0.769892	3.21238e-05	0.000841831	4198.09	9054.03	4027.62	8030.33	4286.73	5079.1	3927.76	5871.49	SPCS2
ENSG00000169710	0.769349	0.00315768	0.0347345	12914.9	29132.1	7735.41	24735.7	15483.1	20972.8	21982.1	24215	FASN
ENSG00000137478	0.768778	1.33261e-05	0.000398274	181.739	283.544	180.152	419.45	183.21	283.925	200.334	284.23	FCHSD2
ENSG00000167925	0.76756	5.12142e-05	0.00124611	617.534	1332.31	722.194	1286.95	682.362	897.569	536.248	841.983	GHDC
ENSG00000011478	0.766211	0.000129186	0.00268466	765.97	1944.95	853.935	1696.87	912.309	1081.76	930.845	1168.07	QPCTL
ENSG00000103502	0.765445	0.000490311	0.0079702	1808.83	4732.56	1984.84	3599.89	2071.39	2242.9	1854.61	2549.31	CDIPT
ENSG00000175806	0.765422	0.00531163	0.0510604	72.3152	127.538	39.681	146.569	97.2133	97.6946	82.9667	123.621	MSRA
ENSG00000074590	0.765051	0.0439367	0.228432	17.1273	77.4336	30.9512	64.3475	32.716	28.4942	45.5305	44.776	NUAK1
ENSG00000113583	0.764933	0.000286471	0.00520247	1111.37	2580.36	1009.48	1727.85	1002.04	1241.53	1011.79	1477.61	C5orf15
ENSG00000175040	0.764437	0.0066178	0.0605541	230.267	388.307	106.345	382.51	350.529	392.814	228.664	390.33	CHST2
ENSG00000167543	0.764325	3.35558e-08	2.22499e-06	647.031	1369.89	717.432	1352.49	815.096	1046.15	739.617	1191.43	TP53I13
ENSG00000090863	0.764272	0.00295204	0.0330852	5732.88	15237.3	8257.61	11515.8	4840.1	6763.31	5551.68	7900.04	GLG1
ENSG00000013275	0.76408	0.000115149	0.00244645	2335.97	4699.53	1718.19	4424.49	2577.09	2751.73	2400.97	3463.33	PSMC4
ENSG00000135318	0.762982	0.0581828	0.271063	9.51516	44.4104	40.4746	48.8564	20.5643	30.5295	23.2711	36.9889	NT5E
ENSG00000029364	0.762761	0.00264664	0.0305263	1845.94	5034.32	2731.64	3738.11	1697.49	2200.16	1800.98	2733.28	SLC39A9
ENSG00000086205	0.761781	0.163655	0.483575	13.3212	20.4971	6.34896	9.53296	5.60846	10.1765	16.1886	29.2017	FOLH1
ENSG00000111666	0.761613	0.000881432	0.01277	303.534	893.902	313.48	630.367	481.393	491.526	482.623	663.853	CHPT1
ENSG00000198162	0.761134	0.00915252	0.0774812	1099.95	3146.31	1761.84	2074.61	834.726	1234.41	1053.27	1597.33	MAN1A2
ENSG00000200913	0.760214	0.142142	0.451208	12.3697	22.7746	7.14258	13.1078	3.73897	12.2118	12.1415	11.6807	SNORD46
ENSG00000070540	0.760073	0.0466543	0.238047	112.279	345.035	443.633	498.097	154.233	248.307	139.627	350.421	WIPI1
ENSG00000058799	0.759425	0.00106524	0.0148835	168.418	427.023	216.658	339.612	164.515	210.654	174.028	250.161	YIPF1
ENSG00000162227	0.759175	5.73594e-06	0.00018798	494.788	1021.44	472.997	961.638	548.694	645.191	496.788	780.66	TAF6L
ENSG00000168591	0.757478	0.00160355	0.0208009	454.825	1143.28	510.297	922.314	483.262	528.161	421.916	570.407	TMUB2
ENSG00000127824	0.757463	0.00241678	0.0284271	1229.36	1835.63	486.489	1674.23	1061.87	1341.26	912.633	1386.11	TUBA4A
ENSG00000182985	0.757242	5.9157e-05	0.00140323	2794.6	5675.42	3287.97	5350.38	2444.35	3423.38	2415.14	4049.31	CADM1
ENSG00000214212	0.757003	0.00856623	0.0737441	25.6909	47.8266	34.9193	47.6648	42.0634	56.9885	21.2476	57.4301	C19orf38
ENSG00000137522	0.756013	2.09583e-05	0.000588153	324.467	614.914	248.403	556.487	304.726	408.078	314.666	434.132	RNF121
ENSG00000085998	0.755309	5.07955e-05	0.00124138	918.213	1769.58	599.976	1350.11	896.419	1176.41	899.48	1296.56	POMGNT1
ENSG00000186076	0.754495	0.0690044	0.300558	59.9455	97.9307	12.6979	60.7726	52.3456	43.759	43.5069	80.7915	AC012085,1
ENSG00000182220	0.753193	2.93929e-06	0.000106082	657.497	1265.13	693.624	1214.26	624.408	842.616	572.672	976.311	ATP6AP2
ENSG00000123131	0.751954	1.54115e-07	8.54891e-06	1859.26	3323.95	1511.05	3119.66	1846.12	2368.08	1815.15	3029.19	PRDX4
ENSG00000100196	0.751183	1.66987e-05	0.000478024	310.194	620.607	269.037	494.522	291.64	415.202	271.159	393.25	KDELR3
ENSG00000155304	0.750206	0.0100196	0.0821863	1661.35	4074.37	3473.67	4517.43	1542.33	2228.66	1579.4	3071.05	HSPA13
ENSG00000104691	0.749894	8.24446e-05	0.00186857	312.097	593.278	376.176	589.852	315.008	402.99	234.735	499.35	UBXN8
ENSG00000240065	0.748865	8.80881e-05	0.00198073	1938.24	2567.83	1453.12	3900.17	2502.31	3223.92	1813.12	3257.94	PSMB9
ENSG00000134250	0.748826	0.00204227	0.025295	2486.31	6893.86	3847.47	5398.04	2248.06	3240.2	3390.5	4588.57	NOTCH2
ENSG00000159674	0.748472	2.70413e-05	0.000728735	162.709	380.335	170.628	294.33	238.36	347.019	218.546	304.671	SPON2
ENSG00000163536	0.747734	0.000106008	0.00229333	146.533	208.387	153.962	244.282	119.647	195.389	94.0963	218.04	SERPINI1
ENSG00000155660	0.747261	2.04216e-07	1.07826e-05	10530.4	16715.4	7689.38	18561.9	10577.6	14762.1	10276.7	15548.9	PDIA4
ENSG00000197696	0.747059	0.000375362	0.00649413	186.497	314.289	144.439	283.606	158.906	216.76	116.356	204.412	NMB
ENSG00000103489	0.746428	8.44842e-07	3.61684e-05	675.576	1216.16	881.711	1439.48	633.756	1087.87	753.782	1200.19	XYLT1
ENSG00000073008	0.746398	0.000165136	0.00329716	327.321	655.908	287.29	686.373	388.853	445.731	458.34	662.879	PVR
ENSG00000184860	0.745467	0.0130437	0.0997602	25.6909	51.2428	54.7598	72.6888	29.9118	53.9355	32.3772	63.2704	SDR42E1
ENSG00000079150	0.745195	0.050732	0.250168	13.3212	43.2717	18.2533	23.8324	20.5643	21.3707	14.165	23.3614	FKBP7
ENSG00000106367	0.744563	1.11922e-05	0.000343869	1517.67	3155.42	1332.49	2755.03	1717.12	2039.37	1462.03	2153.14	AP1S1
ENSG00000168938	0.744207	0.00628671	0.0583485	50.4303	63.7688	31.7448	75.0721	55.1498	80.3945	30.3537	61.3236	PPIC
ENSG00000154889	0.743761	0.000756502	0.0112811	238.83	577.336	405.54	531.463	242.098	400.955	248.9	395.197	MPPE1
ENSG00000166794	0.743501	3.0369e-08	2.07149e-06	8392.37	13852.6	6967.19	15389.8	9112.81	11974.7	7689.59	12629.7	PPIB
ENSG00000188603	0.743256	0.00298144	0.0333361	63.7516	171.948	73.013	135.845	78.5184	81.4121	86.002	115.834	CLN3
ENSG00000149485	0.742242	2.42153e-07	1.24178e-05	2099.04	4584.52	2188.01	4067	2507.92	3205.6	2409.07	3540.22	FADS1
ENSG00000131238	0.742042	9.76459e-07	4.07029e-05	3173.3	5617.35	2475.3	5101.33	2858.44	3936.28	2764.21	4197.26	PPT1
ENSG00000184451	0.741501	5.05887e-05	0.00124138	1731.76	3794.24	2079.28	3394.93	1982.59	2396.57	1490.36	2596.03	CCR10
ENSG00000112357	0.741357	0.00903403	0.0768891	27.594	66.0463	34.9193	63.1559	38.3245	40.7061	27.3183	45.7494	PEX7
ENSG00000204642	0.741036	0.000307106	0.00545218	792.613	880.237	788.858	1675.42	1005.78	1464.4	751.759	1560.35	HLA-F
ENSG00000169860	0.740775	0.00780355	0.0687558	119.891	133.231	42.8555	160.869	82.2574	137.383	98.1435	140.168	P2RY1
ENSG00000076356	0.740731	0.0180698	0.126152	21.8849	47.8266	32.5384	27.4073	21.4991	44.7767	24.2829	47.6962	PLXNA2
ENSG00000136147	0.740457	0.00227335	0.0272573	132.261	184.474	132.534	249.049	100.952	206.583	90.0492	123.621	PHF11
ENSG00000163346	0.740358	0.00762821	0.0675452	4385.54	10978.5	6011.67	9255.32	4230.65	4841.99	3352.06	4964.29	PBXIP1
ENSG00000158604	0.74016	8.69711e-08	5.08139e-06	1351.15	2641.85	1434.86	2335.58	1253.49	1906.06	1275.87	1998.37	TMED4
ENSG00000225855	0.740074	0.00476881	0.0470479	299.727	1046.49	447.601	888.949	515.043	616.697	553.448	481.829	RUSC1-AS1
ENSG00000185813	0.739635	2.49106e-05	0.000676431	525.237	1209.33	617.436	1302.44	731.904	912.833	736.582	936.402	PCYT2
ENSG00000161091	0.738685	0.00057678	0.00904574	824.013	1611.3	492.838	1176.13	781.445	929.116	795.266	1110.64	MFSD12
ENSG00000249992	0.738451	0.0878579	0.344757	16.1758	37.5781	14.2852	47.6648	27.1076	18.3177	39.4598	57.4301	TMEM158
ENSG00000225783	0.737457	0.165827	NA	8.56364	18.2197	7.9362	14.2994	5.60846	5.08826	9.1061	14.6009	MIAT
ENSG00000158966	0.73745	0.00216725	0.0263264	143.679	240.272	76.1875	220.45	127.125	177.071	169.98	221.933	CACHD1
ENSG00000140280	0.736894	0.087841	0.344757	19.0303	35.3006	8.72982	47.6648	39.2592	56.9885	40.4715	37.9622	LYSMD2
ENSG00000197599	0.736176	0.159524	0.477172	3.80606	22.7746	21.4277	15.4911	9.34743	19.3354	8.09431	14.6009	CCDC154
ENSG00000114650	0.735882	0.000295248	0.00530109	1136.11	2607.69	1022.98	1783.86	1064.67	1281.22	1146.36	1606.1	SCAP
ENSG00000129625	0.734951	7.60264e-06	0.000242468	547.122	1122.79	633.308	1172.55	678.624	773.415	557.495	955.87	REEP5
ENSG00000156642	0.734633	0.000282034	0.00514154	1074.26	2671.46	1057.89	2022.18	1273.12	1405.38	1195.93	1558.4	NPTN
ENSG00000155115	0.733706	0.00115994	0.0159769	806.885	1562.34	463.474	1143.96	859.029	925.045	668.792	1021.09	GTF3C6
ENSG00000272256	0.733325	0.250241	0.591614	22.8364	34.1619	9.52344	22.6408	11.2169	16.2824	3.03537	4.86696	AC044849,1
ENSG00000021645	0.732791	0.148177	0.46052	8.56364	11.3873	6.34896	23.8324	11.2169	17.3001	10.1179	7.78713	NRXN3
ENSG00000197324	0.732601	0.00594466	0.0557914	755.503	2210.27	1170.59	1514.55	748.729	916.904	776.042	1095.06	LRP10
ENSG00000148358	0.732327	0.000123146	0.00258172	1083.78	2062.24	1040.44	1841.05	904.831	1208.97	853.949	1341.33	GPR107
ENSG00000101162	0.73216	0.048259	0.243619	24.7394	35.3006	15.0788	28.5989	14.0211	20.353	13.1533	27.2549	TUBB1
ENSG00000010404	0.732135	1.99026e-06	7.44701e-05	1242.68	2313.9	1370.58	2205.69	1015.13	1650.63	1221.23	1888.38	IDS
ENSG00000184014	0.730635	0.000218296	0.00413285	114.182	186.752	125.392	202.575	94.4091	163.842	84.9902	145.035	DENND5A
ENSG00000186628	0.728764	0.215703	0.552006	13.3212	13.6647	32.5384	34.557	3.73897	17.3001	8.09431	31.1485	FSD2
ENSG00000147650	0.728631	0.000100151	0.00221357	643.225	1035.1	792.826	1469.27	615.996	844.651	602.014	1052.24	LRP12
ENSG00000242574	0.728597	0.00196511	0.0246174	1570	2566.69	836.475	2099.64	1503.07	1710.67	932.869	1646.98	HLA-DMB
ENSG00000149289	0.728215	0.00638124	0.0589749	33.303	63.7688	40.4746	76.2637	31.7813	45.7943	47.5541	68.1374	ZC3H12C
ENSG00000188452	0.727615	0.000202768	0.00387489	499.546	969.058	384.112	769.787	457.089	519.002	438.104	688.187	CERKL
ENSG00000254709	0.72747	1.64449e-05	0.000472657	49172.4	85929.6	40457.9	89923.2	54054.3	61741.9	40240.9	66938.2	IGLL5
ENSG00000136856	0.726995	6.07835e-05	0.00143465	167.467	298.347	218.245	367.019	161.711	240.166	185.157	309.538	SLC2A8
ENSG00000105185	0.725609	0.00229109	0.0274469	2112.36	3518.67	1087.26	3711.9	2352.75	2405.73	1870.8	2637.89	PDCD5
ENSG00000173482	0.725243	0.022394	0.145776	66.6061	202.694	97.6152	137.036	49.5414	93.6239	126.474	129.461	PTPRM
ENSG00000151743	0.724948	0.0111908	0.089526	24.7394	68.3237	33.332	36.9402	33.6508	52.9179	33.389	48.6696	AMN1
ENSG00000188986	0.724336	0.000871491	0.0126517	1364.47	3070.01	1195.19	2519.09	1431.09	1511.21	1336.57	1702.46	NELFB
ENSG00000166734	0.723762	0.00191543	0.0241863	1446.3	3592.69	1904.69	2850.36	1347.9	1705.58	1420.55	1960.41	CASC4
ENSG00000119699	0.723356	0.019685	0.133101	50.4303	162.838	60.3151	94.138	50.4761	72.2533	80.9431	71.0575	TGFB3
ENSG00000204070	0.723324	0.00245606	0.0288415	413.909	874.544	365.859	722.122	425.308	375.513	325.796	556.78	SYS1
ENSG00000117262	0.723141	9.06705e-05	0.00202409	411.055	951.977	412.682	700.673	428.112	548.514	438.104	589.875	GPR89A
ENSG00000074319	0.722985	0.00170102	0.0218074	656.546	1529.31	788.064	1219.03	605.714	769.345	565.59	803.048	TSG101
ENSG00000170310	0.722604	0.000175688	0.00349317	257.861	545.451	273.005	418.259	247.707	370.425	216.523	310.512	STX8
ENSG00000173638	0.722233	0.000930115	0.0133264	1915.4	3200.97	992.025	2789.58	1833.97	2274.45	2006.38	2864.69	SLC19A1
ENSG00000214274	0.721693	0.0404085	0.216159	20.9333	42.133	35.7129	48.8564	29.9118	33.5825	12.1415	39.909	ANG
ENSG00000143162	0.721201	0.000288109	0.0052189	3976.38	7492.84	2534.03	6256.01	3922.18	4580.45	4123.04	5665.14	CREG1
ENSG00000235298	0.721134	0.285337	NA	13.3212	30.7457	7.14258	4.76648	5.60846	10.1765	5.05894	5.84035	AL354733,3
ENSG00000167114	0.721121	7.31911e-06	0.000234475	609.922	1268.54	550.772	1034.33	708.535	843.633	606.061	934.455	SLC27A4
ENSG00000005156	0.72038	5.16275e-08	3.28297e-06	714.588	1039.66	706.321	1159.45	538.412	1007.48	650.58	1095.06	LIG3
ENSG00000182544	0.720197	0.000689533	0.0104574	483.37	1114.82	437.284	1006.92	617.865	597.361	569.637	754.378	MFSD5
ENSG00000231105	0.720145	0.19386	0.525013	10.4667	22.7746	10.3171	10.7246	11.2169	7.12356	3.03537	17.521	AL031728,1
ENSG00000116649	0.719385	0.00154665	0.0202099	4392.2	8185.18	2439.59	7043.67	5028.92	5096.4	4532.81	6664.81	SRM
ENSG00000203896	0.717563	0.00116564	0.0160257	1059.04	2307.06	920.599	1934	1069.35	1162.16	979.411	1222.58	LIME1
ENSG00000143819	0.717506	4.89345e-07	2.29477e-05	150.339	267.601	157.137	262.156	152.363	224.901	146.709	244.321	EPHX1
ENSG00000103145	0.717219	3.46817e-05	0.000897319	823.061	1560.06	661.879	1421.6	920.722	1047.16	732.535	1131.08	HCFC1R1
ENSG00000157734	0.71683	3.71607e-06	0.000130806	239.782	380.335	242.848	493.331	303.792	384.672	238.782	427.319	SNX22
ENSG00000177830	0.716577	9.64908e-06	0.000301001	859.219	1676.21	703.147	1476.42	899.223	1123.49	912.633	1268.33	CHID1
ENSG00000116663	0.716449	0.0169947	0.120656	135.115	89.9596	108.726	209.725	131.799	283.925	138.615	259.895	FBXO6
ENSG00000237522	0.716186	0.0696608	0.302217	25.6909	95.6532	35.7129	30.9821	28.977	30.5295	30.3537	41.8558	NONOP2
ENSG00000123146	0.716007	0.00103038	0.0145006	224.558	499.902	251.577	353.911	194.427	241.183	212.476	357.235	ADGRE5
ENSG00000090554	0.715976	0.00726503	0.0650114	78.9758	146.896	90.4726	153.719	80.3879	119.065	51.6012	77.8713	FLT3LG
ENSG00000142669	0.71587	0.000135612	0.0027929	887.764	1696.71	688.068	1622.99	949.699	1045.13	870.138	1212.85	SH3BGRL3
ENSG00000133318	0.715465	0.00028729	0.0052107	1832.62	3953.67	2137.22	3547.45	1715.25	2172.69	1756.46	2548.34	RTN3
ENSG00000127022	0.714246	4.76712e-06	0.00015973	21192.2	40019.5	19383.4	37194	19426.8	25658	20925.8	29902.6	CANX
ENSG00000073712	0.713827	0.0255189	0.15963	39.0121	48.9653	74.6002	116.779	61.693	104.818	69.8134	131.408	FERMT2
ENSG00000126895	0.713769	0.0867519	0.342607	46.6243	104.763	22.2213	76.2637	33.6508	36.6355	48.5658	30.1751	AVPR2
ENSG00000135047	0.713124	0.000342641	0.00598614	310.194	641.104	249.99	428.983	271.076	393.831	282.289	362.101	CTSL
ENSG00000147168	0.712414	0.000103522	0.00225659	5624.41	9886.44	4048.25	8386.62	4930.77	6116.09	4300.1	6585.96	IL2RG
ENSG00000064115	0.711678	7.6239e-09	6.28245e-07	1178.93	2276.32	1192.02	2148.49	1261.9	1761.55	1268.78	1842.63	TM7SF3
ENSG00000168778	0.711333	0.00154888	0.0202206	153.194	357.561	163.486	288.372	158.906	169.948	160.874	227.773	TCTN2
ENSG00000128294	0.710721	0.0219776	0.143985	612.776	1325.48	271.418	741.188	582.345	520.02	487.682	611.29	TPST2
ENSG00000143543	0.710181	0.00039718	0.0067568	4077.24	8166.96	2926.08	7315.36	5003.68	5105.56	4147.32	5840.35	JTB
ENSG00000112394	0.709322	0.00955101	0.0796143	192.206	404.249	111.107	257.39	146.755	185.213	206.405	225.827	SLC16A10
ENSG00000100911	0.707843	0.00537778	0.0516615	1688.94	2607.69	925.36	3203.08	2592.98	2878.94	1997.27	3075.92	PSME2
ENSG00000104823	0.706508	9.41584e-07	3.98723e-05	1938.24	3499.31	1718.98	3373.48	1955.48	2682.53	1777.71	2506.48	ECH1
ENSG00000230163	0.706337	0.172078	0.495903	6.66061	21.6358	11.9043	8.34134	9.34743	16.2824	6.07073	9.73391	AL122010,1
ENSG00000163479	0.704786	1.04757e-06	4.32875e-05	11676	21309	14229.6	22848.1	12288.1	16720	10723.9	18858.5	SSR2
ENSG00000130164	0.704726	0.00231988	0.0276523	524.285	1102.29	418.238	857.967	440.264	558.691	494.765	542.179	LDLR
ENSG00000182612	0.704333	0.142729	0.451964	8.56364	22.7746	15.8724	10.7246	16.8254	27.4766	6.07073	16.5476	TSPAN10
ENSG00000184164	0.704173	3.82167e-08	2.46524e-06	1066.65	2020.11	1303.92	2225.95	1399.31	1923.36	1369.96	2204.73	CRELD2
ENSG00000167895	0.702529	0.000426466	0.00711193	809.74	1527.04	1025.36	1422.79	713.209	1115.35	590.884	1047.37	TMC8
ENSG00000160310	0.702004	0.000118152	0.00249907	413.909	882.515	442.046	829.368	478.588	538.338	418.88	604.476	PRMT2
ENSG00000118515	0.701981	0.0515402	0.252671	153.194	317.705	85.7109	146.569	111.234	117.03	70.8252	104.153	SGK1
ENSG00000104998	0.701685	0.000230081	0.00432152	1737.47	3327.37	1326.14	2796.73	1697.49	1943.71	1496.44	2110.31	IL27RA
ENSG00000106638	0.700677	2.61883e-05	0.000707084	1446.3	2671.46	1598.35	2626.33	1298.36	1719.83	1304.2	2163.85	TBL2
ENSG00000273568	0.700518	0.236093	NA	7.61213	7.9711	4.76172	4.76648	6.5432	16.2824	12.1415	20.4412	AC131009,3
ENSG00000112304	0.700495	2.20653e-09	2.04262e-07	637.516	1191.11	646.006	1096.29	664.602	939.292	666.769	1024.01	ACOT13
ENSG00000270164	0.699963	0.0420132	0.22183	357.77	576.197	483.314	611.301	247.707	445.731	119.391	331.926	LINC01480
ENSG00000159346	0.69977	3.46457e-05	0.000897319	1841.18	3963.92	1789.61	3245.97	1977.92	2349.76	1948.7	2716.73	ADIPOR1
ENSG00000188282	0.699155	0.0595573	0.274506	43.7697	52.3815	112.694	107.246	56.0846	134.33	41.4833	119.727	RUFY4
ENSG00000182087	0.698822	0.000732784	0.0110196	1892.56	4032.24	1603.11	3089.87	1792.84	2014.95	1779.74	2337.11	TMEM259
ENSG00000107223	0.698564	5.86874e-05	0.00139441	2734.66	4397.77	2135.63	4864.19	2969.68	3340.95	2135.89	3587.92	EDF1
ENSG00000008277	0.697345	1.6311e-05	0.000469757	415.812	751.561	438.078	741.188	344.92	524.091	446.199	652.172	ADAM22
ENSG00000127463	0.696516	0.000109615	0.00234634	1845.94	4111.95	1903.89	2900.4	1801.25	2223.57	1942.63	2909.47	EMC1
ENSG00000172292	0.695668	0.000803512	0.0118703	542.364	1147.84	596.008	923.506	428.112	593.291	574.696	804.994	CERS6
ENSG00000116981	0.695624	0.177491	0.502613	9.51516	25.052	7.9362	11.9162	7.47795	16.2824	12.1415	6.81374	NT5C1A
ENSG00000155957	0.695437	0.00269648	0.0309242	356.818	839.243	465.061	661.349	372.963	420.29	295.442	495.456	TMBIM4
ENSG00000128973	0.695285	0.000425364	0.00711147	3677.61	7801.43	5225.19	7311.78	3584.74	4995.65	3336.88	5518.15	CLN6
ENSG00000167995	0.693418	0.572352	0.831132	1.90303	22.7746	47.6172	30.9821	1.86949	9.15886	1.01179	22.388	BEST1
ENSG00000139629	0.692978	0.227395	0.56654	15.2243	13.6647	5.55534	27.4073	14.0211	14.2471	4.04715	7.78713	GALNT6
ENSG00000164611	0.692619	0.0057661	0.0544021	642.273	1423.41	413.476	1053.39	745.925	684.88	636.415	778.713	PTTG1
ENSG00000107789	0.69252	0.00234242	0.0278511	264.521	658.185	291.258	465.924	286.031	285.96	318.713	466.254	MINPP1
ENSG00000102471	0.6911	0.000145402	0.002957	89.4425	174.226	86.5045	156.102	98.148	150.612	100.167	123.621	NDFIP2
ENSG00000071127	0.690132	0.000198712	0.00381784	6093.51	11190.3	5875.96	10830.6	5404.68	6508.9	5126.73	7776.42	WDR1
ENSG00000105583	0.68909	2.8999e-05	0.00077273	1128.5	2032.63	958.692	2084.14	1246.01	1365.69	1187.84	1806.61	WDR83OS
ENSG00000130813	0.688566	2.18225e-06	8.12274e-05	156.049	261.908	157.137	294.33	183.21	276.801	172.004	244.321	C19orf66
ENSG00000160211	0.688254	0.000142514	0.00291072	910.601	1770.72	736.479	1763.6	1076.82	1232.38	1087.67	1374.43	G6PD
ENSG00000136040	0.687231	0.000617662	0.00950905	1270.27	2064.52	1109.48	1939.96	851.551	1207.95	940.963	1507.78	PLXNC1
ENSG00000103226	0.686833	0.000107467	0.00231778	610.873	1170.61	538.074	947.338	510.37	683.862	614.156	858.531	NOMO3
ENSG00000204257	0.686544	0.000386911	0.00665357	2821.24	5011.55	2022.14	4571.06	3214.58	3493.6	2199.63	3433.15	HLA-DMA
ENSG00000105835	0.686139	5.20936e-08	3.28604e-06	1833.57	2442.57	1577.72	3072	1521.76	2457.63	1608.74	2554.18	NAMPT
ENSG00000145730	0.685887	0.00235424	0.0279451	462.437	767.503	541.249	601.768	302.857	502.72	309.607	730.043	PAM
ENSG00000158828	0.685106	0.0350463	0.197151	79.9273	294.931	170.628	208.534	94.4091	104.818	131.533	159.636	PINK1
ENSG00000129667	0.684852	0.000149444	0.00303054	686.043	1610.16	834.094	1157.06	675.819	959.645	864.067	1193.38	RHBDF2
ENSG00000101084	0.683791	0.00840712	0.0725914	1273.13	2407.27	692.83	2485.72	1639.54	1533.6	1612.79	1954.57	C20orf24
ENSG00000206527	0.683646	0.000761261	0.0113283	991.479	2178.39	1001.55	1709.98	951.569	1062.43	999.647	1386.11	HACD2
ENSG00000091409	0.68274	0.0037706	0.0396719	647.982	1393.8	595.215	894.907	538.412	603.467	501.847	774.819	ITGA6
ENSG00000170558	0.68226	0.00684156	0.0622024	370.14	684.376	224.594	750.721	511.304	519.002	533.213	674.56	CDH2
ENSG00000115902	0.681494	0.00976783	0.0810536	1616.63	3614.33	3553.83	4958.33	1993.81	2588.91	1865.74	3324.13	SLC1A4
ENSG00000255062	0.681362	0.158048	0.475143	15.2243	27.3295	7.14258	21.4492	7.47795	21.3707	30.3537	25.3082	AP001318,2
ENSG00000146707	0.68131	0.00226279	0.0271992	92.297	233.439	146.026	240.707	132.734	150.612	121.415	167.423	POMZP3
ENSG00000171222	0.681062	0.000529436	0.00846148	1280.74	2993.72	1541.21	2607.27	1660.1	1663.86	1292.05	1995.45	SCAND1
ENSG00000264769	0.680445	0.137984	0.442541	8.56364	29.607	14.2852	25.024	9.34743	11.1942	20.2358	18.4944	AC145207,8
ENSG00000136810	0.679381	0.00272284	0.0311281	3307.47	5043.43	1697.55	5257.43	3991.35	4402.36	2906.87	4357.87	TXN
ENSG00000166582	0.67931	0.184179	0.512022	4.75758	15.9422	18.2533	20.2575	10.2822	21.3707	8.09431	9.73391	CENPV
ENSG00000167645	0.678787	7.67839e-05	0.0017684	989.576	1589.67	691.243	1687.33	1118.89	1322.95	914.657	1345.23	YIF1B
ENSG00000065320	0.678728	0.00709927	0.0639338	120.842	167.393	61.1087	204.959	131.799	168.93	143.674	188.838	NTN1
ENSG00000141012	0.678294	0.000193078	0.00374493	620.388	1347.12	746.796	1279.8	621.604	839.563	791.219	984.098	GALNS
ENSG00000144802	0.677722	0.0319196	0.185289	48.5273	80.8498	53.1725	84.605	42.9982	44.7767	23.2711	60.3502	NFKBIZ
ENSG00000147649	0.677604	0.000133576	0.00275979	10982.4	22136.9	10346.4	18073.3	10357	12545.6	10267.6	14349.7	MTDH
ENSG00000143153	0.674838	0.0197066	0.133101	30.4485	78.5723	30.9512	71.4972	56.0846	50.8826	42.4951	54.5099	ATP1B1
ENSG00000173950	0.674571	0.00565172	0.0535355	539.509	1332.31	452.363	852.009	595.431	568.867	566.602	685.267	XXYLT1
ENSG00000128039	0.674371	0.000682751	0.0103767	266.424	539.758	386.493	483.798	228.077	379.584	262.053	424.398	SRD5A3
ENSG00000178467	0.674322	0.000470407	0.00767291	403.443	858.602	613.468	788.853	458.024	606.52	366.267	688.187	P4HTM
ENSG00000143845	0.67394	0.169116	0.491516	4.75758	18.2197	7.14258	13.1078	11.2169	11.1942	14.165	16.5476	ETNK2
ENSG00000126768	0.673862	1.91134e-05	0.000540637	1379.7	2559.86	1295.98	2679.95	1654.5	1867.39	1391.21	2021.73	TIMM17B
ENSG00000147889	0.67379	0.00263524	0.0304688	5738.59	10589	3587.95	9677.15	6269.32	6148.65	5128.76	6646.31	CDKN2A
ENSG00000111670	0.673648	0.00302953	0.0337077	455.776	1045.35	566.644	761.445	372.963	519.002	443.163	609.343	GNPTAB
ENSG00000007312	0.67259	0.00202403	0.0251566	229.315	509.012	197.611	381.319	254.25	327.684	360.197	439.973	CD79B
ENSG00000006007	0.672345	0.000284361	0.00517072	1821.2	3789.69	1559.46	2807.46	1859.2	2098.4	1739.26	2427.64	GDE1
ENSG00000232713	0.672059	0.0818989	0.332162	27.594	61.4914	21.4277	42.8983	14.9559	25.4413	36.4244	30.1751	AC010733,1
ENSG00000092931	0.672026	0.0078064	0.0687558	1212.23	3432.13	1489.62	2448.78	1401.18	1382.99	1484.29	1640.16	MFSD11
ENSG00000128617	0.671675	0.0203602	0.136334	97.0546	165.116	58.7279	115.587	80.3879	88.5357	49.5776	86.6318	OPN1SW
ENSG00000279522	0.671351	0.13939	0.445481	7.61213	13.6647	8.72982	11.9162	14.0211	23.406	11.1297	16.5476	NA
ENSG00000213976	0.671118	0.138804	0.444673	13.3212	27.3295	11.1107	14.2994	7.47795	11.1942	14.165	20.4412	AC010615,1
ENSG00000178965	0.669923	0.252484	0.593555	20.9333	52.3815	26.1894	35.7486	9.34743	5.08826	13.1533	18.4944	ERICH3
ENSG00000204525	0.668678	2.29324e-06	8.46953e-05	18844.8	26751	21588.8	38633.5	22634.8	31563.5	19460.7	34242.9	HLA-C
ENSG00000127252	0.668321	0.0246677	0.155672	31.4	36.4393	28.5703	41.7067	28.977	39.6884	27.3183	66.1906	HRASLS
ENSG00000168502	0.668257	0.00293892	0.0330159	569.006	725.37	256.339	724.505	542.151	730.674	490.717	769.952	MTCL1
ENSG00000138413	0.668212	0.000439405	0.00727545	592.794	844.937	844.411	1432.33	746.86	1075.66	752.771	1315.05	IDH1
ENSG00000120725	0.667142	5.36974e-05	0.00129155	734.57	1300.43	1053.93	1350.11	707.601	1148.93	682.957	1252.75	SIL1
ENSG00000163686	0.666928	0.0111711	0.0894193	58.994	84.2659	42.0618	82.2218	83.1921	119.065	71.837	118.754	ABHD6
ENSG00000058262	0.666816	0.000516795	0.00833419	13669.5	27463.9	14269.3	25001.4	12936.8	14733.6	12979.2	18301.7	SEC61A1
ENSG00000235363	0.666697	0.102052	0.375797	70.4122	74.0174	15.0788	122.737	68.2362	63.0944	52.613	67.164	SNRPGP10
ENSG00000158555	0.666107	0.00665597	0.0607475	54.2364	127.538	61.9023	85.7967	48.6066	77.3415	65.7663	75.9245	GDPD5
ENSG00000139180	0.665778	0.000740843	0.0111173	1716.53	3516.39	1323.76	2712.13	1756.38	1936.59	1742.3	2208.62	NDUFA9
ENSG00000169696	0.665636	0.000113929	0.00243117	494.788	995.249	647.594	989.045	548.694	658.421	496.788	831.276	ASPSCR1
ENSG00000169758	0.66547	0.262599	0.60334	0.951516	25.052	18.2533	11.9162	14.9559	15.2648	10.1179	18.4944	TMEM266
ENSG00000175348	0.665165	6.75373e-05	0.00157838	257.861	472.573	281.735	494.522	274.814	353.125	237.77	351.394	TMEM9B
ENSG00000258884	0.665078	0.0178842	0.125477	39.9637	51.2428	29.3639	60.7726	36.455	47.8296	47.5541	81.7648	LINC02321
ENSG00000066322	0.664119	0.0038218	0.0399948	1047.62	2296.82	769.811	1709.98	1131.97	1093.98	1116	1341.33	ELOVL1
ENSG00000197746	0.663387	0.00075221	0.0112288	6908.96	13328.8	9352.81	13596.4	6600.22	8720.26	5894.68	9903.28	PSAP
ENSG00000072858	0.663081	0.00447926	0.0448744	143.679	202.694	224.594	364.636	157.037	247.289	138.615	239.454	SIDT1
ENSG00000102181	0.663033	0.00129239	0.0174804	1059.04	2540.5	1674.54	2310.55	1208.62	1538.69	1168.62	1706.35	CD99L2
ENSG00000124191	0.662787	0.0113971	0.0906923	463.388	964.503	752.351	1121.31	477.654	603.467	382.456	600.582	TOX2
ENSG00000166562	0.662702	2.32978e-06	8.58226e-05	4305.61	6972.44	4206.98	7896.87	4679.32	5956.31	3682.91	5890.96	SEC11C
ENSG00000229431	0.662463	0.179017	0.504223	6.66061	17.0809	22.2213	25.024	12.1517	15.2648	6.07073	18.4944	AL139289,1
ENSG00000171603	0.662106	0.000530948	0.00846668	2139.96	4689.29	2144.36	3847.74	2269.56	2460.68	2320.03	3045.74	CLSTN1
ENSG00000130202	0.661605	0.0775767	0.322336	89.4425	189.029	29.3639	139.42	107.495	96.6769	135.58	146.009	NECTIN2
ENSG00000275223	0.66109	0.277836	0.615896	6.66061	46.6879	14.2852	15.4911	14.9559	9.15886	13.1533	6.81374	AL121906,2
ENSG00000198911	0.660877	0.0183539	0.127449	6724.36	17410	10475.8	12778.9	5761.76	7217.18	6022.17	8421.78	SREBF2
ENSG00000073464	0.660819	0.322455	0.661333	0.951516	17.0809	32.5384	30.9821	6.5432	16.2824	16.1886	25.3082	CLCN4
ENSG00000138085	0.660338	5.91391e-10	6.69117e-08	1845.94	2841.13	1721.36	2930.19	1819.94	2588.91	1568.27	2634.97	ATRAID
ENSG00000163171	0.660206	0.229438	0.568648	10.4667	4.55492	10.3171	30.9821	15.8906	18.3177	7.08252	15.5743	CDC42EP3
ENSG00000140990	0.659956	0.00204107	0.025295	3374.07	5839.4	1972.94	5431.41	4082.96	4204.94	3247.84	4554.5	NDUFB10
ENSG00000117242	0.65973	0.00182192	0.0231904	93.2485	166.254	93.6471	144.186	84.1269	117.03	67.7898	109.993	PINK1-AS
ENSG00000103227	0.659135	0.0327462	0.188162	190.303	488.515	442.046	465.924	176.666	286.978	184.146	329.98	LMF1
ENSG00000001461	0.658305	0.010091	0.0825345	556.637	1637.49	850.76	1097.48	634.691	693.021	646.533	817.648	NIPAL3
ENSG00000250397	0.657668	0.211505	0.546433	10.4667	78.5723	46.8236	32.1737	20.5643	21.3707	19.224	22.388	AP006623,1
ENSG00000150093	0.657484	1.48323e-05	0.000434188	1941.09	4076.65	2106.27	3436.63	2039.61	2668.28	2293.72	3038.93	ITGB1
ENSG00000101337	0.6571	0.000562393	0.00889842	1884.95	3854.6	2229.28	3317.47	1599.35	2251.05	1873.83	2544.44	TM9SF4
ENSG00000214455	0.657059	0.0802868	0.328333	14.2727	39.8555	27.7767	26.2156	14.0211	22.3883	17.2004	28.2283	RCN1P2
ENSG00000243449	0.656871	0.0142682	0.106552	225.509	351.867	111.9	367.019	315.943	311.401	260.03	407.851	C4orf48
ENSG00000198818	0.654343	0.00027219	0.004994	652.74	1225.27	576.961	1095.1	651.516	760.186	577.731	791.367	SFT2D1
ENSG00000074695	0.654341	0.000186459	0.00363633	8069.8	15107.5	8577.44	13069.7	6648.83	9317.62	7096.68	10343.3	LMAN1
ENSG00000177409	0.652081	0.00411714	0.0423172	1910.64	1709.23	1623.75	4007.42	1755.45	3091.63	2125.77	2844.25	SAMD9L
ENSG00000143870	0.651456	6.92192e-07	3.07411e-05	13069.1	21894.3	11066.2	22186.8	13631.4	17223.8	13132	18644.3	PDIA6
ENSG00000259953	0.651101	0.0382859	0.208163	40.9152	119.567	44.4427	94.138	59.8236	72.2533	65.7663	45.7494	AL138756,1
ENSG00000100902	0.650666	9.29157e-05	0.0020697	1638.51	3145.17	1377.72	2718.09	1677.86	2025.13	1723.08	2186.24	PSMA6
ENSG00000069943	0.6503	0.00135529	0.0181931	215.994	485.099	255.546	326.504	204.709	274.766	207.417	302.725	PIGB
ENSG00000161981	0.64938	0.0112878	0.0901354	1686.09	3207.8	902.345	2996.93	2249.93	2100.43	1856.63	2195	SNRNP25
ENSG00000198356	0.649247	0.000337979	0.00592178	1054.28	1785.53	749.177	1717.12	1064.67	1196.76	956.14	1298.5	ASNA1
ENSG00000080189	0.648971	0.000584555	0.00912397	1267.42	2710.17	1441.21	2267.65	1362.86	1551.92	1171.65	1694.67	SLC35C2
ENSG00000197536	0.648778	0.158442	0.475527	23.7879	31.8844	5.55534	17.8743	18.6949	18.3177	15.1768	30.1751	C5orf56
ENSG00000166086	0.648415	0.000745072	0.0111456	392.976	824.44	333.32	611.301	413.156	467.102	462.387	607.396	JAM3
ENSG00000144746	0.648063	0.0107353	0.0867094	1655.64	4319.2	1713.42	2713.32	1725.54	1661.83	1729.15	2000.32	ARL6IP5
ENSG00000175197	0.647792	0.0492131	0.246233	166.515	334.786	446.808	443.283	187.883	309.366	131.533	376.702	DDIT3
ENSG00000162604	0.647379	0.00994356	0.0820031	213.14	460.046	222.213	297.905	171.058	226.936	160.874	219.013	TM2D1
ENSG00000151150	0.646615	0.149945	0.46341	37.1091	43.2717	10.3171	51.2397	18.6949	23.406	22.2593	20.4412	ANK3
ENSG00000182718	0.646216	0.0014289	0.0189316	4563.47	8015.51	3340.34	7846.82	4743.82	4708.67	3930.8	5376.04	ANXA2
ENSG00000072042	0.646116	0.000293122	0.00527619	1304.53	2354.89	1153.13	2491.68	1489.98	1595.68	1246.52	1687.86	RDH11
ENSG00000246203	0.646014	0.183082	NA	11.4182	11.3873	6.34896	10.7246	9.34743	18.3177	7.08252	12.6541	AL353807,3
ENSG00000104763	0.645888	2.49982e-06	9.16129e-05	1055.23	1834.49	1393.6	1930.42	1122.63	1691.34	1005.72	1710.25	ASAH1
ENSG00000271581	0.645133	0.00139456	0.0185976	84.6849	113.873	98.4088	150.144	65.432	135.348	98.1435	143.088	AL671883,2
ENSG00000108671	0.644748	0.000464452	0.00761872	2687.08	4077.79	1648.35	4136.11	2387.33	3139.46	2490.01	3049.63	PSMD11
ENSG00000171867	0.644484	2.41641e-05	0.000657845	1027.64	1295.87	969.803	1665.89	857.159	1232.38	754.794	1450.35	PRNP
ENSG00000069764	0.644149	0.258168	0.599508	16.1758	27.3295	11.9043	14.2994	3.73897	6.10591	9.1061	16.5476	PLA2G10
ENSG00000164934	0.643347	0.000596128	0.00924745	1780.29	3093.93	1186.46	2876.57	1972.31	2164.54	1856.63	2478.25	DCAF13
ENSG00000114902	0.641465	4.98011e-05	0.00123044	3473.03	5484.12	2541.17	5413.53	3389.38	4218.17	2940.26	4139.83	SPCS1
ENSG00000140548	0.640954	0.000228385	0.004301	179.836	235.717	119.043	246.665	157.972	232.025	136.591	210.252	ZNF710
ENSG00000157873	0.640285	0.0175186	0.123636	56.1394	128.676	123.805	157.294	98.148	132.295	61.7191	113.887	TNFRSF14
ENSG00000184990	0.64016	0.00742846	0.0661462	1078.07	2041.74	634.102	1873.23	1481.57	1375.86	1211.11	1573	SIVA1
ENSG00000214026	0.639553	0.00268706	0.0308925	592.794	1078.38	383.318	933.039	719.752	714.391	535.236	749.511	MRPL23
ENSG00000142168	0.639147	0.00163104	0.0210426	4192.38	7700.08	2914.96	7553.68	5381.32	5351.83	4507.52	5863.71	SOD1
ENSG00000161013	0.639053	0.000454614	0.00746657	1077.12	2530.26	1388.04	2271.23	1381.55	1497.98	1392.22	1861.12	MGAT4B
ENSG00000183207	0.639011	0.000520306	0.00837187	2793.65	5038.88	1983.26	4542.46	3092.13	3290.07	2924.07	3935.42	RUVBL2
ENSG00000204592	0.638056	0.00124737	0.0169519	6424.63	10546.9	6014.05	11886.4	6404.86	6879.32	4766.54	7432.81	HLA-E
ENSG00000017483	0.637837	0.000291777	0.00526528	5251.42	8378.77	3325.27	7896.87	5521.53	6746.01	5376.64	7279.02	SLC38A5
ENSG00000135317	0.636659	0.000951815	0.0135555	367.285	752.7	398.397	539.804	327.16	444.714	319.725	461.387	SNX14
ENSG00000185808	0.636646	4.79217e-05	0.00119019	430.085	819.885	449.189	724.505	496.349	587.185	384.48	607.396	PIGP
ENSG00000176788	0.63642	0.0710017	0.305613	14.2727	22.7746	18.2533	34.557	19.6296	30.5295	17.2004	20.4412	BASP1
ENSG00000105223	0.635922	0.00901116	0.0767402	1380.65	2688.54	2611.01	2855.12	1346.96	2221.53	1133.2	2295.26	PLD3
ENSG00000134291	0.635869	0.000181724	0.00357332	1210.33	2128.28	928.535	2112.74	1337.62	1554.97	1367.94	1730.69	TMEM106C
ENSG00000169116	0.635259	0.00210582	0.0258798	863.976	1498.57	1333.28	1874.42	796.401	1200.83	826.631	1363.72	PARM1
ENSG00000120256	0.63516	0.0543304	0.260348	51.3818	174.226	79.362	164.444	120.582	133.312	183.134	201.492	LRP11
ENSG00000260714	0.634498	0.318716	NA	4.75758	25.052	18.2533	7.14972	6.5432	10.1765	4.04715	10.7073	AC133552,1
ENSG00000206120	0.634468	0.149458	0.462729	9.51516	14.8035	7.14258	13.1078	14.0211	19.3354	14.165	21.4146	EGFEM1P
ENSG00000172270	0.634363	0.000164091	0.00328089	4737.6	7433.62	3164.16	7450.01	5048.55	6201.57	5043.77	6843.91	BSG
ENSG00000114850	0.634235	0.000514382	0.00831631	10672.2	19711.4	10983.7	16947.2	9222.18	11714.2	8646.74	12977.2	SSR3
ENSG00000204392	0.633882	0.0042915	0.0436063	967.691	1622.69	520.614	1376.32	1136.65	1217.11	973.341	1365.67	LSM2
ENSG00000196141	0.633882	0.000236938	0.00442104	1054.28	1352.81	821.396	1899.44	1019.8	1305.65	1167.6	1745.29	SPATS2L
ENSG00000178665	0.633864	0.125337	0.421814	16.1758	20.4971	10.3171	23.8324	10.2822	29.5119	21.2476	15.5743	ZNF713
ENSG00000122034	0.633636	0.00199833	0.0249458	1560.49	2574.67	876.156	2234.29	1584.39	1883.67	1615.83	2050.93	GTF3A
ENSG00000166595	0.633543	0.000435982	0.00722716	2312.18	4016.3	1644.38	3661.85	2546.24	2842.3	2099.46	2824.78	FAM96B
ENSG00000135899	0.632731	0.0168236	0.119739	92.297	85.4047	126.979	188.276	87.8659	177.071	83.9784	156.716	SP110
ENSG00000173905	0.632663	0.000525417	0.00842558	1611.87	2830.88	1511.85	2675.19	1399.31	1675.05	1365.91	1951.65	GOLIM4
ENSG00000208028	0.632646	0.232933	NA	11.4182	19.3584	10.3171	16.6827	7.47795	6.10591	5.05894	11.6807	MIR616
ENSG00000135604	0.63239	0.0893249	0.348191	27.594	27.3295	52.3789	86.9883	30.8465	69.2003	36.4244	45.7494	STX11
ENSG00000090776	0.63211	0.00350095	0.0375446	361.576	719.677	241.26	539.804	393.527	434.537	425.963	509.084	EFNB1
ENSG00000164308	0.63107	3.86101e-05	0.000988196	1149.43	2042.88	1188.84	1978.09	1113.28	1443.03	1031.01	1481.5	ERAP2
ENSG00000170345	0.63074	0.562902	0.826394	892.522	1121.65	19.8405	200.192	155.167	314.454	129.509	217.066	FOS
ENSG00000270757	0.630139	0.255229	0.596384	13.3212	13.6647	2.38086	27.4073	12.1517	18.3177	24.2829	20.4412	HSPE1-MOB4
ENSG00000102034	0.62993	0.00789431	0.0692136	228.364	222.052	224.594	514.78	262.663	389.761	214.499	313.432	ELF4
ENSG00000143418	0.629565	7.67844e-05	0.0017684	5994.55	12070.5	5819.61	9759.37	6162.76	7532.66	6306.48	8207.63	CERS2
ENSG00000106771	0.629221	0.000127518	0.00265773	581.376	1094.32	610.293	961.638	544.955	730.674	538.271	734.91	TMEM245
ENSG00000181104	0.629208	0.000586233	0.0091337	686.994	1235.52	658.704	975.937	614.126	831.421	499.824	764.112	F2R
ENSG00000100075	0.62876	0.00161059	0.0208733	1544.31	2869.6	1154.72	2744.3	1794.71	1766.64	1564.22	1986.69	SLC25A1
ENSG00000231233	0.628709	0.223979	0.561662	14.2727	12.526	3.17448	11.9162	9.34743	18.3177	14.165	19.4678	CFAP58-AS1
ENSG00000160055	0.628652	0.0086852	0.0744088	69.4606	179.919	86.5045	139.42	100.018	95.6592	83.9784	111.94	TMEM234
ENSG00000077782	0.628476	0.0698781	0.302883	39.0121	77.4336	19.8405	79.8386	64.4973	74.2886	61.7191	53.5365	FGFR1
ENSG00000103266	0.628318	0.000104351	0.00227119	1510.06	2882.12	1248.36	2274.8	1676.93	1924.38	1493.4	2083.06	STUB1
ENSG00000141524	0.628283	0.00104777	0.0146873	612.776	1270.82	760.288	871.074	504.761	789.698	585.826	878.972	TMC6
ENSG00000102158	0.627669	0.0016271	0.0210299	2393.06	4967.14	2589.58	3872.77	2146.17	2696.78	2183.44	2853.98	MAGT1
ENSG00000163636	0.627294	0.0039184	0.0407743	1428.23	2998.27	1119.8	2314.13	1676.93	1594.66	1342.64	1693.7	PSMD6
ENSG00000136930	0.626329	0.00104755	0.0146873	3047.7	5601.41	2238.01	5029.83	3688.5	3678.81	2886.63	3998.69	PSMB7
ENSG00000164733	0.62628	0.000590051	0.00917747	1875.44	2838.85	2215.79	2809.84	1524.57	2117.73	1400.32	3066.18	CTSB
ENSG00000273576	0.626172	0.164416	0.484748	9.51516	11.3873	15.8724	23.8324	18.6949	41.7237	21.2476	23.3614	AC009283,1
ENSG00000260425	0.625095	0.1443	0.453913	7.61213	26.1908	13.4915	14.2994	12.1517	17.3001	14.165	15.5743	AL031709,1
ENSG00000164970	0.62507	0.000105933	0.00229333	532.849	904.151	527.757	933.039	468.306	659.438	512.977	655.092	FAM219A
ENSG00000214575	0.624964	0.0173683	0.122697	78.9758	100.208	63.4896	78.6469	35.5202	84.4651	50.5894	89.552	CPEB1
ENSG00000197375	0.624799	0.00472249	0.0466555	106.57	210.665	122.217	170.402	76.6489	140.436	134.568	157.689	SLC22A5
ENSG00000159377	0.623159	0.00130453	0.0176111	12787.4	23400.9	8989.33	20910.6	15110.1	15287.2	12594.7	16614.8	PSMB4
ENSG00000204267	0.621379	5.18145e-08	3.28297e-06	1609.01	2310.48	1448.36	2628.71	1498.39	2067.87	1475.19	2271.89	TAP2
ENSG00000088035	0.621325	0.000564198	0.00891708	242.637	425.885	236.499	356.294	222.469	273.748	185.157	310.512	ALG6
ENSG00000143753	0.621099	0.00233287	0.0277607	598.503	1303.84	532.519	923.506	609.453	664.526	664.745	807.915	DEGS1
ENSG00000228452	0.621097	0.208569	0.542535	17.1273	36.4393	12.6979	10.7246	10.2822	14.2471	9.1061	14.6009	AC098484,1
ENSG00000127419	0.620346	0.00153706	0.020103	415.812	916.677	718.226	930.655	489.805	746.956	500.835	675.533	TMEM175
ENSG00000151025	0.620048	0.143479	0.453032	14.2727	14.8035	20.6341	30.9821	15.8906	18.3177	8.09431	27.2549	GPR158
ENSG00000255224	0.619562	0.049153	0.246128	25.6909	51.2428	22.2213	30.9821	25.2381	28.4942	22.2593	36.0155	AC109322,1
ENSG00000204310	0.618454	0.000302219	0.00538555	1267.42	2653.24	1222.17	2067.46	1365.66	1574.31	1429.66	1819.27	AGPAT1
ENSG00000145354	0.61754	0.000584968	0.00912397	1462.48	2858.21	1363.44	2376.09	1555.41	1691.34	1320.38	1824.13	CISD2
ENSG00000196976	0.616852	0.00195555	0.024584	1689.89	3001.69	1108.69	2693.06	2042.41	2252.06	1719.03	2112.26	LAGE3
ENSG00000164171	0.616842	0.230372	NA	3.80606	10.2486	12.6979	15.4911	7.47795	16.2824	10.1179	10.7073	ITGA2
ENSG00000134470	0.616457	3.95254e-06	0.000136434	437.697	631.995	465.061	803.152	457.089	609.573	414.833	678.454	IL15RA
ENSG00000186594	0.615955	0.189663	0.520728	115.133	247.104	103.171	140.611	50.4761	53.9355	51.6012	50.6163	MIR22HG
ENSG00000169727	0.615941	0.000963772	0.013705	2102.85	4103.98	1580.1	3212.61	2327.51	2540.06	2364.55	2977.6	GPS1
ENSG00000278558	0.615813	0.117672	0.407466	16.1758	50.1041	23.8086	25.024	27.1076	24.4236	13.1533	24.3348	TMEM191B
ENSG00000105701	0.614923	0.000390942	0.00669059	1840.23	3793.11	2149.12	3346.07	2018.11	2335.51	1830.33	2531.79	FKBP8
ENSG00000027697	0.614756	0.00143417	0.0189661	264.521	379.197	249.99	486.181	233.686	268.66	218.546	348.474	IFNGR1
ENSG00000117450	0.613725	0.0194832	0.132383	2282.69	4562.89	1159.48	3375.86	2860.31	2704.92	2621.54	3010.7	PRDX1
ENSG00000105254	0.613692	3.37363e-05	0.000877636	1063.79	1935.84	1069.8	1764.79	1131.04	1327.02	977.388	1465.93	TBCB
ENSG00000163399	0.613663	0.000940693	0.0134105	3226.59	5315.59	2094.36	5134.69	3348.25	4161.18	3632.32	4209.92	ATP1A1
ENSG00000135074	0.612096	0.0343656	0.194566	82.7819	208.387	110.313	138.228	95.3438	91.5886	63.7427	102.206	ADAM19
ENSG00000023909	0.611876	0.000442998	0.00731794	309.243	386.029	305.544	563.636	252.381	395.866	339.961	499.35	GCLM
ENSG00000135535	0.611163	0.000515102	0.00831631	2193.24	3538.03	2391.18	3946.65	1921.83	2410.82	1851.57	2874.42	CD164
ENSG00000185627	0.611019	0.0029558	0.0331013	2909.73	5903.17	2362.61	4681.88	3079.04	3147.6	2860.33	3392.27	PSMD13
ENSG00000205084	0.610662	3.50589e-05	0.000905434	267.376	365.532	206.341	384.893	219.665	324.631	259.018	377.676	TMEM231
ENSG00000090971	0.610649	0.0014198	0.0188545	488.128	930.342	440.459	632.75	481.393	603.467	369.303	551.913	NAT14
ENSG00000118600	0.610529	0.00059033	0.00917747	327.321	577.336	252.371	437.325	363.615	443.696	275.206	402.01	RXYLT1
ENSG00000196507	0.609886	0.150105	0.463483	15.2243	36.4393	13.4915	20.2575	18.6949	24.4236	13.1533	11.6807	TCEAL3
ENSG00000109586	0.6096	4.6959e-09	4.03282e-07	950.564	1566.89	934.09	1493.1	946.895	1307.68	971.317	1435.75	GALNT7
ENSG00000116985	0.607867	0.0107303	0.0867094	493.837	1202.5	904.726	1163.02	628.147	801.909	520.059	717.389	BMP8B
ENSG00000243279	0.60638	0.00010133	0.00222839	404.394	749.284	420.618	608.918	372.028	534.267	379.421	510.057	PRAF2
ENSG00000088899	0.60583	0.00646578	0.0595069	48.5273	94.5145	46.8236	81.0302	59.8236	86.5004	62.7309	69.1108	LZTS3
ENSG00000189077	0.605697	0.00261186	0.0302968	206.479	444.104	238.086	424.217	296.314	294.101	215.511	294.937	TMEM120A
ENSG00000174607	0.605419	0.00674529	0.0614054	105.618	168.532	92.8535	229.983	143.016	131.277	126.474	182.024	UGT8
ENSG00000172269	0.6054	0.000382782	0.00659051	1160.85	2098.68	879.331	1785.05	1267.51	1431.84	1214.15	1563.27	DPAGT1
ENSG00000171960	0.604972	0.00786133	0.0690944	1298.82	2061.1	665.053	1963.79	1382.49	1530.55	1356.81	1596.36	PPIH
ENSG00000279748	0.604765	0.168708	0.491138	17.1273	25.052	13.4915	11.9162	7.47795	21.3707	11.1297	16.5476	AC008764,9
ENSG00000239672	0.604654	0.0220269	0.144243	2788.89	4778.11	1195.19	3732.15	2989.31	3014.28	2841.1	3398.11	NME1
ENSG00000118292	0.604651	0.241983	0.581952	2.85455	34.1619	30.9512	38.1319	17.7601	25.4413	26.3065	21.4146	C1orf54
ENSG00000104689	0.604232	0.0032618	0.0354692	392.024	678.682	465.061	731.655	319.682	438.608	353.114	479.882	TNFRSF10A
ENSG00000261067	0.604219	0.0832934	0.335054	31.4	58.0752	34.1256	50.0481	20.5643	24.4236	23.2711	35.0421	AC109460,3
ENSG00000160563	0.604068	0.000938593	0.0133949	602.309	940.59	418.238	811.493	521.587	590.238	467.446	712.522	MED27
ENSG00000138459	0.603429	0.00994553	0.0820031	197.915	403.11	253.958	386.085	176.666	204.548	201.346	269.629	SLC35A5
ENSG00000151366	0.602831	0.0079247	0.0693947	554.734	1243.49	443.633	846.05	630.017	648.244	593.92	637.571	NDUFC2
ENSG00000110104	0.601685	0.0178291	0.125269	1989.62	3080.26	829.332	2351.07	1761.06	1924.38	1842.47	2388.7	CCDC86
ENSG00000146540	0.601471	0.00370538	0.0391868	562.346	1078.38	408.714	927.081	732.839	689.968	577.731	766.059	C7orf50
ENSG00000163634	0.600346	0.000185132	0.00362533	943.904	1449.6	721.4	1373.94	819.77	1046.15	763.9	1057.1	THOC7
ENSG00000147145	0.599962	0.0714078	0.30607	37.1091	38.7168	37.3001	52.4313	54.2151	77.3415	53.6248	106.1	LPAR4
ENSG00000122694	0.599427	0.0404895	0.21643	27.594	66.0463	42.8555	54.8145	27.1076	39.6884	36.4244	43.8026	GLIPR2
ENSG00000227766	0.598456	0.0735671	0.311671	100.861	94.5145	57.9342	203.767	148.624	139.418	60.7073	119.727	HCG4P5
ENSG00000136247	0.598325	0.00409127	0.0421729	477.661	1056.74	605.532	823.41	526.26	585.15	431.022	626.864	ZDHHC4
ENSG00000129562	0.598135	0.00307819	0.0340969	2060.98	3724.78	1484.07	3492.64	2438.74	2385.38	1996.26	2477.28	DAD1
ENSG00000006652	0.597297	0.000378065	0.00652505	421.521	619.469	579.342	801.96	396.331	617.715	430.01	728.096	IFRD1
ENSG00000196923	0.597264	0.0197596	0.133314	212.188	585.307	225.388	376.552	277.619	240.166	289.372	318.299	PDLIM7
ENSG00000147535	0.596846	0.000396126	0.0067504	588.988	900.735	857.109	1108.21	597.301	967.787	552.437	952.95	PLPP5
ENSG00000165164	0.59676	0.156046	0.472914	7.61213	30.7457	41.2682	38.1319	25.2381	46.812	32.3772	45.7494	CFAP47
ENSG00000267757	0.596429	0.154417	0.470981	10.4667	12.526	11.1107	16.6827	14.9559	22.3883	16.1886	27.2549	EML2-AS1
ENSG00000091947	0.595759	0.000233945	0.00437679	1330.22	2591.75	1360.26	2277.19	1458.2	1640.45	1348.71	1800.77	TMEM101
ENSG00000124155	0.595306	5.85374e-07	2.70945e-05	1603.3	2382.22	1441.21	2596.54	1502.13	1999.69	1516.67	2183.32	PIGT
ENSG00000280649	0.595082	0.146856	0.459058	64.7031	195.861	178.564	153.719	81.3227	99.7299	36.4244	98.3125	AC245100,8
ENSG00000105655	0.594695	0.247764	0.588065	19.0303	75.1561	32.5384	13.1078	16.8254	22.3883	19.224	22.388	ISYNA1
ENSG00000177058	0.594312	0.000766211	0.0113901	312.097	638.827	391.254	564.828	350.529	417.237	311.631	443.866	SLC38A9
ENSG00000084234	0.594152	0.000454036	0.00746568	2954.46	5233.6	2334.04	4909.48	3120.17	3536.34	3273.14	3954.89	APLP2
ENSG00000109572	0.594058	0.00102715	0.0144838	1438.69	2691.96	1507.08	2445.2	1274.05	1595.68	1428.65	1795.91	CLCN3
ENSG00000131473	0.593981	0.00313756	0.0345665	7326.67	12737.8	4760.13	11458.6	7213.41	8211.43	7996.16	8792.64	ACLY
ENSG00000065057	0.593771	0.00162178	0.0209982	1173.22	2042.88	834.888	1923.28	1528.31	1605.85	1339.61	1785.2	NTHL1
ENSG00000088833	0.593676	0.000196373	0.00378822	1681.33	2880.98	1258.68	2548.88	1769.47	2165.56	1831.34	2273.84	NSFL1C
ENSG00000121940	0.593581	0.00944866	0.0791422	294.97	700.318	519.821	636.325	313.139	412.149	361.208	501.296	CLCC1
ENSG00000196182	0.593569	0.0063384	0.0587517	882.055	1710.37	1495.18	2121.08	923.526	1222.2	1033.04	1489.29	STK40
ENSG00000126067	0.593049	0.00642399	0.059237	4592.97	7194.49	2451.49	6682.61	4533.5	4809.42	4340.57	5324.45	PSMB2
ENSG00000164574	0.592962	0.00839703	0.0725914	672.722	1425.69	777.747	1087.95	616.93	708.285	576.719	768.979	GALNT10
ENSG00000116199	0.592214	0.00696149	0.0630915	1093.29	2515.45	1319.79	1839.86	1036.63	1255.78	1151.42	1327.71	FAM20B
ENSG00000100600	0.59164	0.0720609	0.308129	5477.88	8125.97	5376.77	5218.11	2057.37	4138.79	2153.09	5221.27	LGMN
ENSG00000206341	0.591352	0.000291294	0.00526323	197.915	267.601	226.182	398.001	229.012	304.278	209.44	330.953	HLA-H
ENSG00000175550	0.591234	0.000425511	0.00711147	2133.3	3173.64	1673.74	3840.59	2764.97	3089.59	2361.51	3353.33	DRAP1
ENSG00000137509	0.591102	0.00198931	0.0248768	684.14	1456.43	836.475	1042.67	687.036	881.286	619.215	880.919	PRCP
ENSG00000279696	0.590758	0.147003	0.459259	14.2727	18.2197	15.0788	15.4911	18.6949	25.4413	8.09431	25.3082	AP001273,1
ENSG00000214063	0.590167	0.000185668	0.00363069	779.291	1720.62	905.52	1269.08	954.373	1165.21	928.822	1217.71	TSPAN4
ENSG00000028137	0.589133	0.0277383	0.168132	1793.61	2258.1	646.8	2118.7	1690.02	2014.95	1729.15	2420.82	TNFRSF1B
ENSG00000156869	0.589013	0.0096324	0.0801632	129.406	184.474	104.758	121.545	78.5184	143.489	78.9195	140.168	FRRS1
ENSG00000102924	0.5882	0.0233407	0.150156	326.37	555.7	157.93	394.426	416.895	460.996	313.654	413.691	CBLN1
ENSG00000133424	0.588007	0.0198124	0.133481	709.831	1579.42	802.349	995.003	617.865	677.756	549.401	777.739	LARGE1
ENSG00000126460	0.587798	0.196596	0.528707	18.0788	25.052	12.6979	20.2575	12.1517	17.3001	6.07073	11.6807	PRRG2
ENSG00000107201	0.587652	0.182163	0.509051	10.4667	12.526	12.6979	32.1737	13.0864	19.3354	15.1768	13.6275	DDX58
ENSG00000142657	0.587238	0.00126653	0.0171631	5966	10663.1	4439.51	9761.75	6976.92	7092.01	6276.12	8026.58	PGD
ENSG00000119686	0.586973	0.298176	0.636918	10.4667	28.4682	2.38086	19.0659	28.0423	17.3001	20.2358	26.2816	FLVCR2
ENSG00000233825	0.586435	0.417337	0.734738	16.1758	35.3006	6.34896	14.2994	12.1517	3.05295	4.04715	5.84035	AL391839,2
ENSG00000170293	0.586423	0.00313404	0.0345545	83.7334	142.341	69.0449	133.461	89.7353	104.818	99.1553	131.408	CMTM8
ENSG00000164659	0.585721	0.0216812	0.142437	57.0909	86.5434	78.5683	104.863	61.693	69.2003	40.4715	98.3125	KIAA1324L
ENSG00000110536	0.585524	0.00186304	0.0236111	826.867	1719.48	694.417	1263.12	960.916	1038	971.317	1161.26	PTPMT1
ENSG00000108588	0.585341	0.00117948	0.0161991	2421.61	4242.9	1838.82	3746.45	2379.86	2550.23	2505.19	3182.02	CCDC47
ENSG00000105355	0.585061	0.00410895	0.042294	953.419	2063.38	861.871	1491.91	1054.39	1052.25	1027.98	1240.1	PLIN3
ENSG00000116120	0.584298	0.00281354	0.0319569	2835.52	5086.7	1904.69	4117.05	2980.9	3217.81	3199.28	3950.02	FARSB
ENSG00000267809	0.584186	0.0674246	0.296613	274.037	490.792	104.758	361.061	320.617	223.883	256.994	357.235	NDUFV2P1
ENSG00000136840	0.584137	0.00206798	0.025569	229.315	446.382	352.367	411.109	252.381	327.684	285.324	494.483	ST6GALNAC4
ENSG00000064545	0.583787	3.66635e-06	0.000129754	666.061	988.417	553.153	990.237	644.973	810.051	635.403	956.843	TMEM161A
ENSG00000178127	0.583704	0.036965	0.20402	2708.97	5221.07	1231.7	3086.3	2654.67	2516.65	2496.08	2800.45	NDUFV2
ENSG00000087460	0.583582	0.000173116	0.00344685	20706.9	34702.8	18661.2	34423.5	20955.1	23900.6	18724.2	25432.8	GNAS
ENSG00000095794	0.58283	0.000180872	0.00356526	230.267	356.422	198.405	358.678	215.926	309.366	213.487	261.842	CREM
ENSG00000171119	0.581956	0.0280306	0.169002	69.4606	102.486	64.2832	106.054	95.3438	87.518	38.448	105.126	NRTN
ENSG00000225963	0.581903	0.401897	0.724512	2.85455	5.69364	22.2213	25.024	4.67372	11.1942	6.07073	12.6541	AC009950,1
ENSG00000012660	0.581756	0.000185915	0.00363069	3261.8	6055.76	3395.9	5698.33	3378.16	4041.09	3358.13	4253.72	ELOVL5
ENSG00000090273	0.581294	0.0100317	0.0822021	4455.95	6874.51	2239.59	6223.83	4648.48	4747.34	4076.5	5225.16	NUDC
ENSG00000197563	0.581001	0.000360129	0.00625335	705.073	1374.45	780.922	1116.55	664.602	856.863	787.171	1048.34	PIGN
ENSG00000272275	0.580927	0.063958	0.287086	44.7212	83.1272	50.7917	63.1559	44.8677	53.9355	22.2593	44.776	AC092687,3
ENSG00000013288	0.580739	0.00240377	0.0283207	352.061	710.567	529.344	678.032	350.529	470.155	411.798	602.529	MAN2B2
ENSG00000227113	0.580213	0.231964	0.571235	5.70909	12.526	10.3171	8.34134	9.34743	16.2824	12.1415	18.4944	AC073210,1
ENSG00000120509	0.579996	0.00152146	0.0199539	587.085	1142.15	612.674	906.823	633.756	695.056	492.741	735.884	PDZD11
ENSG00000213619	0.579728	0.00981755	0.081277	1675.62	2999.41	986.469	2496.44	1845.18	1814.47	1707.9	1977.93	NDUFS3
ENSG00000119632	0.579474	0.000900412	0.0129528	271.182	424.746	239.673	515.972	361.746	373.478	286.336	417.585	IFI27L2
ENSG00000071889	0.579202	0.0020883	0.025753	597.552	1294.73	681.719	1096.29	728.165	763.239	640.462	804.021	FAM3A
ENSG00000248015	0.578901	0.345494	0.681236	4.75758	15.9422	3.17448	13.1078	7.47795	16.2824	21.2476	8.76052	AC005329,1
ENSG00000186868	0.578863	0.00143293	0.0189661	229.315	333.648	267.45	290.755	158.906	317.507	211.464	354.314	MAPT
ENSG00000180336	0.578823	0.335528	0.672945	1.90303	5.69364	11.9043	17.8743	9.34743	11.1942	13.1533	19.4678	MEIOC
ENSG00000060982	0.578757	0.374541	0.70293	92.297	182.197	296.02	232.366	45.8024	130.259	48.5658	177.157	BCAT1
ENSG00000136732	0.577214	0.00325273	0.0354247	816.4	1642.05	1287.25	1725.47	1053.46	1206.93	787.171	1314.08	GYPC
ENSG00000107099	0.57717	0.256973	0.59817	7.61213	12.526	14.2852	32.1737	8.41269	10.1765	15.1768	13.6275	DOCK8
ENSG00000119383	0.576705	0.00358756	0.0381674	2642.36	4936.39	1988.02	3983.59	2912.66	2993.93	2415.14	2938.67	PTPA
ENSG00000132670	0.576307	0.00420739	0.042966	1238.87	2533.67	1218.21	1914.93	1220.77	1230.34	1216.17	1619.72	PTPRA
ENSG00000147123	0.576029	0.000673545	0.0102822	1570	2326.42	1222.97	2715.7	1913.42	1991.54	1430.67	2115.18	NDUFB11
ENSG00000165916	0.575002	0.000229184	0.00431035	2456.81	4085.76	2070.55	4224.29	2713.56	2953.22	2553.75	3328.02	PSMC3
ENSG00000130332	0.574917	0.0121238	0.0949653	2037.2	3055.21	1118.21	3405.65	2554.65	2522.76	2020.54	2530.82	LSM7
ENSG00000069956	0.574363	8.47689e-05	0.00190911	1426.32	1946.09	1143.61	2399.92	1317.99	1846.02	1581.43	1950.68	MAPK6
ENSG00000117362	0.572826	0.000810327	0.0119339	3953.55	7849.26	4023.65	6617.07	4321.32	4623.19	4083.58	5279.67	APH1A
ENSG00000109654	0.572591	0.322129	0.661139	8.56364	15.9422	3.9681	22.6408	15.8906	7.12356	8.09431	8.76052	TRIM2
ENSG00000121900	0.572077	0.0030336	0.0337077	377.752	854.047	392.842	706.631	545.89	558.691	480.6	552.886	TMEM54
ENSG00000099365	0.571325	0.234138	0.573342	11.4182	40.9942	30.1575	20.2575	14.9559	25.4413	10.1179	13.6275	STX1B
ENSG00000116288	0.571219	0.00074726	0.0111666	5303.75	8995.96	4111.74	8474.8	6105.74	6207.67	5109.53	6974.35	PARK7
ENSG00000100243	0.571031	0.0022235	0.0267722	1752.69	3542.59	1680.09	2982.63	1862.01	1941.68	2065.06	2467.55	CYB5R3
ENSG00000253626	0.570901	0.174849	0.499789	16.1758	19.3584	6.34896	25.024	15.8906	21.3707	22.2593	23.3614	EIF5AL1
ENSG00000235453	0.570326	0.0312171	0.182143	73.2667	110.457	81.7428	96.5212	59.8236	83.4474	36.4244	84.685	SMIM27
ENSG00000163431	0.570295	0.116256	0.404823	12.3697	26.1908	15.0788	19.0659	18.6949	21.3707	15.1768	24.3348	LMOD1
ENSG00000128524	0.570216	0.000938658	0.0133949	2269.36	3876.23	1717.39	3652.32	2631.3	2781.24	2292.71	2920.17	ATP6V1F
ENSG00000174327	0.569882	0.00203657	0.0252904	246.443	463.463	202.373	384.893	257.989	309.366	298.478	333.873	SLC16A13
ENSG00000112139	0.569433	0.0847793	0.338537	23.7879	39.8555	33.332	76.2637	55.1498	66.1474	55.6484	66.1906	MDGA1
ENSG00000254772	0.568989	0.0675305	0.296768	39.9637	84.2659	37.3001	47.6648	32.716	51.9002	36.4244	34.0687	EEF1G
ENSG00000100628	0.568934	0.00280931	0.0319375	112.279	179.919	132.534	231.174	122.451	191.318	177.063	204.412	ASB2
ENSG00000148842	0.56884	0.0383883	0.208425	335.885	776.613	511.885	554.103	271.076	351.09	291.395	412.718	CNNM2
ENSG00000130522	0.568795	0.00711665	0.0639473	1159.9	1568.03	915.837	1454.97	802.01	1081.76	621.238	1087.28	JUND
ENSG00000231503	0.568771	0.281949	0.620672	18.0788	18.2197	3.9681	19.0659	15.8906	12.2118	6.07073	15.5743	PTMAP4
ENSG00000114270	0.568343	0.274689	0.614483	21.8849	29.607	13.4915	7.14972	5.60846	21.3707	12.1415	20.4412	COL7A1
ENSG00000126749	0.568209	0.000296166	0.0053042	744.085	1345.98	630.134	1141.57	854.355	942.345	818.537	1087.28	EMG1
ENSG00000113441	0.568165	0.018687	0.128883	422.473	1028.27	769.811	943.763	431.851	600.414	553.448	658.986	LNPEP
ENSG00000164889	0.567888	0.000825651	0.012104	2089.53	3770.33	1708.66	3188.78	2118.13	2448.47	2103.51	2481.17	SLC4A2
ENSG00000167004	0.567746	6.22949e-07	2.82827e-05	10932	18269.8	10893.2	16991.3	11197.3	14199.3	10527.7	15092.4	PDIA3
ENSG00000231991	0.567733	0.180694	0.506776	16.1758	35.3006	17.4596	27.4073	14.9559	11.1942	13.1533	18.4944	ANXA2P2
ENSG00000222937	0.567598	0.267026	0.608508	14.2727	29.607	12.6979	5.9581	8.41269	18.3177	10.1179	13.6275	SNORD63B
ENSG00000179091	0.567306	0.0016378	0.0210916	3129.54	5114.03	2187.22	4736.69	3018.29	3350.11	3120.36	3772.86	CYC1
ENSG00000186866	0.56724	0.0160737	0.116318	469.097	1107.98	638.864	829.368	477.654	554.62	471.493	558.726	POFUT2
ENSG00000280213	0.566353	0.428497	NA	2.85455	10.2486	2.38086	14.2994	7.47795	6.10591	22.2593	20.4412	UCKL1-AS1
ENSG00000131759	0.564689	0.0707985	0.305331	716.491	922.37	277.767	617.259	300.053	450.82	386.503	495.456	RARA
ENSG00000153029	0.563819	0.00518994	0.0500933	772.631	1410.89	1095.2	1414.45	775.837	915.886	654.627	1137.89	MR1
ENSG00000174437	0.563299	0.00236252	0.0279968	4585.35	8661.17	4494.27	7706.21	4366.19	4699.51	5031.62	6237.49	ATP2A2
ENSG00000152291	0.56328	0.00429671	0.0436168	4032.52	7407.43	4226.02	6326.31	3246.36	4068.57	3698.09	4664.49	TGOLN2
ENSG00000169567	0.563277	0.000504838	0.00819701	1241.73	2154.48	1045.99	2030.52	1454.46	1529.53	1226.29	1627.51	HINT1
ENSG00000099251	0.563142	0.149873	0.46341	23.7879	59.2139	58.7279	75.0721	26.1728	35.6178	27.3183	33.0953	HSD17B7P2
ENSG00000147526	0.563054	5.69314e-05	0.00135721	1006.7	1453.02	1148.37	1987.62	1140.39	1528.51	1238.43	1729.72	TACC1
ENSG00000080822	0.562953	0.000938246	0.0133949	847.8	1527.04	998.373	1338.19	772.098	1017.65	745.688	1090.2	CLDND1
ENSG00000100060	0.562654	0.00292193	0.0328769	1168.46	2247.85	918.218	1744.53	1346.96	1338.21	1216.17	1536.98	MFNG
ENSG00000127561	0.562436	0.00201258	0.0251018	152.243	191.306	113.488	184.701	157.037	234.06	118.379	187.864	SYNGR3
ENSG00000102595	0.562413	0.00373555	0.0394474	235.024	386.029	292.052	384.893	175.732	276.801	255.982	369.889	UGGT2
ENSG00000072201	0.561736	0.226106	0.564711	26.6424	39.8555	18.2533	30.9821	12.1517	21.3707	12.1415	10.7073	LNX1
ENSG00000174227	0.561492	0.00411442	0.0423172	401.54	833.55	388.08	701.864	451.481	463.031	501.847	574.301	PIGG
ENSG00000222041	0.560528	0.0112002	0.0895511	819.255	1445.05	694.417	1261.93	768.359	763.239	614.156	803.048	CYTOR
ENSG00000109738	0.560405	0.229173	0.568486	12.3697	13.6647	8.72982	20.2575	14.0211	25.4413	11.1297	8.76052	GLRB
ENSG00000205578	0.560371	0.116635	0.405745	25.6909	42.133	17.4596	41.7067	28.0423	30.5295	19.224	19.4678	POM121B
ENSG00000100764	0.560266	0.00192504	0.0242647	2043.86	3633.68	1549.15	2977.86	2180.76	2184.9	2018.52	2693.37	PSMC1
ENSG00000067182	0.560015	0.000826542	0.012104	273.085	514.705	337.288	577.936	356.137	387.725	358.173	474.041	TNFRSF1A
ENSG00000197982	0.559849	0.00144955	0.0191163	380.606	663.879	314.273	611.301	487.001	470.155	404.715	592.795	C1orf122
ENSG00000100036	0.559781	0.0130883	0.0998857	167.467	280.127	96.8216	208.534	176.666	193.354	176.051	225.827	SLC35E4
ENSG00000153048	0.559383	0.0114091	0.0906923	2141.86	4134.72	1532.48	3444.97	2453.7	2429.13	2189.51	2248.53	CARHSP1
ENSG00000089248	0.558866	0.000668109	0.0102279	2630.94	4270.23	3734.77	5549.38	3254.78	4189.67	2668.09	4097	ERP29
ENSG00000175581	0.558849	0.00211974	0.0259728	726.958	1209.33	553.946	1078.42	813.227	789.698	613.144	911.094	MRPL48
ENSG00000196083	0.558497	0.0158464	0.114906	45.6728	54.659	48.4108	76.2637	44.8677	81.4121	49.5776	65.2172	IL1RAP
ENSG00000174021	0.558334	0.00377696	0.039672	1000.99	1372.17	584.898	1397.77	1046.91	1078.71	846.867	1274.17	GNG5
ENSG00000013364	0.558167	0.048044	0.242619	842.091	1832.21	1707.08	1632.52	772.098	1214.06	662.721	1190.46	MVP
ENSG00000183971	0.558097	0.113325	0.398904	12.3697	28.4682	17.4596	28.5989	24.3033	21.3707	18.2122	28.2283	NPW
ENSG00000185721	0.556848	0.00318677	0.0350005	1248.39	2277.46	1034.88	1854.16	1225.45	1238.48	1178.73	1526.28	DRG1
ENSG00000072849	0.555434	0.0025286	0.0294748	697.461	1299.29	789.652	1183.28	680.493	800.892	637.427	841.983	DERL2
ENSG00000176890	0.555167	0.00749176	0.0665436	5354.18	8677.11	3283.2	8616.61	6190.8	6216.83	5689.29	6635.61	TYMS
ENSG00000166598	0.554773	0.000349904	0.00609807	31818.7	53253.8	30904.3	51311.2	32608.5	36913.3	27216.1	38539.5	HSP90B1
ENSG00000183682	0.554614	0.200027	0.533407	41.8667	103.624	89.679	92.9464	29.9118	32.5649	30.3537	54.5099	BMP8A
ENSG00000274677	0.554438	0.302938	0.641898	7.61213	10.2486	3.17448	16.6827	12.1517	12.2118	16.1886	17.521	AC040169,3
ENSG00000126247	0.55395	0.00399171	0.0414463	1621.38	3390	1981.67	2940.92	1833.03	1912.17	1636.06	2142.43	CAPNS1
ENSG00000213860	0.553892	0.216159	0.552548	13.3212	14.8035	8.72982	13.1078	9.34743	17.3001	8.09431	12.6541	RPL21P75
ENSG00000147443	0.553865	0.0230184	0.148551	63.7516	140.064	61.9023	106.054	90.6701	75.3062	76.8959	109.02	DOK2
ENSG00000127838	0.553356	0.0385637	0.209066	1000.04	2000.75	545.217	1471.65	1182.45	1022.74	1084.64	1098.96	PNKD
ENSG00000057252	0.551633	0.00155384	0.0202668	1058.09	1815.13	801.556	1532.42	1229.19	1574.31	1376.03	1619.72	SOAT1
ENSG00000113845	0.551411	0.000574219	0.00902544	1293.11	2310.48	1122.18	1981.66	1414.27	1581.43	1255.63	1579.81	TIMMDC1
ENSG00000118162	0.551257	0.00925164	0.0778579	119.891	216.358	102.377	176.36	118.712	154.683	112.309	117.78	KPTN
ENSG00000141552	0.550748	0.00114288	0.0157724	1178.93	1891.43	918.218	1860.12	1360.99	1410.47	1052.26	1445.49	ANAPC11
ENSG00000112473	0.550708	0.00250887	0.0293409	4387.44	8056.51	4310.15	7268.88	4372.73	4601.82	4135.18	5277.73	SLC39A7
ENSG00000225697	0.550587	0.0184919	0.127963	320.661	653.63	265.863	439.708	297.248	330.737	298.478	308.565	SLC26A6
ENSG00000182154	0.549925	0.0124649	0.0967295	1018.12	1611.3	588.072	1530.04	1267.51	1333.12	982.447	1170.02	MRPL41
ENSG00000000419	0.549528	0.00152446	0.0199749	1793.61	3335.34	1599.94	3122.05	2087.28	2130.96	2099.46	2506.48	DPM1
ENSG00000103257	0.548755	0.00299387	0.0333964	12074.7	23755	19019.1	26697.1	14559.6	16737.3	15034.2	21588.8	SLC7A5
ENSG00000168615	0.548476	0.000340954	0.00596397	1191.3	1902.82	1532.48	2087.72	1084.3	1565.15	1344.67	1982.8	ADAM9
ENSG00000142694	0.548221	0.0127875	0.0983802	61.8485	109.318	56.347	92.9464	67.3015	68.1827	66.778	98.3125	EVA1B
ENSG00000154305	0.547344	0.00276183	0.0315233	658.449	1227.55	866.633	1154.68	593.562	788.68	699.146	950.03	MIA3
ENSG00000125841	0.546673	0.0116558	0.0922113	1102.81	2414.11	1179.32	1649.2	1022.61	1156.05	1163.56	1309.21	NRSN2
ENSG00000279799	0.54647	0.304621	0.643139	5.70909	14.8035	6.34896	7.14972	17.7601	16.2824	10.1179	19.4678	AC006077,2
ENSG00000136048	0.546352	0.178741	0.503896	23.7879	19.3584	18.2533	25.024	20.5643	36.6355	8.09431	22.388	DRAM1
ENSG00000172428	0.546346	0.0251627	0.157887	949.613	1644.32	504.742	1339.38	1089.91	1022.74	895.433	1016.22	COPS9
ENSG00000166016	0.546339	0.00841196	0.0725914	255.006	304.041	153.962	372.977	291.64	343.966	266.1	388.383	ABTB2
ENSG00000132963	0.546014	0.00307714	0.0340969	1917.3	3057.49	1310.27	2983.82	2091.96	2161.49	1889.01	2321.54	POMP
ENSG00000115310	0.545768	0.00196251	0.0246064	3551.06	6362.08	3141.94	5581.55	3524.92	3778.54	3409.73	4172.93	RTN4
ENSG00000107771	0.545732	0.00472668	0.0466646	499.546	788	482.521	711.397	415.026	527.144	341.985	514.924	CCSER2
ENSG00000049656	0.545621	0.000126223	0.00263461	3697.59	6343.86	3498.28	5616.11	3738.04	4218.17	3571.61	4996.42	CLPTM1L
ENSG00000106615	0.545595	0.000107331	0.00231778	1431.08	1998.47	1266.62	2497.64	1537.65	1768.68	1512.62	2124.91	RHEB
ENSG00000186010	0.545456	0.000390887	0.00669059	517.625	879.099	415.857	732.847	590.758	689.968	527.142	691.108	NDUFA13
ENSG00000086848	0.544407	0.0256578	0.160218	211.236	424.746	226.182	315.779	186.014	182.16	180.098	251.135	ALG9
ENSG00000144040	0.543895	0.0031951	0.0350649	233.121	415.636	227.769	480.223	309.4	329.719	310.619	350.421	SFXN5
ENSG00000204428	0.543541	0.10387	0.379025	20.9333	35.3006	20.6341	45.2816	20.5643	23.406	28.3301	28.2283	LY6G5C
ENSG00000279453	0.543029	0.238344	0.577964	13.3212	26.1908	11.9043	11.9162	6.5432	14.2471	14.165	14.6009	Z99129,4
ENSG00000143570	0.541976	0.000843768	0.0122926	2628.09	4222.41	1950.72	3877.53	2824.79	2995.97	2545.66	3389.35	SLC39A1
ENSG00000168476	0.541967	0.000284146	0.00517072	1190.35	1881.18	1043.61	1963.79	1298.36	1378.92	1141.3	1581.76	REEP4
ENSG00000101255	0.541834	0.336387	0.673436	446.261	855.185	1868.18	1712.36	536.543	967.787	441.14	1258.59	TRIB3
ENSG00000104660	0.541623	0.000273827	0.00501759	856.364	1339.15	640.451	1123.7	827.248	1009.51	780.089	1045.42	LEPROTL1
ENSG00000151917	0.541416	0.0473838	0.240735	110.376	206.11	251.577	319.354	134.603	193.354	144.686	217.066	BEND6
ENSG00000089327	0.541281	0.00229386	0.027457	315.903	474.85	326.971	658.966	438.395	498.649	441.14	582.088	FXYD5
ENSG00000099341	0.54057	0.00312625	0.0344952	2287.44	3713.4	1628.51	3648.74	2718.23	2752.75	2271.47	2838.41	PSMD8
ENSG00000129675	0.540566	0.354427	0.688005	8.56364	15.9422	18.2533	11.9162	4.67372	19.3354	5.05894	6.81374	ARHGEF6
ENSG00000140688	0.540512	0.00955528	0.0796143	1179.88	2368.56	1766.6	1968.56	1018.87	1469.49	1179.75	1680.07	C16orf58
ENSG00000171307	0.540365	0.00755271	0.0670015	917.261	1629.52	621.404	1385.85	1070.28	1070.57	977.388	1129.13	ZDHHC16
ENSG00000108344	0.53963	0.00322588	0.03524	4456.9	7588.49	3181.62	6587.28	4575.57	5003.79	4466.03	5066.5	PSMD3
ENSG00000148985	0.539012	0.000323144	0.00570142	647.982	1110.26	796.794	1239.29	744.99	882.304	677.898	938.349	PGAP2
ENSG00000129925	0.538874	5.07421e-05	0.00124138	1201.76	2135.12	1243.6	1854.16	1266.58	1493.91	1263.72	1747.24	TMEM8A
ENSG00000148123	0.538596	0.381977	0.708216	8.56364	26.1908	14.2852	10.7246	6.5432	3.05295	7.08252	13.6275	PLPPR1
ENSG00000255423	0.53814	0.293875	NA	13.3212	18.2197	8.72982	9.53296	8.41269	15.2648	5.05894	8.76052	EBLN2
ENSG00000112511	0.538029	0.0021786	0.0263651	427.231	712.844	365.065	776.936	495.414	523.073	510.953	598.635	PHF1
ENSG00000179271	0.537498	0.0261278	0.161947	1536.7	2419.8	782.509	2283.14	1924.64	1928.45	1780.75	2111.29	GADD45GIP1
ENSG00000166171	0.537323	0.00830854	0.0721789	711.734	1219.58	542.836	959.254	677.689	724.568	546.366	695.001	DPCD
ENSG00000127922	0.536561	0.00246188	0.0288861	2157.09	3248.79	1539.62	3456.89	2416.31	2693.72	2028.64	2410.12	SEM1
ENSG00000004961	0.536385	0.0120188	0.0942981	654.643	1070.41	403.952	1006.92	702.927	692.003	683.969	776.766	HCCS
ENSG00000105404	0.536278	0.00110178	0.015309	1326.41	2098.68	1680.89	2217.61	1435.77	1906.06	1050.24	1748.21	RABAC1
ENSG00000184515	0.536047	0.0544339	0.260581	62.8	145.757	156.343	159.677	105.626	134.33	70.8252	136.275	BEX5
ENSG00000198055	0.535827	0.00114117	0.0157641	538.558	918.954	638.07	1097.48	733.773	790.715	562.554	780.66	GRK6
ENSG00000186283	0.535779	0.00285275	0.0322513	2727.04	5024.07	2915.76	4814.15	3010.81	3100.78	2567.92	3331.92	TOR3A
ENSG00000101346	0.535522	0.000417333	0.00699942	1492.93	2500.65	1419.79	2249.78	1364.72	1610.94	1460.01	1956.52	POFUT1
ENSG00000065485	0.535441	0.00112047	0.0155384	1333.07	1980.25	1768.98	2289.1	1312.38	1833.81	1105.88	1902.01	PDIA5
ENSG00000266993	0.53479	0.256287	0.597248	17.1273	25.052	20.6341	17.8743	5.60846	19.3354	9.1061	14.6009	AL050343,1
ENSG00000177855	0.53458	0.312852	0.651573	9.51516	18.2197	6.34896	33.3654	20.5643	11.1942	14.165	10.7073	CACYBPP2
ENSG00000107736	0.533813	0.330076	NA	3.80606	9.10983	13.4915	10.7246	8.41269	18.3177	7.08252	9.73391	CDH23
ENSG00000091164	0.533732	0.00234941	0.027911	1655.64	3139.48	1634.86	2809.84	1861.07	1848.06	1742.3	2184.29	TXNL1
ENSG00000172965	0.533724	0.0731186	0.310972	169.37	220.913	94.4407	156.102	106.561	109.906	67.7898	147.955	MIR4435-2HG
ENSG00000171135	0.53368	0.00416305	0.0426048	966.74	1893.71	932.503	1518.12	1098.32	1071.59	930.845	1205.06	JAGN1
ENSG00000173402	0.53367	0.0020201	0.02515	467.194	923.509	528.551	748.338	472.98	551.567	515	650.225	DAG1
ENSG00000131748	0.533278	0.00142044	0.0188545	655.594	1162.64	576.961	989.045	667.407	712.356	675.875	864.371	STARD3
ENSG00000114353	0.53326	0.00728043	0.0650313	2134.25	4132.45	1805.48	3568.9	2372.38	2273.43	2493.05	2768.32	GNAI2
ENSG00000151176	0.533083	0.00375319	0.0395751	902.037	1566.89	1081.7	1333.42	672.08	1030.88	903.527	1221.61	PLBD2
ENSG00000115806	0.533076	0.00415745	0.0425781	1810.73	3255.63	2126.11	3001.69	1591.87	1867.39	1796.94	2478.25	GORASP2
ENSG00000170571	0.532845	0.00162318	0.0209982	545.218	831.272	722.194	1010.49	517.848	758.15	512.977	729.07	EMB
ENSG00000139291	0.532289	0.0322052	0.18633	310.194	647.937	251.577	398.001	281.358	323.613	294.43	276.443	TMEM19
ENSG00000130751	0.532187	0.232955	0.572615	17.1273	18.2197	15.8724	25.024	14.0211	18.3177	5.05894	14.6009	NPAS1
ENSG00000137216	0.532112	0.0149439	0.110042	425.328	825.578	439.665	678.032	362.68	393.831	446.199	524.658	TMEM63B
ENSG00000152433	0.532027	0.210166	0.544411	11.4182	10.2486	13.4915	22.6408	11.2169	25.4413	17.2004	18.4944	ZNF547
ENSG00000134285	0.532015	0.00128952	0.0174582	1650.88	1970	1072.18	2243.82	1733.95	2047.51	1346.69	2128.81	FKBP11
ENSG00000100439	0.531126	0.0424282	0.223112	299.727	612.636	393.635	582.702	257.989	278.837	301.513	338.74	ABHD4
ENSG00000124588	0.531043	0.00862725	0.0741351	664.158	1472.38	1136.46	1440.67	821.639	960.663	835.737	1126.21	NQO2
ENSG00000109971	0.530424	0.0520077	0.253911	28741.5	32629.1	9346.46	29692.8	23563	31938	25818.8	32075.2	HSPA8
ENSG00000011105	0.53037	0.0338212	0.192512	185.546	430.44	166.66	226.408	190.688	189.283	221.582	257.949	TSPAN9
ENSG00000149577	0.530305	0.0407064	0.216986	451.97	1094.32	737.273	736.421	406.613	507.808	460.364	633.678	SIDT2
ENSG00000196352	0.529582	0.0338937	0.192813	212.188	388.307	364.271	461.157	210.317	256.448	196.287	316.352	CD55
ENSG00000185127	0.529508	0.000927405	0.0133143	378.703	641.104	402.365	633.942	374.832	437.59	448.222	603.502	C6orf120
ENSG00000213676	0.529124	0.00539229	0.0517312	1947.75	3323.95	2872.11	3536.73	1836.77	2465.77	1782.77	2855.93	ATF6B
ENSG00000101290	0.528634	0.00204609	0.0253204	1020.02	2051.99	1131.7	1576.51	995.501	1252.73	1188.85	1375.4	CDS2
ENSG00000136731	0.528615	0.002642	0.0305221	1874.49	3638.24	2175.31	2882.53	1707.78	2171.67	1962.87	2447.11	UGGT1
ENSG00000187778	0.528486	0.00484191	0.0475496	1339.73	2282.01	1027.74	1901.83	1287.14	1303.61	1210.1	1530.17	MCRS1
ENSG00000178028	0.528446	0.00231122	0.0275953	671.77	1259.43	673.783	1099.87	700.123	783.592	694.087	810.835	DMAP1
ENSG00000171067	0.528233	0.000842566	0.0122926	783.097	1353.95	681.719	1146.34	861.833	882.304	819.549	1154.44	C11orf24
ENSG00000270871	0.528182	0.385123	0.711734	3.80606	37.5781	13.4915	11.9162	18.6949	10.1765	11.1297	8.76052	AC015849,3
ENSG00000223901	0.52774	0.206507	0.539584	10.4667	20.4971	12.6979	20.2575	10.2822	19.3354	16.1886	11.6807	AP001469,1
ENSG00000234883	0.527646	0.305649	0.643902	43.7697	25.052	8.72982	36.9402	17.7601	27.4766	8.09431	23.3614	MIR155HG
ENSG00000134317	0.527419	0.0114134	0.0906923	69.4606	108.179	84.9173	107.246	95.3438	153.665	82.9667	109.993	GRHL1
ENSG00000115317	0.527067	0.00188755	0.0238765	1213.18	2233.05	1096.78	1974.51	1484.37	1483.74	1243.49	1569.11	HTRA2
ENSG00000176463	0.526882	0.0025188	0.0294197	241.685	365.532	245.228	479.031	282.292	317.507	252.947	312.459	SLCO3A1
ENSG00000180992	0.526645	0.00614299	0.0572008	1287.4	2147.64	889.648	1851.78	1440.44	1381.97	1183.79	1535.04	MRPL14
ENSG00000110002	0.52602	0.0165441	0.118341	48.5273	92.237	65.8704	67.9224	53.2804	77.3415	55.6484	84.685	VWA5A
ENSG00000176170	0.525961	0.13722	0.441243	30.4485	62.6301	18.2533	34.557	46.7372	47.8296	49.5776	62.297	SPHK1
ENSG00000258388	0.525821	0.155472	0.472179	11.4182	21.6358	16.666	22.6408	16.8254	29.5119	19.224	18.4944	PPT2-EGFL8
ENSG00000161057	0.524472	0.000578298	0.00904963	3165.69	5051.4	2747.51	5100.14	3382.84	3615.72	2985.79	3900.38	PSMC2
ENSG00000177301	0.524163	0.39786	0.721474	7.61213	4.55492	30.9512	36.9402	6.5432	22.3883	17.2004	26.2816	KCNA2
ENSG00000125450	0.523939	0.00706783	0.0637312	1039.06	1869.79	749.177	1565.79	1210.49	1202.86	1158.5	1338.41	NUP85
ENSG00000152495	0.523896	0.00358446	0.0381629	663.206	658.185	415.857	679.224	466.437	711.338	394.598	739.777	CAMK4
ENSG00000051523	0.52333	0.00217335	0.0263308	4498.77	7127.3	3801.44	8106.59	5823.45	5827.07	4632.98	5897.78	CYBA
ENSG00000117906	0.523325	0.00283576	0.0320847	1109.47	2160.17	992.818	1476.42	1203.01	1300.56	1129.16	1436.73	RCN2
ENSG00000204632	0.523296	0.150043	0.463483	17.1273	26.1908	34.9193	41.7067	27.1076	46.812	18.2122	26.2816	HLA-G
ENSG00000219200	0.523028	0.0023278	0.0277235	330.176	653.63	351.573	562.445	388.853	422.325	377.397	443.866	RNASEK
ENSG00000090661	0.522816	0.0337112	0.192235	53.2849	70.6012	50.7917	51.2397	37.3897	65.1297	39.4598	73.0043	CERS4
ENSG00000138744	0.522735	0.000899373	0.0129528	356.818	491.931	288.084	597.002	356.137	460.996	407.751	473.068	NAAA
ENSG00000042753	0.522521	0.00195853	0.0245999	1346.39	2118.04	1084.08	2239.05	1642.34	1686.25	1292.05	1663.53	AP2S1
ENSG00000168071	0.522158	0.00747365	0.0664241	163.661	269.879	151.581	306.246	237.425	222.866	212.476	298.831	CCDC88B
ENSG00000110921	0.52193	0.00931911	0.0782697	473.855	890.486	450.776	853.2	558.976	544.444	481.611	535.365	MVK
ENSG00000106628	0.521637	0.00454782	0.0454359	3894.55	6724.19	2740.37	5405.19	4097.91	4372.85	4030.97	4691.74	POLD2
ENSG00000100263	0.521633	0.000131365	0.00272597	508.109	874.544	510.297	828.176	558.042	650.279	576.719	738.804	RHBDD3
ENSG00000040531	0.521325	4.22495e-05	0.00107363	426.279	642.243	487.282	724.505	425.308	620.767	443.163	573.327	CTNS
ENSG00000119326	0.520672	0.0072105	0.0646903	900.134	1464.41	636.483	1161.83	775.837	849.739	766.936	942.243	CTNNAL1
ENSG00000166974	0.520583	0.00463006	0.0460615	424.376	685.515	313.48	678.032	537.477	628.909	510.953	568.46	MAPRE2
ENSG00000169432	0.520168	0.185407	0.513736	58.0425	163.977	59.5215	85.7967	65.432	47.8296	51.6012	39.909	SCN9A
ENSG00000155428	0.519732	0.355674	NA	10.4667	21.6358	13.4915	11.9162	4.67372	10.1765	6.07073	6.81374	TRIM74
ENSG00000063241	0.518896	0.0404888	0.21643	775.485	1307.26	422.206	1143.96	1063.74	840.58	710.276	965.604	ISOC2
ENSG00000239264	0.518804	0.00806824	0.0704785	9619.82	14092.9	9659.14	14478.2	6943.27	8669.37	7341.54	10851.4	TXNDC5
ENSG00000144136	0.518354	0.00144656	0.0190945	932.485	1211.61	580.136	1097.48	801.075	1014.6	824.608	1169.04	SLC20A1
[truncated: 13,108 more rows]

## Sheet: TENT5D vs TENT5B
ID	log2FoldChange	pvalue	padj	TENT5D1	TENT5B1	TENT5D2	TENT5B2	TENT5D3	TENT5B3	TENT5D4	TENT5B4	Gene,name
[truncated: 14,330 more rows]
