# Supplementary material for: The C-terminal region of TENT5 proteins drives ER-associated mRNA polyadenylation via FNDC3 interaction
Source: Cell Rep. 2026 Jun 4;45(6):117501. doi: 10.1016/j.celrep.2026.117501 (PMC13291444; doi:10.1016/j.celrep.2026.117501)
Supplement: Data S4. TAIL-seq analysis of TENT5D and TENT5B overexpressing LP1 cells, related to Figure 3 [file mmc5.xlsx]

## Sheet: polyA stats
sample	number	mean	Q25	Q50	Q75
mock rep1	1761225	104.48	32	80	152
mock rep2	1676609	105.64	33	83	153
TENT5B rep1	1695975	106.73	38	84	152
TENT5B rep2	1744447	104.21	37	79	146
TENT5D rep1	1704031	164.74	47	125	224
TENT5D rep2	1803803	155.91	43	117	214

## Sheet: Mock vs TENT5B all
Transcript	Name	Control_count	Treatment_count	Control_median	Diff_median	Treatment_median	U	p-value	FDR	Effect_size
ENST00000321153	RPLP2	14638	12178	71	37	108	6.67237e+07	4,34707989550314e-276	6,78535700889085e-272	0,36061766743659973
ENST00000600659	RPS28	17892	12474	74	36	110	86341180	1,4959364895401008e-247	1,1675036332615716e-243	0,3169524669647217
ENST00000316084	RPS4X	16057	9629	70	31	101	5.9792e+07	1,1863660110629568e-203	6,172662355560564e-200	0,32629507780075073
ENSG00000211675,t1	IGLC1	170290	234493	95	5	100	1.88732e+10	5,589765685734321e-195	2,1812663147156753e-191	0.0682561
ENST00000407193	RPS14	13602	9541	64	24	88	51783554	2,9062492656855145e-151	9,072728957617039e-148	0,2704131603240967
ENST00000329251	EEF1G	8378	5573	67	33	100	17418816	8,460558843840986e-143	2,2010143832252327e-139	0,4062565863132477
ENST00000229239	GAPDH	26590	31498	83	16	99	372256869	4,3095560309758284e-118	9,609694298214528e-115	0,16025789082050323
ENST00000598742	RPS19	21567	15158	75	19	94	140929295	2,2333530970566283e-112	4,357551061494614e-109	0,19061392545700073
ENST00000430157	UBA52	1916	1881	79	85	164	1.08416e+06	2,059438470997661e-100	3,571752788200276e-97	0,6886041760444641
ENSG00000211896,t1	IGHG1	34761	20017	133	23	156	3.11723e+08	1,0451017934997339e-91	1,6312993894737347e-88	0,15471987426280975
ENST00000302907	RPS9	6175	4217	73	33	106	10179581	8,16725539400991e-80	1,1589335404100061e-76	0,3281646966934204
ENST00000442744	UBA52	1876	1524	81.5	75.5	157	905401	7,974731726024082e-76	1,0373132292625826e-72	0,6201509833335876
ENST00000215754	MIF	10331	9313	99	26	125	40998917	9,409326447136954e-72	1,129770588564313e-68	0,2121739536523819
ENST00000370321	RPL5	5522	4668	68	25	93	10406254	3,3923408775752057e-63	3,78221776843367e-60	0,2588122487068176
ENST00000215909	LGALS1	4795	5311	83	29	112	1.03185e+07	4,4153342412828316e-61	4,5945968114789145e-58	0,2502298653125763
ENST00000344063	RPL28	10871	9311	77	17	94	43870854	5,460138945526207e-60	5,32670680004491e-57	0,17464502155780792
ENST00000302182	UBB	3132	5875	88	33	121	7333285	6,513539555515605e-57	5,980578760120181e-54	0,36246415972709656
ENST00000613865	RPS24	8072	7979	56	15	71	2.75621e+07	2,4817895891837535e-56	2,1521252054205113e-53	0,15974748134613037
ENST00000468812	PPIA	10270	14647	92	17	109	66973672	3,123853261040912e-49	2,5663276606098736e-46	0,14633916318416595
ENST00000491306	RPL37A	27984	20412	69	8	77	263476791	3,7435930010390304e-48	2,9216871576609113e-45	0.0913931
ENST00000643754	RPL11	8852	7168	74	13	87	27771465	4,724652332512889e-42	3,5117665837235085e-39	0,16453561186790466
ENST00000262584	RPL8	5778	5481	68	20	88	1.35137e+07	2,2435744918030274e-41	1,5918161019342478e-38	0,21482960879802704
ENST00000648437	RPS10	8075	5511	69	16	85	19253580	1,1316918122073426e-40	7,680251085541047e-38	0,18093223869800568
ENST00000387347	MT-RNR2	64134	58269	0	0	0	1789791912	1,6083984509583732e-40	1,046062142542052e-37	-0.053727
ENST00000343986	RPS21	14451	11755	63	12	75	7.71111e+07	8,810396905856599e-38	5,500859412140626e-35	0,10270074754953384
ENST00000592588	RPS15	6347	6104	77	17	94	1.692e+07	2,2374786320516284e-34	1,3432616910651487e-31	0,15837161242961884
ENST00000881215	CD74	9371	7121	118	13	131	2.97692e+07	1,586673822270255e-32	9,172737663635707e-30	0,11697258800268173
ENST00000439602	RPS18	24565	15967	58	7	65	1.82607e+08	8,113526781557166e-32	4,523001411904493e-29	0.0774421
ENST00000347512	RPL36	7538	5150	84	16	100	17060995	4,293230913957815e-31	2,310794528826467e-28	0,15620099008083344
ENSG00000132465,t1	JCHAIN	9119	9855	83	17	100	40589215	8,008865535582145e-31	4,16701273816339e-28	0,12355555593967438
ENST00000270625	RPS11	8972	5991	75	14	89	2.39054e+07	1,772244749455263e-30	8,92353815943458e-28	0,12486869096755981
ENST00000422514	RPL23A	18725	15286	62	5	67	132849504	4,185395307403553e-30	2,0415573547894395e-27	0.0764272
ENST00000646664	ACTB	4640	9046	133	-24	109	2.34722e+07	5,682757342926138e-30	2,687944223204063e-27	-0.197079
ENST00000529639	FAU	4136	2876	67	22	89	5008547	1,964448599878524e-29	9,018552410442317e-27	0,2161213755607605
ENST00000378670	UQCRQ	1136	1852	90	47	137	801158	6,06592491842466e-28	2,630083945880292e-25	0.356143
ENST00000296417	H2AZ1	3193	6176	109	-35	74	11218867	5,94281922151532e-28	2,630083945880292e-25	-0.215759
ENST00000361453	MT-ND2	7483	4788	58	-8	50	19992672	1,4867320468037603e-27	6,272000140151323e-25	-0.141227
ENST00000311111	RPL38	9395	7866	59	10	69	33449395	6,528851962691451e-27	2,681811849622391e-24	0,12179356068372726
ENST00000318388	NDUFV2	1768	2549	106	-44	62	2.68251e+06	1,563406558680178e-26	6,257234096009974e-24	-0.310483
ENST00000287038	RPL30	19117	15049	70	8	78	1.34224e+08	2,0147903671340464e-26	7,862215710148833e-24	0.0750753
ENST00000422447	LDHA	7031	4956	84	-19	65	19379486	9,116397502869321e-26	3,470679234689933e-23	-0.189062
ENST00000311672	UQCRH	1310	1468	64	35	99	740654	1,0957155120469858e-25	4,072148435128905e-23	0,3514710068702698
ENST00000216146	RPL3	14710	7879	72	9	81	5.30729e+07	1,587540572484132e-25	5,762772278117399e-23	0,10882598161697388
ENST00000253452	COX4I1	3408	3807	79	21	100	5587926	2,340928484855975e-24	8,30444380002657e-22	0,1864030361175537
ENST00000243997	ATP5F1E	4164	5082	89	15	104	9285230	3,377349502185385e-24	1,1714899639913704e-21	0,1514279693365097
ENST00000348462	RPL35	7711	7416	71	11	82	2.5878e+07	4,924406905802308e-24	1,67097972592757e-21	0,10793321579694748
ENST00000225430	RPL19	13177	11954	68	8	76	73003852	1,2122375283507121e-23	4,025918208516227e-21	0.092161
ENST00000361575	RPL39	17473	11509	61	7	68	9.38896e+07	1,1812383136607784e-21	3,841239341235644e-19	0.0691708
ENST00000265462	PRDX5	922	1246	108	41	149	438170	3,169741633457712e-21	1,0097244317681923e-18	0.375093
ENST00000361227	MT-ND3	3011	2792	51	-6	45	4.78194e+06	1,1072534109118774e-19	3,456623698184699e-17	-0.0824961
ENST00000335181	PKM	2273	3271	90	27	117	3192391	3,021654746877922e-19	9,248040969415194e-17	0,20394572615623474
ENST00000649813	COX6B1	1828	2900	94	25	119	2.25239e+06	2,937368988411393e-18	8,817190873098737e-16	0,21493808925151825
ENST00000647841	RPS17	17106	12982	77	6	83	1.04545e+08	3,3472598066627128e-18	9,857995909848734e-16	0.0664906
ENST00000309268	EEF1A1	59288	30047	69	3	72	8.60271e+08	6,205716624932339e-17	1,7937968666401644e-14	0,055961545556783676
ENST00000366815	H3-3A	1341	2175	94	34	128	1214740	7,46259764998886e-17	2,1178852130668384e-14	0,2419905662536621
ENST00000297185	HSPA9	704	1237	133	-64	69	533734	1,1505372914437734e-16	3,20691724681176e-14	-0.349408
ENST00000409115	PTMA	8666	12022	76	-12	64	55586556	1,3955616974530503e-16	3,821635532551695e-14	-0.119891
ENST00000512737	NME2	3304	3301	81	20	101	4.81373e+06	1,4742642710298942e-16	3,967550173535452e-14	0,1637723445892334
ENST00000260379	RPLP1	31268	23369	75	3	78	3.50441e+08	2,9545128467186627e-16	7,816439156683323e-14	0,041770827025175095
ENST00000311528	RPL13	27932	18694	74	6	80	2.49482e+08	3,8246444753214026e-16	9,949812602548629e-14	0.0670728
ENST00000493678	PARK7	921	1054	78	35.5	113.5	383320	6,609921462658105e-16	1,6913813788627927e-13	0.300491
ENST00000233143	TMSB10	10375	13476	103	7	110	65719499	1,9400420639254076e-15	4,884212350937369e-13	0.063766
ENST00000654083	SNHG8	1299	633	113	48	161	319820	2,0823049334043026e-15	5,159158365953613e-13	0,34343981742858887
ENST00000267970	TSPAN3	913	1047	123	-55	68	575474	5,406178154817003e-15	1,3185161690396656e-12	-0.334369
ENST00000361381	MT-ND4	9330	10218	62	-6	56	5.06837e+07	1,5697059620295846e-14	3,769467747895351e-12	-0.0769959
ENST00000590247	PDCD5	991	1938	103	-31	72	1.12584e+06	2,0323922453022578e-14	4,80660766013984e-12	-0.331365
ENST00000374077	ROMO1	1160	1527	93	25	118	734417	3,102628535874038e-14	7,151984754380952e-12	0,25085142254829407
ENST00000507754	NDUFA13	783	1133	88	44	132	353202	3,1579901407517455e-14	7,151984754380952e-12	0,3081725239753723
ENST00000265729	SRI	633	805	122	-55	67	314094	3,161553898726925e-14	7,151984754380952e-12	-0.378667
ENST00000216225	RBX1	1399	2250	113	-30	83	1.8083e+06	3,4968534254430715e-14	7,7974835882487e-12	-0.267698
ENST00000336458	EIF5A	1635	3011	110	-24	86	2790800	4,564402154045776e-14	1,003461312992965e-11	-0.187898
ENST00000318607	PABPC1	2989	2385	77	-19	58	3.98674e+06	7,61806488026248e-14	1,6515329821669034e-11	-0.107601
ENST00000254810	H3-3B	2129	2092	115	-36	79	2521035	1,0075495700405121e-13	2,1543618135290897e-11	-0.208871
ENST00000718281	H1-2	1601	772	94	29	123	502054	1,2212018896256942e-13	2,5759108506983058e-11	0,25995004177093506
ENST00000322535	SF3B2	944	1339	101.5	-38.5	63	746418	1,600355358679289e-13	3,3306595724833366e-11	-0.272194
ENST00000247655	COX7C	3001	2841	88	17	105	3789069	1,9073431401882412e-13	3,9173314572629284e-11	0,14184020459651947
ENST00000549920	RPL18	4721	4602	79	9	88	9.91505e+06	2,946091018014866e-13	5,972147363661565e-11	0,1164281964302063
ENST00000534624	HSPA8	1708	3844	62.5	21	83.5	2880974	3,022721349633761e-13	6,048930454670945e-11	0,19594696164131165
ENST00000849367	-	7570	6531	-1	0	-1	23258961	3,4135924812799575e-13	6,744653802569475e-11	0,013497398234903812
ENST00000393196	NME1	1078	2253	112	24	136	1.02579e+06	3,754214616084715e-13	7,32494199280829e-11	0,22821316123008728
ENST00000512805	RACK1	7102	5572	75	9	84	18304118	4,151993364131833e-13	8,001044990214047e-11	0.0815099
ENST00000409906	ELOB	2608	2950	83	15	98	3414643	4,506046837661041e-13	8,577425010859901e-11	0,13291636109352112
ENST00000358435	TOMM7	3291	2364	73	19	92	3.45507e+06	6,629257761612543e-13	1,2466998120603637e-10	0,14448249340057373
ENST00000294189	RPL29	9553	6565	66	8	74	29273774	6,780546040690918e-13	1,2599707517755303e-10	0.0897457
ENST00000261700	RTRAF	620	889	105	-38	67	335052	9,079230258174218e-13	1,6672671188216633e-10	-0.364091
ENST00000420826	SUMO2	1982	2327	81	-23	58	2.59488e+06	1,165872160218675e-12	2,1160579707968952e-10	-0.23447
ENST00000286953	ATP5MJ	2145	2715	86	23	109	2.56786e+06	1,37499209971989e-12	2,466925480980203e-10	0,16635917127132416
ENST00000576544	ACTG1	4974	5187	111	-19	92	13942028	1,7914517929518004e-12	3,177587617748256e-10	-0.106094
ENST00000281141	CDC123	538	1121	101	-43	58	364544	5,094612318192977e-12	8,935034120749907e-10	-0.328802
ENST00000233893	HSPE1	1790	3634	103	-29	74	3.62388e+06	7,289937270295233e-12	1,2643181205782031e-09	-0.183871
ENST00000395119	EEF1D	951	851	63	27	90	329361	8,480733243449634e-12	1,45467873842863e-09	0,2541813254356384
ENST00000229379	COX6A1	2059	3060	89	23	112	2797978	1,0613619244461124e-11	1,8007389433347139e-09	0,14000456035137177
ENST00000251453	RPS16	13617	11491	67	5	72	7.43671e+07	1,3454138493889966e-11	2,2581252446357905e-09	0,049963533878326416
ENST00000316448	CALR	1682	2463	117	-28	89	2326791	1,4496616363120518e-11	2,4072094128930655e-09	-0.162972
ENST00000265881	REXO2	272	446	147.5	-74.5	73	78777.5	1,727108032530544e-11	2,837729397870449e-09	-0.448205
ENST00000338639	PARK7	555	564	65	45	110	120234	1,8636466847488994e-11	3,0301730314839138e-09	0,3871338963508606
ENST00000272348	SNRPG	1195	2806	101	-28	73	1.90042e+06	2,1399566801465732e-11	3,443565342310089e-09	-0.231578
ENST00000304043	HINT1	725	841	92	43	135	245459	2,7124853272306248e-11	4,320324844157431e-09	0,2852236330509186
ENST00000229281	C12orf57	715	1030	86	30	116	299416	2,973823646536169e-11	4,688728616038693e-09	0.315357
ENST00000224073	EDF1	1196	1357	96	21	117	688413	3,467825844200962e-11	5,412929360213282e-09	0,24468716979026794
ENST00000274065	RPS3A	19114	12446	69	5	74	1.13718e+08	3,76122300355214e-11	5,812765332915381e-09	0.0436109
ENST00000203630	MLF2	567	875	135	-55	80	299013	4,112567901288259e-11	6,293438467765533e-09	-0.327032
ENST00000361789	MT-CYB	5271	4546	55	-5.5	49.5	1.29016e+07	4,466106758282858e-11	6,7457751174676565e-09	-0.101123
ENST00000922453	RPS14	822	841	66	22	88	281179	4,494590378734296e-11	6,7457751174676565e-09	0,2686351239681244
ENST00000292614	POLR2J	1063	1415	115	-34	81	866930	7,097770743534234e-11	1,0551343193888176e-08	-0.27121
ENST00000225777	SYNGR2	2553	2564	130	-27	103	3.61706e+06	7,273772315915809e-11	1,071097283765376e-08	-0.164959
ENST00000300035	PCLAF	604	1519	101.5	-36.5	65	541197	9,29596603906804e-11	1,3560816252692805e-08	-0.298639
ENST00000261819	ANAPC5	290	709	122.5	-56.5	66	129482	1,1150493235553789e-10	1,611556008460732e-08	-0.404874
ENST00000687189	GAS5	2493	876	102	27	129	932758	1,2889427405640294e-10	1,845789654813205e-08	0,2599658668041229
ENST00000299767	HSP90B1	1650	1700	138	-42.5	95.5	1.58119e+06	1,659462078907597e-10	2,35477668996988e-08	-0.176447
ENST00000222008	RABAC1	357	332	79	57.5	136.5	42785	2,7516823704343295e-10	3,869460371181031e-08	0.435628
ENST00000264335	YWHAE	2119	3394	82	-20	62	3957821	2,9334828003084956e-10	4,088279734822795e-08	-0.152977
ENST00000557342	SLIRP	633	978	101	-35	66	366980	2,970726719670882e-10	4,103546315694053e-08	-0.320181
ENST00000315717	ARPC2	1098	1497	100	-31	69	940016	3,458198963808434e-10	4,735002423340864e-08	-0.218098
ENST00000302422	TMEM256	980	893	79	26	105	364492	4,020271758914742e-10	5,4567323378174094e-08	0.258801
ENST00000248342	EIF3K	1332	1471	78	18	96	847202	5,927563034590508e-10	7,976149259217522e-08	0,14239725470542908
ENST00000320225	RNPS1	371	619	124	-67	57	141648	5,980512446062971e-10	7,978616988939908e-08	-0.400319
ENST00000438998	PSMG4	263	439	124	-64	60	73789.5	6,534755944045889e-10	8,644153011068838e-08	-0.444785
ENST00000352983	RPL7	15693	12100	72	2	74	90860743	7,474057049963079e-10	9,80357617587174e-08	0,050430070608854294
ENST00000272227	PDIA6	2049	2517	116	-28	88	2849484	9,661898622494777e-10	1,256771463321008e-07	-0.158429
ENST00000370086	SSR4	856	705	77	32	109	247658	1,0451704856399005e-09	1,3482699264754718e-07	0,21995922923088074
ENST00000271638	S100A11	2319	2792	110	-21	89	3554147	1,5854550826255323e-09	2,0284728184181912e-07	-0.188445
ENST00000314138	RPL27A	11083	8104	67	4	71	4.26299e+07	1,824311290401753e-09	2,3150955229171513e-07	0.0431987
ENST00000265073	SUB1	2925	3321	88	-20	68	5.28133e+06	2,3354530405842403e-09	2,9163269208383524e-07	-0.167441
ENST00000297534	FMC1	851	986	120	-42.5	77.5	487246	2,32232257753146e-09	2,9163269208383524e-07	-0.285832
ENST00000216455	PSMA3	440	906	110.5	-37.5	73	239192	2,4711572145090456e-09	3,06129309216442e-07	-0.313418
ENST00000303887	MCM7	343	1106	118	-41	77	229434	4,291964325745875e-09	5,275060721304517e-07	-0.316801
ENST00000374980	EIF2S2	1504	1489	100	-30	70	1.25783e+06	4,915553537418019e-09	5,994287122309208e-07	-0.207191
ENST00000272102	ARF1	726	1354	95.5	-33.5	62	567283	5,9778441704192435e-09	7,233191446207284e-07	-0.246485
ENST00000392514	RPLP0	15391	9385	72	-7	65	75393233	6,333416747622886e-09	7,604484770280432e-07	-0.071317
ENST00000368010	PFDN2	262	439	121.5	-54.5	67	72554	6,541908873317876e-09	7,794859206383109e-07	-0.411818
ENST00000429709	ACTL6A	245	532	108	-52	56	81953	7,3292040291913026e-09	8,601619976815566e-07	-0.417795
ENST00000675372	HINT1	333	593	96	44	140	76154	7,325144083857572e-09	8,601619976815566e-07	0,3720654845237732
ENST00000916352	FAU	1116	2420	78	15	93	1.18795e+06	8,548381221178916e-09	9,957588244879232e-07	0,1483071744441986
ENST00000689238	GAS5	5179	2179	99	12	111	5.16636e+06	1,0357621185256441e-08	1,197571178375317e-06	0,15334777534008026
ENST00000254193	SNRPA1	550	1381	115.5	-38.5	77	442923	1,0995474547050162e-08	1,2619732515066614e-06	-0.254214
ENST00000369498	FUNDC2	221	430	90	52	142	34552	1,1519160958766885e-08	1,3124276160977539e-06	0,31100034713745117
ENST00000281456	SLC25A4	750	856	114	-40	74	373768	1,2413936145929394e-08	1,4041241253754486e-06	-0.240534
ENST00000530705	TPT1	6496	5139	64	5	69	1.56684e+07	1,278644514355585e-08	1,4358533974515341e-06	0.0926965
ENST00000537328	TMEM258	1843	3109	109	14	123	2.59229e+06	2,0523866533159402e-08	2,2882645194006075e-06	0,11858981847763062
ENST00000913221	RPS3A	582	449	-1	0	-1	108822	2,1235658239049373e-08	2,350832549314338e-06	0,2935068905353546
ENST00000372397	TSC22D3	2537	1390	124	22	146	1573527	2,2661339570677264e-08	2,4909918968922634e-06	0,21375474333763123
ENST00000323345	RPL7A	11158	7284	58	5	63	38664327	2,3258448167981297e-08	2,538749073105035e-06	0.0627092
ENSG00000210140,t1	MT-TC	5616	3591	46	-3	43	10775190	2,5031419437885142e-08	2,713301569485758e-06	-0.0692914
ENST00000264258	RPL31	8521	5208	66	6	72	20936396	2,7275526821166596e-08	2,936163435528203e-06	0,035735130310058594
ENST00000374202	IL2RG	1819	1860	112	-26	86	1869081	3,380580587512151e-08	3,614211122635423e-06	-0.185373
ENST00000296255	RPN1	1161	1854	94	-24	70	1203901	3,981031478646017e-08	4,227205465999026e-06	-0.193688
ENST00000910926	RPS9	688	424	74	29.5	103.5	117379	4,36013214103303e-08	4,5984663911746335e-06	0,23450884222984314
ENST00000397514	UBE2I	1103	1566	113	-40.5	72.5	970850	4,478596364090254e-08	4,6917054125560255e-06	-0.177346
ENST00000340533	CYB5A	235	372	123	-53.5	69.5	55135.5	5,6402411965001204e-08	5,8692349890780255e-06	-0.412814
ENST00000272317	RPS27A	19802	13694	73	3	76	130877444	6,228381452970087e-08	6,395974085487507e-06	0.0498906
ENST00000300413	SNRPD1	1366	2161	90	-27	63	1635275	6,226873091307177e-08	6,395974085487507e-06	-0.168239
ENST00000472174	ATP6V0B	409	696	138	-50	88	169982	6,688933410876479e-08	6,8240236346647694e-06	-0.321734
ENST00000543796	RAN	2824	4449	90	-19	71	6750308	7,536572669508181e-08	7,638854727165793e-06	-0.133143
ENSG00000003402,t1	CFLAR	249	252	132	-58.5	73.5	40075	7,742225109162475e-08	7,796670434123682e-06	-0.378673
ENST00000371743	ZFAS1	1206	712	83	21	104	366584	8,505959702299029e-08	8,510866986742664e-06	0,23562023043632507
ENST00000647248	RPL35A	14120	10016	72	4	76	6.78622e+07	9,003696213067007e-08	8,951509184061332e-06	0.0461153
ENST00000328703	HAX1	1211	1570	94	-24.5	69.5	1062767	9,145922083713873e-08	9,03536062054999e-06	-0.19275
ENST00000300026	PPIB	3327	4416	93	-13	80	7863926	1,0369823230468204e-07	1,0180035899646427e-05	-0.11134
ENST00000389266	GARS1	760	894	104	-38.5	65.5	391175	1,0453745651496118e-07	1,0198282242137681e-05	-0.186134
ENST00000172229	NGFR	1315	789	108	-34	74	590438	1,0656415240260202e-07	1,0331427669889535e-05	-0.168676
ENST00000590720	PSME3	372	461	108.5	-52.5	56	104008	1,101790909416717e-07	1,0615959447583665e-05	-0.352725
ENST00000359856	ARPC5	1272	1664	100	-36	64	1178536	1,1458016451830981e-07	1,0925386012432443e-05	-0.185295
ENST00000338338	AURKAIP1	739	1016	104	-28	76	430980	1,1479039695297077e-07	1,0925386012432443e-05	-0.232992
ENST00000314133	COX8A	2218	3709	82	13	95	3.77677e+06	1,293553168565302e-07	1,2237012974627755e-05	0,12025445699691772
ENST00000290810	NAE1	275	531	136	-62	74	89548	1,311393452879253e-07	1,2331048437344734e-05	-0.346308
ENST00000053243	TNFRSF17	2945	1835	102	-23	79	2946335	1,3363909428328069e-07	1,2490854027950468e-05	-0.141221
ENSG00000087460,t4	GNAS	128	212	93.5	61	154.5	8946	1,4001544205643623e-07	1,300893473249353e-05	0,5813050866127014
ENST00000445439	PPP2R5C	162	301	130.5	-59.5	71	31597.5	1,4767258275397038e-07	1,3639179551519075e-05	-0.443333
ENST00000368759	BCCIP	205	404	113	-54	59	52176	1,5216253392621998e-07	1,3971205835613926e-05	-0.39551
ENST00000441722	ZFAS1	1114	751	69	19	88	358641	1,6432871861460515e-07	1,5000040753540185e-05	0,23080629110336304
ENST00000361390	MT-ND1	8122	7042	56	-3	53	30002684	1,664035187453088e-07	1,5101119326136774e-05	-0.0526033
ENST00000557016	ERH	735	1129	103	-32	71	474222	1,6956727325294626e-07	1,529928074107074e-05	-0.231961
ENST00000492356	RPS21	613	938	61	25	86	242542	1,8516326402552571e-07	1,661042177111742e-05	0,17100584506988525
ENST00000302125	MZB1	3351	2637	114	-20	94	4.76366e+06	1,970151690497429e-07	1,7572627278271068e-05	-0.108724
ENST00000912996	ARPC2	568	810	105	-32	73	267654	2,2486640084346383e-07	1,99428389248047e-05	-0.307249
ENST00000378667	UQCRQ	259	423	76	40	116	41876.5	2,3540796500768446e-07	2,0759790541270886e-05	0,36833620071411133
ENST00000261772	AARS1	496	558	123.5	-44.5	79	163748	2,6922291482496055e-07	2,3608429648892187e-05	-0.237385
ENST00000380171	ATRAID	566	613	127.5	-43.5	84	203282	3,320930430685455e-07	2,895888440925657e-05	-0.268222
ENST00000419869	STRAP	650	973	93	-30	63	363293	3,579296736412238e-07	3,103846819925479e-05	-0.237115
ENST00000528610	EEF1D	165	207	60	41	101	11864.5	4,1855965442349765e-07	3,589723981261744e-05	0,5049072504043579
ENST00000369817	RPL10	23759	15022	79	2.5	81.5	1.7302e+08	4,179935116465933e-07	3,589723981261744e-05	0.033063
ENST00000290155	CFAP298	263	381	111	-46	65	61810	4,4338665356226114e-07	3,781870095876139e-05	-0.342431
ENST00000368884	PSMD4	1336	2426	104	-26	78	1781323	4,565923126162653e-07	3,8733420693626545e-05	-0.155192
ENSG00000160752,t4	FDPS	1403	2561	130	-21	109	1969836	4,915272784423878e-07	4,147161777949854e-05	-0.144412
ENST00000607484	UQCC2	290	564	112	-36.5	75.5	98852.5	5,695743693068536e-07	4,779831360489612e-05	-0.361367
ENST00000852319	RPLP2	347	289	74	33	107	38607	5,738736226120409e-07	4,7901568852146236e-05	0,35139337182044983
ENST00000419783	GPX1	434	632	98	31	129	112505	6,012363137682787e-07	4,991860437026097e-05	0.286076
ENST00000442738	POLR2F	337	851	105	-35	70	169865	6,789320840600993e-07	5,607116878356662e-05	-0.240623
ENST00000238112	CPSF3	325	532	95	-33	62	103789	8,015568767014935e-07	6,585000678122954e-05	-0.306599
ENST00000394349	ATP5MC2	4769	4526	84	10	94	1.01552e+07	8,213997901011571e-07	6,712685509784796e-05	0,040897417813539505
ENST00000309451	MZT2A	272	328	71.5	42	113.5	34213.5	8,74261300308572e-07	7,107471164852344e-05	0.328991
ENST00000417721	ZFAS1	128	152	73	42.5	115.5	6432.5	1,042005926398531e-06	8,427290417178586e-05	0,46456509828567505
ENSG00000128973,t1	CLN6	656	401	138	-39	99	154734	1,4243012850131588e-06	0.00011401	-0.324885
ENST00000555619	NPC2	746	499	97	29	126	156154	1,421158957192087e-06	0.00011401	0,21185752749443054
ENST00000335174	ANKRD37	1770	207	100.5	33.5	134	145771	1,4564929138015112e-06	0.000115992	0,3924171030521393
ENST00000520242	ELOC	853	1247	96	-29	67	596928	1,8129478119461086e-06	0.000143646	-0.206441
ENST00000531188	RPS3	12489	8483	67	4	71	50920074	1,848300395398997e-06	0.000145708	0.0314212
ENST00000913550	RPL36	969	1636	93	15	108	704319	1,930048506444894e-06	0.000151388	0,17607519030570984
ENST00000329967	SIVA1	334	822	104	-32.5	71.5	161690	2,075435563837555e-06	0.000161378	-0.295785
ENST00000269187	SLC39A6	135	206	134	-57	77	18120.5	2,0780942733818246e-06	0.000161378	-0.48716
ENST00000265044	SSR3	1620	1858	77	-16	61	1.64399e+06	2,3919077853774422e-06	0.000184828	-0.14034
ENST00000264932	SDHA	298	417	123	-54	69	74967.5	2,4302946255073407e-06	0.000186869	-0.330592
ENST00000377811	NDUFB11	940	1132	90	15	105	468162	2,442624311598926e-06	0.000186897	0,15000087022781372
ENST00000382264	IFNAR2	83	162	154	-80	74	9184	2,7723073013463994e-06	0.000210565	-0.592817
ENST00000218388	TIMP1	160	165	77.5	69.5	147	9231	2,7789314876420414e-06	0.000210565	0,4982583820819855
ENST00000394485	MT1X	146	334	125	-47.5	77.5	30925	2,8452954527798807e-06	0.000214552	-0.443893
ENST00000925957	PSMD11	104	310	118.5	-51.5	67	21057.5	2,9284625000366824e-06	0.000219761	-0.360576
ENST00000465139	ANP32A	993	1251	100	-25	75	692140	3,1305061999858575e-06	0.000233799	-0.160615
ENST00000918361	RABAC1	204	203	105.5	59.5	165	15188.5	3,321435639203905e-06	0.000246878	0,4140365719795227
ENST00000476371	MRPS14	902	1087	96	-26	70	549286	3,5395208251348894e-06	0.000261841	-0.201813
ENST00000361298	BEX3	349	510	90	35	125	72507.5	3,795300775407845e-06	0.000279438	0,35244691371917725
ENST00000311893	ISCU	507	559	131	-57	74	164844	3,97713425211428e-06	0.000291451	-0.266926
ENST00000168216	HSD17B10	678	938	84	17	101	275508	4,4477520854428734e-06	0.000324416	0,19491662085056305
ENST00000322310	SSNA1	150	123	112.5	-47.5	65	12198.5	4,554511579006953e-06	0.000330658	-0.448537
ENST00000342374	SERINC3	385	414	141	-54	87	94613.5	4,576722069571719e-06	0.000330732	-0.306965
ENST00000322723	NCL	1563	2019	97	-24	73	1718296	4,728807953428043e-06	0.000340147	-0.138777
ENST00000341423	HMGB1	807	1832	94	-23	71	821464	4,945592719930487e-06	0.000354109	-0.148771
ENST00000220849	EIF3E	2850	2001	69	-10	59	3.07061e+06	4,980870361019874e-06	0.000355006	-0.0904387
ENST00000238081	YWHAQ	247	769	99	-41	58	113207	5,100274050673295e-06	0.000361864	-0.305039
ENST00000380842	POMP	666	1075	99	-26	73	404392	5,219837286810431e-06	0.000368672	-0.19261
ENST00000221418	ECH1	445	586	97	38	135	108896	5,522851300807361e-06	0.000388316	0,2617051899433136
ENST00000396386	CBX3	1027	1686	115	-35	80	955394	5,596474581640307e-06	0.000391728	-0.173804
ENST00000295682	KRTCAP2	2091	2717	93	-16	77	3056863	5,796747334904265e-06	0.000403935	-0.124231
ENST00000523111	UBE2V2	610	816	114	-42	72	283495	6,293890438713977e-06	0.000436628	-0.250583
ENST00000234875	RPL22	9061	6919	73	4	77	3.00445e+07	6,523407200415364e-06	0.000450548	0.040582
ENST00000367679	CACYBP	1321	3670	93	-19	74	2626218	6,598771017567399e-06	0.000453745	-0.124711
ENST00000301522	PRDX2	1194	1696	109.5	15.5	125	913083	6,690033153558072e-06	0.000458003	0,1336413472890854
ENST00000263202	UFD1	272	678	90	25	115	75049	7,124110967713463e-06	0.000485591	0,25336727499961853
ENST00000540200	POLDIP2	242	372	113.5	-45	68.5	54623	7,5354623117968914e-06	0.000511396	-0.371409
ENSG00000211675,t2	IGLC1	834	943	150	-33	117	441348	8,250307440921329e-06	0.000557485	-0.156835
ENST00000923297	PARK7	343	802	79	29	108	114718	8,33952649129007e-06	0.000560324	0,26909440755844116
ENST00000523037	MRPL22	336	649	104.5	-29.5	75	127880	8,364120132001892e-06	0.000560324	-0.293002
ENST00000226253	ALDOC	300	209	82	29	111	24089.5	8,524662733997586e-06	0.00056682	0.411512
ENST00000394670	ZNF207	337	304	124	-52	72	61635.5	8,533708879760897e-06	0.00056682	-0.378985
ENST00000368830	MRPL9	837	1162	83	-23	60	542872	8,696505474294334e-06	0.000575185	-0.184396
ENST00000373316	PGK1	3624	2443	105	-12	93	4.72384e+06	8,854921314267892e-06	0.000583192	-0.136036
ENST00000302631	SCAMP3	746	1279	120	-26	94	533172	9,818058205651897e-06	0.000643908	-0.214128
ENST00000343810	MCRS1	167	325	116	-48	68	33731.5	1,001411244159795e-05	0.000654018	-0.334503
ENST00000453788	HSPA8	341	780	60	27	87	110978	1,013289629732063e-05	0.000659018	0,27320173382759094
ENST00000361183	CAPZA2	464	525	121.5	-39.5	82	141532	1,0439249810081823e-05	0.000676126	-0.216691
ENST00000216122	MCM5	303	851	123	-41	82	150802	1,1242035754447986e-05	0.000725111	-0.248944
ENST00000376759	RBM3	2720	2636	73	13	86	3.33688e+06	1,1392773144519752e-05	0.00073181	0.0638004
ENST00000374843	HLA-DMA	708	1109	130	-24	106	440413	1,1567385123490562e-05	0.000739981	-0.264797
ENST00000230050	RPS12	14150	10020	75	3	78	6.85521e+07	1,1992443059422397e-05	0.000764041	0.0197158
ENST00000287022	UQCRB	4322	3889	74	6	80	7935092	1,2170179165936107e-05	0.000772213	0.0509198
ENST00000348547	ERGIC3	683	508	81	25.5	106.5	147872	1,2795204816488641e-05	0.00080587	0,1870003193616867
ENST00000296674	RPS23	50	36	51.5	67	118.5	401.5	1,2803872057262634e-05	0.00080587	0,9254019260406494
ENST00000373715	SRSF3	1096	1351	97	-26	71	815990	1,3076689766180518e-05	0.000819735	-0.162065
ENST00000356126	PSMD12	297	454	111	-34	77	80075	1,3142119594902412e-05	0.000820541	-0.265494
ENST00000265896	SQLE	329	866	96	-44	52	165624	1,3324784116750601e-05	0.000828632	-0.218773
ENST00000270142	SOD1	1647	3361	86	10	96	2.55895e+06	1,3863980440182389e-05	0.000858742	0.0949777
ENST00000245544	NUP85	81	258	172	-99	73	13789.5	1,4007561458695678e-05	0.000864206	-0.547076
ENST00000360079	XRCC6	923	1851	104	-21	83	940492	1,423165543470207e-05	0.000874574	-0.162419
ENST00000374078	ROMO1	424	732	88	22	110	131458	1,4373797959102702e-05	0.000876409	0,22247521579265594
ENST00000929545	RPLP2	211	336	81	27.5	108.5	27641.5	1,433894847063669e-05	0.000876409	0,3304365277290344
ENST00000377673	FAM216A	90	123	145.5	-70.5	75	7458	1,4903152977830859e-05	0.000905149	-0.493989
ENST00000865257	PRDX3	411	524	148	-39	109	125426	1,497101753189695e-05	0.000905747	-0.217196
ENST00000429711	RPL32	10064	7155	68	4	72	3.46157e+07	1,5607614136267497e-05	0.000940615	0,017650200054049492
ENST00000342192	UBE2L3	705	869	99	-24	75	344934	1,6422534481731768e-05	0.000985921	-0.219943
ENST00000930425	ATP5F1E	271	246	72	40.5	112.5	26041	1,6896426055138397e-05	0.00101048	0,38506704568862915
ENST00000573283	ACTG1	3481	3608	100	-16	84	6649776	1,731396277288808e-05	0.0010315	-0.0804286
ENST00000300289	PDIA3	864	1276	131	-30	101	611402	1,7657994639144045e-05	0.00104686	-0.176142
ENST00000455785	STMN1	389	1152	110	-27	83	256592	1,7705905600428015e-05	0.00104686	-0.209177
ENST00000338825	EIF4EBP1	1350	1448	107	-17	90	1.069e+06	1,7810455936388854e-05	0.00104907	-0.169843
ENST00000681052	ACTG1	1161	1467	103	-19	84	934262	1,856642143390912e-05	0.00108949	-0.149493
ENST00000253413	ATP6V1E1	197	269	101	-39	62	32624.5	1,9071293548215735e-05	0.00111492	-0.31304
ENST00000928967	COX6C	162	294	85	36.5	121.5	18058.5	1,9190151096397978e-05	0.00111768	0,3797764480113983
ENST00000044462	PSMA4	870	1133	94	-23	71	547544	1,956407331004294e-05	0.00113523	-0.182757
ENST00000880514	RPL5	56	83	35.5	63.5	99	1333	2,0134381367554595e-05	0.00116399	0.747181
ENST00000851379	PFDN2	441	652	112	-27	85	165490	2,1940982229679058e-05	0.00126375	-0.20694
ENST00000037243	GABARAPL2	1085	1278	114	-31	83	763316	2,232423781106837e-05	0.00127322	-0.1676
ENST00000253099	MRPL4	250	439	121.5	-36.5	85	65526.5	2,235009189639683e-05	0.00127322	-0.357297
ENST00000217893	TAF9	354	540	106	-37	69	111548	2,2317530851066288e-05	0.00127322	-0.242999
ENST00000235307	C1orf21	576	453	103	-41	62	150504	2,2471358780130482e-05	0.00127547	-0.195511
ENST00000367287	TIMM17A	727	902	112	-37	75	367678	2,386623614719733e-05	0.00134974	-0.188541
ENST00000247461	CANX	956	1147	88.5	-26.5	62	606493	2,4670416406625736e-05	0.00139018	-0.179199
ENST00000930315	RPS28	46	118	55.5	56	111.5	1562	2,4926650504692977e-05	0.00139957	0,7695547938346863
ENST00000225655	PFN1	1893	5745	111	-15	96	5.78746e+06	2,594280394931057e-05	0.0014514	-0.0957025
ENST00000271308	PSMA5	449	627	109	-38	71	161881	2,6401852170535773e-05	0.00147181	-0.216255
ENST00000269373	FN3KRP	107	186	139	-56	83	12882.5	2,6711461897405177e-05	0.00148377	-0.439139
ENST00000534355	SELENOH	1040	1011	121.5	-24.5	97	582008	2,684650065155314e-05	0.00148598	-0.160958
ENST00000960736	RHOA	141	162	99	-37.5	61.5	14611	2,710213083714791e-05	0.00149483	-0.503046
ENST00000343262	RPS2	14144	12410	62	-5	57	90376007	2,7589006229813756e-05	0.00151633	-0.0311828
ENST00000372921	ANXA7	439	886	111	-39	72	221938	2,7743429311956636e-05	0.00151946	-0.247707
ENST00000261623	CYBA	910	1613	78	20	98	660562	2,9793140859130255e-05	0.00162602	0,12696032226085663
ENST00000921387	MIF	29	32	72	82	154	174.5	2,9907209382038305e-05	0.00162656	1,2279654741287231
ENST00000352171	NRDC	101	194	138	-55.5	82.5	12686	3,250142265746872e-05	0.00175541	-0.536191
ENST00000422424	CIAO2B	871	1632	102	-21	81	782266	3,248051225183195e-05	0.00175541	-0.153731
ENST00000262187	RHEB	315	476	117	-60.5	56.5	87946	3,5753602660175346e-05	0.00192441	-0.221797
ENST00000244763	SSR1	635	919	83	-25	58	327433	3,8469767877709965e-05	0.00206349	-0.234774
ENST00000932251	TMEM14B	145	161	108	-46	62	14852.5	3,879072096321191e-05	0.00207358	-0.452588
ENST00000566458	RNPS1	275	495	121	-51	70	80197	3,932297864170101e-05	0.00209485	-0.30274
ENST00000392222	EEF1B2	7379	4469	52	5	57	15747023	3,955180101790242e-05	0.00209988	0.05994
ENST00000537087	C12orf57	311	417	88	31	119	53323.5	4,053941801295686e-05	0.00214502	0,26973390579223633
ENSG00000213722,t1	DDAH2	495	864	85	-25	60	242359	4,169123971065716e-05	0.00219851	-0.247721
ENST00000927187	COX7C	352	482	82.5	21.5	104	70825.5	4,5661072511009386e-05	0.00239974	0,21543976664543152
ENST00000889647	GAPDH	26	23	35.5	80.5	116	96.5	4,922013037882863e-05	0.00257811	1,243677020072937
ENST00000304414	ARL6IP1	780	1260	102	-37	65	543668	4,942790477095819e-05	0.00258034	-0.148001
ENST00000404241	ATF4	594	407	144.5	-36.5	108	139098	4,991110843782664e-05	0.00259687	-0.213817
ENST00000869068	UCHL3	50	93	107.5	-60.5	47	3282	5,113811684459066e-05	0.00265188	-0.698963
ENST00000371761	CDKN2C	687	417	111	-42	69	163941	5,482103224234667e-05	0.00283345	-0.153528
ENST00000380087	RBBP7	242	585	119	-54	65	83324.5	5,993414169571522e-05	0.0030875	-0.244768
ENST00000260956	SSB	183	294	129	-53	76	32765.5	6,139529714437355e-05	0.00315237	-0.340624
ENSG00000227097,t1	RPS28P7	629	478	82	20	102	129228	6,19290617228025e-05	0.00316935	0,15951067209243774
ENST00000278483	HIKESHI	259	288	96	-33.5	62.5	44681	6,264881248196367e-05	0.0031957	-0.30065
ENST00000418539	BCYRN1	464	319	237.5	-95.5	142	86426.5	6,501975671967226e-05	0.00330584	-0.281925
ENST00000379143	PCNA	263	594	130	-44	86	91416	6,806041860278999e-05	0.0034492	-0.251368
ENST00000327892	TUBB	2666	3674	68	9	77	4611910	6,848855862007129e-05	0.00345967	0.0913173
ENST00000882797	SF3B6	355	458	110	-29	81	94506.5	6,889952409825498e-05	0.0034692	-0.277374
ENST00000652974	CALM2	1112	1089	98	-28	70	664566	7,030139379021707e-05	0.00352841	-0.175622
ENST00000499869	WDR1	328	462	130	-35.5	94.5	88314.5	7,182823513942509e-05	0.00359348	-0.260806
ENST00000961264	ANXA7	86	152	124	-48	76	8561.5	7,222611425492279e-05	0.00360184	-0.51624
ENST00000645668	TSEN15	296	320	117.5	-43	74.5	56092	7,36019447001314e-05	0.00365877	-0.261448
ENST00000306185	MRPL13	545	737	107	-26	81	226793	7,425479228303422e-05	0.0036795	-0.171013
ENST00000369014	ENSA	1311	1185	100	-23	77	847782	7,596761057602132e-05	0.00375246	-0.144873
ENST00000367242	TMEM183A	169	284	88	-29	59	29324	7,673671355362566e-05	0.0037785	-0.334815
ENST00000395388	HLA-DRA	7464	6045	98	5	103	21669707	7,769949653607536e-05	0.00381387	0,025278950110077858
ENST00000297258	FABP5	879	2311	79	-13	66	1.10702e+06	8,453379139931153e-05	0.00413633	-0.191687
ENST00000932478	S100A11	267	307	121	-33	88	48744	9,030617453248242e-05	0.00438123	-0.300229
ENST00000382745	CLCN7	55	24	136	161	297	292.5	8,988761775468314e-05	0.00438123	1,2092450857162476
ENST00000335514	ATP5IF1	1272	1625	107	-24	83	1.12094e+06	9,038097087476247e-05	0.00438123	-0.16998
ENST00000780736	-	26	35	241	-162	79	723	9,512815607910212e-05	0.00459708	-1.19191
ENST00000323274	TYMS	103	224	123	-49.5	73.5	14629	9,712072684390501e-05	0.00467888	-0.43598
ENST00000357790	RPLP1	542	604	67.5	19.5	87	141916	9,935517918803106e-05	0.0047718	0,18883314728736877
ENST00000332859	SUMO3	302	412	103	-32	71	72716.5	0.00011182	0.00535396	-0.188579
ENST00000238609	IFI27L2	278	326	93.5	29	122.5	37079	0.000116529	0.0055624	0,24175560474395752
ENST00000918055	CYB5A	127	184	122	-65	57	14681	0.000119262	0.00567547	-0.370715
ENST00000360004	HLA-DRB1	1866	1969	103	11	114	1.70532e+06	0.000119863	0.00568674	0.0594359
novel3,t1	-	1951	1825	40	-2	38	1.90893e+06	0.00012099	0.00572284	-0.0897813
ENST00000219313	PSMD7	1016	1321	92.5	-29.5	63	732940	0.000125997	0.00594167	-0.173843
ENST00000912105	ERH	457	782	91	-20	71	201954	0.000126662	0.00595501	-0.274974
ENST00000687244	NDUFB11	428	638	81	18	99	117714	0.000133591	0.00626193	0,17448973655700684
ENST00000330964	RPS27L	330	679	108.5	-33.5	75	128604	0.000135477	0.00633131	-0.279019
ENST00000371335	LAMP2	376	419	124.5	-48.5	76	90986	0.000143895	0.00670464	-0.249951
ENST00000297991	AQP3	708	614	100	-37.5	62.5	243626	0.000145747	0.00677074	-0.191108
ENST00000396070	RPL30	742	593	78	14	92	193526	0.00015436	0.00714958	0,14636686444282532
ENST00000491935	ADRM1	294	646	109	-37	72	109510	0.000162549	0.00750661	-0.318255
ENST00000368845	OAT	254	318	141.5	-60.5	81	47775	0.0001651	0.00760192	-0.284431
ENST00000594797	PET100	667	865	101	18	119	256228	0.00017195	0.00789402	0,15708491206169128
ENST00000667979	SNHG29	614	255	86.5	24.5	111	65652.5	0.000174702	0.00799685	0,2907763421535492
ENST00000314583	HCLS1	506	483	121	-30	91	139043	0.000175593	0.00801412	-0.205234
ENST00000206451	PSME1	616	759	105	17	122	206334	0.000178279	0.008113	0,19721175730228424
ENST00000601521	RPS5	164	141	71	27	98	8689.5	0.000183529	0.00832762	0,4556002914905548
ENST00000496387	UQCRH	76	82	80.5	56.5	137	2043.5	0.000190375	0.00858833	0,5374804139137268
ENST00000546591	RPL41	657	936	66	19.5	85.5	273770	0.000190092	0.00858833	0,18772025406360626
ENST00000538183	SOD2	53	58	-1	81.5	80.5	922.5	0.000193517	0.00870492	0,6084703803062439
ENST00000370873	PSMA7	2062	2501	83	-15	68	2.74348e+06	0.000194718	0.00873376	-0.109382
ENST00000921807	UBA52	62	79	91.5	77.5	169	1554	0.00020157	0.00901519	0,5541893839836121
ENST00000268668	NDUFB10	994	1527	81	8	89	692602	0.00020344	0.00907284	0,13341638445854187
ENST00000262056	EIF4B	1815	1060	73	-15	58	1041434	0.000208207	0.00925566	-0.112633
ENST00000336283	SRA1	257	313	100	-37	63	47472.5	0.000208725	0.00925566	-0.242539
ENST00000330205	SPATC1L	95	387	135	-44	91	22871.5	0.00022383	0.00989735	-0.440384
ENST00000563694	CNTROB	13	33	223	-172	51	366	0.000226263	0.00997666	-1.4495
ENST00000773843	-	373	561	-1	0	-1	115960	0.000227476	0,010001885701909354	-0.0224039
ENST00000262033	PTGES3	1340	1948	97.5	-27.5	70	1403552	0.000230227	0,010094400492574604	-0.133485
ENST00000455976	DUT	425	1664	90	-28	62	394355	0.000232633	0.0101713	-0.184673
ENST00000301821	RPSA	2249	1598	97	-14	83	1.9215e+06	0.000236028	0,010290937878177536	-0.107414
ENST00000374859	PSMB9	390	585	96.5	-22.5	74	129878	0.000243301	0,010578500243381452	-0.216025
ENST00000939649	SQLE	17	50	133	-74.5	58.5	679.5	0.000247814	0.0107121	-0.974789
ENST00000267103	MYG1	231	338	130	-47	83	46095	0.000248432	0.0107121	-0.296182
ENST00000223321	PSMA2	1346	1534	104	-18	86	1113951	0.000248023	0.0107121	-0.114858
ENST00000373493	RBBP4	929	1079	122	-31	91	548442	0.000251162	0,010799952256540886	-0.163736
ENST00000325307	HMGB3	215	336	112	-30.5	81.5	42784.5	0.000255088	0.0109386	-0.341748
ENST00000261811	CYSTM1	51	78	81	63.5	144.5	1230	0.000257988	0,011032716935327539	0,6533804535865784
ENST00000264028	ARCN1	237	430	96	-44.5	51.5	59558.5	0.000275486	0,011748780425480698	-0.236476
ENST00000529272	EEF1D	238	190	60	29	89	17996	0.000283114	0,012041227682674937	0,21734821796417236
ENST00000279387	PPP4C	535	707	98	-27	71	211827	0.000284897	0,012084105540184898	-0.151288
ENST00000009530	CD74	1405	1017	105	18	123	652909	0.00028893	0,012221969531470952	0.089731
ENST00000237654	CCNI	106	230	112	-51	61	15183	0.000290393	0,012250646843487936	-0.265426
ENST00000492907	GNAS	38	31	64	88	152	289.5	0.000306176	0,012881658886151587	0,7560965418815613
ENST00000290551	BTG2	2203	1892	-1	11.5	10.5	1.95574e+06	0.000310012	0,013007986011619184	0,1326475739479065
ENST00000614445	PHB1	32	54	73	-28	45	1267.5	0.000313318	0,013111486274657606	-0.656747
ENST00000307961	RPL4	13550	9849	70	-4	66	68562469	0.00031874	0.0133027	-0.0375646
ENST00000938840	UQCRC2	325	406	112	-30	82	76162.5	0.000327851	0,013646472001157687	-0.227255
ENST00000934824	RPS21	1047	1334	66	9	75	638652	0.000336292	0,013960582238714884	0,10821004956960678
ENST00000267884	SRP14	2036	2956	90.5	8.5	99	2830098	0.000340045	0,014078957922137756	0.0793582
novel2,t1	-	1187	1148	-1	0	-1	633186	0.000344695	0,014233730001435468	0.0921303
ENST00000396651	RPS8	14493	10082	72	3	75	71103527	0.000346239	0,014259767104601844	0.0277685
ENST00000399312	MRPS6	214	408	118.5	-39.5	79	51258	0.000349852	0,014370627268266654	-0.222073
ENST00000296509	MAD2L1	282	557	127	-37	90	90366	0.000351288	0,014391761759410922	-0.243087
ENST00000358406	GSTK1	499	365	128	-30	98	104008	0.000354188	0,014397185533744921	-0.2636
ENST00000608443	FKBP8	197	218	79	41	120	17115.5	0.000353492	0,014397185533744921	0.325777
ENST00000393812	SLC35B2	328	401	109.5	-33.5	76	75856	0.000352431	0,014397185533744921	-0.245914
ENST00000290299	ATP5PO	1592	2128	75	8	83	1.57828e+06	0.00035937	0,014569899817711342	0.053236
ENST00000254286	ACTR10	112	144	122.5	-60.5	62	10158	0.000362462	0,014657169808635724	-0.351126
ENST00000854379	SEC31A	10	19	185	-134	51	173	0.000363612	0.0146633	-1.38517
ENSG00000087460,t3	GNAS	83	114	75	60	135	3323	0.000364493	0.0146633	0,5111631751060486
ENST00000929467	RPL22	42	46	-1	1	0	579	0.000367247	0.0147361	0,5050674080848694
ENST00000374767	NIPSNAP3A	160	206	119.5	-41.5	78	20050.5	0.000368696	0,014756331412847214	-0.430266
ENST00000367942	ATF6	206	186	112.5	-47	65.5	23139.5	0.000373609	0,014873720172895868	-0.389018
ENST00000576217	PAM16	156	277	129.5	-41.5	88	26052	0.000373361	0,014873720172895868	-0.359842
ENST00000263966	USP13	14	20	176	-144.5	31.5	241.5	0.000374487	0,014873720172895868	-1.46359
ENST00000304800	TMEM208	667	1001	96	-22	74	368094	0.000375929	0,014893076327286151	-0.218265
ENST00000361219	SERBP1	373	586	73	-17	56	124116	0.000380119	0,014983032689484192	-0.297733
ENST00000263672	SPCS2	742	989	96	-26	70	403422	0.000379882	0,014983032689484192	-0.138012
ENST00000303221	EMB	130	88	107.5	-72	35.5	7317.5	0.000382464	0,015037493321577394	-0.438565
ENST00000261708	UTP6	195	143	152	-62	90	17090	0.000390234	0,015266074497995063	-0.398021
ENST00000368811	S100A10	1045	1089	116	-17	99	619421	0.000389671	0,015266074497995063	-0.13927
ENST00000494664	TIMMDC1	209	293	132	-46	86	36287	0.000400788	0,015604631402772304	-0.330443
ENST00000962425	RPL17	11334	6347	74	-6	68	3.71207e+07	0.000400888	0,015604631402772304	-0.0408542
ENST00000573224	GOSR2	106	94	201.5	-95.5	106	6422.5	0.000417545	0.0161723	-0.57101
ENST00000350498	PDAP1	648	747	118	-34	84	268496	0.000416781	0.0161723	-0.15272
ENSG00000283498,t1	MIR1244-2	67	70	130	-66	64	3163.5	0.000426816	0,016490518649044408	-0.466344
ENST00000232888	RRP9	75	140	124	-52.5	71.5	6780.5	0.000431783	0,016641226329722755	-0.537511
ENST00000265304	SSBP1	1001	1337	83	-15	68	725896	0.000440487	0,016927551203369487	-0.164126
ENST00000677446	NONO	66	78	119.5	-64.5	55	3446.5	0.000441381	0,016927551203369487	-0.613444
ENST00000582965	SNHG25	2007	2291	177	-25	152	2441579	0.000443648	0.0169728	-0.111933
ENST00000334828	PGAM1	2380	2811	93	-13	80	3.53366e+06	0.0004481	0,017101218297005793	-0.10985
ENST00000322623	RUVBL1	339	699	116	-34	82	134369	0.000451661	0.0171951	-0.220963
ENST00000372577	NUP188	50	94	180	-80.5	99.5	3185.5	0.000458299	0.0174053	-0.666437
ENST00000642050	PPT1	393	376	119	-41.5	77.5	84628	0.000466728	0,017661652849497878	-0.162136
ENST00000955374	ACBD6	61	56	130	-62	68	2349.5	0.000468443	0,017661652849497878	-0.725464
ENST00000262030	ATP5F1B	2176	3142	112	-14	98	3.61103e+06	0.000467957	0,017661652849497878	-0.111274
ENST00000453744	UBE2D3	530	552	102.5	-29.5	73	164188	0.00047092	0.0177123	-0.184181
ENST00000281828	FARSB	323	850	97	-24	73	155384	0.000473585	0,017769701650067356	-0.340797
ENST00000903233	UBE2B	177	162	116	-61.5	54.5	17484	0.000476554	0.0177955	-0.276942
ENST00000296277	RPL39L	202	335	90	-26	64	39917	0.000476428	0.0177955	-0.300532
ENST00000367034	MRPL18	227	352	91	-30	61	46808.5	0.000483503	0.0180119	-0.308567
ENST00000286371	ATP1B3	489	973	104	-31	73	264450	0.000486126	0,018066518209937803	-0.197783
ENST00000466681	MALSU1	121	143	129	-65	64	10804.5	0.000493354	0,018291614593261896	-0.41131
ENST00000379847	NDUFB6	803	1218	107	-19	88	533728	0.000495217	0,018317163863962583	-0.159742
ENST00000266970	CDK2	90	230	133	-52.5	80.5	12939.5	0.000496821	0.018333	-0.381206
ENST00000357765	UNC50	73	72	181	-71.5	109.5	3508	0.000503726	0,018543996083430523	-0.518944
ENST00000286234	DEPTOR	510	472	94.5	-34.5	60	135750	0.000506083	0,018586941325398666	-0.191503
ENST00000916438	B2M	3626	3277	116	-12	104	6.22836e+06	0.000511381	0,018737437433205384	-0.0960634
ENST00000901308	PPP4C	195	274	113	-47	66	31728.5	0.000528226	0.0193093	-0.283973
ENST00000248451	PNKD	794	1501	124	-17	107	648126	0.000541432	0,019745816048629385	-0.152901
ENST00000335877	PSMF1	455	773	87	-20	67	196576	0.00054618	0,019872541867034965	-0.213484
ENST00000375094	RNF5	527	948	91	-25	66	276857	0.000554697	0,020135495673889035	-0.209495
ENST00000318911	CYC1	269	612	100	-28	72	94290.5	0.00057425	0,020748757128957292	-0.201999
ENST00000914438	RPL30	466	350	71.5	15.5	87	70075	0.000573789	0,020748757128957292	0,1816062033176422
ENST00000310999	MRPL11	297	400	93	-29	64	68439	0.000581649	0,020967589926082462	-0.237391
ENST00000263774	NDUFS3	353	760	106	-30	76	151284	0.000590644	0,021096955238020465	-0.287781
ENST00000273920	ENOPH1	88	189	135	-74	61	10443.5	0.000589981	0,021096955238020465	-0.424194
ENST00000272298	CALM2	128	174	115	-51	64	13713	0.000588868	0,021096955238020465	-0.236491
ENST00000253794	VPS25	670	635	117	-33	84	236080	0.00058746	0,021096955238020465	-0.172891
ENST00000368533	TPM3	1931	3060	93	-14	79	3124360	0.000599131	0.0213512	-0.0906991
ENST00000373019	SF3A3	175	269	112	-36	76	28061	0.000603406	0,021454590526318745	-0.287804
ENST00000382564	DNAJC19	595	648	96	-26.5	69.5	214452	0.000606721	0,021523428286483414	-0.202853
ENST00000303204	PRELID1	299	548	83	-17	66	93575	0.00061298	0.0216961	-0.250372
ENST00000246194	RALY	154	316	117	-36	81	29065	0.000614637	0,021705592744619223	-0.341112
ENST00000377577	DNAJC11	221	223	141	-80	61	29246	0.000618992	0,021810027709476563	-0.299405
ENST00000407022	BSCL2	192	308	115.5	-36.5	79	34933.5	0.000633083	0,022256279661282994	-0.271313
ENST00000491084	KRTCAP2	11	21	236	-175	61	202	0.000640874	0,022479546841195106	-1.52478
ENST00000273258	ARL6IP5	887	644	93	-25.5	67.5	314614	0.000654366	0,022901358092690154	-0.129626
ENSG00000293488,t4	-	52	77	147.5	-74.5	73	2711	0.000664616	0,023156239341465427	-0.481102
ENST00000273590	TCTA	63	60	155	-60	95	2562	0.000663615	0,023156239341465427	-0.667346
ENST00000498165	PPM1L	54	51	39.5	-40.5	-1	1861.5	0.000666143	0.0231578	-0.642098
ENST00000249071	RAC2	1488	1545	102	-16	86	1231431	0.000670912	0,023220093174898898	-0.111536
ENST00000621632	DDX24	209	287	118	-45	73	35351.5	0.000669542	0,023220093174898898	-0.300636
ENST00000590943	OAZ1	33	71	179	-80	99	1657.5	0.00069594	0,024033016494435674	-0.731487
ENST00000643579	TPM4	285	323	132	-50	82	53331.5	0.000701268	0,024123079920319833	-0.292473
ENST00000942141	HADHA	19	18	79	82.5	161.5	59	0.000701639	0,024123079920319833	1,0974081754684448
ENST00000361288	TAF11	99	95	74	76	150	3381	0.00071639	0.0245285	0,5045045614242554
ENST00000225792	DDX5	924	959	165.5	-34.5	131	482919	0.000716573	0.0245285	-0.13592
ENST00000333130	MRPL40	599	799	83	-16	67	264543	0.000720446	0,024607105500672796	-0.206867
ENST00000616760	CLIC1	19	40	130	-89	41	588	0.000723806	0,024667893989057763	-1.01348
ENST00000263697	DNAJC8	429	689	92	-27	65	165496	0.000728677	0.0247798	-0.184535
ENST00000311212	ZNF706	828	898	98	-26	72	406659	0.000737144	0.0250132	-0.139302
ENST00000644142	RNASEH2C	46	58	37	53.5	90.5	818.5	0.000744952	0,025223333886189133	0,6335781812667847
ENST00000265339	UBE2B	30	52	133	-74.5	58.5	1129.5	0.000751069	0.0253754	-0.757865
ENST00000532223	IGLL5	1183	1292	110	-20.5	89.5	823990	0.000758977	0.0255872	-0.113446
ENST00000368277	PMF1	233	437	123	-36	87	58938.5	0.000765817	0,025762143306058062	-0.281732
ENST00000219204	ARL2BP	227	219	98	-31	67	29416.5	0.000770502	0,025864016440064697	-0.336746
ENST00000263270	AP2S1	556	875	104.5	19.5	124	217636	0.000773399	0.0258834	0,12761922180652618
ENST00000960954	PPP2R1A	36	46	131	-41.5	89.5	1188	0.000774395	0.0258834	-0.766384
ENST00000242577	DYNLL1	587	762	96	-19	77	247472	0.000778245	0,025956464392359366	-0.161622
ENST00000323701	USP39	47	116	125	-58	67	3643	0.000782214	0.0260332	-0.583593
ENST00000451315	NOL7	505	992	89	-24	65	277016	0.000790525	0.0262538	-0.233674
ENST00000416263	TOB1-AS1	51	15	163	-147	16	602	0.000794242	0.0263213	-1.008
ENST00000359995	SRSF2	186	544	161	-60	101	58909.5	0.000800385	0,026468658884622454	-0.28976
ENST00000455372	SLC39A3	49	49	-1	114	113	743.5	0.000805781	0.0265908	0,6419132351875305
ENST00000956337	ERP44	80	83	136	-65	71	4328.5	0.000818734	0.0269305	-0.533139
ENST00000351328	CS	405	563	76	-21	55	128290	0.000819525	0.0269305	-0.215486
ENST00000248553	HSPB1	2497	9026	116	-11	105	11760818	0.000825287	0,027062820028916336	-0.0945911
ENST00000575963	OXLD1	306	248	167	-37.5	129.5	44202	0.000832986	0.027258	-0.25855
ENST00000930657	ATP5MJ	79	144	74	44.5	118.5	4149.5	0.000839404	0.0274106	0,4562591016292572
ENST00000261427	UBE2K	234	400	108.5	-37	71.5	54195.5	0.000877872	0,028547305705921937	-0.306564
ENST00000372431	PLTP	547	344	109	23	132	81645.5	0.000876371	0,028547305705921937	0,2081819474697113
ENST00000956710	SNRPD1	19	42	118	-57.5	60.5	613	0.000883081	0,028656994449844014	-0.956199
ENST00000361335	MT-ND4L	456	540	-1	8	7	109153	0.000894481	0,028966695059728757	0.0557316
ENST00000232501	NPRL2	61	93	125	-61	64	3734.5	0.000906877	0,029307348604433764	-0.59034
ENST00000360244	APH1A	432	582	100	-23	77	140998	0.000911467	0.0293471	-0.22445
ENST00000390547	IGHA1	1239	1082	120	-21	99	723708	0.000911869	0.0293471	-0.119279
ENST00000366794	PARP1	209	440	120	-50.5	69.5	53373.5	0.000917893	0.0294802	-0.262675
ENST00000317096	PARL	133	199	114	-48	66	16071.5	0.000924547	0,029620498544089286	-0.363801
ENST00000314332	H2BC4	91	78	170	-92	78	4596	0.000927953	0,029620498544089286	-0.489083
ENST00000902246	RPL13	655	780	75	13.5	88.5	229558	0.000926337	0,029620498544089286	0,1602807193994522
ENST00000333449	TMEM179B	301	373	128	-42	86	64445	0.000940981	0,029975057559583452	-0.239754
ENST00000650089	SEC23B	64	85	133.5	-76.5	57	3579	0.00097517	0.0310009	-0.363665
ENST00000266732	TMPO	122	315	107.5	-59.5	48	23099	0.000982526	0.0311712	-0.311536
ENST00000337523	DXO	37	74	150	-73.5	76.5	1895.5	0.000997552	0.0315838	-0.583651
ENST00000260443	RSL24D1	1495	1030	71	-13	58	829000	0.0010088	0.0318751	-0.0846577
ENST00000371589	MAN1B1	115	68	126	38	164	2772.5	0.0010155	0.032022	0,5901749730110168
ENST00000264156	MCM6	121	247	104	-42	62	18089	0.00102779	0.0322794	-0.24082
ENST00000374550	RPL11	951	742	75	10.5	85.5	320066	0.0010271	0.0322794	0,11915957927703857
ENST00000380762	HCCS	76	88	93.5	-33	60.5	4338.5	0.0010328	0.0323715	-0.550159
ENST00000860027	NDUFV2	85	178	100	-44	56	9456.5	0.00104313	0.0326297	-0.387261
ENST00000350028	SAMM50	320	431	89	-25	64	78593	0.00104789	0.0327132	-0.226801
ENST00000473835	U2SURP	118	128	160	-93	67	9374	0.0010519	0.0327728	-0.425794
ENST00000355315	CHCHD7	138	186	94	-30.5	63.5	15561.5	0.00105713	0.0328701	-0.356305
ENST00000332211	VDAC2	1378	1748	77	-14	63	1.28632e+06	0.00106541	0.0330615	-0.127444
ENST00000714034	SDHB	197	332	112	-42	70	38258	0.00107891	0.0334141	-0.264983
ENSG00000101294,t1	HM13	18	45	201.5	-111.5	90	620	0.00109145	0.0337355	-0.839909
ENST00000907957	RBM42	72	245	108.5	-29.5	79	11052.5	0.00109409	0.0337503	-0.39899
ENST00000268220	SEC11A	752	835	65	14	79	284241	0.00110568	0.0340406	0.0834402
ENST00000256433	IER3IP1	498	720	95	-28	67	198922	0.00111528	0,034268404009677685	-0.17762
ENST00000295901	PSMD6	356	730	111	-38	73	145740	0.00112352	0,034453980804992734	-0.224139
ENST00000858825	NASP	112	350	117	-43.5	73.5	23602.5	0.00113699	0.0347305	-0.301683
ENST00000541887	ANAPC5	96	102	125	-51	74	6207	0.00113488	0.0347305	-0.319917
ENST00000367833	TIPRL	329	382	112	-40	72	71690	0.0011534	0.0351629	-0.197073
ENST00000278412	SSRP1	217	455	103	-31	72	56996.5	0.00117925	0.0358809	-0.244775
ENST00000261497	USP22	67	55	170	-80	90	2473	0.00118634	0.0360264	-0.486902
ENST00000204679	GNPTG	170	98	151	-51.5	99.5	10310	0.00119169	0.0361187	-0.350605
ENST00000612311	TMCO1	571	802	105	-22	83	252379	0.00120723	0.0365187	-0.178465
ENST00000614484	SRRT	40	63	181	-106	75	1738.5	0.00121416	0.0366572	-0.64011
ENST00000902813	PSMD4	18	48	154.5	-83	71.5	656.5	0.00125585	0,037842652283389844	-0.94634
ENST00000372422	YIPF3	151	190	121	-38	83	17255.5	0.00126932	0,038174917687846276	-0.24519
ENST00000369306	PEX11B	291	220	135	-32	103	37329	0.00127945	0.0384057	-0.290662
ENST00000258975	TACO1	66	84	139.5	-52.5	87	3621.5	0.00128395	0.0384668	-0.422881
ENST00000379772	ADISSP	253	376	107	-33.5	73.5	54748.5	0.00128657	0,038471376891083695	-0.229834
ENST00000300688	ATP5MG	2511	2910	82	9	91	3.46884e+06	0.00130194	0.0388565	0.0687617
ENST00000371646	HSP90AB1	4039	6612	81	-11	70	13847302	0.00131937	0.0392678	-0.0806077
ENST00000298510	PRDX3	775	1041	111	-37	74	438711	0.00132075	0.0392678	-0.154762
ENST00000305321	BOLA2B	270	407	79	-20	59	62943.5	0.00132698	0.0393235	-0.22363
ENST00000462859	FAM24B	23	29	200	-98	102	508	0.00132766	0.0393235	-0.799119
ENST00000414676	NRSN2-AS1	50	16	85	-62	23	614.5	0.00134976	0.0398502	-0.423591
ENST00000547566	HNRNPA1	237	171	161	23	184	16497	0.00135055	0.0398502	0,27905020117759705
ENST00000467020	RPL10A	184	115	189	52	241	8252.5	0.00136091	0.04008	0,37537482380867004
ENST00000487416	SMIM7	296	262	124	-26.5	97.5	44859	0.0013648	0.040119	-0.27291
ENST00000332438	CCR10	351	371	102	-27	75	74067	0.00138391	0,040604192017783064	-0.178253
ENST00000262291	VMP1	152	231	100	-37	63	20940	0.00139715	0.0408202	-0.347122
ENST00000368211	MRPL24	300	351	112.5	-32.5	80	60290.5	0.00139976	0.0408202	-0.287862
ENST00000317881	SLC25A5	2733	2906	68	9	77	3775988	0.00140435	0.0408202	0.0600199
ENST00000881280	FUZ	10	13	172.5	-118.5	54	117	0.00140367	0.0408202	-1.61172
ENST00000357903	APP	126	199	128.5	-58.5	70	15171.5	0.00139475	0.0408202	-0.359101
ENST00000319248	PRDX1	566	1515	99	15	114	389846	0.00142257	0.0412729	0,11986605077981949
ENST00000419686	PLPP5	62	107	168.5	-85.5	83	4294	0.00143045	0,041424684310948465	-0.511021
ENST00000923372	CBX3	98	123	107.5	-46.5	61	7529.5	0.00143714	0,041541318259719684	-0.403559
ENST00000432493	KIF9	48	50	136	-80	56	1648.5	0.00145128	0.0418042	-0.593435
ENST00000651669	RPS27	43366	30486	68	1	69	651950803	0.00145611	0.0418042	0.00859727
ENST00000867031	LAS1L	113	178	110	-47	63	12282	0.00145298	0.0418042	-0.37513
ENST00000900763	PABPC1	81	53	109	-62	47	2846	0.00145963	0.0418042	-0.516785
ENST00000304863	UQCRFS1	623	951	83	-24	59	324285	0.00145951	0.0418042	-0.145388
ENST00000376621	GNL1	84	124	106.5	-50.5	56	6563.5	0.00146352	0,041838992732004095	-0.41215
ENST00000326266	THOC6	118	149	120.5	-52.5	68	10780.5	0.00148969	0.0425092	-0.379096
ENST00000261479	PSMA6	562	967	92	-20	72	298130	0.00150835	0.0429631	-0.165071
ENST00000894301	EIF5A	324	671	100.5	-23.5	77	122170	0.00151865	0,043177768335150926	-0.164738
ENST00000430995	VDAC2P3	57	17	125	122	247	238	0.00152516	0.0432839	0,9334033727645874
ENST00000303305	PA2G4	851	1346	86	-19	67	618584	0.00153387	0.0434523	-0.118647
ENSG00000170889,t1	RPS9	104	45	163	87	250	1574.5	0.00155917	0.0440889	0,5612589716911316
ENSG00000110955,t1	ATP5F1B	83	242	161	-67.5	93.5	12378	0.00156208	0,044091219260566236	-0.350637
ENST00000934467	ARF5	111	155	142	-49	93	10558.5	0.00157065	0.0441734	-0.469308
ENST00000356232	UBA5	224	375	128.5	-54.5	74	48475	0.00156912	0.0441734	-0.215826
ENST00000915967	ACTG1	39	35	141	-141	0	971	0.00157405	0.0441895	-0.691844
ENST00000394936	PSAP	933	695	138	15	153	294582	0.00157772	0.0442129	0,13975191116333008
ENST00000380084	RBBP7	14	12	188	-188	0	145.5	0.00158513	0.044341	-1.67936
ENST00000527733	USP47	36	31	136	-69	67	809.5	0.00159459	0.0443671	-0.731732
ENST00000287706	NTAN1	129	181	88	-37	51	14127.5	0.00159129	0.0443671	-0.396704
ENST00000918532	CDK4	204	340	113	-29	84	40283	0.00159441	0.0443671	-0.154437
ENST00000275036	HMGN3	280	317	132.5	-36.5	96	50992.5	0.00165142	0.0458666	-0.270834
ENST00000435070	CPSF6	163	190	121	-41.5	79.5	18479.5	0.0017027	0.047207	-0.392385
ENST00000371717	PMPCA	272	300	167.5	-34.5	133	46986	0.0017252	0.0476834	-0.24388
ENST00000302746	PDHB	317	294	113	-37.5	75.5	53419	0.001726	0.0476834	-0.222383
ENST00000398275	KANSL1-AS1	61	47	114	-53	61	1939.5	0.00172995	0,047708117672605334	-0.400683
ENST00000304312	ATP5ME	2541	3054	97	7	104	3.69171e+06	0.00173486	0.0477591	0,054814163595438004
ENST00000228136	C11orf58	666	1003	83	-25	58	363824	0.00175476	0.048222	-0.146756
ENST00000215829	SNRPD3	431	691	112	-20	92	165349	0.00184023	0.0502257	-0.166233
ENST00000462804	EVI2A	523	243	76	25	101	54701.5	0.00183171	0.0502257	0,27721479535102844
ENST00000678186	NPM1	16	31	27.5	86.5	114	109	0.00184055	0.0502257	1.03392
ENST00000524832	CHID1	18	30	188.5	-101	87.5	416.5	0.00184027	0.0502257	-0.921064
ENST00000324366	PRMT5	89	156	118	-43	75	8602	0.00185899	0.0506404	-0.286455
ENST00000397375	MRPS34	462	921	94.5	-16.5	78	234520	0.00187108	0.050881	-0.128069
ENST00000368356	FDPS	80	164	153	-63	90	8168.5	0.00188489	0,051099659678072874	-0.448676
ENST00000355697	SFXN4	351	342	107	-34.5	72.5	68204	0.00188567	0,051099659678072874	-0.202577
ENST00000586895	UBL5	839	1215	106	11	117	468666	0.00189625	0,051297225138758555	0,1081671193242073
ENST00000307839	RPL15	10167	7916	76	3	79	39162222	0.0019378	0.0522457	0,016651978716254234
ENST00000304786	SRP9	387	667	97	-29	68	143788	0.001938	0.0522457	-0.211987
ENST00000249269	PMPCB	471	393	109	-32	77	103869	0.00194342	0.0523015	-0.173193
ENST00000398238	NSF	101	103	95	-31	64	6504	0.00195896	0,052628971030315524	-0.50225
ENSG00000102030,t1	NAA10	35	61	126	-62	64	1474.5	0.00196799	0.0527807	-0.72148
ENST00000375571	MAPRE1	413	541	98	-22	76	124735	0.00199366	0,053377351585368396	-0.116572
ENST00000641834	C19orf48P	383	344	95	33.5	128.5	57150.5	0.00199851	0.0534157	0,22748255729675293
ENST00000941168	NME2	646	636	81	19	100	184971	0.00200474	0.0534906	0,10261789709329605
ENSG00000169021,t1	UQCRFS1	97	86	84	-40.5	43.5	5273.5	0.00202989	0,053927340942274665	-0.493757
ENST00000320785	KIF1C	19	26	8	111.5	119.5	113.5	0.00203047	0,053927340942274665	1,0400477647781372
ENST00000897476	RPS4X	106	62	64	39.5	103.5	2348	0.00203147	0,053927340942274665	0,4712347686290741
ENST00000607124	H2BC11	81	180	142	-51.5	90.5	9028.5	0.00206167	0.054636	-0.325513
ENST00000264995	MRPL3	485	829	78	-25	53	221442	0.00207801	0.0549758	-0.191422
ENST00000599672	EMG1	273	532	110	-31	79	82230.5	0.00208323	0,055020445447335115	-0.186618
ENST00000921479	MIIP	28	57	165.5	-90.5	75	1127.5	0.00209298	0,055184786902415205	-0.628946
ENST00000400000	VAPA	521	525	110	-31	79	151756	0.00210241	0.0551853	-0.134169
ENST00000938367	COX6B1	141	265	73	32	105	15225	0.00210361	0.0551853	0,2399420589208603
ENST00000922936	OSER1	69	107	132	-44	88	4706.5	0.00209981	0.0551853	-0.523823
ENST00000867843	PSMA7	213	440	108	-29.5	78.5	53795.5	0.00214985	0.0562093	-0.257137
ENST00000881856	UBAP2L	13	16	36	215	251	34	0.00214765	0.0562093	1,327164888381958
ENST00000259632	DCTN3	352	512	114.5	-32.5	82	101168	0.00215354	0.0562118	-0.1931
ENST00000350033	COPS7B	145	163	153	-58	95	14208.5	0.00216092	0,056310273824005136	-0.399905
ENSG00000126768,t1	TIMM17B	10	10	240.5	-156	84.5	91	0.00216852	0.0563201	-1.74133
ENST00000429243	PRR13	922	1136	112	-24	88	564766	0.00216584	0.0563201	-0.105554
ENST00000329421	MARCKSL1	197	99	92	-35	57	11867.5	0.00220337	0,057130190919286325	-0.29345
ENST00000244520	SNRPC	728	1341	112.5	-17.5	95	527814	0.0022184	0.0574246	-0.124215
ENST00000685186	C16orf95-DT	28	30	291	-187.5	103.5	617	0.00222626	0.0574802	-0.81022
ENST00000922404	RPS3	99	52	41	28	69	1793	0.00222792	0.0574802	0,19812504947185516
ENSG00000104738,t3	MCM4	76	217	141.5	-54.5	87	10187.5	0.00225794	0,058158647111629436	-0.309041
ENST00000349004	NDRG3	74	100	112.5	-44	68.5	4702	0.00227124	0.0584049	-0.497735
ENST00000320640	ITFG1	205	192	143	-42	101	23164.5	0.00228482	0.0586574	-0.300597
ENST00000357849	COPS5	248	361	107.5	-35.5	72	51261.5	0.00229799	0,058898766943096016	-0.238399
ENST00000863380	RPS21	121	75	66	40	106	3361	0.00230951	0,059000185800443375	0,3690590262413025
ENST00000279392	HIRIP3	77	107	118	-60	58	5206	0.00230787	0,059000185800443375	-0.294335
ENST00000377190	SYVN1	22	47	217	-137	80	753.5	0.002327	0.059253	-0.829539
ENST00000924896	SF3B6	22	18	140	-71.5	68.5	310.5	0.00232447	0.059253	-1.01394
ENST00000318190	TPRKB	47	69	111	-45	66	2163	0.00233756	0,059340643978658264	-0.425864
ENST00000652337	MTHFD1	95	208	117	-51	66	12033.5	0.00233804	0,059340643978658264	-0.302589
ENST00000367055	SOD2	21	39	157	-67	90	606	0.00237585	0.0602024	-0.836436
ENST00000280557	DENR	147	195	115	-48	67	17071.5	0.00238206	0.0602619	-0.228948
ENST00000233025	SPCS1	847	1167	98	-18	80	533308	0.00239051	0.0603777	-0.120296
ENST00000880515	RPL5	186	162	-1	0	-1	12656.5	0.00240526	0.0606523	0,2695710062980652
ENST00000262225	TMED2	661	845	95	-27	68	304606	0.0024399	0.0614265	-0.0819903
ENST00000256545	EMC7	389	532	85	-24	61	115540	0.00245307	0.0616587	-0.160575
ENST00000459925	C16orf86	23	14	96	170.5	266.5	64	0.0025094	0.0629731	0,8513803482055664
ENST00000273668	EAF2	124	122	110	-36	74	9248.5	0.00252873	0.0633562	-0.386593
ENST00000311151	DPYSL2	282	241	116	-31	85	39127	0.0025496	0.0637768	-0.274817
ENST00000268655	ZNF174	45	43	113	-48	65	1329	0.00256828	0.0641414	-0.656374
ENST00000265620	GNAS	16	16	74.5	130	204.5	48	0.00259495	0.0647038	1,3386380672454834
ENST00000215567	TECR	435	740	100	12	112	144040	0.00260351	0.0648138	0,11450085043907166
ENST00000597595	GMFG	345	472	101	-18	83	91447	0.00261389	0.0649684	-0.185337
ENST00000265097	THOC3	151	257	133	-53	80	22861.5	0.00263988	0.06551	-0.241957
ENST00000359543	EMP2	25	35	113	-64	49	638	0.00264655	0.0655713	-0.66836
ENST00000453386	TRA2B	260	256	114	-41	73	38359.5	0.00267544	0.0661821	-0.207188
ENST00000217652	MYL12A	990	949	102	-19	83	506676	0.00270164	0.0667141	-0.141946
ENST00000291458	MIX23	313	359	99	-18	81	63708.5	0.00270549	0.0667141	-0.223549
ENST00000273986	CISD2	378	606	86	-26	60	127506	0.00271808	0.0669189	-0.180285
ENST00000360156	SEPTIN6	38	37	164.5	-100.5	64	985.5	0.00273272	0.0670845	-0.836973
ENST00000449289	GAS5	41	55	69	61	130	722.5	0.00273341	0.0670845	0,3393101394176483
ENST00000927686	SEM1	755	1137	91	-17	74	464065	0.00274168	0.0671819	-0.166105
ENST00000940751	SNRPD3	339	490	106	-22	84	93201.5	0.00274952	0.0672684	-0.211622
ENST00000237889	NDUFB3	1184	2005	94	-14	80	1262055	0.00277417	0.0677652	-0.11723
ENSG00000017483,t2	SLC38A5	136	126	96	-28	68	10393	0.0027868	0.0679674	-0.414762
ENST00000246912	MLX	26	39	154.5	-61.5	93	730.5	0.00279853	0.0681472	-0.922339
ENST00000418115	RHOA	951	1459	78	-10	68	743476	0.00280597	0.0682219	-0.167818
ENST00000239690	NUDCD1	92	98	135	-55.5	79.5	5637	0.00283637	0.0688536	-0.431505
ENST00000273550	FTH1	947	1363	91	-12	79	692408	0.00284786	0.0690253	-0.136405
ENST00000296564	ICE1	36	31	8	113	121	324	0.00285352	0.0690552	0,8410982489585876
ENST00000966296	NPRL2	19	31	181	-110	71	444	0.00287577	0.0693825	-0.706001
ENSG00000172053,t1	QARS1	12	30	29.5	77	106.5	72.5	0.00287593	0.0693825	0,9690148234367371
ENST00000003100	CYP51A1	394	590	100	-25	75	129208	0.00288317	0.0694496	-0.129074
ENST00000608951	COQ4	48	48	167	-83	84	1559	0.00288834	0.0694669	-0.630894
ENST00000692933	LINC03034	954	536	138.5	-29.5	109	279388	0.00291012	0.069779	-0.15583
ENST00000395044	VDAC1	705	839	103	-16	87	321724	0.00291025	0.069779	-0.14173
ENST00000270792	SH3BGRL3	782	958	103.5	13	116.5	343582	0.00293528	0.070271	0.0986161
ENST00000361272	CNOT7	264	326	101.5	-41.5	60	49128.5	0.00300725	0.0713377	-0.271017
ENST00000380629	BNIP3L	548	369	86.5	-21.5	65	112712	0.00300353	0.0713377	-0.194588
ENST00000318059	PAM16	278	561	115.5	-27.5	88	87784	0.00299805	0.0713377	-0.264502
ENST00000964952	PRDX5	28	67	82	68	150	574	0.00299973	0.0713377	0,2874065637588501
ENST00000259512	DERL1	397	446	111	-37	74	98991	0.00298703	0.0713377	-0.168528
ENST00000521688	ENY2	458	556	117.5	-33.5	84	141087	0.00300233	0.0713377	-0.147855
ENST00000241704	COPA	373	495	118	-36	82	103161	0.0030122	0.0713466	-0.17097
ENST00000305596	CD2BP2	326	294	108	-24.5	83.5	54518	0.0030523	0.0721868	-0.167133
ENST00000291552	U2AF1	112	243	120.5	-45.5	75	16267	0.0030841	0.0728285	-0.252246
ENST00000372538	COMTD1	93	101	91	63	154	3541.5	0.00311899	0.0735412	0,37694576382637024
ENST00000262302	NUBP2	355	404	114	-24	90	80613.5	0.00313272	0.0737463	-0.156621
ENST00000445902	VPS52	67	73	170	-99	71	3154	0.00313714	0.0737463	-0.418732
ENST00000304478	MRM3	91	91	99	35	134	3092.5	0.00315153	0.0739733	0,4732946455478668
ENST00000583655	NT5C	25	26	95	177.5	272.5	168	0.0031742	0.0743935	0,9837796092033386
ENST00000251038	ZC3H14	36	44	86	-70.5	15.5	1089.5	0.00324842	0.0760188	-0.76111
ENST00000314797	COPG1	291	478	132	-30.5	101.5	78329.5	0.00329019	0.0768811	-0.0761386
ENST00000271628	SF3B4	803	1197	103	-20	83	517716	0.00330024	0.0770008	-0.125316
ENST00000281871	MZT2B	273	264	81	21	102	30756.5	0.00331274	0.077177	0,15181900560855865
ENST00000394417	UGP2	195	336	107	-39	68	37759.5	0.00332339	0.0773096	-0.245683
ENST00000377223	LZIC	82	107	118.5	-61.5	57	5473.5	0.00336419	0.0781423	-0.184394
ENST00000621663	ANAPC16	215	154	115	-38	77	19513	0.00337606	0.0781853	-0.331896
ENST00000374171	POLE3	35	54	130	-69	61	1292.5	0.00337419	0.0781853	-0.531029
ENST00000005259	BCAP29	30	28	134.5	-108	26.5	607.5	0.00338424	0.0782586	-0.712918
ENST00000234590	ENO1	8060	6022	86.5	-4.5	82	24967521	0.00340435	0.0784911	-0.0674255
ENST00000935611	HSPA8	66	152	52.5	43	95.5	3762.5	0.00340416	0.0784911	0,4256504476070404
ENST00000555030	ATP5MJ	19	27	57	105	162	125	0.00343429	0.0790647	1,0196540355682373
ENST00000282587	SLC30A6	103	43	115	-98	17	2883	0.00345941	0.0794088	-0.535758
ENST00000445930	PSMC6	39	52	162	-59.5	102.5	1379	0.00345923	0.0794088	-0.618681
ENST00000414487	SNRPE	3023	3775	79	2	81	5.47106e+06	0.00347737	0.0795868	0,050243739038705826
ENST00000539140	DRAM2	97	61	111	-47	64	3777	0.00347318	0.0795868	-0.592285
ENST00000532004	RPLP2	144	378	74	16	90	22719	0.00350221	0.080038	0,3005358576774597
ENST00000373202	SGPL1	42	34	160	-79	81	993	0.00351482	0.0802087	-0.70401
ENST00000917104	NDUFB11	204	202	83	29.5	112.5	17156.5	0.00354506	0.0807807	0,18124064803123474
ENST00000262213	TRAM1	606	813	92	-28	64	268485	0.00355495	0.0808355	-0.159208
ENST00000358867	TMEM126B	106	125	122	-58	64	8099	0.00355782	0.0808355	-0.285061
ENSG00000103485,t1	QPRT	32	15	66.5	76.5	143	112.5	0.00358497	0.0813339	0,7918092012405396
ENST00000892213	NQO2	76	158	118.5	-42	76.5	7415.5	0.00361368	0.0817477	-0.387696
ENST00000308153	H2AZ2	129	248	109	-32	77	18916	0.00360875	0.0817477	-0.269686
ENST00000202773	RPL6	8783	6402	73	2	75	2.73385e+07	0.00362309	0.0818419	0.0434794
ENST00000569798	ALDOA	42	54	12	81	93	742.5	0.00363783	0.0820562	0,5641269683837891
ENST00000438607	TMA7	1713	2077	97	-14	83	1876191	0.00370831	0.0832646	-0.075109
ENSG00000143294,t1	PRCC	17	12	197	-89.5	107.5	168	0.00371003	0.0832646	-1.30318
ENST00000944592	HDLBP	11	12	101	-102	-1	111	0.00371041	0.0832646	-1.44959
ENST00000404735	RPS27A	833	1214	78	-14	64	543736	0.00371274	0.0832646	-0.159185
ENST00000342166	DPY30	306	394	90.5	-24.5	66	67971	0.00372759	0.083358	-0.177988
ENST00000915388	SLC25A5	58	78	-1	1	0	1632.5	0.00372591	0.083358	0,030300047248601913
ENST00000350608	DDT	38	51	76	57	133	619	0.00373378	0.083377	0,5329467058181763
ENST00000360110	TFRC	509	770	90	-41.5	48.5	214233	0.00375408	0.0837107	-0.112967
ENST00000335659	ANKRD46	121	90	108	-53	55	6709	0.00383611	0.0854177	-0.346513
ENST00000620048	DENND1B	20	18	-1	126	125	87	0.0038457	0.0855093	1,1246873140335083
ENST00000556994	SRP54	49	50	101	-56.5	44.5	1638	0.00387538	0.0860467	-0.502799
ENST00000874503	TMED10	91	83	133	-43	90	4735	0.00388901	0.0861308	-0.322649
ENST00000651929	FHL1	376	294	117	-48	69	62432.5	0.00389572	0.0861308	-0.192611
ENST00000336273	MTDH	127	138	88	-44	44	10546	0.00389449	0.0861308	-0.427535
ENST00000296511	ANXA5	488	778	116	-20	96	208076	0.00392276	0.0865271	-0.163446
ENST00000555044	ZNF410	43	28	50	61.5	111.5	356.5	0.00392473	0.0865271	0,7060983777046204
ENST00000331821	RANBP1	235	809	99	-27	72	106784	0.0039432	0.0868115	-0.190988
ENST00000280326	CCT5	690	1377	91.5	-23.5	68	511920	0.0039625	0.0871135	-0.115255
ENST00000419277	HLA-DPA1	185	224	108	11.5	119.5	17294.5	0.00398501	0.0874375	0,3099440932273865
ENST00000375640	SNHG32	1286	523	97	12	109	307300	0.00398844	0.0874375	0,11660411208868027
ENST00000377126	KLF9	35	16	126	-84.5	41.5	422	0.00400144	0.0875684	-1.02529
ENST00000444053	AAMP	180	199	130	-40	90	20975	0.00400563	0.0875684	-0.271848
ENST00000879759	TXN	784	1338	83	-13	70	563664	0.00401217	0.0875888	-0.105545
ENST00000678090	NDUFA5	77	104	102	-39	63	5006.5	0.00402641	0.0877769	-0.423727
ENST00000346798	APP	55	87	170	-91	79	3078.5	0.0040564	0.0881685	-0.544568
ENST00000593922	IRF3	53	35	129	-44	85	1265	0.00406132	0.0881685	-0.624174
ENST00000875784	DDX3X	12	10	126.5	-127.5	-1	102	0.0040587	0.0881685	-1.52743
ENST00000354371	COPS8	252	381	113	-39	74	54456	0.0041542	0.0899348	-0.221876
ENST00000874470	RER1	46	57	124.5	-57.5	67	1743.5	0.00414973	0.0899348	-0.495365
ENST00000281513	NBAS	35	26	104	-104.5	-0.5	649	0.00416088	0.0899546	-0.725657
ENST00000497006	SIGMAR1	22	45	123.5	-83.5	40	708	0.00416767	0.0899767	-0.636242
ENST00000353107	POLR2K	758	1241	104	-29	75	506116	0.00417403	0.0899896	-0.141898
ENST00000391857	RPL13A	22395	12094	77	-4	73	137948356	0.00418751	0.0901557	-0.0260387
ENST00000361162	RBM39	119	184	139	-54.5	84.5	13077.5	0.00419668	0.0902285	-0.307584
ENST00000880080	RHOA	461	809	93	-19	74	204455	0.00422238	0.0906564	-0.191651
ENST00000321394	TCP1	171	432	93	-34	59	42448.5	0.00423365	0.0907734	-0.169574
ENST00000381815	GART	104	169	119	-45	74	10598	0.00424691	0.0909329	-0.306877
ENST00000271526	PRCC	387	387	121	-23	98	83769.5	0.00426227	0.0911317	-0.189538
ENST00000649764	EIF4A3	146	336	104.5	-33.5	71	28543	0.00426788	0.0911317	-0.219609
ENST00000219794	BCKDK	154	160	128.5	-47	81.5	14615	0.00432039	0.0921269	-0.265579
ENST00000417647	IK	394	551	96.5	-27.5	69	120322	0.00435005	0.092633	-0.204667
ENST00000476781	MRPL47	389	561	106	-29	77	120957	0.00440073	0.0935845	-0.139554
ENST00000339438	CSDE1	302	262	90	-32	58	45051.5	0.00442729	0.0940212	-0.172592
ENST00000611659	TPM3	14	10	-1	4.5	3.5	30.5	0.00444308	0.0942284	1,064188838005066
ENST00000265100	RPL26L1	254	416	116.5	-38.5	78	59744	0.00445755	0.0944068	-0.238323
ENST00000261313	PEBP1	1278	1987	100	10	110	1195016	0.00446387	0.0944127	0.0837344
ENST00000251166	CORO7	454	431	150	-28	122	108642	0.00446996	0.0944135	-0.130688
ENST00000399336	NOMO3	98	87	158	-44	114	5296.5	0.00448737	0.0946531	-0.431213
ENST00000312515	DRAP1	633	1000	95	-18	77	342870	0.00449488	0.0946837	-0.18342
ENST00000919456	RPS10	625	915	70	9	79	261596	0.00450174	0.0947003	0,14905689656734467
ENST00000252011	DHX35	18	15	76.5	112.5	189	56	0.00452041	0.0949652	1,1240257024765015
ENST00000588183	HDHD2	36	40	118.5	-66	52.5	992.5	0.00453105	0.0950607	-0.735556
ENST00000521604	TCEA1	643	500	102	-19.5	82.5	176377	0.0046343	0.0970963	-0.144717
ENST00000318066	UBE2N	407	571	98	-25	73	128495	0.00466743	0.0976594	-0.179454
ENSG00000126456,t1	IRF3	12	21	192	-125	67	202	0.00467881	0.0977664	-1.26311
ENST00000311015	ZNF738	14	19	223.5	-199.5	24	210	0.00471608	0.0984135	-1.094
ENST00000261254	CCND2	797	434	127	-30	97	189700	0.00476761	0.099356	-0.14548
ENST00000300408	PHB1	691	1218	91	7	98	388180	0.00480029	0.0999037	0,1025841236114502
ENST00000396957	RPL32	40	46	40.5	42.5	83	594.5	0.00488325	0,10135990118897333	0,5386751890182495
ENST00000368547	ECHS1	479	683	109	20	129	147745	0.00488246	0,10135990118897333	0,16374096274375916
ENST00000665702	-	33	36	181	-97	84	828.5	0.00493599	0,10231856385861246	-0.571042
ENST00000937844	CHMP5	34	38	89	52	141	397	0.00503882	0,10431159601834493	0,7591962218284607
ENST00000877454	PRDX5	45	78	102	61	163	1221	0.00507829	0,10485064632242533	0,47664934396743774
ENST00000319285	DCTPP1	388	718	113	-21	92	153492	0.00507621	0,10485064632242533	-0.160423
ENST00000383775	DPH3	56	71	104	-42	62	2565	0.00509503	0,1050572261328711	-0.559949
ENST00000403425	SERF2	38	65	125	-48	77	1644.5	0.00516142	0,10628576494943313	-0.473993
ENST00000589913	RPL27	138	140	78	-28.5	49.5	11533.5	0.00517733	0,10647297827454409	-0.33547
ENST00000862240	ATP5PB	97	157	125	-35	90	9203	0.00521538	0,10711437488297375	-0.322463
ENST00000556816	ISCA2	225	266	123	-42.5	80.5	34285.5	0.00529491	0,10860470017892748	-0.250186
ENST00000502066	CRNDE	78	135	130.5	-42.5	88	6473	0.00531316	0,1088361519756236	-0.382473
ENST00000906077	B2M	16	11	113	-114	-1	143	0.00536105	0,10957338666853983	-1.30428
ENST00000926170	SMC2	12	31	65	-66	-1	285.5	0.00536319	0,10957338666853983	-0.701469
ENST00000340385	PRDX6	534	952	103.5	22	125.5	232122	0.00538768	0,10992979677642835	0.0988641
ENST00000262482	RNF167	64	93	133	-56	77	3755	0.00541392	0,11016085748638445	-0.400691
ENST00000573584	NUP88	95	122	91	-29	62	7071	0.00543211	0,11016085748638445	-0.393395
ENST00000868113	HNRNPA2B1	49	299	121	-50	71	9139	0.00543429	0,11016085748638445	-0.328901
ENST00000262982	CSE1L	154	337	109.5	-45.5	64	30004	0.00542923	0,11016085748638445	-0.253679
ENST00000359678	HIBCH	160	107	149	-38	111	10279.5	0.00541595	0,11016085748638445	-0.362578
ENST00000265062	RAB7A	366	352	110	-38	72	72122	0.0054437	0,11020849333205188	-0.242199
ENST00000333676	MRPL12	704	949	99.5	-13.5	86	360692	0.00548133	0,11082644802376994	-0.122925
ENST00000936171	ATP6V0D1	84	125	150	-53	97	6440.5	0.0055	0,1110600800206666	-0.280616
ENST00000372876	TBCC	203	186	117	27	144	15807.5	0.00551391	0,11119708838794444	0,35939016938209534
ENST00000633719	WASH5P	10	10	63.5	-64.5	-1	83	0.00553265	0,11138098587627042	-1.0254
ENST00000334869	LGMN	1760	381	157	-29	128	365607	0.0055373	0,11138098587627042	-0.12514
ENST00000281453	CENPU	97	207	109	-47	62	12019	0.00555428	0,11157878377984594	-0.247427
ENST00000920024	RBX1	69	94	112	-36	76	4068	0.00560357	0,11228010228476643	-0.480177
ENST00000473578	CAMTA1	386	654	101	-21	80	139184	0.00559878	0,11228010228476643	-0.215045
ENST00000261531	SNW1	270	268	114	-41.5	72.5	41167	0.00563485	0,11247357274161536	-0.121302
ENST00000541124	PSME3	14	20	214	-154	60	219.5	0.00562145	0,11247357274161536	-1.07541
ENST00000361367	CTR9	43	38	133	-65.5	67.5	1110	0.00563038	0,11247357274161536	-0.5569
ENST00000266079	PRPF6	175	274	121	-40	81	27685.5	0.00565768	0,11263179142074882	-0.239085
ENST00000368400	DPM3	831	976	104	-21.5	82.5	436108	0.00566442	0,11263179142074882	-0.137217
ENST00000591812	RINL	55	28	157	-51	106	1057.5	0.00566162	0,11263179142074882	-0.685009
ENST00000644495	SLC11A2	22	15	51	134	185	76	0.00569167	0,11302954051767641	0,9795066118240356
ENST00000464750	U2AF1	18	49	182.5	-110.5	72	636.5	0.0057455	0,1139535800364053	-0.737476
ENST00000302708	ALKBH3	78	68	86	-28	58	3356	0.0057573	0,11395398899007325	-0.424786
ENST00000552951	NOPCHAP1	287	228	31	15.5	46.5	28171.5	0.00577472	0,11395398899007325	0,10321236401796341
ENST00000852587	ACTR10	52	45	128.5	-50.5	78	1552	0.00577362	0,11395398899007325	-0.585827
ENST00000656617	GIHCG	13	28	223	-125	98	281	0.00577172	0,11395398899007325	-0.874638
ENST00000265471	B3GAT3	108	139	151.5	-33.5	118	9043.5	0.0057838	0,11398900243390411	-0.43085
ENST00000358769	PBLD	27	12	124	-103	21	253	0.00579291	0,11402466919529011	-1.06782
ENST00000007516	NDUFAB1	1317	2269	90	-13	77	1576498	0.00583199	0,11464922943943498	-0.0834932
ENST00000373812	YTHDF2	309	436	86	-39	47	75291.5	0.00586745	0,11520128441465208	-0.159725
ENST00000393067	POU2AF1	437	390	116	-30	86	94634.5	0.00590691	0,11583031421375886	-0.201802
ENST00000263245	ARFGAP3	137	234	116	-48	68	18769	0.00591687	0,11586763743405303	-0.226123
ENST00000586534	RAD23A	579	643	90	-28	62	203089	0.00592366	0,11586763743405303	-0.120198
ENST00000579978	ANAPC11	105	165	75	25	100	6941.5	0.00593853	0,11601315450758642	0,2532767653465271
ENST00000356998	MFNG	186	228	113	-38	75	24531	0.00596821	0,11644725109368803	-0.184817
ENST00000921961	RNASEH1	69	62	90	-39	51	2735.5	0.00598275	0,11658525774566837	-0.47074
ENST00000357039	PEX2	15	12	162	-153.5	8.5	146.5	0.00601001	0,11697028905944844	-0.392766
ENSG00000255524,t1	NPIPB8	41	29	94	-54	40	825	0.00602571	0,11712998442755113	-0.670823
ENST00000462186	RPSA2	38	31	253	-142	111	817	0.00605534	0,11755942698121173	-0.571218
ENST00000370109	DPH5	84	49	55	51	106	1470.5	0.0061407	0,11906857259878909	0,5282538533210754
ENST00000519110	CYRIB	12	10	206.5	-140	66.5	102	0.00615281	0,11909040122895134	-1.53044
ENST00000648006	B2M	12006	9750	107	-4.5	102.5	5.97897e+07	0.00615709	0,11909040122895134	-0.0475776
ENST00000301634	TK1	600	1663	87	-16	71	536430	0.006213	0,11987476720100504	-0.144297
ENST00000622429	ARID3B	32	22	-1	54	53	210	0.0062091	0,11987476720100504	0,5216250419616699
ENST00000301964	TADA3	122	178	115	-45	70	12877	0.00622443	0,1199470445491722	-0.349466
ENST00000426907	HUWE1	14	14	9	182.5	191.5	39	0.00626498	0,12057954338625673	1,1684237718582153
ENST00000856255	GUCY1A1	22	20	62	118.5	180.5	112	0.00629731	0,12105269447661797	0,8358741998672485
ENST00000928887	PSMA2	386	576	107.5	-28.5	79	122703	0.00631027	0,12115260916486206	-0.0968813
ENST00000354694	PES1	181	265	106	-32	74	27628.5	0.00636181	0,12199193356826676	-0.179047
ENST00000309311	EEF2	4663	2511	72	4	76	5626338	0.00640136	0,12259988363734059	0.0759211
ENST00000299138	VPS35	296	450	79.5	-28.5	51	74424.5	0.0064109	0,1226320921338185	-0.127042
ENSG00000137692,t2	DCUN1D5	45	66	128	-67.5	60.5	1937	0.00647197	0,12341597937560403	-0.422679
ENST00000312175	BANF1	745	977	114	-20	94	391756	0.0064756	0,12341597937560403	-0.119599
ENST00000531523	SNHG9	937	838	203	-29.5	173.5	421952	0.00647242	0,12341597937560403	-0.0842006
ENST00000376281	HNRNPK	636	714	109	-20	89	246475	0.00651442	0,1240044383136906	-0.1247
ENST00000419348	HTATIP2	39	47	128	-78	50	1230	0.00652985	0,12414670170717645	-0.669549
ENST00000320548	GPS1	37	45	109	-47	62	1124.5	0.00654361	0,1242568525605986	-0.690534
ENST00000310931	HDLBP	118	144	59.5	-25	34.5	10125.5	0.00656841	0,12452268312338746	-0.336092
ENST00000457354	TMX1	277	424	111	-35.5	75.5	65808.5	0.00660876	0,12452268312338746	-0.163086
ENST00000300093	PLK1	169	781	103	-33	70	74773.5	0.00661345	0,12452268312338746	-0.141766
ENST00000912911	TTC1	19	36	60	46.5	106.5	188	0.00657364	0,12452268312338746	0.785132
ENST00000617190	LRRC41	80	74	145	-68	77	3711.5	0.00660308	0,12452268312338746	-0.383034
ENST00000919622	CAPRIN1	81	86	117	-43	74	4331.5	0.00659724	0,12452268312338746	-0.386957
ENST00000285279	VOPP1	159	198	103	-38	65	18369.5	0.00659212	0,12452268312338746	-0.298998
ENST00000275603	CCT6A	447	1062	90	-23	67	258328	0.00663558	0,12478892306817672	-0.075322
ENST00000918210	PFDN2	156	244	99	-33.5	65.5	22091	0.00664451	0,12480649273086132	-0.174492
ENST00000317040	MVB12A	87	133	149	-59	90	7037	0.00669585	0,12531840227528104	-0.365256
ENST00000862336	ARF1	103	175	103	-41	62	10766.5	0.00669098	0,12531840227528104	-0.352213
ENST00000827009	FMNL1-DT	63	24	292	-153.5	138.5	1042	0.00669277	0,12531840227528104	-0.651367
ENST00000622669	MFSD1	62	103	138	-64	74	3998.5	0.00670922	0,12541815617982546	-0.389473
ENST00000616552	MCM3	101	162	141	-37.5	103.5	9806.5	0.00673772	0,12580033330825577	-0.167225
ENST00000423684	AFG3L1P	11	30	233	-138	95	257.5	0.00677869	0,12626325302692631	-0.80252
ENST00000568542	MLST8	24	22	186.5	-109	77.5	387.5	0.0067736	0,12626325302692631	-0.655214
ENST00000378372	HSPA14	125	253	108	-58	50	18506.5	0.00686873	0,1268804131996576	-0.344422
ENST00000893384	UNC13B	35	20	170	-104	66	505	0.00685673	0,1268804131996576	-0.561239
ENST00000229238	MRPL51	690	1019	94.5	-18.5	76	378594	0.00686375	0,1268804131996576	-0.149613
ENST00000873646	PLAAT3	55	63	115	-51	64	2234	0.00684537	0,1268804131996576	-0.535407
ENST00000863987	ZCCHC17	39	32	132	-75	57	858.5	0.00682292	0,1268804131996576	-0.575808
ENST00000572954	ELOB	64	95	84	42	126	2269.5	0.00683693	0,1268804131996576	0,40169191360473633
ENST00000466323	IDS	10	10	231.5	-213	18.5	86	0.00685195	0,1268804131996576	-1.50688
ENSG00000178028,t1	DMAP1	45	89	189	-90	99	2576.5	0.00689121	0,1270178521246853	-0.436551
ENST00000342320	RBPJ	42	22	145.5	-94	51.5	653.5	0.00691111	0,1270178521246853	-0.7466
ENST00000851082	NCOA5	33	48	82	-82.5	-0.5	1065.5	0.00691094	0,1270178521246853	-0.517177
ENSG00000128595,t1	CALU	10	20	-1	125.5	124.5	38.5	0.00691685	0,1270178521246853	1,1189266443252563
ENST00000295326	BOLA3	176	158	130	-34	96	16283.5	0.00689877	0,1270178521246853	-0.306509
ENST00000394908	FLOT2	136	135	114	-36	78	10920.5	0.00693734	0,12724431072833423	-0.21756
ENST00000591252	-	18	11	180	-78	102	159.5	0.00698699	0,1278544596146574	-1.12951
ENST00000270776	PGD	596	838	77.5	6.5	84	228882	0.00698189	0,1278544596146574	0,15569236874580383
ENST00000323064	AGBL5	69	86	130	-39.5	90.5	3716	0.00703609	0,12845179310389063	-0.481393
ENST00000330689	WDR5B	11	10	91	414.5	505.5	16.5	0.00703464	0,12845179310389063	1,6513683795928955
ENST00000263239	DDX18	137	209	116	-49	67	16765	0.00705594	0,12852088848916582	-0.149602
ENST00000523916	CASP3	262	194	75.5	-55.5	20	29053.5	0.00705634	0,12852088848916582	-0.239149
ENST00000925948	SNX2	10	15	220	-170	50	124	0.00709467	0,12891808567440086	-1.39895
ENST00000308159	NUP93	159	298	116	-42	74	27311.5	0.00709244	0,12891808567440086	-0.229711
ENST00000923060	ANP32A	23	21	180	-87	93	356.5	0.00711443	0,12902360411981673	-0.959452
ENST00000251849	RAF1	177	115	109	27	136	8282.5	0.00712053	0,12902360411981673	0,3590352535247803
ENST00000422660	RNASEH2B	17	33	137	-77	60	412	0.00712527	0,12902360411981673	-0.830224
ENST00000603156	ITGB8-AS1	67	28	116	-48	68	1267.5	0.00714713	0,12926941219324178	-0.688531
ENST00000327435	ADI1	257	414	93	-18.5	74.5	59745.5	0.00725497	0,1307677069975072	-0.187524
ENST00000409600	BZW1	573	746	88	-22	66	232065	0.00727185	0,1307677069975072	-0.156453
ENST00000260270	FDX1	47	72	102	-51.5	50.5	2184.5	0.0072675	0,1307677069975072	-0.37166
ENST00000371588	DPM1	272	354	130	-57	73	54158.5	0.00725587	0,1307677069975072	-0.165607
ENST00000220764	DECR1	422	449	112	-20	92	104698	0.00725741	0,1307677069975072	-0.199204
ENST00000871192	TMEM69	14	11	182	-138	44	126.5	0.00729616	0,13090313823974786	-1.40263
ENST00000256383	EIF2S1	358	471	100	-25	75	93458.5	0.00729394	0,13090313823974786	-0.21221
ENST00000936803	RPS27	74	68	54	29.5	83.5	1859.5	0.00736416	0.131972	0,38660183548927307
ENST00000496695	AMMECR1	17	22	159	-93	66	282	0.00739896	0,13244316419017463	-1.02731
ENST00000262265	PIH1D1	155	152	99	-34.5	64.5	13862.5	0.00741414	0,13247544827385682	-0.375159
ENST00000334274	TCP11L1	12	16	110	-68	42	153.5	0.00741774	0,13247544827385682	-1.2188
ENST00000306125	QARS1	538	425	87	-23	64	125791	0.00745278	0,13283068310539695	-0.161989
ENST00000898980	PEX2	13	15	38	117	155	39	0.00745465	0,13283068310539695	0,8766569495201111
ENST00000393630	MON2	16	17	276.5	-208.5	68	210.5	0.00750752	0,13347606392862066	-1.13195
ENST00000545682	TMEM134	14	13	199.5	-151.5	48	146.5	0.00750798	0,13347606392862066	-1.21771
ENST00000896145	NCL	17	19	83	-45	38	246	0.00753804	0,13385808561335436	-0.991213
ENST00000588830	RPL27	533	313	83	11	94	74251.5	0.00757449	0,13435243137159925	0,13275094330310822
ENST00000216281	HSP90AA1	673	2612	85	-15	70	937474	0.00759832	0,13462223029225848	-0.142203
ENST00000372853	URM1	241	363	126	-22	104	49343.5	0.00761844	0,1348256767567433	-0.176648
ENST00000896020	SSR3	25	28	-1	46	45	204	0.00768766	0,13531020934167984	0,6962698698043823
ENST00000322203	RPL10A	11314	6043	71	3	74	3.33473e+07	0.00767597	0,13531020934167984	0.00372057
ENST00000699484	CLCA4-AS1	73	46	0	-1	-1	2116.5	0.00768258	0,13531020934167984	-0.15591
ENST00000265245	LSG1	78	113	133.5	44.5	178	3406	0.00768916	0,13531020934167984	0,4370502829551697
ENST00000376285	PCCA	11	13	163	-79	84	118	0.00768372	0,13531020934167984	-0.98037
ENST00000409965	METTL5	130	118	95.5	-43	52.5	9173	0.00770483	0,1354331722731634	-0.373715
ENST00000356978	CALM1	953	1854	93	-13.5	79.5	937525	0.00772297	0,13559938646390948	-0.112084
ENST00000936253	CCT8	115	179	108	-33	75	12187.5	0.00773598	0,13567512763552966	-0.337195
ENST00000309328	ZNRD2	175	190	102	-41	61	19303	0.00780806	0,13678570628403278	-0.289862
ENST00000610520	EEF1A1	689	370	61	13.5	74.5	114910	0.00790374	0.138307	0,2017444372177124
ENST00000933703	ITM2A	129	117	90	33	123	6067.5	0.00792023	0,13843997882344977	0.278461
ENST00000883287	WARS1	66	69	165	-68	97	2880.5	0.00794474	0,13871294698456654	-0.45613
ENST00000327839	-	599	549	116	-26	90	179302	0.0079759	0,13910149830684304	-0.170249
ENSG00000106400,t1	ZNHIT1	23	26	109	-60.5	48.5	431.5	0.00804043	0,13968482857901737	-0.564034
ENST00000258947	CALCOCO2	138	137	126.5	-60.5	66	11196.5	0.0080195	0,13968482857901737	-0.36115
ENST00000698397	PET100	49	53	186	-58	128	1694.5	0.00804042	0,13968482857901737	-0.546867
ENST00000617763	NDUFA6	293	558	100	-28	72	90774	0.00804514	0,13968482857901737	-0.168009
ENST00000874747	RPLP0	41	44	-1	1	0	635	0.00807361	0,13971283309829668	0,20372861623764038
ENST00000368636	BNIP3	348	96	102.5	-49	53.5	19647.5	0.00807078	0,13971283309829668	-0.289325
ENST00000427447	LINC00649	23	29	132	-133	-1	468.5	0.00807271	0,13971283309829668	-0.797107
ENST00000354216	UCKL1	45	37	190	-119	71	1117	0.0080907	0,13985358850863278	-0.529734
ENST00000968700	SKP1	13	22	227	-83.5	143.5	221	0.00814072	0,14040718865589286	-0.927958
ENST00000892042	SLC29A1	92	142	102	-28.5	73.5	7870	0.00813867	0,14040718865589286	-0.247639
ENST00000368097	TAGLN2	4316	6162	109	-7	102	13700017	0.0082195	0,14160951100831967	-0.0580565
ENSG00000112339,t1	HBS1L	294	551	73	-13	60	89852.5	0.00831635	0,14312000064001956	-0.214209
ENST00000520468	COX6C	215	236	108	20	128	21722.5	0.00833613	0,14330255527897562	0,19394974410533905
ENST00000433985	IFT27	89	144	104	-41	63	7726.5	0.0083474	0,14333829321685074	-0.193704
ENST00000414141	LINC01816	18	25	141.5	-71.5	70	332.5	0.00836067	0,14340852739748883	-0.975829
ENST00000448060	CALML4	359	212	118	-37.5	80.5	43071	0.00838578	0,1436813170273485	-0.207333
ENST00000685693	VCF2	53	117	116	-54	62	3884	0.00839575	0,14369440076007348	-0.426551
ENST00000261499	B9D1	120	188	127	-47	80	13288	0.00843133	0,14414530286100644	-0.350336
ENST00000366962	ANGEL2	23	10	185	-176.5	8.5	182	0.00849462	0,1450683802055872	-1.37076
ENST00000643776	MEA1	315	509	82	-17	65	88881.5	0.00854927	0,1458422127986462	-0.154213
ENST00000367999	PPOX	87	87	185	-68	117	4658	0.00859451	0,1464537738506566	-0.362546
ENST00000273860	OCIAD2	22	18	177.5	-98.5	79	295	0.00863139	0,14692195401274094	-0.889065
ENST00000345865	UPF3B	45	75	150	-68	82	2172	0.00867134	0,14744105356953288	-0.449459
ENST00000262455	ERP44	357	376	103	-28	75	74622.5	0.00874781	0,1485795911436662	-0.219965
ENST00000479209	SERP1	182	458	96	-21	75	47202.5	0.00877586	0,1488938355308999	-0.156567
ENST00000379303	ACOT9	84	86	147.5	-66	81.5	4452.5	0.00880568	0,14907576075017548	-0.336304
ENST00000426002	SHISA5	335	495	96	-19	77	91784	0.00880066	0,14907576075017548	-0.247441
ENST00000610343	ZMYM2	13	14	189	-135.5	53.5	145	0.00881791	0,14909526406210644	-1.15514
ENST00000870042	GGNBP2	14	10	167	-153.5	13.5	115	0.00886916	0,14909526406210644	-1.36109
ENST00000649934	LMBRD1	94	108	115.5	-54	61.5	6160	0.00883141	0,14909526406210644	-0.365088
ENST00000640019	MSANTD7	84	122	-0.5	37	36.5	4065.5	0.0088733	0,14909526406210644	0,3205428719520569
ENST00000493442	FAM199X	30	49	154.5	-59.5	95	993.5	0.00886818	0,14909526406210644	-0.556653
ENST00000628272	SLC12A5	71	56	85	33.5	118.5	1448.5	0.00884817	0,14909526406210644	0,32078349590301514
ENST00000265107	WDR70	20	44	121	-80	41	620	0.00887369	0,14909526406210644	-0.656031
ENST00000689467	-	12	11	195	-93	102	109	0.00888779	0,1491714424090517	-1.22423
ENSG00000117448,t2	AKR1A1	12	17	172.5	-123.5	49	161.5	0.00893591	0,1498180165423795	-1.15001
ENST00000947786	UMPS	70	71	103	-49	54	3118	0.00896944	0,15005782130503859	-0.424967
ENST00000452671	RFX5	223	185	109	-49	60	23720	0.00896642	0,15005782130503859	-0.208595
novel56,t1	-	13	12	245	-196.5	48.5	126.5	0.0090051	0,15049311077836158	-0.993459
ENSG00000162521,t1	RBBP4	51	58	-1	65	64	1075.5	0.00901952	0,15057293943122302	0,1890157014131546
ENST00000916771	PSAT1	24	13	175.5	-107.5	68	238.5	0.00906638	0,15119348799077298	-1.06486
ENST00000367975	SDHC	1098	1707	99	-17	82	991701	0.00908379	0,1513222212812644	-0.122359
ENST00000464015	YDJC	13	26	294	-151.5	142.5	257	0.00913181	0,15195998591046306	-0.983171
ENST00000220584	FDFT1	337	654	100	-19	81	121311	0.00914917	0,15202308761243977	-0.161975
ENST00000886657	CPSF6	29	57	164	-84	80	1112	0.00915508	0,15202308761243977	-0.601111
ENST00000574322	CTDNEP1	29	26	148	-84.5	63.5	532	0.00918959	0,15243394335047708	-0.761714
ENST00000388968	HSPD1	2655	3242	68	0	68	4.13448e+06	0.0092157	0,15270477389358944	0.0666299
ENST00000353703	YWHAB	711	1363	84	-16	68	518169	0.00923929	0,15293330456631052	-0.158602
ENST00000710853	SREBF2	12	18	-1	41.5	40.5	50	0.00927856	0,15342064826625806	0,5679358839988708
ENST00000268533	NUDT7	27	13	151	-79	72	266	0.00932938	0,15407257514125947	-0.977759
ENST00000932596	OCIAD1	14	27	265.5	-115.5	150	284	0.00933773	0,15407257514125947	-0.979695
ENST00000935979	GALNT2	14	12	138	96	234	33	0.00938002	0,1546069270701706	0.923956
ENST00000304191	RAMAC	266	251	100.5	-27.5	73	37776	0.00941672	0,15501140158905144	-0.216728
ENST00000258169	MPHOSPH6	192	246	103.5	-35.5	68	27021	0.00942442	0,15501140158905144	-0.185618
ENST00000260102	MRPL15	222	265	87	-18	69	33418.5	0.00953989	0,15674535877247642	-0.277728
ENST00000866553	IRF4	49	43	157	-86	71	1383.5	0.00964305	0,15824583156654176	-0.43627
ENST00000926918	PRDX5	45	123	129	35	164	2044.5	0.00965149	0,15824583156654176	0,4930163621902466
ENST00000261813	PFDN1	258	333	90.5	-23.5	67	48272	0.00969015	0,15871312407548635	-0.243824
ENST00000381571	COMMD8	70	119	121.5	-58.5	63	5101.5	0.00974015	0,15916548191498428	-0.33855
ENST00000209873	AAAS	121	205	135	-60	75	14527	0.00976686	0,15916548191498428	-0.321504
ENST00000740519	-	18	10	201.5	-185.5	16	144	0.00973751	0,15916548191498428	-1.1813
ENST00000244040	RAB22A	30	18	58	104.5	162.5	150	0.00975377	0,15916548191498428	0.808088
ENST00000905563	PCK2	39	22	118	-45.5	72.5	601.5	0.00976876	0,15916548191498428	-0.690606
ENST00000274026	CCNA2	108	241	95	-39	56	15255	0.00979826	0,15947975105321324	-0.337698
ENST00000924284	BNIP3	82	44	122	-48.5	73.5	2309	0.00982039	0,15967348075677198	-0.316642
ENST00000648033	-	600	931	107.5	14.5	122	257506	0.00983605	0,15976153299847762	0.0995459
ENST00000376629	AGTRAP	27	33	153	-79	74	619.5	0.00991417	0,1608630754211364	-0.684399
ENST00000278422	TMX2	242	266	102	-30	72	36427.5	0.0100154	0,16233747939113674	-0.184218
ENST00000463783	NCBP2	16	23	227	-228	-1	271.5	0,010047520008376894	0,16268852677464204	-0.858272
ENST00000340852	HM13	828	1052	114	-17	97	465590	0,010064135017771921	0,16278868755689319	-0.0997732
ENST00000345093	RNF41	41	21	81	-82	-1	599.5	0,010090745417836808	0,16294524740526323	-0.711345
ENST00000937883	SSBP1	40	27	127	-68	59	741.5	0,010094692436471877	0,16294524740526323	-0.514251
ENSG00000196735,t1	HLA-DQA1	1190	937	97.5	7.5	105	521348	0,010105543567095428	0,16295189001941376	0.0671008
ENST00000526838	EEF1D	33	42	58	72.5	130.5	452	0,010134273572681391	0,16324651826210923	0,42856189608573914
ENST00000431926	DCAF7	75	120	149	-57	92	5485	0.0101985	0.163778	-0.213971
ENST00000393263	NAP1L1	449	422	77	-14	63	104270	0,010198742610377877	0.163778	-0.215574
ENST00000339399	ANP32B	623	1111	69	-15	54	371751	0,010178598694534687	0.163778	-0.148302
ENST00000677107	PPIA	19	18	140	-85.5	54.5	256	0,010210937370587475	0,16380526353288788	-0.504923
ENST00000274137	NDUFS6	390	498	96	-20	76	106844	0.0102515	0,16423198637821979	-0.156188
ENST00000677403	HSPD1	16	28	116	-56	60	329.5	0.0102586	0,16423198637821979	-0.829121
ENST00000306984	MPLKIP	398	336	119	-25.5	93.5	74198.5	0,010322964946420002	0,1649244215441861	-0.156937
ENST00000914637	PRDX1	13	35	72	78	150	116.5	0,010313850320330784	0,1649244215441861	0,9502621293067932
ENST00000884321	SCD	11	27	19	154	173	68.5	0,010349771236707614	0,16518361884843472	0,8929677605628967
ENST00000433983	ETFA	24	32	159	-85.5	73.5	539	0,010364042072795183	0,16524242361007152	-0.532403
ENST00000202834	TMEM230	406	428	95.5	-34.5	61	95740	0.0104029	0,16553758689865802	-0.115245
ENST00000242784	TRIR	958	1114	92	-17.5	74.5	568375	0,010414370576877581	0,16553758689865802	-0.0836157
ENST00000319770	ZNF384	38	25	168.5	-96.5	72	657.5	0.0104056	0,16553758689865802	-0.636316
ENST00000356493	STOML2	518	1073	96	-23	73	299893	0.0104367	0,16572361975223757	-0.13444
ENST00000302386	GABARAP	1337	1786	91	8	99	1.13021e+06	0,010520355677617282	0,16688234936171562	0.0572324
ENST00000318524	NFX1	52	43	46	75	121	776.5	0,010558702582783103	0,1673205975783365	0,48467883467674255
ENST00000889547	ABCF2	18	17	27.5	50.5	78	75.5	0,010574286540845947	0,16739760508728638	0,5692887306213379
ENST00000537098	CMIP	11	13	130	-82	48	116	0,010625862079350106	0,16804364862874954	-0.99244
ENST00000332707	XPOT	206	234	142.5	-43	99.5	27499.5	0,010667345225673102	0,16852893889426257	-0.218828
ENST00000371322	CUL4B	49	45	101	-77	24	1436	0,010744396325613826	0,1691014467953547	-0.5578
ENST00000261652	TNFRSF13B	965	524	92	-14.5	77.5	273038	0,010730898877775676	0,1691014467953547	-0.131569
ENST00000755383	-	52	45	102.5	-39.5	63	1523	0,010746917497661084	0,1691014467953547	-0.573757
ENST00000311916	TWNK	79	58	140	-41	99	2877	0.0107231	0,1691014467953547	-0.473276
ENST00000395418	IFT20	173	108	150	-58.5	91.5	11032	0,010761455043785456	0,1691596694647001	-0.254433
ENST00000359866	DDA1	199	260	152	-44	108	29457.5	0.0107946	0,1695092417802638	-0.184607
ENST00000379542	TMEM14B	551	553	89	-16	73	165832	0,010830010770795751	0,16955430102442415	-0.137332
ENST00000377047	GPC6	74	38	3	68.5	71.5	999	0.0108201	0,16955430102442415	0,39895129203796387
ENST00000652332	PDIA4	578	777	127.5	-15.5	112	242698	0,010819355800719395	0,16955430102442415	-0.0850054
ENST00000377990	CEP68	13	10	-1	180	179	24	0,010859480925931012	0,1698453284297166	1,0295592546463013
ENST00000263579	DCPS	195	303	125	-40	85	33532.5	0.0108743	0,1699074657975416	-0.236757
ENST00000366923	EPRS1	181	221	99	-32	67	22946	0,010958156987700687	0,1705342696121835	-0.177642
ENST00000929786	CALR	31	65	159	-70	89	1332.5	0.010936	0,1705342696121835	-0.589005
ENST00000872062	PYCR2	34	20	110	-50	60	482.5	0.0109484	0,1705342696121835	-0.725985
ENST00000357156	DYNLRB1	538	749	89	-10	79	218200	0,010953477007755117	0,1705342696121835	-0.212127
ENST00000255559	SLC39A11	36	20	143.5	-87.5	56	509	0,010990749641720195	0,1708711266510065	-0.8061
ENST00000371582	DPM1	52	68	162	-73	89	2247.5	0,011123106030879066	0.172757	-0.394075
ENST00000867360	LUC7L2	53	26	276	-157.5	118.5	932.5	0,011232523185692792	0,17428275785832884	-0.736
ENST00000368954	CERS2	336	305	108.5	-26.5	82	57168.5	0,011286493716359976	0,1749462566223067	-0.191803
ENST00000860048	ARFIP2	21	17	60	156	216	92	0,011314746447422542	0,17521019573196275	0,9069955945014954
ENST00000911995	UQCRH	167	363	78	25	103	26168.5	0,011345593767810278	0,17523432333372527	0,22842808067798615
ENST00000372890	TRUB2	240	211	97.5	-23.5	74	28813.5	0,011330916956504154	0,17523432333372527	-0.195006
ENST00000228945	ARHGDIB	45	76	133	-67.5	65.5	2181.5	0,011349984040642977	0,17523432333372527	-0.490795
ENST00000922998	TIMM9	15	22	30	59	89	83	0.0114106	0,17599609642446562	0,7890475392341614
ENST00000324862	PRPF3	77	187	131	-61	70	8624.5	0,011501400198194641	0,17722147649913145	-0.210533
ENST00000321358	YBX1	70	48	77.5	-34	43.5	2141.5	0,011520748407825247	0,17734453836069455	-0.42837
ENST00000519948	ATXN7L3B	252	146	81.5	21.5	103	15610.5	0,011579452447645414	0,17737357532413864	0,2854631543159485
ENST00000356948	PTBP1	39	60	-1	64	63	827	0,011565025645890487	0,17737357532413864	0,5478091239929199
ENST00000374259	FOXO4	16	14	159	-139	20	173	0,011564877719205134	0,17737357532413864	-0.872936
ENST00000269980	BCKDHA	291	190	121	-32.5	88.5	31402.5	0,011544464855840287	0,17737357532413864	-0.222722
ENST00000933534	ZCRB1	62	60	115	-38	77	2353.5	0.0115721	0,17737357532413864	-0.494641
ENST00000902455	SH2D3C	37	29	182	-69	113	732	0.0116495	0,17827157887330167	-0.606026
ENST00000914097	DCUN1D5	62	89	126	-56	70	3426	0,011695832036565225	0,17863037403008472	-0.424882
ENST00000316292	EEF1A1	171	95	70	36	106	6607.5	0,011690755307888578	0,17863037403008472	0,35641807317733765
ENST00000476467	PSMB4	19	23	250	-135	115	317.5	0,011778302577057654	0,17971410061123452	-0.871829
ENST00000675880	CCND2	132	63	118.5	-37.5	81	5086	0,011807013160116507	0,17982098130033847	-0.446098
ENST00000555228	PTGR2	14	16	38	157	195	51	0,011808348121778904	0,17982098130033847	0,9071725606918335
ENST00000266544	NDUFA9	458	894	98	-18	80	221816	0,011877425185775484	0,18069661766546735	-0.192485
ENST00000215793	SF3A1	284	389	66.5	-23.5	43	61433.5	0,011916560025952101	0,1811154678141055	-0.177699
ENST00000188376	SLC25A3	51	110	109	-48	61	3497	0,011946646264729265	0,18121982657547045	-0.449109
ENST00000461832	SNHG12	19	14	301	-88	213	202.5	0,011943559168693406	0,18121982657547045	-0.871452
ENST00000467889	CALML4	478	226	122	-27.5	94.5	60334.5	0.0120085	0,18198135658819622	-0.22769
ENST00000692363	SPTLC1	13	15	273	-168	105	152.5	0.0120422	0,18231516300392925	-1.23164
ENST00000359655	SUPV3L1	130	227	125	-51	74	17105	0.0120993	0,18300207632023685	-0.283199
ENST00000372452	TJAP1	14	20	53	127.5	180.5	68	0,012111179414733815	0,18300425893957417	1,029553771018982
ENST00000881594	EDEM2	14	15	121	-121	0	162.5	0,012125594952720933	0,18304488550969153	-0.547448
ENST00000917520	EIF2S2	44	71	129.5	-67.5	62	1998	0,012153875503721715	0,18328071280487143	-0.510972
ENST00000321442	SFXN1	247	306	131	-36.5	94.5	42465	0,012164701035674725	0,18328071280487143	-0.21648
ENST00000333651	HMG20B	48	42	113	-69	44	1318	0,012250588953803574	0,18439676275787847	-0.345204
ENST00000263346	TCF25	142	145	118	-40	78	12056	0,012263277093076978	0,18440991536207954	-0.155172
ENST00000951033	TMEM50A	36	74	92.5	-33.5	59	1725.5	0,012285967511856646	0,18457330788505333	-0.540926
ENST00000465368	NIT2	95	90	146	-50	96	5186.5	0,012325412798034638	0,18488148382677158	-0.357538
ENST00000869741	SLC39A13	12	13	82	187	269	31.5	0,012330170072629201	0,18488148382677158	0,8449020385742188
ENST00000361565	IPO9	94	109	140.5	-56.5	84	6166	0,012409769457486378	0,18589644094232713	-0.205984
ENST00000339995	EIF4G2	1122	1605	32	-6	26	948792	0.0124681	0.186294	-0.122436
ENST00000948129	ADISSP	76	124	138	-45.5	92.5	5705	0,012472098960886411	0.186294	-0.316133
ENST00000317198	EEF1D	13	21	159	-90	69	207.5	0,012461610965084993	0.186294	-0.891309
ENST00000864578	TMEM59	271	260	122	-23.5	98.5	39641.5	0.012556	0,18736756348499484	-0.183669
ENST00000358337	WDR55	62	57	62	70	132	1301.5	0,012568678861968847	0,18737775392213157	0.339294
ENST00000359530	ATP6V1H	110	95	111	-38	73	6281.5	0,012630126821389333	0.188114	-0.419559
ENST00000465618	RPL3	81	62	206	23	229	1898.5	0,012642863186260874	0,1881243579355062	0,40827393531799316
ENST00000373053	MCU	20	17	144	-112	32	251.5	0,012664553989603252	0,1882676411654449	-1.00544
ENST00000254108	FUS	167	267	94	-18	76	25461.5	0,012708577753245213	0,18845112254516577	-0.249938
ENST00000423894	CMC1	21	22	44	85	129	128	0,012713116281636207	0,18845112254516577	0,7572001218795776
ENST00000915250	HSPE1	313	842	95	-25.5	69.5	144321	0,012709244819002336	0,18845112254516577	-0.124796
ENST00000919631	RPS4X	164	281	52	37	89	19801	0.0128786	0,1907236298426525	0,18667356669902802
ENSG00000126457,t2	PRMT1	54	77	174.5	-68.5	106	2611	0,012929685422699474	0,19129806612598682	-0.35468
ENST00000390322	IGLJ2	38	40	-0.5	0.5	0	523.5	0,012990094530284985	0,19200983477577493	-0.0858305
ENST00000360299	RAB5B	104	70	115	-61	54	4443	0.0130711	0,19255846251377762	-0.334994
ENST00000530028	EID1	1247	873	95	-20	75	578664	0,013076556490781233	0,19255846251377762	-0.0201163
ENST00000375499	SDHB	283	490	96	-28	68	76753.5	0,013070907765268917	0,19255846251377762	-0.179035
ENST00000915968	ACTG1	10	16	14	88	102	32.5	0,013072483800244377	0,19255846251377762	0,9983029961585999
ENST00000469382	RNF32	25	24	159	-73.5	85.5	424.5	0,013126585049305962	0,1930087922289672	-0.791849
ENST00000919928	VDAC3	23	37	79	-80	-1	581	0.0131319	0,1930087922289672	-0.840043
ENST00000901625	SCO1	12	10	163.5	-131	32.5	98	0,013149757395883612	0,19308989952243397	-1.43992
ENST00000351111	MRPL10	531	308	78	19	97	73393	0,013176899143421099	0,1931768023353766	0,1381256878376007
ENST00000395303	HLA-DMA	59	77	169	-68	101	2836.5	0,013180427605046837	0,1931768023353766	-0.41964
ENST00000406189	MEX3C	85	66	85	-86	-1	3441.5	0,013228266130359058	0,19369606569303424	-0.405629
ENST00000370110	NPM3	537	763	87	-15	72	221370	0,013256098823768502	0,19392169310234542	-0.159069
ENST00000278175	ADM	261	433	64	40	104	50181	0,013299826149765734	0,19437920072255932	0,1803435981273651
ENST00000343028	TM7SF3	21	25	142	-78	64	375	0,013348514414504228	0,19444805430374987	-0.622689
ENST00000311052	CARHSP1	276	888	86	19.5	105.5	110480	0,013354366981460688	0,19444805430374987	0,12099257856607437
ENST00000261530	GPATCH2L	30	37	133.5	-134.5	-1	744.5	0.0133225	0,19444805430374987	-0.52067
ENST00000924849	COX4I1	987	1218	88	9	97	564307	0.0133329	0,19444805430374987	0,034185878932476044
ENST00000908394	SMIM19	23	38	117	-41.5	75.5	603.5	0.0134685	0,19592704836844524	-0.63085
ENST00000926882	NDUFB10	361	593	72	15	87	96855.5	0,013535272472992984	0,19671514714240923	0.0368039
ENST00000647441	DTD1	112	197	81	-28	53	12894	0.0135642	0,1967690992143443	-0.338935
ENST00000778454	SNHG29	27	12	-1	88	87	88	0,013560061523863104	0,1967690992143443	1,0104624032974243
ENSG00000293819,t1	-	242	195	139.5	-38.5	101	26827	0,013650073707122824	0,19783101252969373	-0.0689298
ENST00000347519	CHMP4A	164	176	134.5	-35	99.5	16664	0,013735253408188212	0,1985057408022678	-0.269739
ENST00000325551	CTNNAL1	36	136	153	-77.5	75.5	3103	0,013746671260375792	0,1985057408022678	-0.220403
ENST00000160827	KIF22	91	221	156	-49	107	11840.5	0,013730031314484465	0,1985057408022678	-0.22942
ENST00000883662	POMP	22	40	99	-63.5	35.5	606.5	0,013747498610240981	0,1985057408022678	-0.688861
ENST00000925021	PGK1	52	10	162	-67	95	389	0,013814280825485293	0,1992856833687615	-0.948333
ENST00000321990	ATAD5	20	32	-1	0	-1	410.5	0,013860548101066532	0,19976850905775392	-0.822513
ENST00000376572	KIAA2013	27	31	159	-90	69	576.5	0,013894291399538338	0,20007010558615676	-0.749646
ENST00000907652	MCM7	16	54	136	-82.5	53.5	608	0,013915796298490353	0,20019508241763678	-0.766924
ENSG00000183077,t2	AFMID	110	85	140	-44	96	5634.5	0,014045974604306889	0,20188178416079763	-0.263276
ENST00000324306	ZKSCAN1	52	42	99.5	-99.5	0	1404.5	0,014075528706465473	0,20212044855493982	-0.689956
ENST00000833194	FAM230D	25	20	-1	104	103	150.5	0,014091038327269064	0,20215718497274154	0,7656352519989014
ENST00000407215	SCRN2	60	44	163	-80.5	82.5	1693.5	0,014117564577880706	0,20216611513407334	-0.439669
ENST00000297071	TRA2A	181	126	148	-42	106	13278	0,014108451102019729	0,20216611513407334	-0.231779
ENST00000200457	TRIP6	41	50	111	-43.5	67.5	1333	0.0141508	0,20245680084846976	-0.509416
ENST00000377526	AUP1	359	749	113	-26	87	146670	0,014183745631373503	0,20274183659350642	-0.248761
ENST00000715688	TUBA1A	15	20	37	99.5	136.5	76	0,014204041380869262	0,20284618656357575	0,8962025046348572
ENST00000281038	NARS2	49	77	143	-62	81	2376	0,014276404148977496	0,2029511770140162	-0.442549
ENST00000219281	USB1	187	259	109	-31	78	27505.5	0,014250656749686374	0,2029511770140162	-0.203155
ENST00000488284	RASA4B	24	13	142.5	-93.5	49	233.5	0,014257345368708232	0,2029511770140162	-0.99442
ENSG00000132780,t1	NASP	89	240	96	-27	69	12558.5	0,014265968565626043	0,2029511770140162	-0.336453
ENST00000368892	VPS72	391	411	105	-19	86	88385	0,014226834473203982	0,2029511770140162	-0.146143
ENST00000925431	SRP72	19	45	-1	0	-1	297.5	0,014341598443103542	0,2033932236925675	0,5826278328895569
ENST00000917299	HLA-DRA	15	13	-1	1	0	53	0,014346591023481122	0,2033932236925675	0,7992682456970215
ENST00000403633	BUD31	378	483	121.5	-27.5	94	100156	0,014323044378533404	0,2033932236925675	-0.128436
ENST00000904337	SLC35E2B	41	18	0	161.5	161.5	224.5	0,014473363146615023	0,20444771525385874	0,6959719657897949
ENST00000290541	PSMB4	1318	1801	103	-15	88	1247598	0,014471511149746357	0,20444771525385874	-0.0959302
ENST00000307892	CYB5B	159	218	105	-25.5	79.5	19882	0,014470388159742392	0,20444771525385874	-0.146138
ENST00000851173	RPS5	25	23	54	38	92	168.5	0,014436425346635327	0,20444771525385874	0,8204004764556885
ENSG00000265681,t1	RPL17	313	296	72	-16	56	51628.5	0,014507742703599174	0,20474806135667226	-0.0882369
ENST00000614012	MR1	29	14	129	73.5	202.5	108.5	0,014523260303148296	0,2047585014042724	0,9279718995094299
ENST00000392246	SUMO1	849	1037	102	-23	79	468920	0,014534718403224666	0,2047585014042724	-0.082419
ENST00000372833	CHCHD1	407	509	116	-20	96	113298	0,014571214724473149	0,20499365182820506	-0.197205
ENST00000931275	ANAPC5	15	45	144	-99	45	480	0.0145822	0,20499365182820506	-0.794076
ENST00000303391	MECP2	39	51	98	-54	44	1293	0,014603942650583896	0,20499365182820506	-0.234795
novel115,t1	-	20	18	156	-92.5	63.5	264	0,014602900010779907	0,20499365182820506	-0.847396
ENST00000399034	SEPTIN7	11	30	197	-149.5	47.5	248	0,014670360262998793	0,20560987029428593	-1.01622
ENSG00000135916,t1	ITM2C	63	32	70	35	105	698.5	0.0146742	0,20560987029428593	0,4900101125240326
ENST00000254521	HSD17B7	85	275	147	-69	78	13732.5	0,014746457460134414	0,2058213988419294	-0.273415
ENST00000292807	AP2M1	461	606	96	-23	73	151825	0,014744033949221158	0,2058213988419294	-0.170284
ENST00000317147	CNOT1	143	135	121	-55	66	11270.5	0,014751983425497953	0,2058213988419294	-0.239607
ENST00000907113	PIGO	27	28	141	-76.5	64.5	523	0,014755214639254211	0,2058213988419294	-0.642398
ENST00000337619	AP1S1	193	316	118	-33	85	34418	0,014750232884571283	0,2058213988419294	-0.240315
ENST00000348222	DGUOK	95	139	136	-42	94	7842	0,014801429083427438	0,20628170228858828	-0.162842
ENST00000392882	WARS1	49	39	144	-64	80	1245.5	0,014919936580287254	0,2077478056036608	-0.261453
ENST00000389924	DDX42	36	37	3.5	87.5	91	448	0,014943264256708848	0,20788717627715547	0,49319249391555786
ENST00000254718	MYBBP1A	56	57	88.5	52.5	141	1172	0,015006225280820112	0,20857717756751656	0,3812868893146515
ENST00000370986	GADD45A	14	17	23	114	137	57.5	0,015101518128917359	0,20971494348244757	0,9933267831802368
ENST00000328649	CIB1	301	394	116	-20	96	65668	0,015126268747734923	0,2098719367852395	-0.184022
ENST00000267973	SKIC8	367	463	114	-24	90	93285.5	0,015209158967989621	0,2106475264696983	-0.177635
ENST00000312184	TMEM70	357	493	103	-23	80	96570.5	0,015197709177719393	0,2106475264696983	-0.158441
ENST00000940252	MRPS18B	31	34	68	70	138	342.5	0,015247779645273381	0,21099520610201436	0,6210547089576721
ENST00000718301	NDUFB8	716	1036	113.5	14.5	128	345652	0,015322601866306896	0,2115606169823528	0,11097589880228043
ENST00000293261	TMEM143	26	12	121.5	-122	-0.5	233	0,015329300903776091	0,2115606169823528	-0.786672
ENST00000219069	ZNF263	21	14	144	115.5	259.5	74.5	0,015313633693929827	0,2115606169823528	1,0514799356460571
ENST00000964378	CCDC134	29	15	140	-141	-1	312.5	0,015343333761024619	0,21156722321186686	-0.662008
ENST00000479094	FAM120AOS	17	26	76	54	130	123	0,015361622428103275	0,2116324487910539	0,7069449424743652
ENST00000298746	TRUB1	47	47	104	-86	18	1419	0,015405206437920906	0,21204573835053564	-0.408665
ENST00000894314	BANF1	96	83	132.5	-40.5	92	4821	0,015504341009098213	0,2132222544590432	-0.257448
ENST00000903244	SLC25A39	23	38	120	-57	63	600	0,015571421348759185	0,2138019857591958	-0.256339
ENST00000900937	POLR2K	54	65	114	-55	59	2207	0.0155739	0,2138019857591958	-0.351339
ENST00000425441	CCDC12	63	78	126	-44.5	81.5	3040.5	0,015614474406521025	0,21417076538786176	-0.388405
ENST00000374403	KIF4A	17	32	133	-85	48	387.5	0.0156426	0,21436857907964632	-0.352
ENST00000367739	IFNGR1	26	43	169.5	-72.5	97	754.5	0,015691942069229244	0,21485572259526253	-0.441035
ENST00000372022	SURF6	73	68	82	54	136	1898.5	0,015733142370574896	0,21523104229825027	0,43789708614349365
ENST00000240488	MND1	102	183	96.5	-35.5	61	10942.5	0,015758798446389475	0,21539324426417977	-0.32001
ENST00000375429	NELFE	392	556	79.5	-11.5	68	118991	0.0157767	0,21544989376625848	-0.098963
ENST00000367576	LTV1	108	82	117	-49	68	5333	0,015852700489499612	0,21629790379423025	-0.300859
ENST00000290949	ATP6V0D1	382	429	115	-26	89	89964.5	0.0159004	0,21675936028925638	-0.140093
ENST00000875382	HMGN2	156	174	138	-25.5	112.5	15657	0,015924640904334358	0,21690027912369547	-0.213084
ENST00000279263	TM7SF2	68	83	110.5	-34.5	76	3466.5	0,015966374284886734	0,21727910742179338	-0.269206
ENST00000856900	PARM1	37	40	160	-72	88	975.5	0,015990763686000928	0,21742145503030355	-0.48921
ENST00000255759	CEP20	265	374	100	-37.5	62.5	55070	0.0160079	0,21746469258025844	-0.151682
ENST00000346248	CHST15	33	29	130	-106	24	648.5	0,016123879671181358	0,21885011981519112	-0.717745
ENST00000450253	EIF4E	309	385	107	-30	77	65785.5	0.0161769	0,2189346835499961	-0.185649
ENST00000527958	PAFAH1B2	80	88	104	-48.5	55.5	4273	0,016172549051300607	0,2189346835499961	-0.405815
ENST00000320672	SSBP2	142	190	131	-64	67	15563	0,016186214672092733	0,2189346835499961	-0.235759
ENST00000373547	PPP6C	163	217	72	21	93	15146.5	0,016151211383436608	0,2189346835499961	0.272374
ENST00000881218	CD74	99	65	70	38	108	2504.5	0.0162395	0,2194657174005164	0,27822238206863403
ENST00000354410	MEF2A	10	11	170	-170	0	89	0,016256910068609777	0,21951047513921282	-1.43249
ENST00000573095	HCFC1R1	219	225	113	17	130	21390	0.0162915	0.219787	0,18016596138477325
ENST00000940416	GLOD4	57	67	116	-53	63	2388.5	0,016407513709882787	0,22116138298580346	-0.405289
ENST00000926140	AP1S1	103	129	120	-36	84	7861	0,016507251409310073	0,2222794801106176	-0.323882
ENST00000939543	TMED2	18	17	137	-108	29	225	0.0165189	0,2222794801106176	-1.17078
ENST00000587489	FMNL1	98	100	163.5	-78	85.5	5864.5	0.0165583	0,22261738888862304	-0.403484
ENST00000614830	NOP16	167	286	112	-50	62	27099.5	0,016630911636163825	0,22340094641039687	-0.171585
ENST00000956270	OSGEP	21	28	172	-98.5	73.5	413	0,016651856251939816	0,22348996065049748	-0.72478
ENSG00000169189,t1	NSMCE1	10	13	117.5	-65.5	52	104	0,016684433909616665	0,22373481863849357	-1.17229
ENST00000939627	NUTF2	221	381	102	-26	76	47017	0.0167632	0,2245986784985225	-0.196345
ENST00000704013	HNRNPK	16	24	186	-113.5	72.5	279	0,016823166456800823	0,22501525726152877	-0.92064
ENST00000420164	PIGF	14	22	278	-224.5	53.5	228	0.01682	0,22501525726152877	-0.975676
ENST00000908740	MRPL3	90	114	100	-40	60	6129.5	0,016918763618417612	0,2259067419331741	-0.367906
ENSG00000072506,t1	HSD17B10	16	24	56.5	54.5	111	105	0.0169159	0,2259067419331741	0,6365357041358948
ENST00000294179	STX5	174	159	115	-25	90	15927.5	0.0169883	0,22664148214987057	-0.260474
ENST00000335895	BTF3	3704	4045	72	3	75	7256833	0,017033697084547213	0,22677939164245753	0.0218815
ENST00000602795	NELFCD	148	240	126.5	-39.5	87	20320	0.0170422	0,22677939164245753	-0.183446
ENST00000675162	-	55	41	140	-66	74	1449.5	0.0170367	0,22677939164245753	-0.446459
ENST00000891969	PKM	49	71	68	46	114	1293	0,017137423755556817	0,22766272253676284	0,3883199989795685
ENST00000314067	IFT43	83	97	121	-30	91	4856.5	0,017137785827451877	0,22766272253676284	-0.212696
ENST00000246802	NOP53	549	287	65	-7	58	86682	0.0171614	0,22778288556801266	-0.114564
novel27,t1	-	88	20	124.5	77.5	202	578.5	0,017204460945706844	0,22816009422390665	0,5721710324287415
ENSG00000138279,t1	ANXA7	41	90	117	-51.5	65.5	2324.5	0,017253356918436356	0,2286143023258685	-0.485019
ENST00000858694	SPCS1	15	38	228	-137	91	406	0,017315469576225158	0,22924271807913357	-0.684453
ENST00000370351	SLC17A9	14	13	248.5	-138.5	110	140.5	0.0173315	0,2292606945701974	-0.868148
ENST00000917543	MCM5	25	53	-1	19	18	444.5	0,017370361441101663	0,22957999300097873	0,35398051142692566
ENST00000379378	E2F4	96	170	157.5	-46.5	111	9592.5	0.0173992	0,2297671993597666	-0.278571
ENST00000366922	IARS2	74	144	126.5	-58	68.5	6376.5	0.0174572	0,23014318102749554	-0.409441
ENST00000852318	RPLP2	30	37	69	73	142	366	0,017451795950526684	0,23014318102749554	0,5128263831138611
ENST00000371442	RNF113A	253	183	95	16	111	20067.5	0.0174837	0,23029774202425662	0,34032222628593445
ENSG00000105223,t2	PLD3	157	124	124	-44.5	79.5	11339.5	0.0175193	0,2305264165935898	-0.246193
ENST00000326361	ZNF639	12	11	82	116	198	27	0.0175306	0,2305264165935898	1,0589944124221802
ENST00000415229	ASRGL1	12	35	203	-125	78	307.5	0,017673217100855038	0,23220643579734535	-0.796127
ENST00000372231	ANXA11	22	70	130.5	-47	83.5	1029.5	0,017703949250046314	0.232415	-0.55095
ENST00000924091	GHITM	23	36	120	-64	56	566	0,017761083808573556	0,2329687035025417	-0.49013
ENST00000379661	KATNB1	48	73	170.5	-85.5	85	2199.5	0,017808225230670674	0,23299098004933882	-0.454502
ENST00000865401	XRCC1	12	11	90	-30	60	105	0.0177834	0,23299098004933882	-1.17276
ENST00000493224	RPS27	357	188	91	21	112	29420	0,017833359223366544	0,23299098004933882	0,17818179726600647
ENST00000438015	CHEK1	30	57	159	-74	85	1120.5	0,017837415667817276	0,23299098004933882	-0.567019
ENSG00000214078,t4	CPNE1	123	143	111	-32	79	10276	0.0178337	0,23299098004933882	-0.329667
ENST00000265056	MCM2	289	576	98	-26	72	91429.5	0,017897224877957457	0,23319817256320616	-0.151379
ENST00000956699	PSMD12	31	71	42	22	64	775.5	0,017898097939055738	0,23319817256320616	0.605274
ENST00000333188	COPB2	190	346	89.5	-17.5	72	36931.5	0.0178769	0,23319817256320616	-0.123999
ENST00000264001	CKLF	147	243	119	-39	80	20413	0,017958855762085404	0,23359981632532592	-0.233779
ENST00000619286	MILR1	14	17	187.5	-149.5	38	179	0,017953215765250632	0,23359981632532592	-0.778354
ENST00000737660	-	43	12	104	-69	35	374.5	0.0180128	0,23381739231733098	-0.328036
ENST00000656724	-	89	16	115	-71.5	43.5	977	0.018008	0,23381739231733098	-0.231984
ENST00000531323	UQCC3	59	55	136	-47	89	2040	0,018020521683499848	0,23381739231733098	-0.411095
ENST00000316763	VRK3	29	31	39	53	92	290	0,018058617457972836	0,23411707633014783	0,46607500314712524
ENST00000301761	SDHAF2	218	162	134.5	-29	105.5	20159.5	0.0180909	0.234341	-0.179678
ENST00000297540	PHAX	280	290	98	-22.5	75.5	45231	0,018206517803769348	0,2355028303135053	-0.162024
ENST00000368842	LHPP	28	18	50.5	76.5	127	147	0,018222073647236006	0,2355028303135053	0,7362138628959656
ENST00000929513	PFN1	233	853	111	-20	91	109390	0.0182259	0,2355028303135053	-0.134143
ENST00000396861	GAPDH	126	200	51.5	21.5	73	10649.5	0,018243662592389444	0,23553790686898826	0,2343185693025589
ENST00000433922	BZW2	112	144	98.5	-29.5	69	9450.5	0,018338246016108627	0,2365633736078013	-0.242481
ENST00000216297	SUPT16H	129	174	96	-32	64	12986	0,018390683612310103	0,23704391453719936	-0.279841
ENST00000216029	CBY1	32	29	125	-64	61	627.5	0,018430806768828373	0,2373650683619159	-0.481522
ENST00000215838	TCN2	62	71	134	35	169	1678.5	0.0185053	0,23812750168026553	0,3877815008163452
ENST00000243563	SNRPA	279	380	116	-32	84	58692.5	0,018529934555664797	0,2382485572317725	-0.190724
ENST00000324379	PPIE	237	383	120	-25	95	50486	0,018597074060010006	0,23827459809429788	-0.127521
ENST00000373166	TRAPPC3	252	240	106.5	-27.5	79	33948.5	0,018602011115571165	0,23827459809429788	-0.127097
ENST00000884944	CHMP2A	43	21	53	77	130	286.5	0.0186083	0,23827459809429788	0,6602897644042969
ENST00000542230	TMEM50B	79	91	105	-58	47	4342.5	0,018607119609679642	0,23827459809429788	-0.348675
ENST00000475947	SNHG29	9577	4442	79	1	80	20746074	0.0185971	0,23827459809429788	0.0278155
ENST00000379096	TPD52	537	527	92	-27	65	153248	0,018629814153014356	0,23835472878229597	-0.115564
ENST00000268099	SCAMP2	300	438	117.5	-30.5	87	72379.5	0.0188173	0,2405563168291041	-0.232368
ENST00000372645	BEX3	150	309	106.5	13.5	120	20045.5	0,018848606061685723	0,24075932243604944	0,1585139036178589
ENST00000296273	RFC4	189	193	160	-44	116	20769.5	0,018970243273128195	0,24205778504387343	-0.21931
ENST00000894799	POLR2J	14	24	119	-68	51	246	0,018981275475283558	0,24205778504387343	-0.750956
ENST00000878244	SCCPDH	19	41	109	-40	69	537.5	0,019053901895964544	0,24276207902887842	-0.556462
ENST00000371614	KTI12	110	99	99	36	135	4422	0,019067609000538468	0,24276207902887842	0,4316110610961914
ENST00000620761	ACD	71	157	125	-27	98	6654.5	0,019132359525032967	0,24323018597336582	-0.305092
ENST00000269445	DYM	120	122	55.5	-18	37.5	8583	0.0191471	0,24323018597336582	-0.41346
ENST00000309594	MRPL57	471	464	102	-22	80	118942	0,019151124259162444	0,24323018597336582	-0.0708573
ENST00000301281	UBXN6	22	13	92	-49	43	212	0,019189267164303622	0,2433186605748296	-0.831266
ENST00000293330	HCRT	19	28	285	-177.5	107.5	374.5	0,019183708386294233	0,2433186605748296	-0.829277
ENST00000380527	RRAGA	112	180	122.5	-57.5	65	11719.5	0.019214	0,24343421897160322	-0.234684
ENSG00000198960,t1	ARMCX6	194	167	126.5	-26.5	100	18507.5	0,019472911127861006	0,24393595673041227	-0.234987
ENST00000270225	SAE1	163	403	102	-26	76	36963.5	0,019288802911227667	0,24393595673041227	-0.223974
ENST00000541869	POLR1B	14	14	14	100	114	47	0,019352498162305373	0,24393595673041227	0.88545
ENST00000447388	NFYC	51	58	143	-54	89	1864	0,019491556397154386	0,24393595673041227	-0.499356
ENST00000344843	MRPL20	611	741	91	-14	77	243062	0.0195036	0,24393595673041227	-0.091914
ENST00000337147	EZR	123	96	120	-42.5	77.5	6991.5	0,019403584684881715	0,24393595673041227	-0.306895
ENST00000409716	TPRKB	15	21	94	-47	47	230.5	0.0193268	0,24393595673041227	-0.89893
ENST00000885105	ANAPC5	56	90	130.5	-58.5	72	3100.5	0,019443802789956187	0,24393595673041227	-0.534793
ENST00000537981	RTN3	273	342	77	-16	61	51784	0.0194217	0,24393595673041227	-0.201871
ENST00000367926	UAP1	1663	1548	100	-17	83	1.34825e+06	0,019371606052189325	0,24393595673041227	-0.0739857
ENST00000545648	SARAF	111	101	123	-36	87	6649	0,019377019298301972	0,24393595673041227	-0.120443
ENST00000263238	ACTR3	227	271	106	-34	72	34489.5	0,019392777124046932	0,24393595673041227	-0.204071
ENST00000395008	ABHD14B	116	189	105	-41	64	12705	0,019453352553751555	0,24393595673041227	-0.319812
ENST00000465806	WDR45	20	15	187.5	171.5	359	80	0.0194713	0,24393595673041227	0,8358343839645386
ENST00000621469	MAPKAPK3	22	22	114.5	-47	67.5	342	0,019447289122698296	0,24393595673041227	-0.419448
ENST00000256319	ERG28	285	387	97	-17	80	60955	0,019499785930183873	0,24393595673041227	-0.19117
ENST00000372435	PRPS1	151	249	101	-22	79	21413.5	0,019542457741201308	0,24403057830592897	-0.223689
ENST00000421782	RAD51C	39	74	122	-60	62	1830	0,019539897925939406	0,24403057830592897	-0.520693
ENST00000619189	KIZ	39	39	62	99	161	526.5	0.0195934	0,24447071327278164	0,30828458070755005
ENST00000664196	PIN4	81	92	89	33	122	2958.5	0,019623236558049262	0,24464784299887454	0,35108107328414917
ENST00000262947	MYDGF	727	1281	103	-15	88	494766	0,019661464736210693	0,24483683056210778	-0.0882575
ENST00000334398	TMLHE	41	58	113	-54.5	58.5	1516.5	0,019669766514503372	0,24483683056210778	-0.465199
ENST00000930524	TXN2	11	14	136	-108	28	120	0.0196983	0.244996	-1.05923
ENST00000874504	TMED10	55	70	0	-1	-1	2351	0,019758895756760445	0,24554190354210836	-0.599186
ENST00000933280	EEF1A1	47	25	72	21	93	390	0,019773603225858815	0,24554190354210836	0,5551682710647583
ENST00000824500	-	29	22	138	-76.5	61.5	442	0,019789976484760472	0,2455498751594803	-0.915893
ENST00000369314	POLR3GL	224	195	107.5	-34.5	73	24718	0,019845162439235103	0,24584376231271485	-0.227073
ENST00000263795	WDR76	30	56	45.5	52.5	98	583	0,019842823458674094	0,24584376231271485	0,4730421304702759
ENST00000398733	UBE2D2	345	465	114	-31	83	87873.5	0,019897427962659035	0,24610059672673923	-0.182795
ENST00000367097	TULP4	21	19	-1	41	40	120.5	0,019890619864017352	0,24610059672673923	0,27921053767204285
ENST00000344442	LARP7	36	46	101	-50	51	1077	0.0199846	0,24698255136011066	-0.493218
ENST00000868600	MFF	20	18	131	-78.5	52.5	260	0.0200057	0,24703896346360443	-0.919392
ENST00000956350	CHST15	32	13	112	-83	29	301	0,020024795202503255	0,24703896346360443	-0.780639
ENSG00000172053,t2	QARS1	23	32	132	-76.5	55.5	504.5	0,020036602456590634	0,24703896346360443	-0.669143
ENST00000431390	HMGN1	141	190	97	-30.5	66.5	15394	0,020074970850323517	0,24731666929968413	-0.198309
ENST00000578049	SEC22B	280	316	114	-20.5	93.5	49098.5	0.0201336	0,24784295806979503	-0.235349
ENST00000872524	APP	132	124	124.5	-51.5	73	9558	0,020173628559269775	0,2479450143162535	-0.217163
ENST00000370205	ALG14	46	63	112.5	-57.5	55	1827	0,020159237807340323	0,2479450143162535	-0.495929
ENST00000372025	TMEM69	117	91	94	-40	54	6320.5	0.0202429	0,2486007072420184	-0.337821
ENST00000676185	ERCC8	27	32	-1	75.5	74.5	281.5	0.0202721	0,2487633115800402	0,4467826783657074
ENST00000900299	ACTR1A	15	31	171	-96	75	332	0.020313	0.24907	-0.783532
ENST00000851171	RPS5	19	16	68	108	176	81.5	0,020417756630359434	0,2501575849633284	1,0369532108306885
ENST00000265350	MED20	91	96	126	-47.5	78.5	5220.5	0,020436620617153182	0.250192	-0.284634
ENST00000704008	HNRNPK	21	23	155	-69	86	340.5	0,020549513407643275	0,2513772372883259	-0.719129
ENST00000565387	-	56	37	162	-52	110	1331.5	0,020567370022717083	0,2513986520631096	-0.308269
ENST00000309134	TMEM9B	16	24	132	-76.5	55.5	276	0,020640081405839634	0.25209	-0.8329
ENST00000380843	IDH3B	243	412	120	-22.5	97.5	55471	0.0206676	0,2522286874260676	-0.243548
ENST00000357481	ACIN1	11	11	91	-92	-1	95	0.0207213	0,2526864002448211	-1.06198
ENST00000899998	INTS6L	11	12	239	-156.5	82.5	104	0,020811103286964408	0,2535835372413954	-1.14233
ENST00000253462	GINS2	279	637	99	-15	84	97361.5	0.020968	0,25367796614439975	-0.110711
ENST00000533498	RPL38	106	130	75.5	18	93.5	5685	0.0209316	0,25367796614439975	0,3552605211734772
ENST00000311008	SPNS1	130	241	118	-29	89	17940	0,020939470095941718	0,25367796614439975	-0.198535
ENST00000734365	-	15	19	54	80	134	75.5	0,020983758059874173	0,25367796614439975	0,7126631140708923
ENST00000376980	DNAJC1	51	29	94	-52	42	970.5	0.0208855	0,25367796614439975	-0.618998
ENST00000422440	SLC25A12	26	20	103.5	85.5	189	155.5	0.020961	0,25367796614439975	0,8008456826210022
ENST00000925927	ECD	13	33	99	-42	57	309.5	0.0209976	0,25367796614439975	-0.951801
ENST00000933146	MRPL28	70	77	110.5	-47.5	63	3290.5	0.0208603	0,25367796614439975	-0.337029
ENST00000257857	CD63	569	741	92	9	101	195150	0,020990603953782386	0,25367796614439975	0.0662075
ENST00000606230	NFIB	24	35	245	-105	140	570	0,020949469702990758	0,25367796614439975	-0.508728
ENST00000519520	DERPC	48	56	0	65	65	994	0.0208622	0,25367796614439975	0,4268173277378082
ENSG00000204856,t1	FAM216A	74	127	160	-66	94	5617	0.0210255	0,2538184033914782	-0.286679
ENST00000216554	EIF5	416	577	113	-31	82	130268	0,021058304625611476	0,25401783377215575	-0.165313
ENST00000953111	H3-3A	11	17	29	125	154	44	0,021097154563437224	0,25409373887399045	0,9645755887031555
ENST00000920783	GAPDH	57	62	64	34	98	1333	0,021093313079896658	0,25409373887399045	0,4201320707798004
ENST00000373116	MRPS15	362	740	94.5	-17.5	77	145373	0,021207618258109275	0,25490413781108434	-0.17317
ENST00000878363	SMAD2	37	21	97	-77	20	529.5	0,021311416480457753	0,25490413781108434	-0.632075
ENST00000359321	XRCC2	28	48	125	41.5	166.5	458	0,021302276086605225	0,25490413781108434	0,5831205248832703
ENST00000285737	LONP2	148	183	127	-57	70	15531.5	0,021222606167484236	0,25490413781108434	-0.240321
ENST00000865204	HSD17B12	17	15	119	-99	20	188.5	0,021286291844919644	0,25490413781108434	-0.949975
ENST00000878958	RPL18A	16	13	134.5	-74.5	60	157	0,021255658255386257	0,25490413781108434	-1.0278
ENST00000376925	CST3	53	74	141	30.5	171.5	1489.5	0,021269494049090114	0,25490413781108434	0,38108769059181213
ENST00000893451	SDF2	118	114	107.5	-35	72.5	7903	0,021290153524403367	0,25490413781108434	-0.232502
ENST00000370322	NDUFB8	61	145	88	40	128	3523	0,021255744130692755	0,25490413781108434	0,2995874285697937
ENST00000370474	SDHAF4	102	70	125.5	-48	77.5	4308	0,021400433084399807	0,25514863129837134	-0.451469
ENST00000924335	TSPO	82	72	106.5	43	149.5	2316.5	0,021427157681697492	0,25514863129837134	0,41589048504829407
ENSG00000187735,t1	TCEA1	16	10	140	-85	55	124	0,021395818935431365	0,25514863129837134	-1.05063
ENST00000306434	MAT2A	320	405	142	-32	110	71230.5	0.0214463	0,25514863129837134	-0.17963
ENSG00000079246,t1	XRCC5	71	113	75	-26	49	4820	0,021382093499071605	0,25514863129837134	-0.358597
ENST00000372409	PCIF1	107	102	100	-46.5	53.5	6452.5	0,021361283783281875	0,25514863129837134	-0.377625
ENST00000277010	SIGMAR1	248	593	97	-17	80	80910	0.0214375	0,25514863129837134	-0.171898
ENST00000265866	HNRNPH3	95	160	125	-41.5	83.5	8907.5	0,021586317982513738	0,25661906884162755	-0.262208
ENSG00000103423,t2	DNAJA3	115	109	139	-32	107	7381	0,021664279073433466	0,2573498721896674	-0.313396
ENST00000542507	YTHDF2	28	48	147.5	-57	90.5	885.5	0,021700442115389768	0,25758342279780905	-0.41351
ENST00000280800	PLBD2	37	31	117	90	207	387.5	0,021765261797844698	0.25796	0,5777164101600647
ENST00000357085	TRIM38	61	42	149	-91.5	57.5	1621.5	0,021758189812936566	0.25796	-0.46744
ENST00000260746	ARL3	117	166	108	-30.5	77.5	11265	0,021880275803132284	0,2591268778536357	-0.301056
ENST00000300145	ATP23	71	73	95	-49	46	3163	0,021900038920976046	0,25916429682904857	-0.303324
ENST00000936807	EDF1	10	15	107	-108	-1	113	0,021982097099517397	0,25944396373687617	-0.855054
ENST00000315467	GCSH	196	374	112	-34.5	77.5	40924.5	0,022006778652548145	0,25944396373687617	-0.1135
ENST00000695858	CDC42	14	12	146	-74	72	129	0.0219982	0,25944396373687617	-0.962182
ENST00000557258	FOXN3	13	14	-1	0	-1	58.5	0.021962	0,25944396373687617	0,8830714821815491
ENST00000823854	-	28	20	-1	100.5	99.5	177	0.0219473	0,25944396373687617	0,6084718704223633
ENST00000927118	CIAO2A	223	299	109	-31	78	37240	0,022054935065269007	0,25961951842668474	-0.165925
ENST00000287912	RBM33	14	16	144	-99.5	44.5	167.5	0,022053901663825284	0,25961951842668474	-1.05573
ENST00000678683	RPS20	3075	2376	65	-6	59	3784928	0,022092623403394802	0,2598671881715067	-0.090247
ENST00000372447	C9orf78	173	223	106	-33	73	21873	0,022156444137872728	0,2602256858901847	-0.226583
ENST00000905555	GNS	12	10	-1	153	152	26	0,022149607488048454	0,2602256858901847	1,1369686126708984
ENST00000877621	MACROH2A1	104	184	129	-45.5	83.5	11117	0,022271441986318138	0,26131462797173655	-0.315893
ENST00000321331	HIGD1A	409	709	90	-14	76	156846	0,022282642695264355	0,26131462797173655	-0.126499
ENST00000875816	EEF1A1	479	237	76	15	91	50829.5	0,022395507986800654	0,2624410541786572	0,14679954946041107
ENST00000227266	CTSC	66	144	134.5	-69	65.5	5684.5	0,022543658996463548	0,26378108941214357	-0.302426
ENST00000481551	RBM48	19	10	247	-168	79	145	0.0225276	0,26378108941214357	-0.970354
ENST00000895848	BMI1	26	24	123.5	-123.5	0	428	0,022576073311120506	0,2639624931185618	-0.446423
ENST00000261890	RAB11A	324	480	92	-21	71	85112	0,022622610496286045	0,26430862817105455	-0.151836
ENST00000905863	WDR45	25	35	75	79	154	285	0,022649244048054375	0,2644218775961711	0,7161237001419067
ENST00000615550	PRIM2	44	62	75.5	62	137.5	1009	0,022688265547922012	0,26453949466391763	0,4926329553127289
ENST00000322213	SMC1A	108	186	-1	0	-1	11450	0,022693214386250608	0,26453949466391763	-0.332392
ENST00000892795	KLHDC3	47	80	114	-38	76	2336.5	0.0227263	0,26470301584934647	-0.348722
ENST00000189444	NFKB2	12	11	101	163	264	28.5	0.0227412	0,26470301584934647	1.10087
ENST00000645674	RPS7	10887	8816	73	-1	72	4.70862e+07	0,022798133372322404	0.265168	0,012016047723591328
ENSG00000117143,t1	UAP1	128	138	88	-41.5	46.5	10237	0,022894817182852287	0.266095	-0.220873
ENST00000223029	AIMP2	266	355	87.5	-21.5	66	52239.5	0,022914080855885498	0,2661204524401166	-0.243628
ENST00000320805	NFATC2IP	70	108	211.5	-83	128.5	4543	0,022978690303107844	0,2666723992127958	-0.330393
ENST00000380743	SMN2	19	40	134	-85	49	520.5	0,023064659014135944	0,2672726522283949	-0.55193
ENST00000381482	STK35	23	37	146	-57	89	575	0.0230547	0,2672726522283949	-0.530338
ENST00000263025	MAPK3	31	52	131	-44	87	1047.5	0,023100884867529252	0,26749371290961943	-0.579624
ENST00000877906	RPSA2	55	33	53	36	89	643.5	0,023118010040045912	0,26749371290961943	0,4190250039100647
ENST00000397298	MRPL23	173	605	98	6	104	46414	0,023173423686055173	0,26773794990054417	0,16921813786029816
ENST00000331825	FTL	5155	8226	90	-9	81	2.16962e+07	0,023166672202083193	0,26773794990054417	-0.0474936
ENST00000896141	NCL	21	16	122	-73.5	48.5	242.5	0.0232426	0,2681378711119968	-0.827014
ENST00000223864	PLGRKT	114	160	110.5	-45.5	65	10586.5	0.0232559	0,2681378711119968	-0.261461
ENST00000969779	HPRT1	11	17	158	-102	56	142	0.0232596	0,2681378711119968	-0.986012
ENST00000503064	NME2	19	69	52	49	101	431.5	0,023349178888126227	0,26877384459053266	0,5798584222793579
ENST00000389680	MT-RNR1	4162	3334	0	0	0	6.73777e+06	0,023341244964718358	0,26877384459053266	-0.0780786
ENST00000912503	C9orf78	19	37	112	-60	52	483	0,023377523839307825	0,2689018199025467	-0.426333
ENST00000943452	MAGED1	43	50	152	-48	104	1369.5	0,023450796884041464	0,2695460151421231	-0.390403
ENST00000957522	ARPC4	23	42	144	-68.5	75.5	648	0,023575613092361537	0,2707812691380951	-0.622232
ENST00000861378	HNRNPC	176	206	108.5	-27	81.5	20560.5	0,023646249502398107	0,27139287388450883	-0.143118
ENST00000374607	PFDN6	35	32	143	-84	59	740.5	0,023722056674537664	0,2720628821696241	-0.644578
novel76,t1	-	100	60	181.5	79	260.5	2359	0.0237677	0,27206626744896084	0,4028053283691406
ENST00000336520	MRPL55	11	19	64	41	105	51.5	0.0238264	0,27206626744896084	1,0573863983154297
ENST00000870815	RBM18	10	17	54	78	132	39.5	0,023834974781395953	0,27206626744896084	0,7875874042510986
ENST00000883345	KDM4A	11	10	118	-101	17	87	0,023844362474865682	0,27206626744896084	-1.12334
ENST00000912468	APRT	14	16	35.5	77	112.5	57.5	0.023809	0,27206626744896084	0,9818907976150513
ENST00000301453	OTUB1	38	19	285.5	-190.5	95	495	0.0238161	0,27206626744896084	-0.652375
ENST00000303151	POP7	206	466	98.5	-34.5	64	53240.5	0,023750986891195643	0,27206626744896084	-0.176165
ENST00000517485	RAD21	34	53	157	-65	92	1160.5	0,024011522993071424	0,2737734568289641	-0.478157
ENST00000918887	ATP5PD	175	214	96	-22	74	21214	0,024072920054716774	0,27417091667234506	-0.0865107
ENST00000338758	PARVB	36	28	62.5	61.5	124	337	0.0240815	0,27417091667234506	0,7109917402267456
ENST00000396027	XRCC4	21	27	129	-63	66	392.5	0,024107736100713085	0,2741875192524926	-0.760357
ENST00000921388	AP3S2	14	28	163	-77	86	281	0.0241181	0,2741875192524926	-0.51233
ENST00000307259	PLPP1	20	23	167.5	-87.5	80	323	0.0241904	0,27440944355356045	-0.74741
ENST00000577949	SNURF	10	11	130	-74	56	87.5	0,024189619836978576	0,27440944355356045	-0.968803
ENST00000313334	BTF3L4	240	164	97	-27.5	69.5	22270.5	0,024169847561858523	0,27440944355356045	-0.231017
ENST00000925587	PSMA3	85	159	109	-43	66	7939.5	0,024223695969449316	0,27458799592384486	-0.251203
ENST00000594239	IKBKG	60	82	123	-42.5	80.5	3005.5	0,024302300053520673	0,2749913117209695	-0.41499
ENSG00000125944,t1	HNRNPR	11	30	7	-8	-1	238	0,024312128270545064	0,2749913117209695	-0.138168
ENST00000327247	GBA1	87	80	128	-42	86	4183	0,024291016489821557	0,2749913117209695	-0.296582
ENST00000421534	-	12	10	170	-158.5	11.5	94.5	0.0244789	0,27667758059889574	-0.25849
ENST00000647830	CERNA2	33	34	258	-129	129	740.5	0.0246007	0,2771302845713685	-0.637303
ENST00000479135	EWSR1	13	18	-1	259	258	62	0.0246078	0,2771302845713685	0,8804227709770203
ENST00000390687	SNRPN	449	614	87	17	104	126756	0,024568100129090085	0,2771302845713685	0,10897394269704819
ENST00000443660	MRPL40	67	132	103	-36.5	66.5	5285	0,024600858576356677	0,2771302845713685	-0.420605
ENST00000558278	HOMEZ	51	37	151	-55	96	1209.5	0.0245756	0,2771302845713685	-0.600949
ENST00000936277	BEX3	120	172	94.5	26	120.5	8725.5	0.0246268	0,27714455151297734	0,25221672654151917
ENST00000894923	LDLRAP1	12	17	236	-204	32	153	0,024693883235885533	0.277284	-1.00749
ENST00000257904	CDK4	384	556	95.5	-24	71.5	115934	0,024685989199207302	0.277284	-0.149747
ENST00000879549	PLP2	20	16	-1	0.5	-0.5	104	0.0247103	0.277284	-0.276952
novel118,t1	-	209	195	73	37	110	17758.5	0.0247038	0.277284	0,33275458216667175
ENST00000253363	RBM39	131	178	120	-47.5	72.5	13400	0,024730140502574452	0,2773080194717562	-0.186587
ENST00000358514	PSMB10	593	525	92	-22	70	167752	0,024800791613496048	0,2779006147128929	-0.104437
ENST00000375549	SDHD	641	729	103	-14	89	250002	0.0249329	0,27852452865059624	-0.084698
ENST00000498240	ZNF75A	35	18	138	94	232	196	0,025160682983356514	0,27852452865059624	0,43358802795410156
ENST00000682279	CENPL	31	41	160	-66	94	831.5	0,025020336212093316	0,27852452865059624	-0.511435
ENST00000526049	SELENOS	467	464	124	-16	108	117523	0,025108333665711496	0,27852452865059624	-0.130492
ENST00000380702	PDE4A	10	13	49	213	262	28.5	0.0251743	0,27852452865059624	1,1662667989730835
ENST00000868114	HNRNPA2B1	23	127	169	-71	98	1890.5	0,025048225947407576	0,27852452865059624	-0.498872
ENST00000702266	PANK2-AS1	33	12	117	-64.5	52.5	285.5	0.0251444	0,27852452865059624	-0.877465
ENST00000367188	PPP1R15B	233	267	7	41	48	27657	0,025107905551082655	0,27852452865059624	0,30256563425064087
ENST00000899284	GPBP1	11	15	23	163	186	39.5	0.0252133	0,27852452865059624	1,1083025932312012
ENST00000696046	UBE2L3	10	18	147.5	-84	63.5	137	0,025033935663443207	0,27852452865059624	-1.07729
ENST00000402752	RANBP1	243	905	96	-28	68	120222	0,025178914615121062	0,27852452865059624	-0.132876
ENST00000220853	EMC2	292	262	117	-40	77	42455	0,025147511989895076	0,27852452865059624	-0.223574
ENST00000273156	SEC22C	52	44	136.5	-58.5	78	1449	0,025063220883127367	0,27852452865059624	-0.468527
ENST00000916581	RPN1	97	188	94	-24.5	69.5	10594.5	0,025024347811403922	0,27852452865059624	-0.213186
ENSG00000009790,t1	TRAF3IP3	30	18	139	-100	39	375.5	0,025208345937894804	0,27852452865059624	-0.317316
ENST00000891974	PKM	117	177	88	21	109	8756.5	0,024986886734033122	0,27852452865059624	0,2597787380218506
ENST00000891964	PKM	94	95	90	38	128	3623	0.0251349	0,27852452865059624	0,2862771153450012
ENST00000287295	AIFM1	252	318	120	-34	86	44440.5	0.025107	0,27852452865059624	-0.143434
ENST00000858146	RAB4B	16	19	154	-90	64	220	0.0251922	0,27852452865059624	-0.835191
ENST00000237500	MYL12B	622	736	95.5	-20	75.5	245000	0,024915574387890906	0,27852452865059624	-0.125803
ENST00000370092	IDH3G	18	40	202.5	-121.5	81	493.5	0,025332001604874647	0,27948529132017413	-0.780732
ENST00000341298	DPM3	373	684	93	-13	80	138172	0.0253361	0,27948529132017413	-0.173287
ENST00000342665	SOX12	32	49	74.5	68.5	143	553	0,025384382467879267	0,2798197923313047	0,6358777284622192
ENST00000968150	CD82	27	25	169	-56	113	460	0,025422385390774065	0,28004094111827266	-0.650399
ENST00000914163	ZFAND6	100	97	111.5	28.5	140	3956	0,025463288777729545	0,28023005649769417	0,30161041021347046
ENST00000615744	MCRIP2	20	15	151.5	-113.5	38	217.5	0.0254755	0,28023005649769417	-0.560613
ENST00000460391	SRPK2	21	26	143	-101	42	377	0,025529027031432873	0,28042405554794914	-0.71625
ENST00000218056	WDR13	69	65	123	-69	54	2744.5	0.0255251	0,28042405554794914	-0.28493
ENST00000220913	CHRAC1	105	113	91	-39	52	6966	0,025571518845355933	0,2804960208412936	-0.309426
ENST00000556887	IRAG2	16	14	142	65.5	207.5	58	0.0255665	0,2804960208412936	0,5945128798484802
ENST00000315913	DMAP1	21	16	105	-90.5	14.5	241	0.0256033	0,2805842450857385	-0.918743
ENST00000586967	CALR	44	30	124.5	-60.5	64	861.5	0.0256155	0,2805842450857385	-0.63527
ENST00000378312	TMX2	33	43	143	-84	59	922	0.025726	0,28139997830676977	-0.476616
ENST00000397011	EIF3B	42	57	137	-53	84	1512.5	0.0257234	0,28139997830676977	-0.293473
ENSG00000122566,t1	HNRNPA2B1	44	57	179.5	-64.5	115	1580	0.0257778	0.281769	-0.580018
ENST00000467961	HTRA2	14	14	72	71.5	143.5	49	0,025809074466894576	0,2819131164127064	0,8797085881233215
ENST00000380377	TBCA	810	946	91	-14.5	76.5	406698	0,025953547695442943	0,28269987856117856	-0.0914253
ENST00000608166	GLRX2	180	221	124.5	-40.5	84	22460.5	0,025932680748205376	0,28269987856117856	-0.11409
ENST00000265563	PRKAR2A	40	50	92.5	-45	47.5	1274	0,025937989199399193	0,28269987856117856	-0.344948
ENST00000323963	EIF4A2	615	275	112	16	128	76675.5	0,025939087049806738	0,28269987856117856	0,21317285299301147
ENSG00000130811,t1	EIF3G	18	30	146	-62	84	375	0,025984224921359416	0,2828366574599018	-0.631774
ENST00000264552	UBE2S	102	72	96	-42	54	4400.5	0,026044521192310075	0,2832954225022773	-0.329734
ENST00000300151	MRPL16	351	375	125	-21	104	72090	0,026077057554558573	0,2834518045745855	-0.205634
ENST00000919675	ELOB	18	27	61	42	103	146.5	0,026118395041600125	0,2837035686877775	0,8821254968643188
ENST00000225729	DRG2	141	149	97	34	131	8917.5	0.0261732	0,2841009623109424	0,23348459601402283
ENST00000367128	FAM72A	31	49	74	82	156	534	0,026203250280623796	0,28422969675486925	0,5468583703041077
ENST00000512913	SUB1	35	41	62	-63	-1	919.5	0.0263289	0,28437125957054066	-0.62494
ENST00000890742	PRMT1	13	28	104	-55	49	261.5	0,026353285687479085	0,28437125957054066	-0.569792
ENST00000928478	PTMA	12	20	111	-47	64	177.5	0,026353535721702362	0,28437125957054066	-0.893295
ENST00000295926	CCNL1	28	29	87.5	99.5	187	266.5	0,026391935956336942	0,28437125957054066	0,43461471796035767
ENST00000375440	CUL4A	28	16	90.5	82.5	173	133	0,026340018721834984	0,28437125957054066	0,5317630171775818
ENST00000553300	HNRNPC	618	774	95.5	-20.5	75	255696	0,026398485176354246	0,28437125957054066	-0.0912484
ENST00000439021	LYRM1	44	80	121	-53	68	2185	0,026259559092829128	0,28437125957054066	-0.391935
ENST00000652027	TSFM	146	130	117	-45	72	10959	0.0262798	0,28437125957054066	-0.256298
ENST00000246533	CAPNS1	19	19	76	48	124	104	0,026384694726562914	0,28437125957054066	0,8175497055053711
ENST00000340990	ADIPOR1	323	445	95	-24	71	78598	0,026389302768909568	0,28437125957054066	-0.138039
ENST00000262394	WSB1	55	64	181	-51	130	2176	0.0265618	0,2853424674301611	-0.260525
ENST00000403172	PYCR1	28	26	120	-67	53	492.5	0.0265296	0,2853424674301611	-0.518717
ENST00000361813	SMG5	72	101	167.5	-124.5	43	4340	0.0265312	0,2853424674301611	-0.359862
ENST00000378097	KCNAB2	34	22	53	63.5	116.5	243.5	0,026550455580449946	0,2853424674301611	0,6918193697929382
ENST00000491154	GDI1	18	17	454	-201	253	220.5	0.0266175	0,2857447720750219	-0.744381
ENST00000412716	DAZAP2	506	481	112.5	-25.5	87	131578	0,026663786022281744	0,28588880478512857	-0.152215
ENST00000774434	-	61	47	116	-50	66	1791.5	0,026667569976753618	0,28588880478512857	-0.521484
ENST00000870599	CRTC2	27	17	-1	111	110	141.5	0,026719186205639667	0,2860492300986486	0,5667202472686768
ENST00000525634	RPS13	13537	10054	74	0	74	66904616	0,026705015301694474	0,2860492300986486	-0.00325336
ENST00000749010	-	40	19	210	-114	96	517	0,026759916963215415	0,28628892657904687	-0.719014
ENST00000382374	MICU2	47	78	123	-48	75	2267	0.0268197	0,28673244686728344	-0.466435
ENST00000611884	RSRC1	44	62	133.5	-73.5	60	1709	0,026862600898586934	0,2867977684172664	-0.428759
ENST00000305494	TMEM135	50	49	74.5	51.5	126	909	0,026848384806554857	0,2867977684172664	0,27898380160331726
ENST00000316963	LYPLA1	347	347	94	-27	67	66025.5	0,026883168037827195	0,28682116876448716	-0.136582
ENST00000175506	ASNS	53	44	116	-51	65	1471.5	0.0269059	0,2868681173329768	-0.52761
ENST00000393891	NACA	114	140	66	-16	50	9267	0,026943699099432228	0,28687957954662197	-0.27577
ENST00000852068	CYBC1	10	12	165.5	-102.5	63	94	0,027006532973176907	0,28687957954662197	-0.520604
ENST00000920791	GAPDH	14	14	-0.5	93	92.5	50.5	0.0270162	0,28687957954662197	0,8642050623893738
ENST00000401089	SZRD1	107	120	99	-42.5	56.5	7509.5	0,027008656735262638	0,28687957954662197	-0.143088
ENST00000217455	ACOT8	61	108	112	-36	76	3970	0.0270079	0,28687957954662197	-0.319452
ENST00000358227	DMAC1	520	742	110	-14.5	95.5	207008	0,027017296555418943	0,28687957954662197	-0.105339
ENST00000343638	UBTF	20	14	115	-79	36	203.5	0.0270733	0,28708389148865515	-0.690117
ENST00000602398	SBNO1	22	19	-1	115	114	126.5	0,027070320838524314	0,28708389148865515	0,6501417756080627
ENST00000260643	PREB	151	234	114	-22.5	91.5	20023	0,027102986961460657	0,28720334248570223	-0.193768
ENST00000264607	ASB1	33	55	126	-57	69	1164	0.0271498	0,2875043760876289	-0.439507
ENST00000293422	MYL6	164	219	133	-18	115	20326	0.0272049	0,2878925949658171	-0.209171
ENST00000336714	SEC23B	179	234	103	-37	66	23592	0.0272461	0,28793767225583683	-0.155969
ENST00000393432	HNRNPH1	70	131	146.5	-41.5	105	5452	0,027230491525722867	0,28793767225583683	-0.186183
ENST00000408925	PEX39	266	198	129.5	-20	109.5	29486	0.0273683	0,2890336659521442	-0.279388
ENST00000691695	ETFA	70	126	141	-63	78	5249	0.0274888	0.289665	-0.29122
ENST00000891637	TRMT10A	15	18	107	-108	-1	195	0,027485379282708583	0.289665	-0.654825
ENST00000669732	LINC03011	12	13	74	72	146	37	0,027541413528635005	0.289665	0,9009870886802673
ENST00000903455	UNC50	14	16	173	-98.5	74.5	165.5	0,027526121285634017	0.289665	-0.73221
ENST00000361531	MRPL24	183	242	100	-20.5	79.5	24905.5	0,027574062318662322	0.289665	-0.214556
ENSG00000169223,t1	LMAN2	179	230	105	-26.5	78.5	23198	0.0275182	0.289665	-0.255854
ENST00000395081	UBL7	138	128	119.5	-35	84.5	10213.5	0.0275765	0.289665	-0.211011
ENST00000219251	ACD	28	68	153.5	-73.5	80	1226	0.0274632	0.289665	-0.38698
ENST00000931724	UQCC2	83	203	98	-28	70	9822	0.0277384	0,29043392787908023	-0.240313
ENST00000397764	SMIM30	276	235	89.5	-27.5	62	36077.5	0.0277986	0,29043392787908023	-0.201125
ENST00000340957	FAM131A	25	24	161	-71.5	89.5	410.5	0,027731273793477132	0,29043392787908023	-0.745602
ENST00000221957	PLIN3	134	237	110.5	-30.5	80	18059.5	0,027710923126856742	0,29043392787908023	-0.233675
ENST00000936338	HSPA9	20	29	182	-111	71	398.5	0.0276822	0,29043392787908023	-0.439582
ENST00000334462	TMEM150A	44	38	149	-65	84	1073	0.0277549	0,29043392787908023	-0.311639
ENST00000369484	CMC4	76	85	129	-51	78	3880	0.0277712	0,29043392787908023	-0.349051
ENST00000971946	GYPC	98	147	86	-24	62	8397.5	0.0277969	0,29043392787908023	-0.333625
ENST00000372106	NXT2	27	49	117	-63	54	864	0.0278462	0,29073647976660355	-0.508237
ENST00000618156	PPP1R2	1691	1449	100	-19	81	1280684	0,027879259745446833	0,2908872763146254	-0.0633523
ENST00000827949	GAS5	158	58	110.5	39.5	150	3687.5	0,028048209379543883	0,2910934176896945	0,3011086583137512
ENST00000357348	RTF2	690	954	93	-13	80	349992	0,027976365642561004	0,2910934176896945	-0.083304
ENST00000340866	CRYZ	87	76	144	-53.5	90.5	3966.5	0,028013136912657315	0,2910934176896945	-0.368927
ENST00000394440	CCT4	720	1069	82.5	-12.5	70	408374	0.0280318	0,2910934176896945	-0.113229
ENST00000920292	RPS7	63	31	42	27	69	703	0,028035513784619773	0,2910934176896945	0,3840310275554657
ENST00000914126	EIF6	218	280	89	17	106	27019	0,027950908626840715	0,2910934176896945	0,1997940093278885
ENST00000754699	SOCS2-AS1	11	10	190	-146	44	86.5	0,027949676053033317	0,2910934176896945	-1.21511
ENST00000307422	MRPL4	32	60	99.5	-36.5	63	1228.5	0,027958829688505226	0,2910934176896945	-0.355592
ENST00000301764	DDB1	240	309	112	-34	78	41121	0,028081322148525954	0,29124342685471205	-0.152853
ENST00000469059	EPC1	33	20	171	84.5	255.5	210	0,028121501759020298	0,29146648137884984	0.670333
ENST00000351217	NPTN	225	186	152	-20.5	131.5	23553.5	0.0282068	0,2919274438990397	-0.214405
ENST00000343823	ASH2L	54	52	124.5	-45.5	79	1751.5	0.0281869	0,2919274438990397	-0.423366
ENST00000418740	MRPS24	44	77	111.5	-45.5	66	2101.5	0,028222084236251575	0,2919274438990397	-0.321961
ENST00000199320	DIMT1	98	139	138	-25	113	7951	0.0282521	0,2920448894405405	-0.346752
ENST00000344347	XBP1	317	340	65	-14.5	50.5	59207.5	0,028312466788235402	0,29228127916505714	-0.14137
ENST00000510409	PAIP2	17	39	138	-54	84	455	0.0283045	0,29228127916505714	-0.725183
ENST00000354775	ALDH9A1	221	334	111	-30	81	40951	0.0283412	0,2923841853778657	-0.209847
ENST00000426013	MORF4L1	549	562	118	-11	107	165974	0.0284838	0,2928878500133705	-0.139094
ENST00000226299	LAP3	159	258	113	-32.5	80.5	23130	0,028479509234361208	0,2928878500133705	-0.158382
ENST00000642017	PNPO	114	51	120.5	-25.5	95	3527.5	0,028447085028659686	0,2928878500133705	-0.373953
ENST00000164227	BCL3	22	18	60	113	173	117	0.0284242	0,2928878500133705	0,6940733790397644
ENST00000931761	RUVBL1	56	93	124	-43	81	3163.5	0,028443951478519962	0,2928878500133705	-0.290386
ENST00000379717	ZNF512	13	13	218	-218	0	127	0,028574162684447894	0,29362350582063673	-1.07443
ENST00000914513	ANAPC10	21	14	167	-66	101	212.5	0.028599	0,29368526678394336	-0.609968
ENST00000940114	PGAM1	16	16	-1	64	63	72.5	0.0286366	0,29368541429024864	0.912667
ENST00000324685	RNF40	70	77	111.5	-48.5	63	3259.5	0.0286241	0,29368541429024864	-0.235655
ENSG00000223865,t1	HLA-DPB1	10	10	-1	110	109	21.5	0.0286943	0,2940831754551339	1,0985478162765503
ENST00000550263	MYG1-AS1	11	24	38	52.5	90.5	70	0,028731863587650126	0,29427536662705434	0,8108513355255127
ENST00000245564	MSTO1	37	51	139	-60	79	1202.5	0,028809309957135466	0,29487504295718375	-0.389647
ENST00000651619	GSS	113	215	139	-28	111	13931	0,028828196268349184	0,29487504295718375	-0.313599
ENST00000372967	NDUFS5	1079	1778	75	6	81	912554	0,028916892943970495	0,29500900781858524	0.0524822
ENST00000358130	HMGN5	17	22	148	-94.5	53.5	264.5	0,028896653079432778	0,29500900781858524	-0.718832
ENST00000376263	HNRNPK	410	458	113	-23	90	101940	0,028904242268571474	0,29500900781858524	-0.0829198
ENST00000956588	NDUFV2	149	258	74	-27	47	21715.5	0,028906732092230852	0,29500900781858524	-0.218887
ENST00000219169	NUTF2	594	1154	96	-13	83	364542	0.0289803	0,2950200908933956	-0.126592
ENST00000295588	POGLUT1	54	41	81	54	135	818	0.0290098	0,2950200908933956	0,5069613456726074
ENST00000372950	DNAJC9	254	443	95.5	-22.5	73	61839.5	0.0289917	0,2950200908933956	-0.178199
ENST00000218652	NDFIP2	22	20	123.5	-59	64.5	307	0,028986584713715468	0,2950200908933956	-0.817924
ENST00000952563	NBPF9	10	10	7	239	246	21	0.0290125	0,2950200908933956	1,2898626327514648
ENST00000262633	RBM42	97	210	125	-35	90	11762.5	0,029154614461354637	0,29627238094224256	-0.256959
ENST00000371459	SUPT3H	192	112	104	-23.5	80.5	12364.5	0,029175775775798003	0,2962945244531106	-0.201776
ENST00000676522	MCL1	32	24	0	-1	-1	500.5	0.0292707	0,2970652336736755	-0.558519
ENST00000319017	SLC25A20	234	213	120	26	146	21951.5	0.029305	0,2972204281420845	0,22165712714195251
ENST00000317058	SGF29	68	54	70.5	22.5	93	1413	0,029395563561046646	0,2972727375304786	0,44323551654815674
ENST00000652513	IFNAR1	26	25	217.5	-151.5	66	441	0,029453609613016418	0,2972727375304786	-0.715888
ENST00000309522	HADH	89	111	108	-21	87	5824.5	0,029425051174641944	0,2972727375304786	-0.373755
ENST00000389834	TMEM87A	77	92	95	43	138	2853	0,029416360767035365	0,2972727375304786	0,4421881139278412
ENST00000427358	FAHD1	313	169	96	-25	71	29620.5	0.0294327	0,2972727375304786	-0.156783
ENST00000587427	GHDC	42	37	141.5	-35.5	106	999	0,029438282319585788	0,2972727375304786	-0.411229
ENST00000381989	PARP4	68	85	136	-83	53	3481	0.0294625	0,2972727375304786	-0.372637
ENST00000533632	TRAPPC4	220	318	123	-33	90	38840	0,029430634804083297	0,2972727375304786	-0.189944
ENST00000532400	EEF1D	25	26	64	44.5	108.5	209	0.0294941	0,2973443624879043	0.680047
ENST00000397061	NUDT19	20	25	177.5	-89.5	88	345.5	0,029545845744041233	0,2973443624879043	-0.688518
ENST00000867366	LUC7L2	36	25	260.5	-155.5	105	598	0,029535649320138364	0,2973443624879043	-0.722525
ENST00000449853	NBPF1	26	33	-1	49	48	299	0.0295101	0,2973443624879043	0,48320454359054565
ENST00000489262	PHYKPL	13	13	7	293	300	42	0,029647729217016614	0,2979255784524328	0,7242419719696045
ENST00000381359	SERF2	345	496	101	14.5	115.5	78027	0.0296609	0,2979255784524328	0.0356754
ENST00000569022	FBXO22	10	18	104.5	-49	55.5	135.5	0,029659145110792533	0,2979255784524328	-0.963009
ENST00000321878	PIGQ	24	34	191.5	-122.5	69	546	0.0297058	0,2981852673156517	-0.680305
ENST00000532523	PGAP2	16	17	141	-141	0	196	0,029730303113355953	0,2982392681853297	-0.505523
ENST00000932678	RPL35	51	45	65	22	87	851	0,029753246459586904	0,2982777289580552	0,4168102443218231
ENST00000618172	DDX27	148	226	134	-48	86	18943.5	0,029853628119023264	0,29909196489719775	-0.218967
ENST00000279281	VPS51	112	122	100	-39	61	7955	0,029879647838746748	0,29916061921432885	-0.143392
ENST00000372797	CAP1	72	113	89	-28	61	4836.5	0,029898812606467616	0,29916061921432885	-0.307389
ENST00000652689	DEK	57	183	72	26	98	4223	0.0299464	0,29944479779967786	0,3266903758049011
ENST00000228438	CLEC2B	453	493	107	-25	82	120772	0,029965999237269024	0,2994489642090475	-0.105304
ENST00000354725	SND1	867	951	89	5	94	388008	0,030004173949209876	0,2996386123948925	0.0593624
ENST00000899879	PPIL3	50	43	100	-32	68	1356.5	0,030182935645345133	0,3011070422665142	-0.374121
ENST00000433627	LSM14A	66	60	141.5	-87	54.5	2422.5	0,030189795704215178	0,3011070422665142	-0.386409
ENST00000221801	FBL	663	1160	68	6	74	361112	0,030223743258081835	0,30125313442873525	0,059334054589271545
ENST00000611405	SRRT	38	75	142	-75	67	1781.5	0,030392272075505235	0,3027396138012516	-0.411417
ENST00000371989	SURF4	384	554	89	-25	64	115176	0,030417408798844178	0,30279676909512676	-0.197083
ENST00000330295	CTHRC1	74	258	118.5	-45	73.5	11118.5	0.0304472	0,30290008075732666	-0.220746
ENST00000305943	RNF187	13	21	54	80	134	75	0,030484869780548294	0,30308174038508173	0,8833532929420471
ENST00000247026	NSRP1	93	79	67	-37	30	4367	0,030530027880634063	0,3031445325628607	-0.396645
ENST00000895844	BMI1	11	19	-1	54	53	55	0.030512	0,3031445325628607	0,6217598915100098
ENST00000278353	HSD17B12	190	270	98	-25	73	28671.5	0,030582898091644477	0,30328364441707667	-0.206403
ENST00000337110	MFF	21	27	139	-66	73	388	0.0305697	0,30328364441707667	-0.515818
ENST00000921768	SFT2D1	200	137	135.5	-33.5	102	15599	0,030628674874419205	0,3035447530887678	-0.189112
ENST00000439238	RANGRF	19	23	214	-74	140	304.5	0,030682801502491433	0,3038882288403482	-0.716485
ENST00000446050	SERPINI1	34	30	103	-41	62	671	0.0307097	0,30396205342073285	-0.55748
ENSG00000100060,t2	MFNG	15	23	164	-98	66	245	0,030750878267140992	0,3041764631633737	-0.804473
ENST00000447578	VPS29	28	29	217	-119	98	541	0.0307942	0,3044124232541535	-0.691341
ENST00000886863	WDR18	49	50	123	-52.5	70.5	1534	0.0308328	0,3046007937615801	-0.592866
ENST00000372561	PPCS	95	73	99	-33	66	4141.5	0,030875526764974355	0,3046487566884513	-0.307365
ENSG00000183077,t3	AFMID	16	15	112.5	103.5	216	65	0,030876695052926516	0,3046487566884513	0,41270092129707336
ENST00000471932	MAGED4	24	53	199.5	-119.5	80	832.5	0,031011237959274757	0,30558990739035335	-0.578365
ENST00000939162	PRR13	45	66	134	-65.5	68.5	1844	0,030992270891606572	0,30558990739035335	-0.513923
ENST00000864063	TUFM	25	30	201	73	274	247	0.0310837	0,30611107719922936	0,5347238779067993
ENST00000372677	BEX2	229	223	110	-31	79	28524.5	0.0311358	0,30643038998498157	-0.231858
ENST00000282990	MR1	35	27	-1	83	82	326	0.0312668	0,3073318865224558	0,5016716718673706
ENST00000005340	DVL2	35	59	119	-52	67	1308	0.0312592	0,3073318865224558	-0.305032
ENST00000376395	UBQLN1	242	451	-1	37	36	49429.5	0.031324	0,3077001563524857	0,16340680420398712
ENST00000564172	GDE1	11	27	-1	66	65	82	0.0314299	0,30848246229471504	0.62474
ENST00000552176	RNASEK	57	60	174	-52.5	121.5	2105	0,031443115991472335	0,30848246229471504	-0.467608
ENST00000853393	CASC3	26	23	96.5	-67.5	29	406.5	0,031520122241883046	0,3087579452401822	-0.730698
ENST00000368309	UBQLN4	77	118	124	-64	60	5363.5	0.0315305	0,3087579452401822	-0.322507
ENST00000854603	KDELR2	17	18	97	-43	54	218.5	0,031508004664368636	0,3087579452401822	-0.918938
ENST00000888046	RAB2A	16	16	158	-89	69	185.5	0,031614320882170005	0,30919043524423034	-0.934529
ENST00000374012	PHF20	20	20	35.5	-36.5	-1	272	0.0316104	0,30919043524423034	-0.624893
ENST00000371120	ATG4C	11	10	168	-129	39	86	0.031734	0,31016650504157683	-0.999707
ENST00000369905	ACTR1A	247	347	128	-34	94	47272	0.0317775	0,31039721599380193	-0.168384
ENST00000571732	YWHAE	229	229	69	-15	54	29241	0.0318334	0,3107401418770374	-0.237028
ENST00000427641	NCBP2	11	69	0	112	112	226	0.0318524	0,3107401418770374	0.790795
ENST00000303434	TRABD	33	36	147	-62.5	84.5	773	0,031904628425026345	0.311032	-0.527322
ENST00000541970	PDCD2	36	30	98	-50	48	707	0,031922159040498416	0.311032	-0.472131
ENST00000880520	TIMM17A	17	14	114	-47.5	66.5	173.5	0.03197	0,3113040805442494	-1.02256
ENST00000951740	RBM3	74	67	-1	69	68	1998.5	0,032146138220420124	0,31147058167433694	0,33209261298179626
ENST00000309922	TRMT10C	169	124	123	-47.5	75.5	12008.5	0,032128465754718664	0,31147058167433694	-0.187702
ENST00000399098	PIGP	150	144	95	-30.5	64.5	12358.5	0.0320829	0,31147058167433694	-0.275845
ENST00000507606	STMP1	569	678	97	-18.5	78.5	206436	0.0320131	0,31147058167433694	-0.144914
ENST00000376936	EXOSC10	125	142	146	-66	80	10224	0.0321667	0,31147058167433694	-0.167299
ENST00000372836	CNPY3	109	173	95	-16	79	10855	0.0321497	0,31147058167433694	-0.328253
ENST00000370282	TMED5	205	215	44	39	83	19438	0.0321531	0,31147058167433694	0,20460809767246246
ENST00000322157	NPEPPS	134	160	104.5	-41.5	63	12273.5	0,032068476912454194	0,31147058167433694	-0.158953
ENST00000234179	PRKD3	45	58	89	-59.5	29.5	1621.5	0.032069	0,31147058167433694	-0.409991
ENST00000481849	HLA-B	149	103	140	-38	102	8891.5	0.0322358	0,31150222112322773	-0.221192
ENST00000397977	INTS10	234	242	105.5	-35.5	70	31524	0.0322251	0,31150222112322773	-0.255368
ENST00000945315	KLHL20	34	25	137.5	-77.5	60	565	0.0322698	0,31150222112322773	-0.566284
ENST00000360909	DAAM1	88	65	-1	26	25	2324	0.0322137	0,31150222112322773	0,39889761805534363
ENST00000313608	MRPS23	415	461	117	-31	86	103658	0.0322601	0,31150222112322773	-0.101002
ENST00000884219	CYB561A3	42	40	54.5	28.5	83	609.5	0.0323839	0,3123213268395142	0,40997475385665894
ENSG00000140854,t1	KATNB1	28	36	124.5	-68.5	56	662.5	0.0324023	0,3123213268395142	-0.503711
ENST00000374943	HLA-DQB1	644	509	99	16	115	151890	0.0324147	0,3123213268395142	0.069446
ENST00000369982	TMEM187	53	25	84	60	144	462.5	0,032476036065936305	0,31233422486333934	0,39190176129341125
ENST00000264832	ICAM1	150	101	149	-46	103	8775.5	0,032452147792473574	0,31233422486333934	-0.227446
ENST00000297661	UBAP1	58	46	143.5	-74	69.5	1661	0,032467218687814936	0,31233422486333934	-0.383809
ENST00000248879	DGCR6L	209	221	94	-18	76	25846	0.0326556	0,3129047966525069	-0.152697
ENST00000373479	RNF8	73	59	114	-31	83	2620.5	0.0326158	0,3129047966525069	-0.364816
ENSG00000144034,t1	TPRKB	78	161	78.5	-15.5	63	7349	0,032622790641915915	0,3129047966525069	-0.324313
ENST00000268942	MTNAP1	15	19	100	98	198	80.5	0.0326237	0,3129047966525069	0,7899504899978638
ENST00000495333	EEF1A1	36	14	49.5	28	77.5	153.5	0,032653203563477624	0,3129047966525069	0,3932570815086365
ENST00000222266	PSENEN	14	13	165	-75	90	135.5	0,032615707718453374	0,3129047966525069	-0.690866
ENST00000262306	ELOB	24	33	111	-38	73	528.5	0,032704442809345514	0,31309600091362666	-0.58884
ENST00000891418	ZFAND6	14	11	223	-88	135	116.5	0,032723338237416334	0,31309600091362666	-0.977931
ENST00000370654	RPF1	46	59	138.5	-68.5	70	1688	0.0327358	0,31309600091362666	-0.415462
ENST00000196061	PLOD1	219	116	122	22	144	10902.5	0,032885660343270014	0,31433697017642476	0,2848004698753357
ENST00000401558	XPO1	138	192	131	-45	86	15066.5	0.0329232	0,3145030557762227	-0.236179
ENST00000264658	FBXL20	30	23	-1	161	160	230	0.0329774	0,3148278776193363	0,5824346542358398
novel171,t1	-	34	38	75	164	239	456.5	0.0329982	0,31483430472970714	0,7238773703575134
ENST00000904195	YIPF6	10	27	6	54	60	72.5	0,033068841311433554	0,31531554308501303	0,6303142309188843
ENST00000940011	CCT3	49	115	98	-24	74	3411	0,033103604786372295	0,3154543144752657	-0.189927
ENST00000416931	MTND1P23	196	194	53	-4	49	21382.5	0.0332058	0,31623547330647755	-0.00832826
ENST00000343769	ZNF93	21	19	97	-91	6	277.5	0,033358292185024487	0,31627607157954823	-0.61187
ENST00000698751	POLR3C	46	47	115	-41	74	1358.5	0,033282456353580944	0,31627607157954823	-0.420071
ENST00000369709	RAP1A	161	180	97	-31	66	16419.5	0,033372201287175086	0,31627607157954823	-0.173757
ENST00000686400	-	60	18	128.5	26	154.5	360	0,033257327579959604	0,31627607157954823	0,6031332612037659
ENSG00000198618,t1	PPIAP22	19	39	91	57	148	241.5	0.0332314	0,31627607157954823	0,6229440569877625
ENST00000392594	THYN1	178	192	99.5	-22	77.5	19274	0,033327354441790524	0,31627607157954823	-0.248573
ENST00000654705	LINC00881	25	16	153	-87.5	65.5	280	0,033308475636779786	0,31627607157954823	-0.913886
ENST00000647561	NDUFV1	179	135	165	-60	105	13777.5	0.0333521	0,31627607157954823	-0.135112
ENST00000301587	ATP5PD	966	1200	71.5	4.5	76	548836	0.0334268	0,31660152179404205	0,042727768421173096
ENST00000579002	MRPS7	14	41	183.5	-109.5	74	397.5	0,033482746571115864	0,31693886672440724	-0.710305
ENST00000325318	DYNLT2B	100	209	106	-21	85	12011	0,033644947819446096	0.317896	-0.340425
ENST00000927464	NDUFA1	39	46	48	51	99	656	0.0336316	0.317896	0,5336840748786926
ENST00000962875	PLPP1	28	35	129.5	-63.5	66	644	0.0336092	0.317896	-0.480109
ENST00000557471	PAPOLA	19	17	168	-67	101	229	0,033725509350556945	0,31827175057608426	-0.886797
ENST00000157812	PSMC4	313	658	90	-19	71	111630	0,033718520030705225	0,31827175057608426	-0.155688
ENSG00000187838,t1	PLSCR3	19	22	110	-52	58	290.5	0.0337486	0,31829758123513596	-0.62002
ENST00000380962	LCMT1	25	30	110	-43.5	66.5	501	0,033813021915988825	0,31871223374798885	-0.632487
ENST00000258083	PRADC1	181	305	92	-22	70	30775.5	0.0338871	0,31893414965326483	-0.179319
ENST00000368090	PIGM	266	171	61.5	34.5	96	20038.5	0.0338979	0,31893414965326483	0,26667505502700806
ENST00000861523	INO80E	12	20	50.5	76.5	127	65	0,033871001145245175	0,31893414965326483	0,6508574485778809
ENST00000579755	CDKN2A	1000	2418	107.5	-6.5	101	1264637	0,033951908766229645	0,31905800357138986	-0.0728517
ENST00000358691	HELZ	45	41	6	130	136	681	0.0339422	0,31905800357138986	0,36485639214515686
ENST00000902265	GTF3C5	27	31	113	39	152	282	0.0339765	0,3190971733280217	0,6058007478713989
ENST00000254928	ERAL1	165	288	149	-42	107	26598.5	0.0341614	0,32025522103663884	-0.172505
ENST00000576921	HCFC1R1	64	54	71.5	34	105.5	1335.5	0.0341397	0,32025522103663884	0,26424551010131836
ENST00000310955	CDC20	63	371	119	-46	73	13636	0.0341509	0,32025522103663884	-0.284347
ENST00000371470	MAGOH	164	201	121.5	-25.5	96	18604.5	0,034223571521316415	0,3203805891945249	-0.139022
ENST00000488652	GNAS	53	36	107	56.5	163.5	700.5	0.0342569	0,3203805891945249	0,3632863461971283
ENST00000335117	ZNF486	17	12	9	105.5	114.5	55	0.0342415	0,3203805891945249	0,8123603463172913
ENST00000883557	VIRMA	12	13	109	-99	10	117	0.0342559	0,3203805891945249	-0.919554
ENST00000451311	TMSB4X	1014	1423	97	-4	93	757651	0,034384055529922776	0,32137767830333214	-0.0967909
ENST00000396222	LDHA	30	36	83.5	-31	52.5	704.5	0.0344087	0,32141528676076475	-0.386679
ENST00000455127	MCRIP1	59	83	131	-34	97	2959.5	0.0345187	0,3220577647613057	-0.277017
ENST00000879054	SUB1	263	175	110	-28	82	25755.5	0.0345104	0,3220577647613057	-0.259715
ENST00000674645	TFG	49	26	156	-90	66	826	0.0345904	0,3223055044406447	-0.414184
ENST00000565678	RNPS1	34	76	6.5	-7.5	-1	1578	0,034599146632275285	0,3223055044406447	-0.330596
ENST00000338370	AURKAIP1	33	79	119	-55	64	1635	0.0346072	0,3223055044406447	-0.28767
ENST00000904323	ARNT	43	28	66	42.5	108.5	423	0,034658252985730054	0,3225883547133336	0,4495651125907898
ENSG00000143258,t1	USP21	27	73	189	-80	109	1256	0.0347774	0,32282045527102665	-0.394183
ENST00000368902	SCNM1	210	226	122.5	-21.5	101	26504.5	0,034786597845208975	0,32282045527102665	-0.171533
ENST00000618852	WASF2	114	165	18	-18	0	10741	0.0347473	0,32282045527102665	-0.17171
ENST00000326291	PIBF1	19	13	135	-79	56	179	0.0347311	0,32282045527102665	-0.887046
ENST00000315183	TNRC6A	19	20	87	-88	-1	263	0,034741411707359116	0,32282045527102665	-0.734152
ENST00000432309	MDH1	30	35	126	-70	56	685.5	0.0349149	0,3232006715033035	-0.55989
ENST00000357429	CHLSN	34	82	154	-77	77	1741.5	0,034871839019395105	0,3232006715033035	-0.513396
ENST00000424843	LRP12	26	16	132	-104.5	27.5	289	0,034878968957008476	0,3232006715033035	-0.739595
ENST00000317178	ZNF776	17	21	57	63	120	106.5	0.0349518	0,3232006715033035	0,7544268369674683
ENST00000581486	NCOA4	383	399	62	-16	46	83028.5	0.0349077	0,3232006715033035	-0.156303
ENST00000951220	PGK1	61	65	155	-50	105	2415	0.0349471	0,3232006715033035	-0.509062
ENST00000360525	PIGP	167	203	77	-16	61	19104.5	0.0349868	0,3233331725033623	-0.24079
ENST00000347770	AZIN1	51	96	-1	27	26	1953.5	0,035010261860524666	0,32335809312481034	0,10385269671678543
ENST00000913204	SEPTIN6	15	18	220	-171.5	48.5	193.5	0,035112924752187955	0,32411451357593246	-0.872284
ENST00000356708	ATP5F1C	1183	1306	83	-12	71	810199	0.0351856	0,32440182267897744	-0.0933832
ENST00000950497	GMPPA	15	23	185	-94	91	243.5	0.035175	0,32440182267897744	-0.802754
ENST00000395787	APIP	177	212	99	-36.5	62.5	21086.5	0,035234855722310304	0,32447248552775315	-0.0973853
ENST00000452075	ZNF37BP	27	38	251	-160	91	669	0,035221009545678916	0,32447248552775315	-0.653812
ENST00000444214	FKBP11	10	28	192.5	-99	93.5	204	0.0352608	0,3245203619687871	-0.824274
ENST00000333942	RHOT1	34	23	68	81	149	261.5	0,035383267734507756	0,32545517151911113	0,6672364473342896
ENST00000313546	POC1B	15	20	52	105.5	157.5	86.5	0.0354575	0,3256888064134893	0,4262767434120178
ENST00000273317	LIMD1	181	89	126	-44	82	9318.5	0.0354412	0,3256888064134893	-0.270147
ENST00000877199	ARHGDIA	64	79	98.5	-38.5	60	3045.5	0.0354713	0,3256888064134893	-0.342992
ENST00000783334	-	50	24	219.5	-96.5	123	782.5	0,035513164775655276	0,32588182773850866	-0.406995
ENST00000306108	TRMT61B	57	59	139	-59	80	2062.5	0.0355732	0,3262407571492841	-0.411687
ENST00000401609	RPL3	49	25	-1	0	-1	771.5	0.0356385	0,32645590533653707	-0.474587
ENST00000422285	PDHA1	478	710	109.5	-21.5	88	181869	0.0356299	0,32645590533653707	-0.123677
ENSG00000156976,t7	EIF4A2	92	69	192.5	31.5	224	2559	0.0356928	0,32676219683743896	0,3064993917942047
ENST00000663202	EMSY-DT	187	160	101	-24	77	16915	0.0358488	0,3279216149469846	-0.102266
ENST00000373501	ZBTB8OS	16	24	111	-44.5	66.5	268.5	0.0358615	0,3279216149469846	-0.563564
ENSG00000040341,t1	STAU2	55	56	130	-85	45	1889	0.0359048	0,3281250044605343	-0.329304
ENST00000970724	CHID1	17	27	147	-79	68	317	0,035948289635431056	0,32833051662928225	-0.735468
ENSG00000099958,t1	DERL3	12	21	153	-59	94	182.5	0.0360269	0,3284721001011899	-0.948568
ENST00000330398	ATP6V0C	1166	2284	105	-15	90	1389571	0.0360073	0,3284721001011899	-0.0808267
ENST00000891639	NUSAP1	32	47	166.5	-93.5	73	962	0,035996683142634635	0,3284721001011899	-0.575781
ENST00000341119	SLC25A40	16	40	202	-114	88	436	0.036054	0,3285272016896837	-0.637743
ENST00000602414	SNHG8	25	25	55	55	110	204	0,036090138660035215	0,32854996782239737	0.625611
ENST00000409638	STK16	133	91	121	-46	75	7050	0.0360986	0,32854996782239737	-0.322538
ENST00000687435	GAS5	30	22	85	50.5	135.5	216.5	0.0363296	0,32990356425297623	0,6271220445632935
ENST00000296684	NDUFS4	300	322	72.5	-15	57.5	52980	0.0362861	0,32990356425297623	-0.196802
ENST00000394391	CIAPIN1	322	482	116	-22	94	84349	0,036331874364204375	0,32990356425297623	-0.171543
ENST00000227868	PDHX	113	89	118	-33	85	5891.5	0,036295147277354174	0,32990356425297623	-0.336118
ENST00000317506	RANBP10	40	35	36.5	-37.5	-1	882	0.0363735	0,3300898458771942	-0.443755
ENST00000220509	VPS18	62	44	74.5	59	133.5	1037.5	0.0364294	0,3304045508313365	0.474686
ENST00000444362	MRPL20-AS1	60	44	121.5	-22.5	99	1638	0.0364945	0,33061116620148084	-0.363762
ENST00000339839	CEP83	10	18	134.5	-102.5	32	134	0.0364925	0,33061116620148084	-0.592862
ENST00000575231	-	20	37	220.5	-132.5	88	495.5	0,036555513578503604	0,33097158436592966	-0.542253
ENST00000346213	RAB5C	321	401	96	-21	75	70172	0.0365826	0,33102474032713997	-0.225076
ENST00000490820	CREBZF	19	19	229	73	302	108.5	0.0366128	0,3311057919503301	0,8807825446128845
ENSG00000162972,t1	MAIP1	26	18	153.5	-69	84.5	322	0.0366912	0,33150992616281527	-0.587951
ENST00000389704	EXOSC8	198	232	139	-30.5	108.5	25650.5	0.0366999	0,33150992616281527	-0.151376
ENST00000393892	CNP	129	159	109	-35	74	11720	0.0368594	0,3316067462574883	-0.230943
ENST00000296503	HMGB2	661	929	116	-15	101	325858	0,036831154460339965	0,3316067462574883	-0.05433
ENST00000644036	SMARCB1	201	352	127	-36.5	90.5	39147.5	0.0368027	0,3316067462574883	-0.116517
ENST00000871304	PPIE	32	49	121.5	-43.5	78	1000.5	0.0367589	0,3316067462574883	-0.343339
ENST00000013807	ERCC1	21	20	93	-54	39	290.5	0,036755171622226836	0,3316067462574883	-0.544142
ENST00000580022	TSPOAP1-AS1	31	10	120	-67	53	224	0.0368508	0,3316067462574883	-0.960288
ENSG00000125970,t2	RALY	14	29	139.5	-81.5	58	284	0.0367787	0,3316067462574883	-0.633319
ENST00000336695	ROMO1	95	74	94	26	120	2856.5	0.0369922	0,33189490102889146	0,1964316964149475
ENST00000918535	CDK4	116	226	110.5	-34.5	76	14914	0,036996800675636536	0,33189490102889146	-0.296888
ENST00000638356	LINC01766	837	734	-1	0	-1	296238	0.0369977	0,33189490102889146	0.0358796
ENST00000946845	HSPA9	12	20	42	85.5	127.5	66	0,036932993583107344	0,33189490102889146	0,5883034467697144
ENST00000341084	RNF19A	159	103	152	-69	83	9432	0.0369674	0,33189490102889146	-0.230097
ENST00000397149	SMU1	141	166	135	-38	97	13317.5	0.0370435	0.331924	-0.220328
ENST00000418107	HLA-DMB	250	207	120.5	-28.5	92	28806	0.0370327	0.331924	-0.21311
ENSG00000058673,t2	ZC3H11A	56	44	-1	0	-1	967.5	0.0370671	0,33194540848858745	0,5530107021331787
ENST00000562237	UTP4	18	37	174	-106	68	448.5	0.0371535	0,33233728417426556	-0.587094
ENST00000914932	EIF3K	81	219	64	21	85	7482	0.0371466	0,33233728417426556	0,13483014702796936
ENST00000269919	PGPEP1	40	15	65	157	222	190	0.037206	0,3326165282368888	0,4996701776981354
ENST00000308639	RELA	14	12	141	-57	84	125	0,037242544595979345	0,3327526494554331	-0.90927
ENST00000562362	CIAO2B	53	81	134	-30	104	2604.5	0.0373277	0,33332232718826227	-0.349978
ENST00000938043	TMEM230	64	115	119.5	-43.5	76	4371	0.0374308	0,3340518451952508	-0.326663
ENST00000268841	B9D1	10	15	129.5	-60.5	69	113	0.0374773	0,3342763217254672	-0.930891
ENST00000481383	FXR1	11	10	149	-79.5	69.5	85	0.0375227	0,33449020006178964	-1.0849
ENST00000455385	SYPL1	119	68	87	-22.5	64.5	4786	0,037573677640371214	0,3345621986814343	-0.39908
ENST00000927872	NXT1	34	35	123.5	-37.5	86	768.5	0,037556164347630025	0,3345621986814343	-0.482519
ENST00000392121	MPZL1	17	17	89	-90	-1	204	0.0376715	0,3346600368067753	-0.643348
ENST00000939656	MDC1	17	30	-1	0	-1	180.5	0,037691866532533216	0,3346600368067753	0,6465022563934326
ENST00000960612	APOBEC3G	251	181	90	-23	67	25373.5	0,037653950976764966	0,3346600368067753	-0.126108
ENST00000624670	-	14	10	143.5	-80.5	63	106	0.0376064	0,3346600368067753	-0.963217
ENST00000188312	ACTR6	58	70	123	-22	101	2464.5	0.0376546	0,3346600368067753	-0.296348
ENST00000244020	SRSF6	562	471	169	-42	127	142243	0.037865	0,3360060526754203	-0.127159
ENST00000311351	LSM1	215	231	108	-30	78	27652.5	0.0379637	0,3366909442672135	-0.111272
ENST00000539580	ISCU	15	13	206	-96	110	143	0,038019494709112825	0,33673564508554094	-0.535526
ENST00000714220	SCAMP3	16	20	127.5	-77	50.5	225.5	0.0380047	0,33673564508554094	-0.958463
ENST00000517311	ENY2	161	184	117	-26.5	90.5	16728	0.0380335	0,33673564508554094	-0.209244
ENST00000409682	PSMD14	190	274	92	-22	70	28970	0.0380611	0,3367891412315843	-0.135424
ENST00000715260	TXNDC12	223	215	95	-27	68	26711.5	0.0380902	0,33685539337157994	-0.203136
ENST00000926701	NME2	103	89	81	25	106	3787.5	0.0381159	0,33689151109074966	0,32745933532714844
ENST00000316077	MAP7D3	71	53	108	-47	61	2290.5	0,038180646845609546	0,3372731842745441	-0.370142
ENSG00000185627,t1	PSMD13	43	63	123	-54	69	1677	0.0382286	0,33750542811731704	-0.406184
ENST00000927260	ELOC	12	32	136	-97	39	271	0.0382979	0,33792679603445386	-0.607785
ENST00000939443	SSR4	186	193	63	17	80	15747	0.0384824	0,3387304438641449	0,2523688077926636
ENST00000284727	ATP5MC3	1276	1955	91	-7	84	1300918	0.0384453	0,3387304438641449	-0.111342
ENST00000256689	SLC38A2	134	110	103	40	143	6241	0.0384805	0,3387304438641449	0,2974148094654083
ENST00000540494	PDIA6	129	172	114	-36.5	77.5	12641	0,038411165782991724	0,3387304438641449	-0.174264
ENST00000253247	NOL11	131	202	127	-59	68	15005.5	0.0384975	0,3387304438641449	-0.136609
ENST00000396083	THUMPD1	71	60	116	-89	27	2571.5	0.0385261	0,3387905002939531	-0.151942
ENST00000425053	EIF4A2	63	40	192	50	242	954	0.0385855	0,33912180347213305	0,36055850982666016
ENST00000965009	GAPDH	12	11	117.5	-51.5	66	100	0,038744071457781366	0,3403242607678725	-0.978732
ENST00000961693	EIF4B	17	14	32	33.5	65.5	66.5	0.0387915	0,3403580289926763	0,4924410581588745
ENST00000941386	ANP32B	40	100	121.5	-50	71.5	2448.5	0.0387703	0,3403580289926763	-0.260635
ENSG00000164828,t2	SUN1	33	14	128	151.5	279.5	142	0,038840252665942404	0,3404379606975017	0,7465266585350037
ENST00000532681	PEX16	14	13	50.5	140.5	191	48	0.0388443	0,3404379606975017	0,9302141070365906
ENST00000589591	POLR2I	130	204	113	-18	95	15037.5	0,038872369237730464	0,34049316017493536	-0.177893
ENST00000666215	SNHG29	32	11	74.5	-36.5	38	250.5	0,038987069393586586	0,3411150034554333	-0.764353
ENST00000315948	LYSMD3	39	44	34	96	130	634	0.0389838	0,3411150034554333	0,4877717196941376
ENST00000817211	-	34	16	222	-115.5	106.5	371.5	0,039099008585942466	0,34190275911371204	-0.444216
ENST00000404125	PSME4	15	15	113	-80	33	162.5	0,039283510547024864	0,34274808056372896	-0.644233
ENST00000258457	C2orf49	22	35	139	-102	37	511	0.0392451	0,34274808056372896	-0.620683
ENST00000874505	TMED10	49	36	122	-34.5	87.5	1114	0.0392739	0,34274808056372896	-0.435796
ENST00000378953	CARINH	11	12	79	130	209	32	0.0392285	0,34274808056372896	0,9307685494422913
ENST00000426915	ACOT8	46	105	130.5	-36.5	94	2925	0.0393576	0,34301096475620796	-0.315818
ENST00000294129	NCKIPSD	21	19	157	-112	45	276	0.0393499	0,34301096475620796	-0.479799
ENST00000311101	PARL	42	81	97	-41	56	2087.5	0.0394159	0,3433271655777851	-0.419918
ENST00000940421	UCK2	12	17	3.5	-4.5	-1	147	0.039482	0,3437115929731218	-0.489233
ENST00000370491	KYAT3	33	26	155	-108.5	46.5	564	0,039534055647262624	0,34390340537348396	-0.61016
ENST00000885079	FAM204A	69	76	127	-53	74	3142	0.0396212	0,34390340537348396	-0.177532
ENST00000380379	BPHL	31	35	87	69	156	382	0.0395598	0,34390340537348396	0,6502948999404907
ENST00000663232	EPB41L4A-AS1	516	180	76.5	13	89.5	41661	0.0396308	0,34390340537348396	0,22749249637126923
ENST00000475035	SNRPE	83	89	64	41	105	3022.5	0.0396371	0,34390340537348396	0,3047596514225006
ENST00000895097	TBRG4	20	20	160.5	-83	77.5	276.5	0.0396803	0,34390340537348396	-0.531765
ENST00000919332	RPS19BP1	165	280	125	-28.5	96.5	25796	0,039650311160867154	0,34390340537348396	-0.166715
ENST00000338754	TPST2	37	50	116	-33	83	1165	0.0396678	0,34390340537348396	-0.431612
ENST00000411850	TOM1	47	72	129	-47	82	2070.5	0.0397488	0.344115	-0.302044
ENST00000396124	NDUFAF6	49	82	109	-37	72	2441.5	0,039734870063701806	0.344115	-0.25407
ENST00000228740	LTA4H	290	212	77	12.5	89.5	27440	0.0397931	0,34430733985628087	0.133679
ENST00000309851	GSTM1	33	45	91	38	129	539	0.0398982	0,34502519634969187	0,3786519765853882
ENST00000313117	SRSF7	421	529	109	-24	85	119982	0.0399354	0,34515625335732164	-0.163399
ENST00000215071	PSMD8	63	96	66	34.5	100.5	2440.5	0.0400193	0,34568989745254713	0,3130265474319458
ENSG00000137161,t1	CNPY3	56	77	144	-64	80	2606.5	0.0400757	0,3459856650859618	-0.190302
ENST00000369722	ATP5PB	317	512	83	-19	64	88005.5	0.0401348	0,3463044048518206	-0.117465
ENST00000461370	CCT4	108	188	115	-24.5	90.5	11607	0,040157817645900463	0,34631125725682893	-0.185692
ENST00000311124	SLC19A1	32	53	149.5	-58.5	91	1074.5	0.0402169	0,3465875793466394	-0.506699
ENST00000338399	CDK5RAP3	119	126	141	-34.5	106.5	8634.5	0,040240474123969035	0,3465875793466394	-0.276775
ENST00000394666	ACYP2	45	50	91	-32.5	58.5	1400.5	0,040256472634727224	0,3465875793466394	-0.4657
ENST00000606994	GOLPH3-DT	30	13	185.5	-109.5	76	273	0.0403518	0,34702862066489804	-0.680533
ENST00000660344	CRNDE	58	25	118.5	-59.5	59	932	0.0403522	0,34702862066489804	-0.470508
ENST00000371728	KIF20B	11	14	97	-98	-1	111.5	0,040437404130874086	0,3475701768055141	-0.625532
ENST00000905136	PBXIP1	11	10	163	-125	38	84.5	0.0404835	0,34777499467282325	-1.02093
ENST00000874748	RPLP0	80	105	54.5	11.5	66	3460.5	0.0405068	0,34778355218030027	0,17002491652965546
ENST00000283882	CFDP1	192	293	87	-22	65	31218	0.0405347	0,34783147185490987	-0.152782
ENST00000604000	LIX1L	35	38	142	-60	82	850.5	0.040618	0,34791290071713227	-0.504819
ENST00000651614	IL6ST	16	11	-1	0	-1	122	0.0406333	0,34791290071713227	-0.976505
ENST00000381070	CWC27	47	70	107	-39	68	2013.5	0.0406152	0,34791290071713227	-0.235087
ENST00000718515	-	31	14	155	-40.5	114.5	301	0.0405821	0,34791290071713227	-0.861599
ENST00000373824	TAF12	92	90	93	45.5	138.5	3412.5	0.040724	0,3483071181896453	0.209361
ENST00000851434	ENTREP3	15	22	114	-72	42	231.5	0,040704371808835266	0,3483071181896453	-0.662651
ENST00000415136	DDOST	989	963	114	-20	94	501648	0.0407857	0,3486246161540284	-0.0637622
ENST00000280377	USP15	25	38	155	-81	74	621	0.0408058	0,3486246161540284	-0.481932
ENST00000422465	RPS3	13	18	13	64	77	65.5	0.0409021	0,3492561926006025	0,8003109097480774
ENST00000447079	CDK12	16	15	135	-101	34	172	0.0409971	0,34941279111944856	-1.05965
ENST00000261758	MESD	160	157	90	22	112	10894.5	0.0409658	0,34941279111944856	0,26025938987731934
ENST00000309048	CENPS	51	128	111	-40	71	3903.5	0.0410323	0,34941279111944856	-0.281136
ENST00000934100	TCTA	73	89	151	-52	99	3856	0,040967122171932394	0,34941279111944856	-0.223638
ENST00000261884	TRIP4	78	88	131	-50	81	4063.5	0.0410312	0,34941279111944856	-0.309271
ENST00000348411	FTSJ1	131	174	127	-33.5	93.5	12952.5	0.0411382	0,35012290830379883	-0.239838
ENST00000880632	RPL36AL	171	157	61	10	71	11674.5	0.0413275	0,35154306097251375	0,23543773591518402
ENST00000925422	GTPBP4	14	16	89	39.5	128.5	62.5	0,041382073333242786	0,35181524109944806	0,9427522420883179
ENST00000376588	PSAT1	1085	726	125	-22.5	102.5	416034	0.0415273	0,3522827519052008	-0.0745265
ENST00000936779	TRIP6	21	30	148	-65	83	422	0.0414599	0,3522827519052008	-0.698696
ENST00000357500	POP5	364	558	111.5	-18.5	93	109608	0,041510188257060134	0,3522827519052008	-0.176237
ENST00000353267	CREB1	24	31	121.5	-102.5	19	490.5	0.0414924	0,3522827519052008	-0.52251
ENST00000897271	SUPT7L	45	37	183	-94	89	1051	0.0417966	0,35257871321259426	-0.447629
ENST00000925341	MRPL39	78	92	132	-55.5	76.5	4239.5	0.0417499	0,35257871321259426	-0.203691
ENST00000913128	PTRH2	24	38	130.5	-50	80.5	597	0,041721730170612606	0,35257871321259426	-0.427591
ENST00000875419	SLC38A5	12	14	120.5	-120.5	0	123.5	0.0417404	0,35257871321259426	-0.453525
ENST00000355338	WARS1	303	298	93	-23	70	49461	0,041758014931588455	0,35257871321259426	-0.182495
ENST00000355209	POLR3H	40	71	120.5	-49.5	71	1752	0,041655936950410664	0,35257871321259426	-0.320713
ENST00000509736	RPS3A	55	25	68	51	119	491	0.0416347	0,35257871321259426	0,43724942207336426
ENST00000219782	MAZ	42	44	110	-47.5	62.5	1159.5	0,041771351820442386	0,35257871321259426	-0.416589
ENST00000394610	SEPTIN6	718	704	99	-15	84	268492	0.0417035	0,35257871321259426	-0.120487
ENST00000221283	STXBP2	97	154	135	-46	89	8609	0.0418559	0,35257871321259426	-0.145437
ENST00000368063	NCSTN	23	14	226	-114.5	111.5	226.5	0.041758	0,35257871321259426	-0.787706
ENST00000334121	SREK1	72	58	110.5	-67.5	43	2514.5	0.0418478	0,35257871321259426	-0.423248
ENST00000394231	MIEN1	412	349	98	-18	80	78041	0.0418446	0,35257871321259426	-0.0980187
ENST00000264718	GPN1	144	159	111	6	117	9899	0.0420165	0,35291105972764764	0,30302131175994873
ENST00000369068	RPRD2	89	97	-1	0	-1	3796	0.0419746	0,35291105972764764	0,15719857811927795
ENST00000718295	NAAA	13	12	161	-162	-1	115	0,042030985971791716	0,35291105972764764	-1.04148
ENST00000233615	WBP1	145	223	71	16	87	14141	0,041974983649500676	0,35291105972764764	0,2390105128288269
ENST00000374050	ATP6V1G1	532	523	104	-20	84	149156	0.041966	0,35291105972764764	-0.142849
ENST00000251413	TUBG1	486	875	111.5	-23.5	88	226746	0,042026814295693146	0,35291105972764764	-0.11213
ENST00000938750	ROMO1	103	150	68	33	101	6562.5	0.0420722	0,35300812355267636	0,1655741184949875
ENST00000646101	ARPC1B	99	277	104	-26	78	15597.5	0.0420878	0,35300812355267636	-0.223938
ENST00000556440	CEP95	33	27	153	104	257	308.5	0.0421825	0,3534224640285152	0,5246030688285828
ENST00000550164	SMARCC2	143	143	177	-53	124	11644.5	0.0421709	0,3534224640285152	-0.268284
ENST00000310256	ARV1	26	33	203.5	-102.5	101	562.5	0.0422119	0,3534795647989651	-0.522291
ENST00000933599	TALDO1	320	525	91	11	102	77011.5	0.0422593	0,3536862619561236	0.0914465
ENST00000356401	ARIH2	30	46	153.5	-91.5	62	880.5	0.0422994	0,3536938777633092	-0.414482
ENST00000676227	PTBP1	16	22	-1	0	-1	231.5	0.0423185	0,3536938777633092	-0.816765
ENST00000451813	TRPC4AP	36	33	170.5	-47.5	123	763.5	0.0423282	0,3536938777633092	-0.544969
ENST00000327470	FANCF	142	101	82.5	44.5	127	6077	0.0423987	0,35409357690466425	0.370449
ENST00000377046	KAT5	31	15	198	-104	94	319.5	0,042538908131337455	0,35450604219009413	-0.494814
ENST00000444122	RAMACL	23	16	145	-55	90	255.5	0,042516883993157964	0,35450604219009413	-0.81102
ENST00000325103	HPS1	54	39	147	-39	108	1314	0,042531672849984485	0,35450604219009413	-0.457287
ENST00000715272	FAM174A	45	30	87	49	136	487	0.0425118	0,35450604219009413	0,42585864663124084
ENST00000910879	EIF3C	13	11	98	-54	44	107	0.0425828	0,35457564992881413	-0.899051
ENSG00000159346,t1	ADIPOR1	19	11	154	-102	52	152	0,042592692908996505	0,35457564992881413	-0.813679
ENST00000678300	HSPA9	15	40	109	-54.5	54.5	407.5	0.0426872	0,35468922848128487	-0.632266
ENST00000862438	ATP6AP1	28	31	139.5	-60.5	79	568	0,042697229823584745	0,35468922848128487	-0.494412
ENST00000552235	ZCRB1	31	38	137	-81	56	756.5	0.0426328	0,35468922848128487	-0.460691
ENST00000250101	TXNDC17	148	290	81	15	96	18920.5	0.0426676	0,35468922848128487	0.0663981
ENST00000285930	AKR1B1	448	793	117	10	127	165354	0.0428265	0,3550073081500212	0.0975624
ENST00000874541	NDC1	23	34	121	-114.5	6.5	510	0.0427638	0,3550073081500212	-0.736532
ENST00000939444	SSR4	130	116	91	26.5	117.5	6411	0.0427909	0,3550073081500212	0,2300235629081726
ENST00000487832	RWDD1	97	170	51	1.5	52.5	9473	0.0428152	0,3550073081500212	-0.322651
ENST00000411651	SUMO3	78	73	108	-35	73	3391	0,042904707589768866	0,3554342367060915	-0.332797
ENST00000399402	GLB1	73	62	121	-61.5	59.5	2720.5	0.0429235	0,3554342367060915	-0.331183
ENST00000481898	SNHG29	289	112	82	18.5	100.5	14079	0,043004370685932394	0,3554741532147531	0,23813501000404358
ENST00000222969	BUD31	166	215	91	-15	76	20002.5	0.0429891	0,3554741532147531	-0.222259
ENST00000641023	PHGDH	427	602	122	-18	104	138032	0,043013726496994927	0,3554741532147531	-0.134195
ENST00000678147	RPL19	53	55	58	27	85	1128	0.0430228	0,3554741532147531	0,2874774634838104
ENST00000430372	CYREN	50	49	110.5	-75.5	35	1512.5	0,043042228815163265	0,3554741532147531	-0.201706
ENST00000914353	RPL17	197	246	70	-14.5	55.5	26938.5	0.0431183	0,35591447902326256	-0.25001
ENST00000683635	MMS22L	14	24	-1	51	50	105	0,043202240839204833	0,3561942772418035	0.641451
ENST00000530797	RPLP2	42	91	75	23	98	1493	0.0432207	0,3561942772418035	0,33942121267318726
ENST00000382125	EIPR1	78	97	93	-36	57	4456	0.0431826	0,3561942772418035	-0.344118
ENST00000216714	APEX1	500	434	71	-10.5	60.5	116797	0.0433457	0,3570358949956109	-0.15876
ENST00000922536	RPSA	16	16	50	42.5	92.5	74	0.043454	0,35754722048075904	0,4298354983329773
ENST00000400521	TXNRD2	23	57	142	-75	67	845.5	0,043476495898038356	0,35754722048075904	-0.453687
ENST00000268379	UQCRC2	954	887	97	-17	80	446088	0.0434388	0,35754722048075904	-0.105886
ENST00000372484	CTSA	114	126	181	-51.5	129.5	8266.5	0,043558462199862424	0,3578919839143538	-0.198467
ENST00000300935	RAB8A	168	255	113	-28	85	23894.5	0.0435643	0,3578919839143538	-0.223858
ENST00000811429	-	18	39	127.5	-40.5	87	469	0,043614742873961033	0,3581181070592624	-0.53752
ENST00000256255	SARAF	550	806	89.5	-25.5	64	235890	0.0436496	0,3582161328516995	-0.0750636
ENST00000508355	NSD2	47	47	128	-63	65	1371	0,043745637055473685	0,35827614027195637	-0.532229
ENST00000692609	-	17	17	229	-193	36	203	0.0437528	0,35827614027195637	-0.951448
ENST00000919621	CAPRIN1	12	33	92.5	-60.5	32	277	0.043737	0,35827614027195637	-0.685232
ENST00000498107	SSBP1	16	26	-1	0	-1	259	0.043844	0,35827614027195637	-0.549835
ENST00000274712	ZMAT2	67	71	92	-34	58	2851.5	0.043796	0,35827614027195637	-0.175993
ENST00000917013	RPSA2	48	51	99.5	-28.5	71	1512.5	0.0437298	0,35827614027195637	-0.352176
ENST00000371095	GNAS	102	128	76.5	49	125.5	5524.5	0.0438635	0,35827614027195637	0,17777124047279358
ENST00000361745	DMAP1	11	30	163	-64.5	98.5	234	0,043798204797479964	0,35827614027195637	-0.377776
ENST00000935578	CHCHD3	134	170	85.5	-24.5	61	12924	0.0438518	0,35827614027195637	-0.31278
ENST00000917204	SNRNP70	17	40	140	-54	86	456	0,043918587046945984	0,3583508757008781	-0.505141
ENST00000870500	PSAP	307	286	142	19	161	39701	0,043896687005683756	0,3583508757008781	0,11650309711694717
ENST00000393381	HPF1	33	36	98	-47.5	50.5	762	0,044035810008434845	0,3591196229998221	-0.273648
ENST00000305188	ESCO2	26	59	83	-46	37	976.5	0,044064194245373306	0,3591634506402256	-0.512147
ENST00000393818	COASY	94	100	97	-32	65	5485	0.0441457	0,35963998911680906	-0.307684
ENST00000265395	HIBADH	50	40	136	-47.5	88.5	1248	0.0442507	0,36030767099669625	-0.367367
ENST00000877333	GTF2H2C	12	18	240.5	-69	171.5	156	0.0443192	0,36053650392813197	-0.415038
ENST00000497577	NDUFV2	10	10	116	174	290	23	0.0443481	0,36053650392813197	0,6936623454093933
ENST00000369258	CHD1L	121	124	119	-51	68	8617	0.0443316	0,36053650392813197	-0.113117
ENST00000370949	SRSF11	63	89	70	57	127	2267	0.0443926	0,36067208567800113	0,2677161395549774
ENST00000306729	ASPSCR1	21	23	114	-54	60	327.5	0.044411	0,36067208567800113	-0.682059
ENST00000403263	INO80D	32	23	-1	0	-1	273	0.0444348	0,3606774268122728	0,5070438385009766
ENST00000970068	RPL11	151	201	76	9	85	13276.5	0.0444738	0,3608067973408276	0,17641960084438324
ENSG00000109911,t1	ELP4	13	17	117	-68	49	159	0.0445257	0,36104003551633335	-0.606774
ENST00000392351	HOMER3	47	32	92	-22.5	69.5	953.5	0,044613665814661065	0.361515	-0.567915
ENST00000940210	ATP6V0B	167	317	110	-28	82	29404	0,044630655607697085	0.361515	-0.204739
ENST00000419065	PSMG4	88	112	131.5	-63	68.5	5743.5	0.0446815	0,3617391405314527	-0.231117
ENST00000464470	N4BP2L1	85	35	154	-62	92	1835.5	0.0447059	0,3617492649416887	-0.196277
ENST00000870788	PLAAT4	11	10	90	107.5	197.5	26	0,044759294575572275	0,36180622943040275	0,8014258146286011
ENST00000858190	EEF2	14	12	37	27	64	44.5	0.0447525	0,36180622943040275	0,6984279751777649
ENST00000686025	CSDE1	15	26	118	-71	47	269.5	0.0447827	0,3618079418216141	-0.74662
ENST00000391976	HDLBP	173	155	50	-10	40	15106	0.0448788	0,36239723357590203	-0.250228
ENST00000225603	CBX1	120	171	90.5	-29.5	61	11672	0.044906	0,36242936849778484	-0.330504
ENST00000261643	COX10	65	64	111	-45	66	2503.5	0.0450594	0,36313451124121987	-0.325717
ENST00000431561	ZNF200	22	28	112.5	-34.5	78	411	0.0450454	0,36313451124121987	-0.665853
ENST00000595090	RUVBL2	263	440	111	-22.5	88.5	63081.5	0.0450632	0,36313451124121987	-0.135069
ENST00000256474	VHL	107	68	119	41	160	2984	0.0450914	0,3631741010728335	0,31695082783699036
ENST00000617998	POLR2A	114	187	162	-53	109	12126.5	0.0451308	0,36330391974564075	-0.204948
ENST00000614145	MRPS21	386	485	117.5	-16.5	101	100990	0.0451895	0,36358886705270926	-0.155481
ENST00000222990	SNX8	40	34	109	-48	61	865	0,045256122925709984	0,3637732576277236	-0.420864
ENST00000950227	C9orf78	15	29	61	-61	0	297.5	0.045259	0,3637732576277236	-0.542176
ENST00000396060	GTF2A2	294	582	101.5	-26.5	75	92626.5	0,045366817109756465	0,3644522121802309	-0.109805
ENST00000321265	NUDC	379	760	88	-15	73	154480	0.0454847	0,3648482224112998	-0.153504
ENST00000646803	PAXIP1-AS2	17	14	160	-161	-1	168	0.0455054	0,3648482224112998	-0.575711
ENST00000911440	RPL27	28	26	37.5	46	83.5	249.5	0,045522631039684694	0,3648482224112998	0,40257886052131653
ENST00000442966	RPP21	102	119	117.5	-37.5	80	7017	0,045532983359421624	0,3648482224112998	-0.229448
ENST00000315212	RNASEH1	158	218	110.5	-31.5	79	19302.5	0.0454793	0,3648482224112998	-0.106464
ENST00000358230	TMBIM4	439	326	91	-22	69	77591.5	0.0455776	0,3650183703373749	-0.196091
ENST00000432126	DELE1	76	52	112.5	46	158.5	1564.5	0,045666467221537464	0,3653551444700042	0,3137640953063965
ENST00000264993	CDV3	17	14	0	147.5	147.5	69	0.0456525	0,3653551444700042	0,6850526928901672
ENST00000950498	GMPPA	15	25	178	-86	92	259.5	0,045729072956259886	0,3656685961958302	-0.794916
ENST00000552285	OS9	134	127	140	-31	109	9726.5	0.0457751	0,3658495603931701	-0.290249
ENST00000912430	RPS16	28	38	0	9.5	9.5	381	0,045830655987049676	0,3658938521925688	0,48781561851501465
ENSG00000147687,t5	TATDN1	55	39	109	-31	78	1333	0.0458378	0,3658938521925688	-0.484016
ENST00000316509	VAMP2	135	73	147	54	201	4101	0.045851	0,3658938521925688	0,23638920485973358
ENST00000381774	CPPED1	58	48	39	62	101	1081	0.0459402	0,36641839382793945	0,22695182263851166
ENST00000457828	LSS	45	50	124	58	182	857	0.0459956	0,36667252110569404	0,32041651010513306
ENST00000270502	TIMM29	37	32	85	-63	22	757.5	0,046177639567521266	0,36702319737890204	-0.447956
ENST00000298307	KLHDC2	34	19	131	89	220	215	0.046141	0,36702319737890204	0,6780638694763184
ENST00000226105	RANGRF	113	142	106	-21.5	84.5	9190	0.0461206	0,36702319737890204	-0.34704
ENSG00000143224,t1	PPOX	39	20	223	-112.5	110.5	515	0.0461071	0,36702319737890204	-0.756989
novel82,t1	-	52	33	159	-73	86	1079.5	0,046180636789811234	0,36702319737890204	-0.316937
ENST00000341068	ANAPC1	29	34	132	-66	66	638	0.0460698	0,36702319737890204	-0.605242
ENST00000394152	ZSCAN25	16	23	27	84	111	114	0.0462774	0.367605	0,18305785953998566
ENST00000370455	SMAP1	14	33	70	-23	47	317	0.0463243	0,3676065348398172	-0.729925
ENST00000962464	NOC4L	15	31	204	-109	95	318	0.0463247	0,3676065348398172	-0.571538
ENST00000315616	RPUSD2	73	66	111	-44.5	66.5	2881.5	0.0464724	0,3685913298475924	-0.352892
ENST00000655903	MAP3K14-AS1	53	36	167	-75	92	1192	0.0465635	0,3691265921658496	-0.286071
ENST00000487005	ABHD14B	86	120	110	-13	97	5999	0,046723720753171105	0,3700205769843976	-0.325859
ENST00000372159	DDX31	15	18	139	-57.5	81.5	190.5	0,046716482631483106	0,3700205769843976	-0.477478
ENST00000955959	ZNF330	14	24	146.5	-70	76.5	234	0,046763053331110006	0,3701442694955862	-0.665653
ENST00000231887	EHHADH	23	15	67	-68	-1	237.5	0.0467872	0,3701475275182808	-0.759368
ENST00000905231	NELFCD	13	31	88	-44	44	279	0,046934797558812545	0,37055226270140434	-0.735358
ENST00000380198	NABP2	65	85	87	-27	60	3285.5	0,046999520812378376	0,37055226270140434	-0.262418
ENST00000878644	NINJ1	29	30	130	-29	101	566.5	0,046980260271578735	0,37055226270140434	-0.276223
ENST00000612689	-	20	12	25.5	62.5	88	68.5	0.0469028	0,37055226270140434	0,6669604182243347
ENST00000445125	-	1019	670	-1	0	-1	324204	0.0468987	0,37055226270140434	-0.0468499
ENST00000316407	USF3	15	13	70	-71	-1	136	0,047004515353243674	0,37055226270140434	-0.645131
ENST00000368905	SCNM1	55	79	122	-55	67	2612	0.0469441	0,37055226270140434	-0.267089
ENST00000248975	YWHAH	27	44	39	54	93	426.5	0.0470516	0,37061516897350033	0,48668280243873596
ENST00000689072	B3GALT9	23	12	110	42	152	80.5	0,047059982375903496	0,37061516897350033	0,8197281360626221
ENST00000612399	PSMC6	22	32	70.5	61.5	132	239	0,047092638787381014	0,3706853246758599	0.677656
ENST00000668866	EIF2AK3	17	10	110	82.5	192.5	45	0,047167151988986494	0,3710847154214164	0,8091987371444702
ENST00000940325	TIPRL	118	112	94	-33.5	60.5	7608.5	0.0472454	0,3715128471826727	-0.247305
ENST00000248566	SEM1	582	661	92.5	-10.5	82	204876	0.0472761	0,3715671634913621	-0.0898719
ENST00000798083	-	120	29	96	-26	70	2154	0.0473094	0,3716416688781612	-0.419773
ENST00000933984	RAMAC	22	25	140.5	-65.5	75	368.5	0.0473615	0,3718638088187788	-0.734751
ENSG00000121152,t1	NCAPH	10	26	123.5	-65	58.5	186.5	0,047415946532176796	0,3721043285172185	-0.350143
ENST00000649722	SNU13	18	31	-0.5	-0.5	-1	359	0,047453608478925116	0,37221275112941815	-0.160989
ENST00000569622	BOLA2-SMG1P6	75	129	87	-34	53	5641.5	0.0475386	0,3726922486762101	-0.225446
ENST00000337573	EBAG9	88	80	135	-44	91	4141.5	0.0476523	0,37339625789600656	-0.339497
ENST00000937884	SSBP1	389	469	79	-17	62	98365	0,047771141106945976	0,3741393585239938	-0.160815
ENST00000255695	PLAAT2	404	419	97	-17	80	91378	0.047891	0,3747341227234429	-0.133694
ENST00000509437	ZCCHC10	24	28	150.5	-62	88.5	444	0,047895097369035085	0,3747341227234429	-0.446986
ENST00000428192	OTUB1	123	68	131	-44	87	4906	0,047934260155871586	0,37485263866382745	-0.226609
ENST00000854380	SEC31A	26	54	129	-74	55	893.5	0.0479821	0,3750089318342006	-0.50218
ENST00000610664	-	126	310	104.5	-32.5	72	21888	0.0480023	0,3750089318342006	-0.266251
ENST00000511473	RACK1	325	430	84	11	95	64010.5	0.0480992	0,3755779854722431	0,12313991785049438
[truncated: 13,610 more rows]

## Sheet: Mock vs TENT5D all
Transcript	Name	Control_count	Treatment_count	Control_median	Diff_median	Treatment_median	U	p-value	FDR	Effect_size
ENST00000272317	RPS27A	19802	17129	73	41	114	126829634	0	0	0,43920204043388367
ENST00000651669	RPS27	43366	56503	68	38	106	9.36219e+08	0	0	0,4192531406879425
ENST00000225430	RPL19	13177	14295	68	43	111	6.90501e+07	0	0	0,4798293709754944
ENSG00000132465,t1	JCHAIN	9119	6226	83	159	242	1.38716e+07	0	0	1,0396445989608765
ENST00000491306	RPL37A	27984	34312	69	38	107	3.58837e+08	0	0	0,4324820935726166
ENST00000295702	SSR2	5226	9421	92	139	231	1.25298e+07	0	0	0,9841975569725037
ENST00000295682	KRTCAP2	2091	8839	93	174	267	4.14022e+06	0	0	1,0881558656692505
ENST00000260379	RPLP1	31268	40129	75	48	123	4.43559e+08	0	0	0,5104625821113586
ENST00000648006	B2M	12006	24912	107	171	278	70694531	0	0	1,0777921676635742
ENST00000598742	RPS19	21567	24949	75	46	121	196310475	0	0	0,4838353395462036
ENST00000230050	RPS12	14150	14139	75	51	126	69206198	0	0	0,5275244116783142
ENST00000395388	HLA-DRA	7464	5354	98	171	269	8993910	0	0	1,1194592714309692
ENST00000347512	RPL36	7538	10620	84	62	146	26599767	0	0	0,5837947130203247
ENST00000316084	RPS4X	16057	9454	70	55	125	5.24727e+07	0	0	0,5249175429344177
ENSG00000211896,t1	IGHG1	34761	29984	133	241	374	2.70439e+08	0	0	1,0442129373550415
ENSG00000211675,t1	IGLC1	170290	288329	95	218	313	10329663331	0	0	1,2735642194747925
ENST00000287038	RPL30	19117	25951	70	53	123	177624055	0	0	0,5030893087387085
ENST00000600659	RPS28	17892	19632	74	53	127	124232355	0	0	0,49824953079223633
ENST00000647841	RPS17	17106	16917	77	51	128	1.02819e+08	0	0	0,49986132979393005
ENST00000407193	RPS14	13602	15960	64	51	115	7.48052e+07	0	0	0.534378
ENST00000331825	FTL	5155	19741	90	80	170	32847654	0	0	0,6311720013618469
ENST00000302125	MZB1	3351	5332	114	156	270	4592358	0	0	0,9652182459831238
ENST00000916438	B2M	3626	7421	116	164	280	6099475	0	0	1,0868573188781738
ENST00000311528	RPL13	27932	27509	74	34	108	299295415	0	0	0,39916667342185974
ENST00000390548	IGHG1	12898	16419	131	95	226	67575096	0	0	0,7248388528823853
ENST00000300026	PPIB	3327	7434	93	151	244	5255893	0	0	1,1532121896743774
ENST00000724023	-	21793	34352	71	42	113	2.68696e+08	0	0	0,4830230474472046
ENST00000321153	RPLP2	14638	18123	71	51	122	91558846	0	0	0,5236929655075073
ENST00000343986	RPS21	14451	20973	63	40	103	1.12818e+08	0	0	0,4304172396659851
ENST00000344063	RPL28	10871	13600	77	53	130	5.21453e+07	0	0	0,5196883082389832
ENST00000881215	CD74	9371	5407	118	170	288	1.0725e+07	0	0	1,1304064989089966
ENST00000376228	HLA-C	3032	4512	127	185	312	3.35192e+06	6,81361920497685e-310	2,9392249845468868e-307	1,0653483867645264
ENST00000309268	EEF1A1	59288	20773	69	22	91	5.08398e+08	2,4169771278160936e-307	1,0110288567385865e-304	0,29317691922187805
ENST00000716866	RPL23	12339	12030	62	40	102	54232030	2,932977163193502e-290	1,1907887282565619e-287	0,43650972843170166
ENST00000264258	RPL31	8521	10110	66	50	116	30133945	2,935762000225597e-274	1,1578645328889755e-271	0,5036231279373169
ENST00000422514	RPL23A	18725	17750	62	29	91	1.30829e+08	3,6041849921881914e-271	1,3820047120046054e-268	0,3731250464916229
ENST00000439602	RPS18	24565	21271	58	26	84	211889366	1,0764645440512916e-267	4,016085558401089e-265	0,34382808208465576
ENST00000311111	RPL38	9395	13295	59	37	96	4.62275e+07	1,592667437916137e-244	5,785574029735356e-242	0,45086753368377686
ENST00000648437	RPS10	8075	6870	69	51	120	1.89803e+07	2,0020377282825117e-243	7,086186872105588e-241	0,5467560887336731
ENST00000369817	RPL10	23759	17556	79	32	111	1.68703e+08	1,3800713005394152e-242	4,7626260581615215e-240	0,3402388393878937
ENST00000647248	RPL35A	14120	14605	72	36	108	79795091	1,4636212261004275e-241	4,927762781729342e-239	0,39361244440078735
ENST00000537328	TMEM258	1843	6662	109	111	220	3.08949e+06	1,8217793416107493e-234	5,987581436093996e-232	0,8799546360969543
ENST00000361575	RPL39	17473	18732	61	24	85	1.3156e+08	5,011096603945271e-229	1,6086785469967563e-226	0,3546792268753052
ENST00000348462	RPL35	7711	11369	71	47	118	31835053	1,142849909481409e-226	3,5854318523821295e-224	0,4819883406162262
ENST00000530705	TPT1	6496	6278	64	53	117	1.37048e+07	4,282034169793684e-226	1,3135377706629337e-223	0,5731755495071411
ENST00000391857	RPL13A	22395	15266	77	30	107	1.37738e+08	1,4440172867342125e-225	4,3333075274084935e-223	0.354681
ENST00000274065	RPS3A	19114	11165	69	33	102	8.37013e+07	6,693246410137184e-216	1,9658207116071e-213	0,37244555354118347
ENST00000251453	RPS16	13617	15378	67	33	100	82748358	3,2711764018490516e-209	9,407358135650898e-207	0,37245455384254456
ENST00000314138	RPL27A	11083	11418	67	34	101	48366669	1,136466909860184e-205	3,2015896374918325e-203	0,40544643998146057
ENST00000394667	RPL34	6426	6855	71	48	119	15343619	3,747306737967179e-201	1,0345564442179789e-198	0,5118505358695984
ENST00000272227	PDIA6	2049	2236	116	145	261	1.0873e+06	1,0540163363069533e-194	2,852870883604154e-192	1.05025
ENSG00000196735,t1	HLA-DQA1	1190	2030	97.5	227.5	325	452414	1,625566719838104e-193	4,3152544232009976e-191	1,3440957069396973
ENST00000592588	RPS15	6347	8647	77	51	128	19739542	3,545340504629296e-190	9,233939684132604e-188	0,4928579330444336
ENST00000689238	GAS5	5179	3107	99	80	179	5.01096e+06	2,7116354179212177e-182	6,931743575737868e-180	0,6732878684997559
ENST00000531188	RPS3	12489	9124	67	32	99	4.39538e+07	1,0467955818985702e-181	2,6272665840959754e-179	0,39849087595939636
ENST00000172229	NGFR	1315	3064	108	230	338	933115	2,758992151081779e-175	6,800915652416585e-173	1,2408277988433838
ENST00000690968	-	8738	8581	77	38	115	2.82929e+07	4,9092635491857586e-172	1,1889030532098282e-169	0.401255
ENST00000525634	RPS13	13537	13565	74	33	107	7.38677e+07	5,291406105097398e-171	1,2593546530131807e-168	0,34740424156188965
ENST00000360004	HLA-DRB1	1866	1742	103	173	276	756285	3,3036431279230874e-170	7,72940504031361e-168	1,0881586074829102
ENST00000294189	RPL29	9553	9635	66	38	104	3.53802e+07	1,6884434432784638e-169	3,8845455485026524e-167	0,41859596967697144
ENST00000648839	RPL26	13716	10920	71	31	102	59540339	9,967987317433683e-169	2,2557065070467958e-166	0,3605577349662781
ENST00000370321	RPL5	5522	4004	68	65	133	7389354	1,3044832131126515e-168	2,904368753839845e-166	0,5766432285308838
ENST00000613865	RPS24	8072	9053	56	32	88	27611525	3,206030839884383e-168	7,02476979583556e-166	0,3783136308193207
ENST00000396651	RPS8	14493	11669	72	34	106	6.77881e+07	3,4334300140617917e-168	7,405479361579526e-166	0,3718242943286896
ENST00000429711	RPL32	10064	9763	68	36	104	3.8027e+07	3,482522285688224e-167	7,395805789483115e-165	0,4024885892868042
ENST00000352983	RPL7	15693	10675	72	26	98	6.71187e+07	1,0933006043402686e-165	2,2866547791383434e-163	0,3617106080055237
ENST00000645674	RPS7	10887	8123	73	38	111	3.41587e+07	3,8606032283576776e-159	7,953995069290953e-157	0,38002800941467285
ENST00000215754	MIF	10331	11744	99	42	141	4.79995e+07	2,356010481302518e-158	4,782701277044111e-156	0,3892298638820648
ENST00000316448	CALR	1682	2650	117	125	242	1.16025e+06	2,1822551251864732e-156	4,3657753258078365e-154	0,9723382592201233
ENST00000643754	RPL11	8852	8090	74	36	110	2.73538e+07	9,503128095455636e-156	1,8740168604238516e-153	0,4126144051551819
ENST00000311549	RPL21	11825	9097	63	34	97	4.23599e+07	1,3638950467927385e-153	2,6517193275953466e-151	0,3768123686313629
ENST00000962425	RPL17	11334	8187	74	36	110	3.62011e+07	8,870954593597489e-152	1,700759127916941e-149	0,38022997975349426
ENST00000253788	RPL27	9863	10179	75	36	111	3.94861e+07	7,20879650016467e-151	1,3631537929900425e-148	0,39434361457824707
ENST00000331483	P4HB	2120	1838	119	137	256	1024730	1,9474972897558164e-146	3,632871971322877e-144	0,9540749788284302
ENST00000324460	HSPA5	1253	2782	108	141	249	895642	1,9278552011339746e-135	3,548281759527118e-133	1,0259854793548584
ENST00000270625	RPS11	8972	8005	75	35	110	28054936	3,868762691451809e-134	7,026894762210627e-132	0,37551602721214294
ENST00000937795	RPS25	9367	8573	69	29	98	3.16238e+07	9,094928891190224e-134	1,630472706675193e-131	0,35589009523391724
ENST00000261623	CYBA	910	2521	78	170	248	523270	5,028293242947568e-131	8,898789734057465e-129	1,0717954635620117
ENST00000380394	RPS6	14489	9635	78	28	106	5.69746e+07	1,6192546257531034e-129	2,8293912473285873e-127	0,31863275170326233
ENST00000370086	SSR4	856	1021	77	246	323	157595	3,669177401513097e-126	6,331165606310848e-124	1,4056810140609741
ENST00000299767	HSP90B1	1650	1570	138	139.5	277.5	666062	4,571225695949448e-126	7,790271544060023e-124	0,9646986126899719
ENST00000549920	RPL18	4721	5430	79	51	130	9.32979e+06	5,018089189580022e-124	8,447524777190564e-122	0,4950195550918579
ENST00000270221	EMP3	1105	3841	91	129	220	1.14008e+06	5,487613949501416e-122	9,126629272158739e-120	0,9043946266174316
ENST00000332598	TMED9	1294	2228	110	123	233	766920	2,580030073394791e-119	4,239849420612106e-117	0,9073500633239746
ENST00000323345	RPL7A	11158	6109	58	31	89	27000398	2,537436468959785e-113	4,120796825590691e-111	0,38143301010131836
ENST00000326427	ITM2C	2689	1871	108	113	221	1.52823e+06	3,736785917480659e-113	5,997975907546863e-111	0,7816647887229919
ENST00000343262	RPS2	14144	11772	62	21	83	6.9705e+07	5,03002820047484e-113	7,980978078086746e-111	0,3075398802757263
ENST00000302907	RPS9	6175	5008	73	42	115	11654268	1,7727513294064467e-111	2,7808021989916583e-109	0,44528719782829285
ENST00000216146	RPL3	14710	6914	72	26	98	41251427	2,0615732133898558e-111	3,197523217711637e-109	0,3242608606815338
ENST00000302182	UBB	3132	4583	88	62	150	5027108	4,12977676705635e-111	6,334159832493984e-109	0,5770971775054932
ENST00000430157	UBA52	1916	2221	79	89	168	1.271e+06	5,4460086219703334e-111	8,261176155788844e-109	0,7406571507453918
ENST00000392514	RPLP0	15391	8661	72	28	100	55196313	7,503138677965534e-109	1,1257970251156111e-106	0,32711437344551086
ENST00000442744	UBA52	1876	2039	81.5	82.5	164	1.14623e+06	1,6679753219117566e-104	2,4757775638354718e-102	0,7300435304641724
ENST00000687189	GAS5	2493	1416	102	89	191	1029523	2,529348486801317e-104	3,7143751608303594e-102	0,7214937806129456
ENST00000257857	CD63	569	1056	92	176	268	105398	1,2621231354517843e-103	1,8339313433448876e-101	1,301099419593811
ENST00000202773	RPL6	8783	5317	73	33	106	18345634	2,746699193789514e-101	3,9495245490698385e-99	0,3909587264060974
ENST00000379341	PRDX4	826	1470	97.5	204.5	302	285421	4,557167457778031e-99	6,485272122388447e-97	1,1360236406326294
ENST00000262947	MYDGF	727	2015	103	159	262	346236	6,088709563576309e-99	8,576382328123202e-97	1,0844625234603882
ENST00000438142	IGHV4-31	1096	1258	97.5	180.5	278	343533	2,521126395923063e-98	3,5153160373052483e-96	1,0294424295425415
ENST00000234875	RPL22	9061	8157	73	28	101	30137329	1,983848402844391e-97	2,7385043352863976e-95	0,3188832402229309
ENST00000329251	EEF1G	8378	4661	67	30	97	1.52704e+07	8,149251336639618e-95	1,11378480644528e-92	0,36074408888816833
ENST00000296255	RPN1	1161	1528	94	116	210	476937	4,587217157473502e-94	6,208033886447473e-92	0,9367685914039612
ENST00000475947	SNHG29	9577	4793	79	32	111	1.82045e+07	3,2051542694331693e-91	4,295529081092764e-89	0,36286839842796326
ENST00000394077	RPL24	6645	6083	63	29	92	16045770	5,120553391305412e-90	6,796549905151914e-88	0,3552199602127075
ENST00000503362	SPCS3	1159	2146	81	135	216	721299	1,976657736574692e-89	2,5986460376835285e-87	0,8133314251899719
ENST00000222247	RPL18A	11291	10331	77	20	97	4.92346e+07	1,6903234900130273e-87	2,201247684541493e-85	0,28962332010269165
ENST00000009530	CD74	1405	721	105	182	287	241262	2,6169266050217706e-87	3,3760798930579925e-85	1,0798803567886353
ENST00000358435	TOMM7	3291	4234	73	48	121	5.12446e+06	1,3622776311848542e-86	1,7411926315625675e-84	0,45407986640930176
ENST00000555619	NPC2	746	751	97	190	287	115584	3,082644972580628e-86	3,9039294680277974e-84	1,2001872062683105
ENST00000300289	PDIA3	864	1122	131	132	263	235574	3,187377380015287e-86	3,999868850339184e-84	1,0267481803894043
ENST00000304800	TMEM208	667	2311	96	128	224	388369	3,985271445688206e-85	4,956097931196396e-83	0.936131
ENST00000392222	EEF1B2	7379	5335	52	29	81	15714611	3,4793939793548575e-84	4,288353079554862e-82	0,3604523539543152
ENST00000372360	RPS24	4094	1861	71	51	122	2.62328e+06	6,327548178962276e-83	7,72968805861905e-81	0,5205612182617188
ENST00000529639	FAU	4136	4338	67	39	106	6.80624e+06	1,9004231344581718e-82	2,3011790305316318e-80	0,4267723262310028
ENST00000225777	SYNGR2	2553	3833	130	68	198	3509226	5,654791770149334e-82	6,787717008273166e-80	0,5246519446372986
ENST00000338970	RPL14	9541	7351	52	23	75	2.91214e+07	4,899413582102754e-80	5,830302162702278e-78	0,31603577733039856
ENST00000215909	LGALS1	4795	5236	83	35	118	9.81778e+06	1,5395555842193798e-79	1,81641241748413e-77	0,3859136700630188
ENST00000501597	RPL41	6595	10224	54	42	96	2.79864e+07	1,599302514441848e-79	1,8709128736741753e-77	0,3565739393234253
ENST00000286953	ATP5MJ	2145	3689	86	63	149	2786449	1,9228079785047528e-79	2,2304572550655132e-77	0,5380448698997498
ENST00000378670	UQCRQ	1136	2729	90	81	171	963230	5,0383294754344065e-77	5,795758339908046e-75	0,6581664681434631
ENST00000262584	RPL8	5778	5057	68	30	98	11600282	1,0015022753384477e-76	1,1425402817166884e-74	0,36555442214012146
ENST00000322203	RPL10A	11314	6201	71	29	100	29156011	1,46295573924445e-76	1,6552984446336383e-74	0,3109388053417206
ENST00000654795	SNHG5	3441	4340	83	33.5	116.5	5.64924e+06	3,4458245848434353e-76	3,867167688551121e-74	0,38416481018066406
ENST00000233143	TMSB10	10375	11585	103	24	127	51447914	5,46432837625797e-76	6,083031363376211e-74	0,2553419768810272
ENST00000309366	FKBP2	405	1183	66	149	215	93940	1,1012867067692246e-74	1,2161729360193902e-72	1,188384771347046
ENST00000394936	PSAP	933	782	138	209	347	178324	1,469934787891394e-74	1,610395223178794e-72	1,0982500314712524
ENST00000368400	DPM3	831	2612	104	93	197	636586	2,824706016204562e-72	3,0702552635974625e-70	0,7132646441459656
ENST00000374202	IL2RG	1819	1573	112	119	231	920691	3,7038150184471636e-72	3,994333008956613e-70	0,7514216899871826
ENST00000361453	MT-ND2	7483	12218	58	-11	47	52662934	4,542913390599265e-72	4,861269491769942e-70	-0.069386
ENST00000224073	EDF1	1196	1906	96	67	163	706002	1,8642513133938325e-71	1,979548086929882e-69	0,6737266778945923
ENST00000415136	DDOST	989	889	114	157	271	230265	2,5761968078239167e-71	2,714642804213843e-69	0,9894760847091675
ENST00000261735	ERP29	847	1437	98	147	245	337942	6,884545532835602e-71	7,199565646610807e-69	0,9752196073532104
ENST00000243997	ATP5F1E	4164	5557	89	32	121	9.13822e+06	1,3459182105737355e-70	1,3969214269744245e-68	0,35892489552497864
ENST00000252593	BST2	499	1941	91	138	229	236787	1,2895729534184644e-69	1,3284526155961556e-67	0.992223
ENST00000307961	RPL4	13550	6804	70	20	90	39156169	5,171932563462769e-69	5,288396822669633e-67	0,28087472915649414
ENST00000361789	MT-CYB	5271	8144	55	-13	42	25265204	1,3173896583877749e-67	1,3371505032635915e-65	-0.151814
ENST00000311672	UQCRH	1310	1890	64	75	139	793754	4,606457682014577e-67	4,6414264118634465e-65	0,6624042987823486
ENST00000642928	CD59	846	975	93.5	123.5	217	220082	1,474649706620553e-66	1,475077141318124e-64	0,9252364039421082
ENST00000353555	BSG	587	758	116	205	321	102648	1,4650079230607525e-64	1,4548898827288222e-62	1,1504170894622803
ENST00000237530	RPN2	967	723	137	166	303	182469	1,1538917942902736e-63	1,1377373091702098e-61	0,9716523885726929
ENST00000348547	ERGIC3	683	541	81	198	279	81349.5	1,1811522709473745e-63	1,1563564502239403e-61	1,154820203781128
ENST00000245903	CD70	462	5950	123	113	236	729926	1,6908334765179936e-63	1,643680655623548e-61	0,8907871246337891
ENST00000253452	COX4I1	3408	3770	79	40.5	119.5	4.95345e+06	3,325294080938372e-63	3,20995520931981e-61	0,41781726479530334
ENST00000512805	RACK1	7102	4861	75	31	106	14170422	2,3782978987163777e-62	2,2798627912417276e-60	0,3111892640590668
ENST00000714455	HLA-DPB1	607	384	97	180	277	43432	2,7333819143441747e-62	2,6021795824556544e-60	1,2497972249984741
ENST00000301458	CD320	646	893	116	147	263	145694	7,545215156557009e-62	7,133845891857051e-60	0,9591313004493713
ENST00000248958	SDF2L1	493	3139	95	116	211	415248	1,160595082994586e-61	1,0898540493644398e-59	0.881592
ENST00000361381	MT-ND4	9330	18435	62	-12	50	96420048	1,6807118958995042e-61	1,5676045277700512e-59	-0.0743361
ENST00000268220	SEC11A	752	1126	65	112	177	233622	4,395562540796393e-61	4,072237940480095e-59	0,8152163624763489
ENST00000507754	NDUFA13	783	1877	88	89	177	437423	5,446176818500275e-61	5,011934986838519e-59	0,7219765186309814
ENST00000334869	LGMN	1760	527	157	147	304	246816	6,211821369863082e-60	5,6786743171913896e-58	0,9309651255607605
ENST00000265044	SSR3	1620	2282	77	71	148	1285965	2,491392487977769e-59	2,2625777568450737e-57	0,5806555151939392
ENST00000287022	UQCRB	4322	4036	74	32	106	6.94102e+06	9,825187484797627e-59	8,864502486284081e-57	0,3557656407356262
ENST00000361567	MT-ND5	4844	4242	-1	1	0	8.50927e+06	7,290988677485312e-58	6,535377123636834e-56	0,1619400978088379
ENST00000380171	ATRAID	566	1151	127.5	134.5	262	171046	8,844433735729013e-58	7,876681502451826e-56	0,9202180504798889
ENST00000377811	NDUFB11	940	1417	90	73	163	407288	1,3942262266570148e-57	1,2337114636393225e-55	0.696854
ENST00000652332	PDIA4	578	971	127.5	128.5	256	145391	7,232234208958245e-57	6,358838281557937e-55	0,9269900321960449
ENST00000307839	RPL15	10167	7368	76	24	100	32263604	1,4853355267326143e-55	1,2976944057605701e-53	0,25386112928390503
ENST00000548577	RNASEK	648	1197	115	116	231	217548	8,20399914037136e-55	7,122515983250708e-53	0,8130839467048645
ENST00000304312	ATP5ME	2541	3709	97	42	139	3621856	1,260697780279502e-54	1,0876670099361404e-52	0,39037954807281494
ENST00000361436	RPL12	8183	7368	72	18	90	25808421	2,5045713612620348e-54	2,1473977062646663e-52	0,27275654673576355
ENST00000687244	NDUFB11	428	978	81	102.5	183.5	102266	1,0423070691249134e-52	8,88148566802488e-51	0,9397290945053101
ENST00000374843	HLA-DMA	708	990	130	135	265	199224	4,521142560541387e-52	3,82882527028916e-50	0,8006309866905212
ENST00000340852	HM13	828	1102	114	89	203	272662	7,184570580115948e-52	6,047305627312228e-50	0,7442357540130615
ENST00000229239	GAPDH	26590	15457	83	14	97	1.87351e+08	1,0714035415237813e-51	8,963426961935925e-50	0,19670480489730835
ENST00000853717	RPL34	1910	1967	77	42	119	1352240	1,5079789105791723e-51	1,2539843904599333e-49	0,4934335947036743
ENST00000265758	BUD23	714	1259	87	97	184	265956	1,744044678182069e-51	1,441604355546424e-49	0.732516
ENST00000222008	RABAC1	357	646	79	159	238	49150.5	2,8295679800948144e-51	2,3249616903112393e-49	1,119662880897522
ENST00000376630	HLA-E	1322	1393	97	84	181	614677	6,894017699591224e-51	5,6310662914294234e-49	0,6529815196990967
ENST00000409906	ELOB	2608	3264	83	40	123	3.29238e+06	1,9702426015557218e-50	1,599836992463246e-48	0,4062229096889496
ENST00000495186	EBP	714	1548	85.5	93	178.5	340408	5,79687091479408e-49	4,679532520924999e-47	0,7196871042251587
ENST00000304043	HINT1	725	1252	92	91	183	274320	7,891947323770193e-49	6,33374656147231e-47	0,6913029551506042
ENST00000594797	PET100	667	1809	101	72	173	372182	1,4024819915157852e-48	1,119067133577104e-46	0,6489845514297485
ENST00000361227	MT-ND3	3011	7311	51	-8	43	1.30145e+07	2,988648767874871e-48	2,3709946891807305e-46	-0.0634929
ENST00000353047	CTSB	601	402	135	184.5	319.5	55568.5	9,057862167198851e-48	7,144841677486454e-46	1,1077662706375122
ENST00000292494	LY6E	449	1989	100	135	235	253186	7,364402212205567e-47	5,776034553254867e-45	0,8833562135696411
ENST00000299705	TMED3	535	848	101	124	225	123790	3,782830023548977e-46	2,9501799799474624e-44	0,8697746992111206
ENST00000361564	OSTC	1619	2016	80	68	148	1185373	6,850200854524002e-46	5,312369246957827e-44	0,49043136835098267
ENST00000870694	HLA-DRA	618	526	99	156.5	255.5	83768.5	1,846087296214193e-45	1,423653018823504e-43	0,9664714932441711
ENST00000368046	CD48	1092	1881	80.5	78.5	159	708179	2,260613625749129e-45	1,7336394716578321e-43	0,5813957452774048
ENST00000718456	SRGN	207	719	103	147	250	26592.5	3,499155399355793e-45	2,6686376316412907e-43	1,256288766860962
ENST00000303575	TMED10	953	1149	76	121	197	357606	8,328773842769645e-44	6,317054622285285e-42	0,7208311557769775
ENST00000372431	PLTP	547	337	109	228	337	41311	2,4225370944361875e-43	1,8273607678468378e-41	1,2202948331832886
ENST00000303127	LMAN2	426	654	101	161	262	70491.5	5,9219085001871794e-43	4,4427187465534683e-41	1,0007851123809814
ENST00000512737	NME2	3304	3106	81	37	118	4.11973e+06	1,583705312870018e-42	1,181700980478796e-40	0,36418265104293823
ENST00000233025	SPCS1	847	1292	98	84	182	357408	3,992706325492007e-42	2,963189146080197e-40	0,6767284274101257
ENST00000371743	ZFAS1	1206	948	83	66	149	376816	4,050990251736417e-42	2,990367349463609e-40	0.599172
ENST00000399084	HLA-DQB1	681	516	105	135	240	95242	4,444258789961134e-42	3,252447168767613e-40	0,8829652667045593
ENST00000390549	IGHG1	1496	953	64	180	244	485184	4,453147746284257e-42	3,252447168767613e-40	0,8681423664093018
ENST00000374943	HLA-DQB1	644	541	99	151	250	94668	7,088462058848211e-42	5,149954224228459e-40	0,9428859949111938
ENST00000256545	EMC7	389	1077	85	142	227	112808	1,0071289144276792e-41	7,2787474003977395e-40	0,9849960207939148
ENST00000439351	DNAJB11	563	979	98	110	208	161808	1,0239889966474406e-41	7,362054223813161e-40	0,8239446878433228
ENST00000376327	PLP2	733	1069	87	91	178	245460	1,6982677282501465e-41	1,2146573948582914e-39	0,7130175828933716
ENST00000262455	ERP44	357	482	103	173.5	276.5	39310.5	2,1723576887707706e-41	1,54573327504081e-39	1,0933005809783936
ENST00000244763	SSR1	635	1129	83	96	179	220652	2,7644032558034183e-41	1,9569139765697635e-39	0.7453
ENST00000418931	HLA-DPB1	604	344	86	165.5	251.5	49864	1,453082255839849e-40	1,0233850744700651e-38	1,038088321685791
ENST00000926075	RPL34	1321	1497	75	41	116	701792	1,8864776636847492e-40	1,3218750086042782e-38	0,4893856644630432
ENST00000378024	AHNAK	7342	1848	-1	0	-1	5897961	2,2345331611979166e-40	1,557853321069497e-38	0,2660399079322815
ENST00000314133	COX8A	2218	5217	82	33	115	4.65956e+06	2,301111913809513e-40	1,596208485338016e-38	0,3720373809337616
ENST00000251047	LMAN1	474	1149	105	118	223	158840	5,166512913827068e-40	3,5659272131234424e-38	0,8060303926467896
ENST00000267750	EMC4	494	1079	91	89	180	155886	5,38138735985606e-40	3,6957547818633353e-38	0,7744770646095276
ENST00000268668	NDUFB10	994	1590	81	55	136	547700	1,721601039066646e-39	1,1764841952116822e-37	0,5446664094924927
ENST00000053867	GRN	761	401	149	178	327	81321.5	2,830163704583043e-39	1,9245113191164692e-37	0.992452
ENST00000375631	NEU1	280	878	110.5	147	257.5	59195.5	3,976139410818052e-39	2,6905210013202154e-37	1,0091681480407715
ENST00000247461	CANX	956	798	88.5	98	186.5	243826	4,3246326469152796e-39	2,912059954049684e-37	0.745157
ENST00000341298	DPM3	373	1683	93	102	195	179580	2,4138451035041e-38	1,617510573241291e-36	0,7145520448684692
ENST00000678683	RPS20	3075	2980	65	25	90	3.70619e+06	5,906562531193529e-38	3,938849718869347e-36	0,3363630175590515
ENST00000302631	SCAMP3	746	1374	120	77.5	197.5	339736	1,0030897395466987e-37	6,657043636876263e-36	0,5941673517227173
ENST00000607357	COPS9	749	1334	94	67.5	161.5	330911	1,4897794026460904e-37	9,839672188577336e-36	0,5827338695526123
ENST00000654083	SNHG8	1299	759	113	79	192	327249	3,310270223694467e-37	2,175950960375163e-35	0,5569560527801514
ENST00000267115	TMBIM6	545	765	99	88	187	122542	3,6588742141407664e-37	2,393701405308016e-35	0,8104651570320129
ENST00000890173	FKBP11	236	762	119.5	226	345.5	40739.5	4,722909217842082e-37	3,075237681277929e-35	1,1489336490631104
ENST00000319788	VKORC1	295	724	112	129.5	241.5	52670	5,2849847856248105e-37	3,425067135247178e-35	0,9788662791252136
ENST00000265462	PRDX5	922	1990	108	51.5	159.5	650560	1,1643320789161073e-36	7,510485989419601e-35	0.520024
ENST00000215567	TECR	435	709	100	136	236	85631.5	1,200043023882659e-36	7,704834372872662e-35	0,8449615240097046
ENST00000648033	-	600	1461	107.5	80.5	188	283238	1,3009674869088723e-36	8,314145920967627e-35	0,6250998377799988
ENSG00000227097,t1	RPS28P7	629	3910	82	55	137	844610	1,5371694390404235e-36	9,778381076734565e-35	0,5051596164703369
ENST00000650182	LRPAP1	307	489	118	156	274	35238	1,762341428653389e-36	1,1159339945473113e-34	1,0271662473678589
ENST00000649813	COX6B1	1828	2928	94	39	133	2.09724e+06	3,0675763218488844e-36	1,9335535866119634e-34	0,39522457122802734
ENST00000281031	NDUFC2	889	1592	97	53	150	493206	4,6504537806622295e-36	2,917948363102792e-34	0,5342486500740051
ENST00000361390	MT-ND1	8122	11591	56	-8	48	5.19798e+07	7,92774025501829e-36	4,951788528519116e-34	-0.0337909
ENST00000345046	BCAP31	389	593	78	120	198	61431.5	2,4066619968505956e-35	1,4964667659696226e-33	0,8839804530143738
ENST00000715778	SEC11C	429	698	88	109.5	197.5	83965.5	2,521727363040025e-35	1,5609831623051347e-33	0,7945628762245178
ENST00000392708	STT3A	368	441	119	124	243	40144	2,9567711733817577e-35	1,8221102355965082e-33	0.921778
ENST00000273308	CNPY2	284	571	106	128	234	39658.5	3,70619291515466e-34	2,2737905333686635e-32	0,9981005787849426
ENST00000602520	SNHG8	897	1069	89	66	155	328110	1,472146916422991e-33	8,991821254116358e-32	0,49589380621910095
ENST00000335895	BTF3	3704	2917	72	31	103	4481476	7,710098234882106e-33	4,68855489137941e-31	0,32201266288757324
ENST00000913550	RPL36	969	1926	93	49	142	681290	1,7245474275039189e-32	1,0441075740905305e-30	0,5094966292381287
ENST00000394975	VKORC1	330	556	97.5	136	233.5	48367.5	4,433645479877625e-32	2,6725782621934816e-30	0,9140046238899231
ENST00000441722	ZFAS1	1114	1044	69	52	121	413013	2,102805321048654e-31	1,2620488979024183e-29	0,5201088190078735
ENST00000591899	UQCR11	1238	1843	109	44	153	861236	7,223970108239054e-31	4,31686941013558e-29	0,4512181282043457
ENST00000229281	C12orf57	715	1777	86	49	135	448568	1,429467321607066e-30	8,505330563562043e-29	0.524357
ENST00000856250	JCHAIN	473	459	106	110	216	61595.5	2,545125011928874e-30	1,5078500285264454e-28	0,8043408393859863
ENST00000332438	CCR10	351	1257	102	80	182	132970	4,452373123996133e-30	2,6265195984462657e-28	0,7375910878181458
ENST00000355379	SCAMP3	419	977	109	94	203	126615	1,1336250613104508e-29	6,6589618495018985e-28	0,7224820852279663
ENST00000228438	CLEC2B	453	1325	107	75	182	193706	1,5164398902648998e-29	8,86988823949859e-28	0,6809967160224915
ENST00000396070	RPL30	742	1134	78	61	139	291978	3,0699173072142216e-29	1,7880649159824943e-27	0.516749
ENST00000488034	CUTA	371	629	87	143	230	67871	1,8077103083088164e-28	1,0484719788191135e-26	0.789418
ENST00000490623	-	493	643	110	77	187	97980	2,3333951714895495e-28	1,3477065668301985e-26	0,6817421913146973
ENST00000493678	PARK7	921	873	78	57	135	281178	2,9026711388575014e-28	1,6695196833662064e-26	0,48324093222618103
ENST00000374077	ROMO1	1160	2067	93	41	134	919722	4,105771865759261e-28	2,3517043499975454e-26	0,4225631356239319
ENSG00000206503,t2	HLA-A	289	375	131	191	322	27331	5,649628974022198e-28	3,2226230726199345e-26	1,1299992799758911
ENST00000262288	SCPEP1	508	650	143.5	121.5	265	103488	8,601370614228083e-28	4,886144854271788e-26	0,7678317427635193
ENST00000429120	LY6E	228	942	98.5	125.5	224	57597.5	1,2622683045044566e-27	7,141127735811278e-26	0,9313086271286011
ENST00000268097	HEXA	375	278	129	165.5	294.5	26220	1,5752626440662273e-27	8,875479811710287e-26	1,030658483505249
ENST00000236671	CTSD	280	250	127.5	190	317.5	16007	3,6620328553791744e-27	2,054906566490005e-25	1,1541869640350342
ENST00000692904	-	185	363	95	145	240	14678	4,0759368709630514e-27	2,2779041525009703e-25	1,024323582649231
ENST00000247655	COX7C	3001	3386	88	22	110	4.28834e+06	4,5475381926640966e-27	2,5312184359489995e-25	0,28522419929504395
ENST00000456793	OST4	2636	2970	90	23	113	3263218	4,717691526514063e-27	2,615382081606431e-25	0,2964363694190979
ENST00000951754	HLA-B	179	569	119	218	337	23802.5	4,8583071884200826e-27	2,682562897158033e-25	1,1166112422943115
ENST00000378667	UQCRQ	259	561	76	87	163	38824	7,33790334076397e-27	4,0355544906735397e-25	0,8445656895637512
ENST00000222284	TMEM147	309	676	107	96.5	203.5	60052	8,561814580971403e-27	4,689971764909891e-25	0.786412
ENST00000375640	SNHG32	1286	754	97	67.5	164.5	347963	1,5571963868985228e-26	8,496260444564115e-25	0,48138663172721863
ENST00000939444	SSR4	130	267	91	249	340	5990	3,217358629323986e-26	1,748520414141272e-24	1,4623732566833496
ENST00000228306	RPLP0	2269	1419	61	29	90	1.27851e+06	6,050264746155325e-26	3,2752099825854156e-24	0,36321333050727844
ENST00000579788	ICAM2	293	834	111	131.5	242.5	71983	1,0598696225519165e-25	5,715015730354162e-24	0,8346024751663208
ENST00000217456	APMAP	367	310	118	137	255	30400	1,3213968515766471e-25	7,097494995783672e-24	0,9574605226516724
ENST00000918361	RABAC1	204	368	105.5	122	227.5	17757	1,5057365572781306e-25	8,056274200258648e-24	0,9702999591827393
ENST00000362007	GLMP	248	304	123	162	285	18241	1,6699484472840544e-25	8,900373886605825e-24	1,0447213649749756
ENST00000302422	TMEM256	980	900	79	50	129	318642	2,233499661812809e-25	1,1858165127563084e-23	0,4966474175453186
ENST00000718122	PPIB	137	270	108	153	261	6829	2,374698419936329e-25	1,2559516087663253e-23	1,246097207069397
ENST00000675372	HINT1	333	740	96	82.5	178.5	74369	2,389749277621642e-25	1,2590877491713412e-23	0,7158515453338623
ENST00000343139	HLA-DQA1	668	496	108	108	216	106992	3,9936681345332507e-25	2,0961442938820147e-23	0.687984
ENST00000572008	RPS15A	1816	1679	80	32	112	1.21652e+06	4,897781455783258e-25	2,5609460308951552e-23	0,33804818987846375
ENST00000357394	ERGIC3	170	253	120.5	163.5	284	8767	4,922001897563988e-25	2,563898648829181e-23	1,164888620376587
ENST00000286371	ATP1B3	489	1154	104	95	199	191426	5,149486199049419e-25	2,672312311717225e-23	0,6219576597213745
ENST00000371471	ZNF217	609	495	-1	43	42	101157	6,101770446671883e-25	3,154638174002198e-23	0,4341370761394501
ENST00000218388	TIMP1	160	234	77.5	281.5	359	7291.5	7,250554706541517e-25	3,7345767600410114e-23	1,4186993837356567
ENST00000917774	EMC7	178	516	87	155	242	22224.5	8,555378367979574e-25	4,3902766911371756e-23	1,0796812772750854
ENST00000319769	B4GALT3	687	728	129	81	210	171216	9,58730572019402e-25	4,9015988207984533e-23	0,5817219018936157
ENST00000226279	CD38	321	1472	92	113	205	150288	9,929012173069972e-25	5,0575676766442026e-23	0,6968289017677307
ENST00000588830	RPL27	533	690	83	51.5	134.5	122425	1,0616038325012246e-23	5,387639449943714e-22	0.545461
ENST00000468812	PPIA	10270	9106	92	12	104	4.28778e+07	1,6144936060621106e-23	8,163542028601236e-22	0,17960168421268463
ENST00000310958	CCPG1	177	305	94	142	236	12284.5	1,7939646787081072e-23	9,037915483535296e-22	1,0411341190338135
ENST00000271843	JTB	908	1603	85	52	137	553712	1,9278587654560187e-23	9,67714996303814e-22	0,41895076632499695
ENST00000356769	NACA	5818	3740	78	23	101	9567348	1,9458719023140947e-23	9,732179615776726e-22	0,2336643636226654
ENST00000397676	ALG3	371	706	94	102	196	82613.5	2,0311127494853684e-23	1,0121834077218782e-21	0,6591642498970032
ENST00000371437	NDUFA1	1878	3233	101	27	128	2531328	3,352192952524065e-23	1,664520558152597e-21	0,2849563956260681
ENST00000528157	MANF	209	1265	88	113	201	75860	4,238041000883239e-23	2,0968429382147753e-21	0,8233925700187683
ENST00000869592	HLA-DMA	283	299	114	154	268	22469	1,2848982882778958e-22	6,3345485612100265e-21	0,8778786063194275
ENST00000357790	RPLP1	542	837	67.5	53.5	121	156391	1,7786626930979218e-22	8,73760135783762e-21	0.544642
ENST00000418107	HLA-DMB	250	343	120.5	128.5	249	22831.5	2,2595449463159407e-22	1,1060552637923846e-20	0,8779029250144958
ENST00000859927	EMP3	244	843	85	113	198	60897	2,514344219996265e-22	1,226431364410899e-20	0.761334
ENST00000934824	RPS21	1047	1345	66	32	98	541310	2,577603826132853e-22	1,2528606766175318e-20	0,4066362977027893
ENST00000419277	HLA-DPA1	185	147	108	209	317	5180.5	3,254769645623225e-22	1,5764505329187014e-20	1,3622256517410278
ENST00000864578	TMEM59	271	304	122	117.5	239.5	22198	1,258497647682346e-21	6,074231303708778e-20	0,9081999659538269
ENST00000256319	ERG28	285	489	97	87	184	41196.5	2,1367311447237043e-21	1,027715565218328e-19	0,7494218349456787
ENST00000479035	RPL23	291	298	83	81.5	164.5	23835.5	3,2119599845412815e-21	1,5395102648127726e-19	0,8145213723182678
ENST00000367334	TMEM9	756	706	123	71	194	190865	3,882512765746091e-21	1,854470803403427e-19	0,6105799674987793
ENST00000390547	IGHA1	1239	2394	120	37	157	1.20067e+06	4,347813131303583e-21	2,062447163729026e-19	0,3173752427101135
ENST00000247020	SDF2	201	388	102	99.5	201.5	20550.5	4,340769561632216e-21	2,062447163729026e-19	0.916085
ENST00000267970	TSPAN3	913	1538	123	50	173	542673	4,51097541176697e-21	2,1325172802750427e-19	0,41722533106803894
ENST00000922453	RPS14	822	1061	66	43	109	326192	5,801333216313614e-21	2,7331605364502775e-19	0,48152148723602295
ENST00000521861	EIF3H	2713	1705	71	27	98	1926736	8,072706740928893e-21	3,7903280221694704e-19	0,29463428258895874
ENST00000922870	CD63	101	153	88	150	238	2378	1,027034650124716e-20	4,805825867905621e-19	1,3495261669158936
ENST00000414487	SNRPE	3023	3392	79	22	101	4.43663e+06	1,0706553381956317e-20	4,99301563799071e-19	0,25251486897468567
ENST00000250498	DAD1	649	926	97	62	159	217874	1,3635086616000714e-20	6,337331166574876e-19	0,49020224809646606
ENST00000394349	ATP5MC2	4769	3538	84	26	110	7.4356e+06	1,9007269528034718e-20	8,804575455201048e-19	0,20741026103496552
ENST00000586895	UBL5	839	1558	106	39	145	504393	2,6220302648311246e-20	1,2105185878170181e-18	0,3890961706638336
ENST00000215565	NDUFB7	893	1478	79	39	118	511278	3,41844276105307e-20	1,5729394624525525e-18	0,4248236119747162
ENST00000316218	PDIA5	180	237	118.5	167.5	286	10124	3,6977719340207614e-20	1,6958154078811491e-18	1,1248129606246948
ENST00000617285	HYOU1	198	160	131	175.5	306.5	6891.5	3,805326383653214e-20	1,7393617682102307e-18	1,137829303741455
ENST00000891135	LY6E	293	697	102	95	197	64522.5	5,1659200928376157e-20	2,3534772594564506e-18	0.717269
ENST00000264595	AGA	229	262	98	196	294	15688.5	6,597910428116363e-20	2,995972222030206e-18	1,0014675855636597
ENST00000520944	SNHG6	2085	1867	82	30	112	1619749	7,37003930005349e-20	3,335607295014373e-18	0,3079169988632202
ENST00000472174	ATP6V0B	409	1270	138	75	213	181964	7,560240911112588e-20	3,4105086776796786e-18	0,5434483289718628
ENST00000593256	TMEM205	218	498	95.5	128	223.5	31070.5	7,842607298403734e-20	3,526363229549353e-18	0,8323511481285095
ENST00000563192	SNHG19	1282	706	114	80	194	341088	8,942138615780847e-20	4,007703943254507e-18	0,4645383954048157
ENST00000377795	CD74	164	163	104	174	278	5634	1,41022591565e-19	6,299921857486279e-18	1,1691253185272217
ENST00000249364	CALU	380	564	104	101.5	205.5	70410.5	2,4708187919507563e-19	1,1002316969060724e-17	0,6758184432983398
ENST00000317881	SLC25A5	2733	1713	68	31	99	1966585	2,530954750036394e-19	1,1233858318167968e-17	0,29827389121055603
ENST00000390323	IGLC2	6668	5475	150	14	164	1.65285e+07	2,778789125494575e-19	1,2294360605233048e-17	0,18952347338199615
ENST00000225719	CPD	118	219	18.5	242.5	261	5353.5	2,9521810173730492e-19	1,3019778518791555e-17	1,2852160930633545
ENST00000642050	PPT1	393	373	119	104	223	45997.5	3,815528767586219e-19	1,6773744938777124e-17	0,8289717435836792
ENST00000373298	ITM2A	354	157	94	189	283	14114.5	5,37833860637056e-19	2,3569074959472764e-17	1,099106788635254
ENST00000339600	NDUFA4	2137	2563	95	29	124	2326493	5,505456349703424e-19	2,4049784636489264e-17	0.286775
ENST00000053243	TNFRSF17	2945	1900	102	28	130	2376345	6,929850016748351e-19	3,017654562498241e-17	0,28439095616340637
ENST00000335515	-	538	952	100	50.5	150.5	185309	7,104699183022869e-19	3,084065016429172e-17	0,47150155901908875
ENST00000261416	HEXB	157	286	110	155.5	265.5	11074	1,0504176706431716e-18	4,545443738419542e-17	0,9818866848945618
ENST00000258411	WNT10A	166	1339	153	98	251	64545.5	1,1176769773228868e-18	4,821379060926603e-17	0,6782214641571045
ENST00000248342	EIF3K	1332	1341	78	35	113	717342	1,2424943552023126e-18	5,3431127972625304e-17	0,3401716351509094
ENST00000546500	HNRNPA1	6680	3078	55	16	71	9.14415e+06	1,4528143749394455e-18	6,228152059523015e-17	0,18534116446971893
ENST00000330029	UQCR10	2012	2989	102	25	127	2.56726e+06	1,5587615439836255e-18	6,661654598498441e-17	0.280713
ENST00000395119	EEF1D	951	1024	63	45.5	108.5	376571	2,8467330067939337e-18	1,2128488403019588e-16	0,41158777475357056
ENST00000914438	RPL30	466	771	71.5	51.5	123	126670	3,2715672073169133e-18	1,3895604224554667e-16	0,4797206521034241
ENST00000300688	ATP5MG	2511	2846	82	22.5	104.5	3.0823e+06	3,521525845305472e-18	1,491139348729961e-16	0,2567093074321747
ENST00000309451	MZT2A	272	535	71.5	78.5	150	45591.5	3,932125365948065e-18	1,6599100474479233e-16	0,6765289306640625
ENST00000361335	MT-ND4L	456	722	-1	36	35	116688	4,100799196030217e-18	1,725836344573205e-16	0,3130429685115814
ENST00000540494	PDIA6	129	128	114	163	277	3119	6,4118369805291815e-18	2,690243090553946e-16	1,2418181896209717
ENST00000333449	TMEM179B	301	683	128	91	219	67402	6,748185318210407e-18	2,822786367653832e-16	0,6551687717437744
ENST00000369762	ATP6AP1	286	346	147	136.5	283.5	29889.5	9,771735821379987e-18	4,0751976217017933e-16	0.777091
ENST00000688996	SNHG8	455	477	70	60	130	73317.5	1,0278919411123159e-17	4,273801311781448e-16	0,5675538778305054
ENST00000267082	ITGB7	228	196	137.5	182	319.5	11575.5	1,1116673256088837e-17	4,608244973785294e-16	1,026822566986084
ENST00000951172	RPL30	600	1072	76	49	125	240578	1,1399840357110425e-17	4,711478930824919e-16	0,45670974254608154
ENST00000330720	KDELR1	444	624	102	77	179	96191	1,4666644339829472e-17	6,043533088567344e-16	0,5947961211204529
ENST00000399079	HLA-DQB1	180	230	111	137.5	248.5	10555	1,5617982148394718e-17	6,416387665965497e-16	0,9720647931098938
ENST00000603660	IGHV3-30	6540	3233	0	0	0	9497731	1,612061269594926e-17	6,60323257136153e-16	0,3699457049369812
ENST00000471696	SELENOT	867	1495	104	39	143	512855	2,1911070151583037e-17	8,94853291042758e-16	0,38427072763442993
ENST00000881216	CD74	288	209	105.5	157.5	263	16701.5	2,261706293356545e-17	9,209614652948007e-16	0,9198538661003113
ENST00000387347	MT-RNR2	64134	85500	0	0	0	2674661486	2,8063150853231524e-17	1,1393639246411998e-15	-0.0369584
ENST00000256433	IER3IP1	498	1057	95	57	152	193878	4,4669453888982833e-17	1,808261411975129e-15	0,48333868384361267
ENST00000243045	ORMDL2	243	659	80	94	174	50940.5	4,6217804028308405e-17	1,8654694935870444e-15	0,7322366237640381
ENST00000256255	SARAF	550	681	89.5	73.5	163	135452	4,769939538579357e-17	1,919657300016019e-15	0,6088574528694153
ENST00000422840	GLG1	271	342	120	117	237	28098	4,841285915171954e-17	1,94270670851842e-15	0,7938432097434998
ENST00000309311	EEF2	4663	1443	72	21	93	2.87375e+06	5,0099567026679883e-17	2,0045635456124323e-15	0,26243874430656433
ENST00000423014	TSTD1	1398	1820	98.5	36.5	135	1.05353e+06	5,700395930427869e-17	2,2742273243822627e-15	0,3078204393386841
ENST00000226230	TMEM97	412	591	74	70	144	84350.5	9,328326500773282e-17	3,710899683477648e-15	0,5471211075782776
ENST00000419783	GPX1	434	559	98	64	162	84083.5	9,823816125869339e-17	3,896780396594838e-15	0,5849565863609314
ENST00000220849	EIF3E	2850	1126	69	26	95	1334738	1,2844341504571614e-16	5,080323499401334e-15	0,29997920989990234
ENST00000394817	SIL1	193	227	115	178	293	11668.5	1,3573802689459165e-16	5,353507780722695e-15	1,0163025856018066
ENST00000281871	MZT2B	273	442	81	77	158	38164.5	1,4291627526740422e-16	5,620559156100422e-15	0.61997
ENST00000290551	BTG2	2203	824	-1	66	65	739540	1,4709411866106312e-16	5,768429585219646e-15	0,30555546283721924
ENST00000371443	MRPL41	404	1110	76	51	127	162172	1,6151984994652362e-16	6,3162039905433765e-15	0,43402060866355896
ENST00000369498	FUNDC2	221	390	90	74.5	164.5	25824	1,7097436165951106e-16	6,667034147875397e-15	0,6097754836082458
ENST00000374550	RPL11	951	826	75	34	109	304333	2,406891513685472e-16	9,359079001384297e-15	0.419956
ENST00000612311	TMCO1	571	724	105	51.5	156.5	152156	3,0185351723234193e-16	1,1704454920997888e-14	0,5218251943588257
ENST00000854607	SSR4	76	150	91	276	367	1907.5	3,1587401759775003e-16	1,2213795347113002e-14	1,4807472229003906
ENSG00000234745,t1	HLA-B	99	231	131	172	303	4972	4,029741903019985e-16	1,5538144477454714e-14	1,1643096208572388
ENST00000372663	ZDHHC12	213	385	91	88	179	24601	5,11408922696625e-16	1,966431411951034e-14	0,7499789595603943
ENST00000563390	RPS15A	1434	1553	67	30	97	922677	5,130180392051167e-16	1,9671391703298418e-14	0,2789040803909302
ENST00000373008	P4HA1	160	57	124	172	296	1271	6,480178844085165e-16	2,4779055059210974e-14	1,3801257610321045
ENST00000714454	HLA-DPB1	234	153	124	168	292	9283.5	1,1204997538592626e-15	4,272756519964989e-14	1,030785322189331
ENST00000899472	LIME1	198	392	116	90	206	23144.5	1,1293123331604789e-15	4,294497919269215e-14	0,7471907734870911
ENST00000580261	RPL17	1251	837	70	32	102	415496	1,206769841249332e-15	4,5764425518147746e-14	0,37732309103012085
ENST00000295955	RPL9	2447	1862	62	22	84	1955790	1,249763411257149e-15	4,7265025010941605e-14	0.28938
ENST00000407022	BSCL2	192	317	115.5	112.5	228	17580	1,2936440831909527e-15	4,865793712361829e-14	0,8055509328842163
ENST00000647529	BCAP31	220	246	96.5	86	182.5	15457	1,2934706659455632e-15	4,865793712361829e-14	0,7689271569252014
ENST00000870500	PSAP	307	157	142	166	308	13187.5	1,358965217638858e-15	5,0975967022518465e-14	0.932859
ENST00000313511	TUFM	1950	1578	107	31	138	1.29831e+06	1,3742666508385339e-15	5,141023536090819e-14	0,29116860032081604
ENST00000926882	NDUFB10	361	626	72	71	143	78592.5	1,4231075715697934e-15	5,309345112959305e-14	0,5037727952003479
ENST00000338639	PARK7	555	552	65	61	126	110832	1,6157201255602487e-15	6,011698278499642e-14	0,4902876317501068
ENST00000651545	RPS23	1342	1563	69	28	97	870096	2,1971796525461227e-15	8,153190302082441e-14	0,32924380898475647
ENST00000360110	TFRC	509	736	90	78	168	138782	2,544104809769271e-15	9,415233993044241e-14	0,6406642198562622
ENST00000205061	GLG1	72	126	159.5	200	359.5	1467.5	2,567955086489382e-15	9,478088773769901e-14	1,4002997875213623
ENSG00000169223,t1	LMAN2	179	318	105	157	262	16394	3,840909624698999e-15	1,413864438915866e-13	0,8929938673973083
ENSG00000177628,t1	GBA1	138	131	42.5	244.5	287	4102	4,7665455834195804e-15	1,749930724295848e-13	1,1850228309631348
ENST00000718281	H1-2	1601	904	94	29	123	588102	6,317155888009441e-15	2,313050925148072e-13	0,3253017067909241
ENST00000922872	CD63	67	146	63	140	203	1650	8,557832914433336e-15	3,125193797641211e-13	1,2098811864852905
ENST00000296930	NPM1	5085	2602	67	16	83	5902119	9,050617103319272e-15	3,296430567129795e-13	0,20435670018196106
ENST00000378364	APRT	1969	1989	95	26	121	1.68082e+06	1,1725654300497266e-14	4,2594982095806384e-13	0,2858206033706665
ENST00000674026	MIR4435-2HG	403	494	105	58.5	163.5	69796.5	1,2759809783969058e-14	4,623002998895246e-13	0,4849602282047272
ENST00000405489	ATRAID	263	324	88	84.5	172.5	26879.5	1,3364039896418091e-14	4,829246249480506e-13	0,7366638779640198
ENST00000917104	NDUFB11	204	248	83	85	168	14657	1,367041242309083e-14	4,927059349565165e-13	0,7538406848907471
ENST00000360150	ERGIC2	192	475	74	87	161	28315.5	1,40660484679017e-14	5,056451381534246e-13	0,7108986377716064
ENST00000258424	COX5B	1035	1658	92	36	128	707218	1,5318513237959464e-14	5,492383291864739e-13	0,2873920500278473
ENST00000219302	NME3	297	307	134	119	253	29140.5	1,687342977094118e-14	6,034218252799794e-13	0,6122316122055054
ENST00000939443	SSR4	186	250	63	184.5	247.5	13349	2,3318720443643145e-14	8,317612842481912e-13	1,0777742862701416
ENST00000263270	AP2S1	556	811	104.5	47.5	152	170816	2,4833463296453472e-14	8,835080601655766e-13	0.420027
ENST00000238609	IFI27L2	278	624	93.5	62.5	156	59283	2,945926283797735e-14	1,0453873116078131e-12	0,5777689814567566
ENST00000548013	CNPY2	181	535	95	78	173	30185.5	3,3711759195310475e-14	1,1932233946976046e-12	0,6659419536590576
ENST00000270142	SOD1	1647	2538	86	21	107	1.80081e+06	3,525557062579808e-14	1,2446749281803497e-12	0,2751217484474182
ENST00000910926	RPS9	688	503	74	47	121	128738	4,1504512868651644e-14	1,4615517745889472e-12	0,4335617423057556
ENST00000938901	CD59	145	168	115	105	220	6149.5	4,196309115803256e-14	1,4739402298867213e-12	0.959482
ENST00000374078	ROMO1	424	971	88	45	133	153606	4,3151605704490205e-14	1,5118395054436113e-12	0,4789290428161621
ENST00000393196	NME1	1078	1576	112	29	141	703572	5,1224404721725344e-14	1,7901308424777129e-12	0,3281683921813965
ENST00000855997	BUD23	105	194	101	79.5	180.5	4814	5,2311568530607814e-14	1,8235073030214907e-12	0,9580554366111755
ENST00000874503	TMED10	91	199	133	151	284	4069	5,318529272861448e-14	1,849294158251371e-12	1,056795358657837
ENST00000354488	DDRGK1	127	318	72	136.5	208.5	10994	5,783637551947744e-14	2,0059631348514237e-12	0,8508970141410828
ENST00000262225	TMED2	661	797	95	48	143	203429	5,943641921366201e-14	2,0562915559533594e-12	0,46745508909225464
ENST00000550765	FKBP11	79	344	115	266	381	6279	8,435517407206211e-14	2,9110970572268632e-12	1,2017897367477417
ENST00000395363	HLA-DQA1	142	213	120.5	131.5	252	8057	8,571726030781513e-14	2,950725838626135e-12	0,9322543144226074
ENST00000923682	SSR2	76	230	86	172	258	3761	9,494765134564843e-14	3,2603417392421167e-12	1,1482113599777222
ENST00000356638	GANAB	171	106	142	166	308	4241.5	9,756511023278703e-14	3,3419076467826104e-12	1,0640512704849243
ENST00000357360	LAGE3	354	1118	94	43	137	146074	1,0491616227741974e-13	3,5848086734591637e-12	0,49304020404815674
ENST00000342972	MAGEH1	322	615	101.5	58.5	160	69865.5	1,207272135062353e-13	4,1148603833088195e-12	0,5283514857292175
ENST00000686402	PDIA3	93	145	108	184	292	2900.5	1,2220452695266615e-13	4,154953916390649e-12	1,123468279838562
ENST00000304661	C1GALT1C1	172	278	83.5	129	212.5	14039	1,3630054706900278e-13	4,622832313858758e-12	0,8286027908325195
ENST00000331835	SELENOF	417	789	109	42	151	122011	1,4373021869513222e-13	4,862872399185307e-12	0,5084212422370911
ENST00000309546	LIME1	203	368	95	95	190	23420	1,5056469941694276e-13	5,0816506375341755e-12	0,6658769249916077
ENST00000284818	LY96	72	270	90	199	289	4226.5	1,6383149110418647e-13	5,515926593176073e-12	1,2341299057006836
ENST00000301587	ATP5PD	966	928	71.5	33	104.5	360510	1,6531574101377492e-13	5,552356420813015e-12	0,3445568084716797
ENST00000445125	-	1019	5119	-1	1	0	2.25718e+06	1,8186557264839308e-13	6,09337952630684e-12	-0.0509838
ENST00000249289	ATP6V1F	1327	1741	99	23	122	976580	2,0167946478063285e-13	6,7408797380916604e-12	0,30611106753349304
ENST00000941168	NME2	646	617	81	45	126	151732	2,0492793924615632e-13	6,8329112882945455e-12	0,3889714181423187
ENST00000318109	DERL3	156	256	110	133	243	11361.5	2,0882148821480654e-13	6,945956200764313e-12	0,7429559826850891
ENST00000367942	ATF6	206	367	112.5	96.5	209	23899	2,4685157899994964e-13	8,191199991623329e-12	0,6889584064483643
ENST00000491614	NUDT5	713	1169	88	42	130	333134	2,4881383217868136e-13	8,23651352372786e-12	0,3264901340007782
ENST00000377526	AUP1	359	656	113	82.5	195.5	85088	2,5588816077573634e-13	8,450431031933647e-12	0,44819343090057373
ENST00000681657	SLC3A2	118	202	144.5	122.5	267	6085	2,769108764786701e-13	9,122858565421389e-12	0,9588155150413513
ENST00000537087	C12orf57	311	751	88	50	138	83617.5	3,069000704545471e-13	1,0086782315606114e-11	0,4972199499607086
ENST00000279036	PIGT	214	158	127	167	294	9448	3,2448392567352453e-13	1,0639373182891527e-11	0,8596416711807251
ENST00000913221	RPS3A	582	401	-1	0	-1	90428.5	3,4066261566411193e-13	1,1143380916178677e-11	0,5375586748123169
ENST00000221418	ECH1	445	635	97	58	155	104720	4,019463742815031e-13	1,3116945036836569e-11	0.461976
ENST00000371335	LAMP2	376	779	124.5	69.5	194	108126	4,685245960007175e-13	1,5253569630174303e-11	0,5687510967254639
ENST00000309324	MICOS13	954	1382	81	31	112	543514	5,096843987325605e-13	1,6554549270833566e-11	0,3231939673423767
ENST00000388968	HSPD1	2655	1480	68	33	101	1699420	5,453001857335732e-13	1,7669774093582734e-11	0,2488076239824295
ENST00000434618	TAPBP	381	297	148	110	258	38368.5	5,586102838569859e-13	1,8058679996163544e-11	0,6808992028236389
ENST00000222219	DNASE2	189	192	118	129	247	10422.5	6,430983866429361e-13	2,0741425535558624e-11	0,8371469974517822
ENST00000308961	NDUFA11	1475	1963	107	24	131	1.24069e+06	6,594581407021647e-13	2,121948758567059e-11	0,26518726348876953
ENST00000492356	RPS21	613	910	61	34	95	218485	6,952255142575752e-13	2,2318355811189693e-11	0,33543241024017334
ENST00000266556	TAPBPL	103	135	106	187	293	3185.5	7,672807336686542e-13	2,457434628204664e-11	1,113322377204895
ENST00000322028	POLR2L	1325	1638	105	23	128	919270	7,706493436498585e-13	2,4625100786441313e-11	0,2942991256713867
ENST00000296755	MAP1B	150	230	-1	68.5	67.5	10123	7,95937783234072e-13	2,5374423001762427e-11	0.590734
ENST00000035307	CHPF2	62	415	117	136	253	5636	9,246766934681228e-13	2,9410684508373197e-11	1,1171342134475708
ENST00000370873	PSMA7	2062	2024	83	21	104	1.81988e+06	1,4357720521313016e-12	4,5561833120966635e-11	0,25519126653671265
ENST00000528610	EEF1D	165	209	60	73	133	9903.5	1,5347860305680426e-12	4,859217056413133e-11	0,7507811188697815
ENST00000395422	CHCHD2	2118	2283	91	21	112	2120983	1,8181600736956111e-12	5,743222347206915e-11	0,2433578222990036
ENST00000318801	SYNGR1	156	233	109.5	135.5	245	10521.5	1,864980262321674e-12	5,877668388376344e-11	0.764755
ENST00000426002	SHISA5	335	549	96	78	174	66131.5	2,2715728691971945e-12	7,142777195079289e-11	0.527928
ENST00000318059	PAM16	278	930	115.5	61	176.5	93471	2,2963028003642465e-12	7,204128149142741e-11	0,4580443203449249
ENST00000371649	EDF1	197	570	83	79	162	37360	2,3933949584431975e-12	7,491706123888865e-11	0,5627793669700623
ENST00000372484	CTSA	114	122	181	167.5	348.5	3295	2,933902503853384e-12	9,162803204342106e-11	1,023345708847046
ENST00000284971	ATP5PF	1037	1303	104	27	131	562302	2,9528691928955005e-12	9,201220392489725e-11	0,32348400354385376
ENST00000234831	TMEM59	171	241	104	120	224	12316.5	3,2047660207157024e-12	9,963646430171071e-11	0,7676957845687866
ENST00000550948	SELPLG	898	695	116	59	175	248808	3,313807346861712e-12	1,0279504857545859e-10	0,47614920139312744
ENST00000531523	SNHG9	937	895	203	48	251	340546	3,412794812111289e-12	1,0562829503673595e-10	0,35254982113838196
ENST00000361298	BEX3	349	517	90	62	152	65126	3,4532233819884883e-12	1,06640482248253e-10	0.557885
ENST00000718301	NDUFB8	716	1107	113.5	37.5	151	320034	3,642683173731644e-12	1,1224017529060628e-10	0,3863183856010437
ENST00000218516	GLA	109	261	108	160	268	7710	3,662482263166036e-12	1,1259889790811573e-10	1,001799464225769
ENSG00000051523,t1	CYBA	100	173	87	171	258	4288	3,919289992669478e-12	1,202263979084655e-10	0,8952153325080872
ENST00000487676	HLA-DQB1	94	107	103	132	235	2176.5	4,0549538432146916e-12	1,2381245363812636e-10	1,0850120782852173
ENST00000636580	ATP6AP2	191	194	116	121	237	10969	4,063100659089484e-12	1,2381245363812636e-10	0,8260995745658875
ENST00000374517	TXN	1314	2442	77.5	22.5	100	1384731	4,047659445718841e-12	1,2381245363812636e-10	0,24597781896591187
ENST00000342669	SNRPD2	1242	1783	94	24	118	943385	4,0862847307255355e-12	1,2424465731924074e-10	0,27986404299736023
ENST00000252622	LSM7	452	1234	109	47	156	217578	4,343280783064719e-12	1,3176845698774807e-10	0,34750470519065857
ENST00000301821	RPSA	2249	1517	97	27	124	1479978	4,712651751398492e-12	1,4266106310593152e-10	0,21074427664279938
ENST00000230431	DNPH1	1278	1823	100	27	127	995300	4,8006274267343005e-12	1,4500626039089778e-10	0,24813246726989746
ENST00000322989	RPS15A	1462	1248	73	32	105	772186	4,992125631178945e-12	1,5046135854321867e-10	0,27641814947128296
ENST00000372967	NDUFS5	1079	1496	75	24	99	678697	5,202598778538306e-12	1,564633410434483e-10	0,2940188944339752
ENST00000393812	SLC35B2	328	470	109.5	77.5	187	55073.5	6,24191745740455e-12	1,8731180126524438e-10	0.543189
ENST00000933703	ITM2A	129	101	90	199	289	3090	7,423942339783738e-12	2,2229956628714688e-10	1,1760655641555786
ENST00000481849	HLA-B	149	243	140	133	273	10651	7,506225537847999e-12	2,242769206157008e-10	0,8111653327941895
ENST00000467789	SSR3	182	434	64.5	91	155.5	25733.5	7,753514335786567e-12	2,3116525246479e-10	0,6732349991798401
ENST00000215838	TCN2	62	66	134	220.5	354.5	615	9,013825791924017e-12	2,681613173097395e-10	1,4971426725387573
ENST00000367249	CYB5R1	290	332	108.5	85	193.5	32948.5	9,94562812054861e-12	2,952461302710818e-10	0,6466723084449768
novel3,t1	-	1951	4958	40	-3	37	5.34278e+06	1,160053296886904e-11	3,4363467189327947e-10	0.0523365
ENST00000331479	SMDT1	959	1111	93	27	120	440822	1,2002023289051839e-11	3,547664442870912e-10	0,3195045590400696
ENST00000587708	PSENEN	217	385	109	66	175	27894.5	1,2471055633030206e-11	3,6784284606484827e-10	0,6059960126876831
ENST00000526049	SELENOS	467	1069	124	52	176	195639	1,3882919528117244e-11	4,086136911857791e-10	0,4510021209716797
ENST00000261758	MESD	160	367	90	82	172	18519	1,4089034889575623e-11	4,137979523738338e-10	0.758885
ENST00000593731	-	117	108	96	210.5	306.5	3030.5	1,4471314336630162e-11	4,2412319130115234e-10	1,2064399719238281
ENST00000521399	SNHG6	354	630	72.5	40	112.5	82646.5	1,5110939257007995e-11	4,4193094386385245e-10	0,4654563367366791
ENST00000358387	TXNDC15	99	170	92	128.5	220.5	4268	1,555995874136203e-11	4,5410078322571133e-10	0.967357
ENST00000546591	RPL41	657	905	66	32	98	238281	1,9503203040757045e-11	5,679793560645786e-10	0,39830902218818665
ENST00000667979	SNHG29	614	284	86.5	51	137.5	63031.5	2,2436094682583153e-11	6,520165284176375e-10	0,4580859839916229
ENST00000196061	PLOD1	219	109	122	117	239	6530.5	2,3546818372465407e-11	6,828577328014968e-10	0,9147120714187622
ENSG00000130175,t3	PRKCSH	233	127	97	168	265	8507.5	2,4215723853577928e-11	7,007837569702091e-10	0,9025110602378845
ENST00000849367	-	7570	20724	-1	0	-1	8.16361e+07	2,4922010197400453e-11	7,197142861190709e-10	0.0751924
ENST00000403230	DDX17	337	520	127	75	202	64147.5	2,7297843492507654e-11	7,866793978508886e-10	0,4604865610599518
ENST00000923685	SSR2	35	209	89	167	256	1094.5	3,320223574810894e-11	9,54840963056033e-10	1,4027742147445679
ENST00000321250	LEPROTL1	255	409	103	64	167	36265.5	3,853022202037872e-11	1,10576129889669e-09	0,5753030180931091
ENST00000881211	CD74	42	119	108	250	358	783.5	4,026756123888045e-11	1,1532228534056136e-09	1,3794680833816528
ENST00000529010	NUCB2	75	163	70	170	240	2859.5	4,2129408935032784e-11	1,2040462959403573e-09	1,075560450553894
ENST00000354258	TAP1	271	489	122	61	183	47257	5,47510252735052e-11	1,5615354398253424e-09	0,5695644617080688
ENST00000923684	SSR2	45	157	87	171	258	1269.5	5,937266520694766e-11	1,6898562278694956e-09	1,2720842361450195
ENST00000214869	TMED1	83	263	96	100	196	5730	6,532348687179979e-11	1,855402083906017e-09	0,8999849557876587
ENST00000922412	RPS3	639	510	64	38	102	126508	7,002750091260789e-11	1,984927356463325e-09	0.374607
ENST00000258083	PRADC1	181	454	92	65.5	157.5	27509	7,565590512764063e-11	2,140069906520392e-09	0,5926435589790344
ENST00000233615	WBP1	145	213	71	81	152	9194	7,652390628755677e-11	2,160196323912952e-09	0,7876232266426086
ENST00000952320	BSG	162	155	127	109	236	7249.5	7,811061779571999e-11	2,200487689902283e-09	0,8408406972885132
ENST00000277010	SIGMAR1	248	693	97	86	183	62109	8,252802310642903e-11	2,3201972117334956e-09	0.489623
ENST00000374358	TMEM50A	208	212	97	71.5	168.5	13978.5	8,485706456555758e-11	2,3808270716726766e-09	0,7456626296043396
ENST00000260118	GGH	92	183	132.5	148.5	281	4388.5	9,153343393032258e-11	2,5629361500490322e-09	1,0141847133636475
ENST00000457408	TMED4	321	288	138	77	215	32227.5	1,0274525448448648e-10	2,871043507902533e-09	0,5837091207504272
ENST00000361441	APOBEC3C	878	675	72.5	40.5	113	240196	1,1752270903103714e-10	3,2773403544736098e-09	0,2455621361732483
ENST00000355091	GPAA1	148	125	124.5	166.5	291	5070	1,2623325270910369e-10	3,5131528637025547e-09	0,7998020052909851
ENST00000931168	PRDX4	46	211	104	223	327	1927	1,4787716009820288e-10	4,107236052305015e-09	1,2467864751815796
ENST00000311052	CARHSP1	276	606	86	63.5	149.5	61172.5	1,5283130581903862e-10	4,236311938807247e-09	0,4715331792831421
ENST00000417721	ZFAS1	128	251	73	69	142	9632	1,7779523053062685e-10	4,918407539568683e-09	0,6581684947013855
ENST00000870286	RPS16	632	719	65	33	98	181630	1,880823765813794e-10	5,192578252658722e-09	0,32246488332748413
ENST00000326739	IMPDH2	1239	579	72	33	105	292325	1,9606055437326354e-10	5,40203571370964e-09	0,27262651920318604
ENST00000687794	PDIA3	156	179	107.5	115.5	223	8356	2,0071886724520237e-10	5,519369010862099e-09	0.839561
ENST00000948310	P4HB	53	126	117	159	276	1335	2,403336240785926e-10	6,595557349464995e-09	1,177391767501831
ENST00000376861	HLA-F	63	144	132	163.5	295.5	2025	2,4253692297448405e-10	6,642816834801147e-09	1,0995512008666992
ENST00000389680	MT-RNR1	4162	11115	0	0	0	21656821	2,620083917765172e-10	7,161908594223849e-09	-0.0200023
ENST00000916370	CTSD	93	85	114	242	356	1788.5	2,9406959345073993e-10	8,02240448220161e-09	1,2587000131607056
ENST00000479107	HLA-DPA1	134	144	114	145	259	5449.5	3,342872799187329e-10	9,101581088753824e-09	0,8807653188705444
ENST00000881218	CD74	99	74	70	249.5	319.5	1625	3,620221636142819e-10	9,826393743197689e-09	1,2097601890563965
ENST00000340368	INSIG1	400	1359	79	40	119	215992	3,62332252628776e-10	9,826393743197689e-09	0,3814403712749481
ENSG00000264281,t1	-	228	2605	86	39	125	222800	3,785478411116648e-10	1,0246028232755727e-08	0,3980318605899811
ENST00000718416	OAZ1	3071	3620	112	14	126	5.06716e+06	4,3270987208408904e-10	1,1689094078764705e-08	0,18814587593078613
ENST00000660020	SNHG29	1111	493	87	32	119	220491	4,410558853948961e-10	1,1891280160138956e-08	0,3195960223674774
ENST00000367188	PPP1R15B	233	347	7	112	119	28309	4,4838283243231363e-10	1,2065256567048064e-08	0,49101099371910095
ENSG00000105223,t2	PLD3	157	178	124	131.5	255.5	8464.5	4,652813932222508e-10	1,249561157984426e-08	0,8054473996162415
ENST00000902246	RPL13	655	667	75	31	106	175260	4,871047425800699e-10	1,3056298770049097e-08	0,3828226327896118
ENST00000269097	G6PC3	217	366	97	78.5	175.5	27493	5,001276700659296e-10	1,3379384413934286e-08	0,6316571831703186
ENST00000323578	CHID1	46	59	108	220	328	395.5	5,368993165296366e-10	1,4335315600338691e-08	1,532209038734436
ENST00000355527	DHCR7	158	266	107.5	75	182.5	13465	5,94483506297961e-10	1,5842182086751072e-08	0,6284886598587036
ENST00000923297	PARK7	343	571	79	52	131	74066.5	6,382675635750241e-10	1,6976195467417406e-08	0,4775289297103882
ENST00000637790	ASAH1	179	155	150	114	264	8435	6,430247095525136e-10	1,7069832866659418e-08	0,7544918060302734
ENST00000394957	VSIR	112	150	107.5	112.5	220	4654.5	6,640231177875274e-10	1,7593426330017328e-08	0,7573904395103455
ENST00000298289	RPL36AL	1112	1480	83	25	108	706820	7,253500387435732e-10	1,9181478802330047e-08	0,28139638900756836
ENST00000353258	GDE1	307	327	56	80	136	36128	7,301090249706473e-10	1,927041105295376e-08	0,5299533009529114
ENST00000290299	ATP5PO	1592	1548	75	22	97	1.07626e+06	8,099352009853696e-10	2,1336537241225268e-08	0,24362856149673462
ENST00000698691	DNASE2	102	75	118	142	260	1761	8,871514819778386e-10	2,332616963280397e-08	0.933269
ENST00000250495	NEDD8	553	695	107	38	145	153434	8,898082882015919e-10	2,3351546787708696e-08	0,3584515154361725
ENST00000663232	EPB41L4A-AS1	516	217	76.5	84.5	161	39953	8,955978094338255e-10	2,3458884556782782e-08	0,4662410020828247
ENST00000608443	FKBP8	197	180	79	70.5	149.5	11267.5	9,5740144585371e-10	2,5030245376069346e-08	0,6152215003967285
ENST00000573095	HCFC1R1	219	235	113	66	179	17212.5	1,0655269679055393e-09	2,7804412599183485e-08	0,5243533253669739
ENST00000892628	RPN2	119	92	137	130.5	267.5	2796	1,1393204562280406e-09	2,9673923731645044e-08	0,9287047386169434
ENST00000269740	SLC39A3	70	298	99	89	188	5563	1,2286302292232854e-09	3,19397583506558e-08	0,7805225849151611
ENST00000407418	CBX6	132	387	85	87	172	16540	1,2632852760751034e-09	3,2778928479211896e-08	0,5368269085884094
ENST00000534624	HSPA8	1708	2085	62.5	20.5	83	1577383	1,3741936270178807e-09	3,558981018265446e-08	0,19261346757411957
ENST00000940566	ATP5MK	635	834	93	36	129	216052	1,4177375662903173e-09	3,6648781582530974e-08	0,32234543561935425
ENST00000852319	RPLP2	347	430	74	47	121	55907.5	1,827628057699248e-09	4,7156220015851255e-08	0,44576945900917053
ENST00000881221	CD74	640	358	69	97	166	88902.5	2,2462872507257687e-09	5,785027837503454e-08	0,6162270307540894
ENST00000544848	H2AJ	742	956	73.5	27.5	101	294868	2,3970995685469157e-09	6,161929691661382e-08	0.314145
ENST00000360525	PIGP	167	345	77	83	160	19509	2,9510658555614402e-09	7,571842578098535e-08	0,6484267115592957
ENST00000586035	PDCD5	216	188	69.5	78.5	148	13374	3,1546097389466283e-09	8,07907844831526e-08	0,6592961549758911
ENST00000310442	ZDHHC24	80	201	98.5	119.5	218	4399.5	3,17899016192992e-09	8,126440776903818e-08	0,8689655661582947
ENST00000498967	TMED2-DT	42	122	120.5	176.5	297	991.5	3,3064664919202096e-09	8,436684557202693e-08	1,1357871294021606
ENST00000265000	GALNT7	115	188	96	125.5	221.5	6461	3,4348829236274478e-09	8,748177837223853e-08	0,8060187697410583
ENST00000495461	SELENOK	391	1153	117	37	154	180419	3,4493597597266304e-09	8,768869635960664e-08	0,38304969668388367
ENST00000466490	SRPRB	233	251	97	59	156	20175.5	3,6324721962879396e-09	9,217398198080646e-08	0,6059672236442566
ENST00000330537	NOMO2	141	106	150	131	281	4196	3,675258755875222e-09	9,308857223137902e-08	0,8763959407806396
ENST00000252102	NDUFA2	565	892	100	31	131	205952	3,962944390863437e-09	1,001266483706576e-07	0,3315592110157013
ENST00000929545	RPLP2	211	335	81	42	123	24778	3,967638123641676e-09	1,001266483706576e-07	0,5254656076431274
ENST00000259512	DERL1	397	451	111	43	154	68692	4,540078629980165e-09	1,1436358651139818e-07	0,5021407008171082
ENST00000413987	SNHG3	851	543	195	58	253	188134	4,625172945431583e-09	1,1629487675544184e-07	0,33905741572380066
ENST00000370812	PIGK	39	78	125	210.5	335.5	510	4,948826641903068e-09	1,2420655084514536e-07	1,4025142192840576
ENST00000956337	ERP44	80	107	136	116	252	2140.5	5,148416025240038e-09	1,2898136989548728e-07	0,8595525622367859
ENST00000893451	SDF2	118	306	107.5	91.5	199	11463	5,460664901695308e-09	1,3655619257790223e-07	0,7254132032394409
ENST00000535923	PHB2	1221	895	80	26	106	465554	5,681457140992743e-09	1,4182067698781885e-07	0,2470226138830185
ENST00000373337	TMEM35B	107	237	99	70	169	7719.5	6,171657353101482e-09	1,5377898574406653e-07	0,7650343179702759
ENST00000936960	DPM3	57	205	90	108	198	2902.5	6,2532228348101306e-09	1,5553060903012439e-07	0,9746355414390564
ENST00000333119	UXT	859	1089	93	29	122	396237	6,568383942814667e-09	1,630754891126145e-07	0,3087424337863922
ENST00000265087	STC2	310	292	130.5	55	185.5	32901.5	6,655239361916074e-09	1,6493523187053767e-07	0.500206
ENST00000371646	HSP90AB1	4039	1995	81	17	98	3660193	6,890157807902449e-09	1,704511440506907e-07	0,16909292340278625
ENST00000248451	PNKD	794	1484	124	30	154	502674	7,384027949118603e-09	1,8234189948056026e-07	0,2449617087841034
ENST00000330398	ATP6V0C	1166	1681	105	33	138	855434	7,460089970502083e-09	1,8389121777287636e-07	0,28684136271476746
ENST00000679649	NAXE	193	269	98	54	152	17780	7,538319611686522e-09	1,8548834923301384e-07	0,5706969499588013
ENST00000865348	SLAMF7	245	105	145	104	249	7859	7,807055176952513e-09	1,917590563392393e-07	0,7930595874786377
ENST00000421351	PERP	292	242	93	57.5	150.5	25112.5	8,187632225008933e-09	2,0074968958085846e-07	0,5443310141563416
ENST00000552951	NOPCHAP1	287	256	31	41	72	26356.5	8,41271934600623e-09	2,059027976104078e-07	0,3585854470729828
ENST00000361682	COMT	292	484	111.5	57.5	169	53266.5	8,796086375685351e-09	2,149047368671869e-07	0,4167623817920685
ENST00000054950	RCN1	150	324	140.5	67	207.5	16328	8,848666052595533e-09	2,1580739609545712e-07	0,6968508362770081
ENST00000469257	EIF1	5756	4425	98	13	111	11890691	9,064972960050278e-09	2,2069292194097714e-07	0,13767173886299133
ENST00000696160	CYBA	90	149	106.5	151.5	258	3741	1,047531032114956e-08	2,545795487203319e-07	0.838951
ENST00000419113	NDUFA3	193	292	76	49	125	19541.5	1,070486797160758e-08	2,597012257997733e-07	0,4872913360595703
ENST00000641136	IGHG3	40	240	88.5	181.5	270	2098.5	1,1661686533638484e-08	2,824174051058695e-07	1,1019725799560547
ENST00000370282	TMED5	205	277	44	115	159	19947.5	1,2500060729032626e-08	3,021906099887327e-07	0,6211110949516296
ENST00000239891	ALG5	150	253	86.5	97.5	184	12563	1,3700843923127399e-08	3,306406460049836e-07	0,7638595700263977
ENST00000680083	P4HB	66	405	149	121	270	7580.5	1,6792168253134876e-08	4,0453593467063496e-07	0,8576538562774658
ENST00000287667	NOMO1	138	48	155.5	102	257.5	1499	1,6833351817928106e-08	4,048215827433442e-07	0,9945447444915771
ENST00000452722	CADM1	252	177	94	91	185	15193	1,709132599659253e-08	4,1031072009906663e-07	0,7313315868377686
ENST00000267884	SRP14	2036	2049	90.5	17.5	108	1873825	1,7855409960295283e-08	4,2790985953457656e-07	0,21078214049339294
ENST00000306024	LSM3	547	888	91	28	119	200009	1,850487006203931e-08	4,42705764881093e-07	0,3455183506011963
ENST00000951756	HLA-B	50	106	113	216.5	329.5	1170.5	1,92444252456962e-08	4,596021558678034e-07	1,1718682050704956
ENST00000356493	STOML2	518	714	96	36	132	150409	2,1301493403546797e-08	5,078511484327461e-07	0,3591451644897461
ENST00000219345	PLA2G15	97	100	138	122.5	260.5	2610	2,1517620600198903e-08	5,121193702847338e-07	0,9261916875839233
ENST00000343070	SCNN1B	49	127	94	230	324	1420.5	2,2173619982730744e-08	5,268238386258437e-07	1,120068073272705
ENST00000918359	RABAC1	146	290	115	82	197	14241.5	2,372174943817305e-08	5,626375072930254e-07	0,6152373552322388
ENST00000258105	MRPL53	405	695	88	31	119	112466	2,6439119905641937e-08	6,260130551929353e-07	0,36464354395866394
ENST00000448666	MOGS	90	212	131.5	156.5	288	5682	2,6768511650802733e-08	6,327269431980837e-07	0,7987432479858398
ENST00000357164	GM2A	62	100	95.5	145.5	241	1488	2,683084465306603e-08	6,33116204428929e-07	1,0674046277999878
ENST00000396467	RPL7	185	150	-1	0	-1	9960.5	2,8834470448948843e-08	6,792338397223376e-07	0,5408403277397156
ENST00000397298	MRPL23	173	674	98	40	138	42399	3,0209481425371284e-08	7,104117233318999e-07	0,4922570586204529
ENST00000318238	SAMD9L	64	238	3	169	172	4221.5	3,1551819685663174e-08	7,40716528811045e-07	0,8685398697853088
ENST00000247665	PHPT1	411	435	101	44	145	69782	3,364056224503001e-08	7,884114112570361e-07	0,44157546758651733
ENST00000280800	PLBD2	37	61	117	240	357	376	3,437932277111306e-08	8,043596127668555e-07	1,3940600156784058
ENST00000449187	CALU	203	275	114	80	194	19722.5	3,4904585998938225e-08	8,152671829599717e-07	0,6463891863822937
ENST00000368003	UFC1	1063	771	66	23	89	348170	3,587452226910633e-08	8,365065969640943e-07	0,2466127723455429
ENST00000674361	XACT	219	150	-1	18	17	11426.5	3,820287253157072e-08	8,892958725561589e-07	0,39566370844841003
ENST00000951755	HLA-B	66	129	118	192	310	2208.5	3,914271758749276e-08	9,096398545079967e-07	1,0550392866134644
ENSG00000210196,t1	MT-TP	166	288	47	-9.5	37.5	31294	4,029217813138646e-08	9,347785326481659e-07	-0.419333
ENST00000229379	COX6A1	2059	2836	89	18	107	2.65219e+06	4,183071470903568e-08	9,688442715495443e-07	0,18832862377166748
ENST00000355938	ATP5MC1	1521	1751	100	23	123	1184160	4,403376211657048e-08	1,0181608915529964e-06	0,1918475329875946
ENST00000715260	TXNDC12	223	285	95	87	182	22841	4,669713097081058e-08	1,077938454717507e-06	0,6435641050338745
ENST00000862438	ATP6AP1	28	49	139.5	226.5	366	171.5	5,236050055230699e-08	1,2066516688214452e-06	1,5953646898269653
ENST00000379638	REEP5	128	193	88.5	85.5	174	7926	5,264557559790806e-08	1,2111992092558714e-06	0,6871057748794556
ENST00000357903	APP	126	114	128.5	115.5	244	4267.5	5,6870007004351974e-08	1,3062122740234187e-06	0,8426526188850403
ENST00000548925	BLOC1S1	433	715	84	36	120	125274	5,8317818541029485e-08	1,3372411414291877e-06	0,3888431489467621
ENST00000286091	PDIA4	96	197	135	148	283	5771	6,058357581139424e-08	1,386891675788534e-06	0,8660102486610413
ENSG00000145592,t1	RPL37	559	559	68	25	93	127044	6,252664781791188e-08	1,4290030570835358e-06	0,36898013949394226
ENST00000393190	NME2	455	702	80	42	122	129726	6,444421861287564e-08	1,4703933780696452e-06	0,3886812627315521
ENST00000638356	LINC01766	837	989	-1	0	-1	374812	6,709168108058076e-08	1,528273210621018e-06	0,15775170922279358
ENST00000924849	COX4I1	987	1140	88	25	113	486388	6,770594940339546e-08	1,539724753812967e-06	0,24811270833015442
ENST00000300408	PHB1	691	629	91	26	117	180016	6,921191657463996e-08	1,5713837111781742e-06	0,2982126474380493
ENST00000923271	PET100	78	278	120.5	73.5	194	6520	7,410581865281178e-08	1,6797318894637335e-06	0,6942222118377686
ENST00000274787	HIGD2A	1213	1722	81	24	105	922806	7,44515546333463e-08	1,6848020658339547e-06	0,22420789301395416
ENST00000200639	LAMP2	119	102	102	173.5	275.5	3525.5	7,524874964435166e-08	1,7000552210975946e-06	0,9884212613105774
ENST00000367378	PCMT1	82	120	65.5	70	135.5	2727	7,673032948859095e-08	1,7306952095759956e-06	0,6799867153167725
ENST00000590247	PDCD5	991	2027	103	30	133	883636	7,736916561223691e-08	1,7422576869678928e-06	0,2064046561717987
ENST00000880515	RPL5	186	154	-1	1	0	10019	7,896672307658571e-08	1,7753365559433047e-06	0,4198681116104126
ENST00000304895	GUSB	94	74	126.5	206	332.5	1799	7,923888904726635e-08	1,7785587388755524e-06	1,0119564533233643
ENST00000379757	TXNDC5	253	174	120	63.5	183.5	15288.5	7,962445685023646e-08	1,7843116921439353e-06	0,5541984438896179
ENST00000314340	AGTRAP	137	300	101	83	184	13990	8,333467799747229e-08	1,8644277067700284e-06	0,5950227379798889
ENST00000290541	PSMB4	1318	2063	103	24	127	1.21138e+06	8,668098780565253e-08	1,936155915322375e-06	0,23483183979988098
ENST00000376759	RBM3	2720	1234	73	20	93	1.50052e+06	8,885216250432796e-08	1,9814462862839146e-06	0,20846767723560333
ENST00000372836	CNPY3	109	246	95	94.5	189.5	8644.5	8,970964695069211e-08	1,997341881463474e-06	0,7149142026901245
ENST00000359523	MPZL1	106	166	115.5	83.5	199	5424.5	9,500545477656231e-08	2,1118442797675783e-06	0,7513987421989441
ENST00000341333	TEX264	106	198	110	68.5	178.5	6601	9,753475376658864e-08	2,1645815771607545e-06	0,7402729988098145
ENST00000307363	GLB1	111	77	120	166	286	2322	1,0176038699535768e-07	2,2547357657847792e-06	0,9633404612541199
ENST00000263398	CD44	224	293	67	101	168	23923.5	1,0785709005341635e-07	2,382622941749936e-06	0,6649196743965149
ENST00000366672	GALNT2	144	105	129.5	108.5	238	4582.5	1,078773789186982e-07	2,382622941749936e-06	0.802736
ENST00000360840	MRPL37	411	644	90	36.5	126.5	106734	1,1153387453237212e-07	2,4568011074200324e-06	0,38169312477111816
ENST00000921616	PDIA6	30	43	95.5	202.5	298	171.5	1,1159187875632863e-07	2,4568011074200324e-06	1,4506218433380127
ENST00000328268	CRELD2	107	85	136	144	280	2519.5	1,1471966391823475e-07	2,521640510712281e-06	0,8543093204498291
ENST00000376925	CST3	53	48	141	248.5	389.5	492.5	1,1644254934750105e-07	2,5554418937884013e-06	1,361914038658142
ENST00000371589	MAN1B1	115	69	126	110	236	2117.5	1,1994874467124276e-07	2,628210272129897e-06	0,9205554127693176
ENST00000330387	CREB3L2	404	236	-1	51.5	50.5	36369.5	1,2368411168314855e-07	2,7057614543172466e-06	0,3546126186847687
ENST00000270586	PSMB6	1303	2480	93	18	111	1.44723e+06	1,296101101503364e-07	2,830914494486145e-06	0,18857325613498688
ENST00000368090	PIGM	266	210	61.5	57.5	119	20132	1,4237164370125024e-07	3,1047364449479596e-06	0.528759
ENST00000939366	RPL37A	370	482	76.5	30	106.5	70463	1,4820299674780392e-07	3,226804679978999e-06	0,3929450809955597
ENST00000608318	-	471	423	123	37	160	79364	1,4895970930892195e-07	3,2381729563785178e-06	0,37334346771240234
ENST00000273258	ARL6IP5	887	633	93	34	127	236538	1,5147742676762616e-07	3,2877270426105523e-06	0,31094521284103394
ENST00000680884	P4HB	73	62	108	131.5	239.5	1074.5	1,5331589403287119e-07	3,322405967393648e-06	0,9740768074989319
ENST00000892620	RPN2	68	58	118	194	312	901	1,561323553089367e-07	3,3781364148660845e-06	1,0714629888534546
ENST00000302278	ITGB1	72	77	130	99	229	1392	1,593261672702963e-07	3,441844151798388e-06	0,9530708193778992
ENST00000223641	SEC61B	3216	3012	98	13	111	4.47215e+06	1,6384295581781385e-07	3,5338877532954723e-06	0,17037464678287506
ENST00000655116	SNHG5	143	294	58	52	110	14538.5	1,6557334438654788e-07	3,565638761173022e-06	0,46936851739883423
ENST00000940210	ATP6V0B	167	494	110	88	198	30111.5	1,7195763339832728e-07	3,6973569648450307e-06	0,5366016626358032
ENST00000270792	SH3BGRL3	782	829	103.5	30.5	134	275438	1,7728691425576347e-07	3,8060164298391274e-06	0,28182563185691833
ENST00000274606	NHP2	1162	1312	90	22	112	669754	1,776020099737577e-07	3,806860474654893e-06	0,2342940717935562
ENST00000247866	NDUFB2	538	799	97	36	133	178800	1,7991506418226908e-07	3,850461311584562e-06	0,2653020918369293
ENST00000863380	RPS21	121	163	66	70	136	6290	1,8082254560842313e-07	3,863892290369462e-06	0,5883657336235046
ENST00000931396	NDUFB2	338	376	93	33	126	49188	1,819089830516973e-07	3,881099848602209e-06	0,3907896876335144
ENST00000315970	OS9	119	100	134	169.5	303.5	3517	1,887027343254506e-07	4,019834173809445e-06	0,9005356431007385
ENST00000361157	IFI6	42	3268	120	190	310	36621	1,9531440242558522e-07	4,15426812185328e-06	0,9420742392539978
ENST00000225388	NUFIP2	165	188	45	85	130	10616.5	1,9569118447819526e-07	4,155878631595396e-06	0,5716593861579895
ENST00000301391	CYB5D2	125	126	106	99.5	205.5	4886	1,9706606417329685e-07	4,178648156448832e-06	0,7444919943809509
ENST00000916581	RPN1	97	178	94	104	198	5356.5	1,9836471942087942e-07	4,199734028965981e-06	0,8582253456115723
ENST00000591949	PSENEN	114	239	114	70	184	8968.5	2,0787054314608942e-07	4,394249582830962e-06	0,5664969086647034
ENST00000919456	RPS10	625	643	70	27	97	167154	2,1851012083996316e-07	4,6121004710624636e-06	0,35506120324134827
ENST00000331944	CYTOR	363	702	111	33	144	102838	2,3782620305694152e-07	5,0121418427450694e-06	0,34382423758506775
ENST00000435275	RPS24	436	236	85	50	135	39050	2,4421728763843907e-07	5,138986949025935e-06	0,37555208802223206
ENST00000354050	PLTP	35	32	100	410.5	510.5	149.5	2,451203199912204e-07	5,143029300071924e-06	1,7999279499053955
ENST00000376387	TM9SF2	128	156	108	79	187	6430	2,451545406727996e-07	5,143029300071924e-06	0,6863973140716553
ENST00000375203	ATF6B	293	236	175	98	273	25579	2,52978525793561e-07	5,299113156379842e-06	0,49083390831947327
ENST00000317534	MRPS24	820	707	85.5	31.5	117	245626	2,554625047182362e-07	5,343036992622019e-06	0,2767722010612488
ENST00000374500	CUTA	382	453	106	40	146	68651	2,6120013138866084e-07	5,4514031153362056e-06	0,3685269355773926
ENST00000511472	COX7C	283	249	77	54	131	26124.5	2,6143356000815473e-07	5,4514031153362056e-06	0,4436034560203552
ENST00000681569	SLC3A2	55	94	134	164.5	298.5	1276	2,636996875444642e-07	5,490362725284742e-06	1,0869935750961304
ENST00000372422	YIPF3	151	198	121	74.5	195.5	10149	2,7031773928210544e-07	5,6196778208587095e-06	0,6031482219696045
ENST00000358230	TMBIM4	439	417	91	58	149	73001.5	2,8860216697702603e-07	5,990773402933635e-06	0,32435962557792664
ENST00000255389	PEMT	129	233	105	65	170	10140	2,919252909359649e-07	6,050655729849939e-06	0,5686557292938232
ENST00000310786	CD164	312	266	124	52.5	176.5	31266	2,9642412754738503e-07	6,134690639676316e-06	0.537704
ENST00000273596	ABHD14A	61	130	97	92	189	2144	3,1919079113228113e-07	6,595972576032947e-06	0,9214257001876831
ENST00000586956	TMEM205	39	131	53	173	226	1176.5	3,2691428500646825e-07	6,745478012300878e-06	1,042334794998169
ENST00000476077	DERL3	95	288	129	93	222	8904	3,301120130973162e-07	6,7911568238380816e-06	0,5958518385887146
ENST00000332290	C6orf120	58	145	71.5	121.5	193	2275.5	3,300189990336729e-07	6,7911568238380816e-06	0,8441890478134155
ENST00000935776	RPL13	22	117	-1	101	100	406	3,390111069735472e-07	6,963853155748282e-06	1,2724980115890503
ENST00000925364	HSP90B1	31	106	141	169.5	310.5	652.5	3,465689695447971e-07	7,097979310973857e-06	1,2061232328414917
ENST00000394890	P4HA1	204	48	104.5	84	188.5	2582.5	3,4612789758155613e-07	7,097979310973857e-06	0,8792170882225037
ENST00000204679	GNPTG	170	121	151	123	274	6686	3,5909683724057673e-07	7,343663320398402e-06	0.627136
ENST00000930425	ATP5F1E	271	252	72	47.5	119.5	25370.5	3,649073373029598e-07	7,4514510120267115e-06	0.505341
ENST00000376957	SRM	86	596	84	69	153	16945	3,6870564541947274e-07	7,517891771595867e-06	0,5979529619216919
ENST00000524958	C11orf98	371	716	91	37.5	128.5	107928	3,865322305849012e-07	7,869750606185805e-06	0,32343778014183044
ENST00000940350	PMVK	674	755	87	25	112	214930	3,8771215337206446e-07	7,88214810772898e-06	0,29591113328933716
ENST00000948692	TMEM106C	57	49	114	110	224	596	3,9864416337874394e-07	8,092476516588502e-06	0,9547725915908813
ENST00000273550	FTH1	947	1555	91	25	116	647530	4,06549750975869e-07	8,240841060897056e-06	0,2070935070514679
ENST00000285667	HSPA13	289	599	93	30	123	68478	4,076538813024006e-07	8,251105832109e-06	0.485953
ENST00000399336	NOMO3	98	27	158	231	389	479	4,176280064751086e-07	8,440610543751682e-06	1,3148112297058105
ENST00000263202	UFD1	272	513	90	40	130	54487	4,2528594193868833e-07	8,582817459826979e-06	0,34085240960121155
ENST00000651354	SUMF2	182	93	123	125	248	5314.5	4,269537415765895e-07	8,60389700543539e-06	0,7331969738006592
ENST00000406855	DERL3	110	145	110	107	217	5027	4,3364260548044724e-07	8,725951204157571e-06	0,49844130873680115
ENST00000579978	ANAPC11	105	208	75	59.5	134.5	7114	4,775120740404715e-07	9,594725866164001e-06	0,5752922892570496
ENST00000827949	GAS5	158	96	110.5	84.5	195	4729	4,937132834166034e-07	9,905840355062199e-06	0,6451817154884338
ENST00000223136	FIS1	513	523	86	28	114	109993	5,200776937061222e-07	1,0419669787981584e-05	0,3519698977470398
ENST00000168216	HSD17B10	678	682	84	23	107	194870	5,238888097222797e-07	1,0480813231023697e-05	0,3113590478897095
ENST00000248553	HSPB1	2497	7415	116	12	128	8637850	5,3577112813853e-07	1,0703016863710953e-05	0,14964888989925385
ENST00000864776	GUSB	61	60	140	197	337	863	5,377685076134416e-07	1,0727393755918998e-05	1,0699998140335083
ENST00000458500	RPL10	677	1064	116	28.5	144.5	308958	5,492268779396871e-07	1,094015558885922e-05	0,24819663166999817
ENST00000892340	PDIA4	40	44	105	163.5	268.5	323	5,929507400915182e-07	1,179408071501919e-05	1.26242
novel118,t1	-	209	100	73	72.5	145.5	6799	6,259999151321328e-07	1,2433529249617211e-05	0,6245083808898926
ENST00000222390	HGF	119	140	53	102.5	155.5	5388.5	6,634762979599859e-07	1,3158946576206388e-05	0,6958698630332947
ENST00000553851	PRAF2	184	371	105	67	172	25318.5	7,03302355398322e-07	1,392881738008384e-05	0,46960532665252686
ENST00000913689	RPL26	19	89	-1	107	106	234.5	7,164538200117545e-07	1,4168952050776875e-05	1,2743490934371948
ENST00000369487	CD58	51	88	76	178	254	1111.5	7,289494148917453e-07	1,4395447386503078e-05	0,9761949181556702
ENST00000401959	SNU13	943	1611	95	14	109	670561	7,336958596226401e-07	1,4468482351758464e-05	0,2332717925310135
ENST00000326587	MAGED1	1465	1067	121	23	144	691745	7,569547525913816e-07	1,4905853644467092e-05	0,24645796418190002
ENST00000404220	IFNAR2	30	98	116.5	149	265.5	591.5	7,667936730680157e-07	1,5078090972978474e-05	1,190770149230957
ENST00000329967	SIVA1	334	932	104	39	143	127334	7,878277880673583e-07	1,545158347100471e-05	0,3407607674598694
ENST00000519374	ATP6V0E1	772	903	102.5	21.5	124	299894	7,880262795991971e-07	1,545158347100471e-05	0,27262452244758606
ENST00000359591	LRP10	119	75	99	93	192	2587	8,072224250105324e-07	1,580552958134098e-05	0,8083094358444214
ENST00000341942	LAMTOR4	452	429	107.5	38.5	146	78335	8,114828911366077e-07	1,5866444517350897e-05	0,35651665925979614
ENST00000274137	NDUFS6	390	586	96	31.5	127.5	93005	8,179663637629452e-07	1,5970590785549782e-05	0,3150601387023926
ENST00000265073	SUB1	2925	1486	88	15	103	1.97687e+06	8,76033147129881e-07	1,708017169912553e-05	0,19320480525493622
ENST00000374675	SLC39A7	159	160	122	80.5	202.5	8687.5	9,517514077535174e-07	1,8530291160267354e-05	0,5593668818473816
ENST00000299240	TTC17	104	73	130.5	88.5	219	2157	1,0147962973646805e-06	1,972992688566486e-05	0,7156351804733276
ENST00000231368	LNPEP	82	107	-1	153	152	2640.5	1,0168832703263447e-06	1,9742695729373928e-05	0,6712232232093811
ENST00000452673	CANX	74	69	78	127	205	1348.5	1,025163364147731e-06	1,9875498706032696e-05	0,9818021655082703
ENST00000322753	MICOS10	950	1248	91	16	107	521061	1,1205278820194456e-06	2,1693922697610697e-05	0,2606777548789978
ENST00000258145	GNS	82	74	122	130	252	1666.5	1,1562548950423788e-06	2,2354261304152655e-05	0,8580330610275269
ENST00000916352	FAU	1116	1395	78	14	92	690682	1,1704049271831665e-06	2,259618127949151e-05	0,2240811139345169
ENST00000264001	CKLF	147	672	119	63	182	36792	1,2197358121766147e-06	2,3515688758779314e-05	0,4609028398990631
ENST00000696289	TRAPPC2L	403	504	86	38	124	82561	1,259290418649168e-06	2,4244414140910903e-05	0,2980802655220032
ENSG00000210140,t1	MT-TC	5616	2560	46	-3	43	7.66713e+06	1,2662928363078538e-06	2,4345273415589992e-05	-0.00326447
ENST00000696610	HLA-DRB1	81	50	103	177	280	1004	1,2959531662924365e-06	2,488085884214297e-05	1,016658067703247
ENST00000503481	MZB1	229	335	138	81	219	29168	1,317004094052365e-06	2,5249895158748394e-05	0,4213489592075348
ENST00000335007	PPP1CC	751	885	49	30	79	286796	1,3644256166486625e-06	2,61227894760307e-05	0,2467103749513626
ENST00000433351	PCYOX1	92	46	99.5	155	254.5	1052	1,3770962847362978e-06	2,6328860269390377e-05	1,0234882831573486
ENST00000397420	CD151	157	127	140	77	217	6656	1,442946736190118e-06	2,754970504338643e-05	0.61447
ENST00000375638	SNHG32	237	130	92	64	156	10724	1,453978683573376e-06	2,7721991364705636e-05	0,5503584742546082
ENST00000361681	MT-ND6	715	1056	6	25	31	327114	1,4904359619794342e-06	2,8377900716088428e-05	0,2130357325077057
ENST00000405315	NUCB1	106	69	128	149	277	2083	1,5354261385454565e-06	2,9194245752729312e-05	0,8918176293373108
ENST00000464845	NAA10	571	601	87	31	118	143806	1,6102142141660438e-06	3,057413619305099e-05	0,27779319882392883
ENST00000924496	SEC11A	161	226	119	65	184	13000	1,6611965680567526e-06	3,149884261738381e-05	0.486239
ENST00000184266	NDUFB4	959	1047	103	21	124	440076	1,7335474912713142e-06	3,2825637269559976e-05	0,2221250683069229
ENST00000532359	RPL27A	141	153	64	54	118	7306	1,7588130147488072e-06	3,325843130903087e-05	0,5261693000793457
ENST00000439343	BLOC1S5-TXNDC5	126	84	130.5	94.5	225	3235.5	1,8213412270253229e-06	3,439369944987354e-05	0,7156644463539124
ENST00000484616	RPS12	219	146	83	72.5	155.5	11295	1,9987632347782857e-06	3,7692524170600355e-05	0,5353102087974548
ENST00000527673	RPS25	552	553	68	29	97	127526	2,094015042284351e-06	3,943490265169602e-05	0,2977375388145447
ENST00000262374	ALG1	150	192	87.5	85	172.5	10099.5	2,1080804671758573e-06	3,964569859522552e-05	0.603132
ENST00000316939	GADD45GIP1	235	1011	73	33	106	95250	2,1434482740308e-06	4,025599996560702e-05	0,3293468654155731
ENST00000700665	OS9	50	36	85	260	345	359	2,1595040258105694e-06	4,050243691887106e-05	1,2922767400741577
ENST00000216802	PSME2	381	858	83	25	108	135926	2,1741096677211788e-06	4,072104457696493e-05	0,32046183943748474
ENST00000393263	NAP1L1	449	460	77	32	109	84530.5	2,1825432447767106e-06	4,082361375460395e-05	0,27290084958076477
ENST00000335181	PKM	2273	2059	90	14	104	2145612	2,1920640622815025e-06	4,094621422968046e-05	0,15193355083465576
ENST00000914101	RPS12	20	158	21.5	129	150.5	552.5	2,2143727833530946e-06	4,130702959649475e-05	1,1322184801101685
ENST00000319466	MCFD2	267	233	107	73	180	23524.5	2,2333417128315767e-06	4,160465452621739e-05	0,5287745594978333
novel1,t1	-	166	357	-1	1	0	22334.5	2,2592855784844064e-06	4,2031237365766505e-05	0,2178623229265213
ENST00000266646	INHBE	261	283	129	41	170	28286.5	2,3334379095395623e-06	4,335232423053044e-05	0.474623
ENST00000261313	PEBP1	1278	1498	100	18	118	857948	2,3538707344404757e-06	4,3632499685786e-05	0,1735929697751999
ENST00000848576	-	132	468	80	42.5	122.5	22585	2,3548400656266712e-06	4,3632499685786e-05	0,46040624380111694
ENST00000422424	CIAO2B	871	1597	102	22	124	615947	2,5539580008089695e-06	4,725849362354828e-05	0,22795748710632324
ENST00000292475	ATP5MF	1373	1710	108	17	125	1.05856e+06	2,6278679566963637e-06	4,849610865539653e-05	0,19681252539157867
ENST00000368043	SLAMF7	811	389	105	48	153	131584	2,6257647557034986e-06	4,849610865539653e-05	0,41303783655166626
ENST00000311832	COMMD1	148	326	102.5	40.5	143	17645	2,7556438970971456e-06	5,071854447403866e-05	0,46390658617019653
ENSG00000017483,t1	SLC38A5	160	230	104.5	95	199.5	13285.5	2,7535649847306915e-06	5,071854447403866e-05	0,5320526361465454
ENST00000938458	RPL31	331	477	69	33	102	63654.5	2,770533546981508e-06	5,092469385157488e-05	0.336489
ENST00000006777	RHBDD2	101	165	110	104	214	5488	2,9504266996996993e-06	5,415916245033863e-05	0,6518474221229553
ENST00000368485	IL6R	377	270	115	46.5	161.5	39965.5	2,962402342799504e-06	5,4306775484733535e-05	0,3403981626033783
ENST00000915351	TMEM50A	108	144	61.5	87.5	149	5110.5	3,0063928132092864e-06	5,504011458029309e-05	0,6894094944000244
ENST00000532004	RPLP2	144	276	74	29.5	103.5	14359.5	3,034632099198046e-06	5,5483525162026256e-05	0,48999670147895813
ENST00000370110	NPM3	537	854	87	33	120	195402	3,3444510671222632e-06	6,10671991144917e-05	0,2664775550365448
ENST00000313104	RPLP0	547	347	66	28	94	77421.5	3,3608822946286782e-06	6,128615481513114e-05	0,31716489791870117
ENST00000308360	PIGS	148	130	141	95	236	6525	3,615349238758167e-06	6,583942070160652e-05	0,7516673803329468
ENST00000908664	SLC3A2	46	67	114	172	286	749	3,6799852697066315e-06	6,692821694733906e-05	1,0824329853057861
ENST00000914102	RPS12	89	173	65	61	126	5013.5	3,80291940298095e-06	6,907302557730137e-05	0,6571490168571472
ENST00000933276	EEF1A1	270	290	64	31.5	95.5	30318.5	3,866994999457817e-06	7,014454529896939e-05	0.426858
ENST00000374479	FUCA1	57	54	89	161	250	757.5	3,933006279002032e-06	7,124831847158011e-05	1,0513159036636353
ENST00000295588	POGLUT1	54	49	81	152	233	629.5	4,1121481673901e-06	7,439592831278235e-05	1,0653722286224365
ENSG00000214160,t1	ALG3	162	228	111.5	83	194.5	13423.5	4,2396990058827844e-06	7,660314800681408e-05	0,5315569639205933
ENST00000374492	EDEM2	79	84	137	91.5	228.5	1936.5	4,345824970144938e-06	7,841799723905977e-05	0,8455547094345093
ENSG00000214160,t2	ALG3	51	119	98	132	230	1683.5	4,378708892377119e-06	7,890822134513544e-05	0,8245881199836731
ENST00000223321	PSMA2	1346	1112	104	17	121	668090	4,534287129892836e-06	8,160534490357329e-05	0,21905387938022614
ENSG00000017483,t2	SLC38A5	136	94	96	112	208	4120.5	4,545483381371815e-06	8,170032890163612e-05	0,6461021304130554
ENST00000856550	AGTRAP	123	220	102	66.5	168.5	9495	4,607011160106441e-06	8,269854623421236e-05	0,42565974593162537
ENST00000646664	ACTB	4640	2729	133	-14	119	6.73366e+06	4,922668175022205e-06	8,825001491948897e-05	-0.0690205
ENST00000682797	ALG1	59	57	108	130	238	854	4,941849542477574e-06	8,847897676311341e-05	0,9486412405967712
ENST00000336735	SEL1L	160	147	68	114	182	8280	5,047743698180914e-06	9,025784198146288e-05	0,5516012907028198
ENST00000929786	CALR	31	352	159	109	268	2761.5	5,1020280744711456e-06	9,111047288486377e-05	1,0074419975280762
ENST00000311008	SPNS1	130	249	118	87	205	11570	5,143892990179034e-06	9,17394041814359e-05	0,5281695127487183
ENST00000912432	RPS16	324	393	70.5	34.5	105	51090	5,202453330811574e-06	9,260114372056307e-05	0,3720235228538513
ENST00000270645	RCN3	45	80	107	180.5	287.5	915	5,205627899678133e-06	9,260114372056307e-05	0,9979718923568726
ENST00000217426	AHCY	885	621	71	18	89	237036	5,400258539344164e-06	9,593972828456478e-05	0,22366878390312195
ENST00000850899	NOTCH2NLB	62	183	112.5	116.5	229	3481.5	5,422450618488284e-06	9,621016495837053e-05	0,8679996132850647
ENST00000582965	SNHG25	2007	3415	177	23	200	3174631	5,790013118743335e-06	0.0001026	0,10593158006668091
ENST00000367569	SF3B5	496	774	88	22	110	163078	5,879195620021006e-06	0.000104047	0.27499
ENST00000309579	ATP5MK	1182	1665	104.5	20.5	125	886364	6,202368591792579e-06	0.000109625	0,16820281744003296
ENST00000889074	RPS6	508	331	73.5	31.5	105	68600	6,4428080848444635e-06	0.00011373	0.343444
ENST00000382291	NRSN2	105	62	89	107	196	1899	6,839465035983985e-06	0.000120423	0,7771430611610413
ENST00000263672	SPCS2	742	870	96	28.5	124.5	280940	6,831359630322617e-06	0.000120423	0,27682507038116455
ENST00000335791	ST6GALNAC4	49	58	68	122.5	190.5	701.5	6,8796381535547e-06	0.000120976	0,8101627230644226
ENST00000426324	APRT	823	739	110	20	130	264091	6,9121293873870435e-06	0.000121393	0,2600693106651306
ENST00000928224	RPL35A	298	383	78.5	34.5	113	45630	7,045374417745237e-06	0.000123576	0,39743244647979736
ENST00000622395	B4GALT3	140	162	110.5	95	205.5	7947.5	7,055274059939552e-06	0.000123593	0,5313447713851929
ENST00000413699	RPL15	568	365	82	27	109	85643.5	7,250699724656649e-06	0.000126855	0,35696670413017273
ENST00000853538	FTL	106	250	86.5	67.5	154	9272	7,306095122442016e-06	0.000127543	0,5918669104576111
ENST00000392795	CD79B	59	80	109	95.5	204.5	1308	7,308523359779283e-06	0.000127543	0,8154370188713074
ENST00000945275	ATP6AP1	55	67	142	171	313	971	7,383874530271553e-06	0.000128696	1,025915503501892
ENST00000411630	DANCR	1001	734	83	26	109	321195	7,487462084047735e-06	0.000130337	0,14679446816444397
ENST00000872524	APP	132	98	124.5	135.5	260	4237.5	7,678890422026607e-06	0.000133501	0,8173837661743164
ENST00000337392	CLPTM1	116	161	129	73	202	6398.5	7,861505995865384e-06	0.000136503	0,5971642732620239
ENST00000351554	CD59	43	70	46	222.5	268.5	757.5	8,051361322960055e-06	0.000139624	1,1436588764190674
ENST00000422257	ITGB7	38	29	137.5	225.5	363	198	8,114519809393034e-06	0.000140543	1,3681920766830444
ENST00000320857	SSR4	29	46	71	203.5	274.5	257	8,305511423993989e-06	0.000143671	1,3343234062194824
ENST00000457354	TMX1	277	443	111	36	147	49287.5	8,383881001807498e-06	0.000144845	0,40815064311027527
ENST00000911995	UQCRH	167	282	78	45	123	17634.5	8,424615440919757e-06	0.000145367	0,5138680338859558
ENST00000929467	RPL22	42	75	-1	1	0	843	8,74767467016177e-06	0.000150753	0,7603012323379517
ENST00000307145	KLF13	257	250	56	82	138	24862.5	8,79947768818476e-06	0.000151456	0,29756245017051697
ENST00000610913	SSTR3	358	699	125.5	27.5	153	104261	8,909166819420801e-06	0.000153153	0,3062097132205963
ENST00000477853	EMC1	107	49	130	102	232	1459.5	8,950649370669198e-06	0.000153675	0,8996670246124268
ENST00000353704	CREB3	21	157	36	203	239	666	9,04554902977915e-06	0.000155112	1,310193419456482
ENST00000706897	HLA-A	76	67	142.5	137.5	280	1450.5	9,337585668669643e-06	0.000159921	0,8748893141746521
ENST00000519948	ATXN7L3B	252	178	81.5	46	127.5	16820.5	9,571464540120318e-06	0.000163723	0.490441
ENST00000376810	UBIAD1	200	231	43	72	115	17449	9,789834178106863e-06	0.000167251	0,4134289622306824
ENST00000698693	DNASE2	62	68	95.5	138	233.5	1161	1,0059518922411754e-05	0.000171646	0,8396004438400269
ENST00000644142	RNASEH2C	46	93	37	93	130	1153	1,019189382973688e-05	0.00017369	0,8427063226699829
ENST00000624585	DUXAP10	95	93	-1	72	71	2926	1,0876271297033311e-05	0.000184897	0,6142082810401917
ENST00000294785	NCSTN	195	186	176	66	242	13415.5	1,0867571941146786e-05	0.000184897	0,5460500717163086
ENST00000970068	RPL11	151	172	76	56	132	9305.5	1,1043894943329563e-05	0.000187515	0,4979349374771118
ENST00000320640	ITFG1	205	186	143	56	199	14174.5	1,1637388082370243e-05	0.00019735	0.486078
ENST00000520271	COX6C	197	135	74	52	126	9533	1,1657729157544572e-05	0.000197452	0,49813202023506165
ENST00000942362	RPS25	478	495	69	28	97	99096	1,1672209796443238e-05	0.000197455	0,23565234243869781
ENST00000911439	RPL27	223	196	63	46.5	109.5	16445.5	1,2255601015106153e-05	0.00020707	0,44237077236175537
ENST00000507479	ANKRD37	62	50	157	114.5	271.5	803	1,2461027840036437e-05	0.000210284	0,8691210746765137
ENST00000641834	C19orf48P	383	397	95	43	138	62301.5	1,2634693022884e-05	0.000212954	0,3019348680973053
ENST00000339413	YIF1B	53	77	104	98	202	1119.5	1,2855982578948462e-05	0.000216419	0,7769858241081238
ENST00000403263	INO80D	32	38	-1	154	153	266	1,2955181920976884e-05	0.000217824	0,9959157109260559
ENST00000264896	SCARB2	175	134	118	78.5	196.5	8344.5	1,3036655581725325e-05	0.000218927	0,5832223296165466
ENST00000862021	LGMN	25	20	136	308.5	444.5	59	1,3425801793232513e-05	0.000225188	1,6854009628295898
ENST00000355443	MFSD10	49	51	105	192	297	618.5	1,37149640688847e-05	0.000229759	0,9499921798706055
ENST00000299427	TPP1	303	140	-1	0.5	-0.5	16290.5	1,4184952293218138e-05	0.000237344	0,7018401622772217
ENST00000589334	TMEM101	220	297	116	49	165	25384	1,4211140031143355e-05	0.000237495	0.500863
ENST00000892664	HLA-DOA	29	76	140	115	255	496	1,4264187642633068e-05	0.000238093	1,0620801448822021
ENST00000914347	RPL17	397	323	73	31	104	52083	1,4569640396849064e-05	0.000242605	0,2683500051498413
ENST00000569205	CCPG1	34	63	78.5	109.5	188	498	1,4556735549884014e-05	0.000242605	1,0203769207000732
ENST00000371989	SURF4	384	398	89	41	130	62797	1,540132798094152e-05	0.000255806	0,30389735102653503
ENST00000343150	CTSL	24	23	114.5	181.5	296	72.5	1,5400756578564587e-05	0.000255806	1,4670958518981934
ENST00000571024	ANAPC11	195	280	91	51	142	20939.5	1,5436567453674543e-05	0.000255806	0,4446350932121277
ENST00000394665	RPL34	223	347	67	40	107	30400.5	1,5421114483267467e-05	0.000255806	0,3658398985862732
ENST00000305105	ZNHIT1	989	944	84	19	103	413874	1,5728245181128698e-05	0.000260327	0,2212933748960495
ENSG00000213722,t1	DDAH2	495	837	85	22	107	177878	1,5795824648631266e-05	0.000261132	0,2891763746738434
ENST00000640019	MSANTD7	84	113	-0.5	68.5	68	3074	1,637498174868447e-05	0.000270383	0,4121127724647522
ENST00000233627	NDUFS7	665	853	122	29	151	247130	1,6528876605714593e-05	0.000272598	0,23781782388687134
ENST00000529272	EEF1D	238	228	60	44.5	104.5	20878.5	1,6688006869439865e-05	0.000274894	0,3782767951488495
ENST00000437139	TMEM107	106	156	134.5	68	202.5	5677	1,6741703236105292e-05	0.00027545	0,6448830366134644
ENST00000182527	TRAM2	351	303	50	53	103	42969.5	1,6775864933849208e-05	0.000275683	0,19330604374408722
ENST00000258739	KDELR2	68	107	89	86	175	2235	1,730617740303344e-05	0.00028406	0.788205
ENST00000340385	PRDX6	534	643	103.5	35.5	139	146812	1,7953315085124593e-05	0.000294332	0,2402130365371704
ENST00000874750	RPLP0	20	73	15.5	85.5	101	271.5	1,8022831698295345e-05	0.000295121	1,1239888668060303
ENST00000257966	OS9	73	57	138	80	218	1166.5	1,811487132108944e-05	0.000296277	0,7515236735343933
ENST00000647897	JAGN1	330	265	84.5	46.5	131	34804	1,84657295603613e-05	0.000301658	0,3378637433052063
ENST00000513389	MZB1	30	55	85.5	188.5	274	359.5	1,879740370019902e-05	0.000306713	1,1481131315231323
ENST00000511473	RACK1	325	312	84	38	122	40771.5	1,9000107542593264e-05	0.000309655	0,33751407265663147
ENST00000390687	SNRPN	449	439	87	33	120	82264.5	1,9322467144953006e-05	0.000314537	0,3317287862300873
ENST00000264025	NECTIN1	81	169	70	74	144	4565	1,940205480690384e-05	0.000315461	0,6554991602897644
ENST00000946460	MGAT1	31	34	95	122	217	201.5	1,9636625157102155e-05	0.000318899	1,1333978176116943
ENST00000881089	CD99L2	27	42	92	198.5	290.5	220	1,997990814647479e-05	0.000324092	1,2761656045913696
ENST00000361611	PSMB5	612	646	90	25.5	115.5	170237	2,0338760363874813e-05	0.000329526	0,2300516664981842
ENST00000352397	CYB5R3	342	241	91.5	33.5	125	32705.5	2,0588479473228702e-05	0.000333181	0,38241901993751526
ENST00000464233	ROBO1	23	73	119	86	205	343	2,0632072553956683e-05	0.000333495	1,1429582834243774
ENST00000327892	TUBB	2666	1847	68	16	84	2.27949e+06	2,0782957259352757e-05	0.000335541	0,14428825676441193
ENST00000373602	CCDC28B	196	121	90.5	57.5	148	8487.5	2,1190502729290494e-05	0.000341722	0.51807
ENST00000602402	DNAJC3	83	89	105	80	185	2308	2,1309497345324225e-05	0.000343089	0.7668
ENST00000431607	RPL10P3	50	476	104	49	153	7554	2,1324978425346742e-05	0.000343089	0,6720811724662781
ENST00000372945	MRPS16	909	849	96	19	115	340690	2,1428455164171774e-05	0.000344352	0,22521808743476868
ENST00000260408	ADAM10	139	120	123	76	199	5798.5	2,23992582274877e-05	0.000359534	0,6343079805374146
ENST00000245812	ALKBH7	331	440	78	27.5	105.5	59844.5	2,243052267752224e-05	0.000359618	0,36932188272476196
ENST00000461809	SLC2A11	29	52	83	118.5	201.5	323.5	2,269275793457087e-05	0.000362559	1,0472300052642822
ENST00000351137	CKLF	121	426	86	53.5	139.5	19276.5	2,2670412156634236e-05	0.000362559	0,43553152680397034
ENST00000926837	BLVRB	142	159	79.5	55.5	135	8096	2,2691344901613854e-05	0.000362559	0,44060033559799194
ENST00000368926	C1orf56	34	68	55	147.5	202.5	560	2,293976755496563e-05	0.000366082	1,0956093072891235
ENST00000530758	BRK1	1097	742	79	23.5	102.5	359814	2,3270659038116688e-05	0.000370933	0,22202838957309723
ENST00000680899	HSP90B1	28	130	148.5	152.5	301	893.5	2,4087635350476936e-05	0.000383513	0,9697985649108887
ENST00000368467	PMVK	462	530	82	32	114	103446	2,4302228689709604e-05	0.000386484	0,2470034956932068
ENST00000462804	EVI2A	523	339	76	37	113	73664.5	2,5305600234970108e-05	0.000401978	0,33164846897125244
ENST00000647800	ITM2B	118	116	104.5	108	212.5	4675	2,578873958054359e-05	0.000409181	0,7035840749740601
ENST00000946721	ATP5MJ	88	141	78	65	143	4155	2,6005353592539894e-05	0.000412145	0,6191607713699341
ENST00000318607	PABPC1	2989	1298	77	12	89	1783376	2,6230722060452182e-05	0.00041524	0,17889690399169922
ENST00000358901	VCP	283	183	82	43	125	19937	2,6965994135887903e-05	0.000425902	0,3584088981151581
ENST00000930887	RPL7A	45	96	16	87.5	103.5	1215	2,6947541521089747e-05	0.000425902	0,48933929204940796
ENST00000906076	B2M	57	174	110	122	232	3129.5	2,7054705945918037e-05	0.000426815	0,8306729793548584
ENST00000206451	PSME1	616	946	105	24	129	254820	2,7175697103118065e-05	0.000428234	0,22440241277217865
ENST00000325301	MIEF1	139	164	44	62	106	8236	2,744532099677528e-05	0.00043199	0.522151
ENST00000368655	GATAD2B	230	236	24	83	107	21140.5	2,7581631433261193e-05	0.000433641	0,2925567626953125
ENST00000601521	RPS5	164	128	71	30	101	7496.5	2,795571060712424e-05	0.000439022	0.583393
ENST00000264832	ICAM1	150	170	149	90	239	9309.5	2,8803057506769358e-05	0.000451815	0,6396405100822449
ENST00000262056	EIF4B	1815	611	73	23	96	492116	3,0133256111709498e-05	0.000471609	0,23643085360527039
ENST00000966683	TFRC	61	168	130	94	224	3280	3,0121500297260287e-05	0.000471609	0,7638043165206909
ENST00000877454	PRDX5	45	136	102	75	177	1790.5	3,105006875223817e-05	0.000484859	0,7223197817802429
ENST00000370151	DPCD	147	131	93	58	151	6841.5	3,1020081999167274e-05	0.000484859	0,4778807759284973
ENST00000643794	RPS27	180	136	83	39	122	8891.5	3,115353742669008e-05	0.000485925	0,4958934783935547
ENST00000563498	NME3	54	74	90	203	293	1135.5	3,176656067842891e-05	0.000494927	0,7511230111122131
ENST00000268099	SCAMP2	300	470	117.5	42	159.5	57995	3,230466338669109e-05	0.000502744	0,2817331850528717
ENST00000342245	SMPD1	33	46	123	159.5	282.5	341.5	3,332050430549389e-05	0.000517969	1,1310092210769653
ENST00000262301	LMF1	64	84	140	135.5	275.5	1616	3,3470569251730866e-05	0.000519716	0,7751179337501526
ENST00000785006	-	108	693	89	40	129	28150	3,389247716876881e-05	0.000525676	0,3685525357723236
ENST00000465271	CNIH4	70	196	61	85.5	146.5	4571.5	3,423166589920019e-05	0.000530341	0,5569433569908142
ENST00000940449	RPL23A	34	62	-1	75	74	522	3,537398113098035e-05	0.000547424	0,9270751476287842
ENST00000449942	FKBP2	14	63	36.5	240.5	277	128	3,660722856163241e-05	0.000565875	1,4689267873764038
ENST00000912467	APRT	342	391	91	28	119	55073	3,750546677990963e-05	0.000579111	0,37931200861930847
ENST00000281092	FER	64	41	-1	123	122	723.5	3,780147644699069e-05	0.000582379	0,6474993824958801
ENST00000377047	GPC6	74	91	3	144	147	2138	3,7783975775942835e-05	0.000582379	0,8335249423980713
ENST00000679688	P4HB	42	39	106.5	149.5	256	383	3,822090058275202e-05	0.000588184	1,0111808776855469
ENST00000930657	ATP5MJ	79	158	74	73	147	4195.5	3,8413150442507904e-05	0.000590485	0,6306433081626892
ENST00000012049	QPCTL	64	66	161.5	125	286.5	1229	3,925951373434877e-05	0.000602824	0,7259237170219421
ENST00000361851	MT-ATP8	67	77	-1	19	18	1622.5	3,9890437579915966e-05	0.000611831	0,3823685646057129
ENST00000875816	EEF1A1	479	191	76	37	113	36487	4,028547191690208e-05	0.000617204	0,33607158064842224
ENST00000517489	RPL30	212	230	74	34	108	18873.5	4,045215220813181e-05	0.00061907	0,42543163895606995
ENST00000370377	CD99L2	131	76	100	112.5	212.5	3283	4,0950551253978594e-05	0.000626004	0,6851066946983337
ENST00000931802	PSMA7	28	94	0	125.5	125.5	644.5	4,304151309757595e-05	0.00065724	0,8370671272277832
ENST00000866543	RPS14	14	27	29	108	137	40	4,330357392692582e-05	0.000660511	1,5436433553695679
ENST00000262644	BPNT2	79	170	7	117	124	4582	4,396873072407187e-05	0.000669917	0,4769536256790161
ENST00000933788	RPL11	73	66	54	55	109	1441	4,425435802333892e-05	0.000672783	0,6986017227172852
ENST00000351500	PFDN5	190	239	89.5	51.5	141	17495.5	4,422834451884179e-05	0.000672783	0,3686714172363281
ENST00000580180	SNHG29	529	319	78	34	112	70283.5	4,435858460127667e-05	0.000673626	0,3348742425441742
ENST00000308742	ALG10B	113	121	59	73	132	4745	4,447248696627946e-05	0.000674613	0,5267685055732727
ENST00000436108	CHID1	28	33	97.5	106.5	204	179.5	4,472595282200449e-05	0.000677714	1,0984758138656616
ENST00000259457	PSMB7	645	815	76	22	98	230219	4,529181580682947e-05	0.000685535	0,20759551227092743
ENST00000261601	USP14	222	231	42.5	78.5	121	20018.5	4,55750284436286e-05	0.000689066	0,39011648297309875
ENST00000376582	TIMM17B	260	435	99	44	143	46121	4,653745398386781e-05	0.000702848	0,2833002209663391
ENST00000409320	RPL31	134	104	66.5	44	110.5	4827	4,818973355095991e-05	0.000727007	0.579942
ENST00000677123	PRKCSH	68	54	99.5	123.5	223	1048	4,8570701083944226e-05	0.000731156	0,8443548679351807
ENSG00000206503,t1	HLA-A	16	256	117.5	218	335.5	808	4,856810400252575e-05	0.000731156	1,372059941291809
ENST00000892981	TMEM106C	108	201	115.5	67.5	183	7812.5	4,865974150302112e-05	0.000731698	0,44386035203933716
ENST00000550487	COX14	248	373	98.5	36.5	135	37368.5	4,916680192233609e-05	0.000737887	0,3326311707496643
ENST00000271375	SFT2D2	161	251	85	56	141	15436.5	4,917820029287401e-05	0.000737887	0,4485344886779785
ENST00000936803	RPS27	74	107	54	48	102	2553.5	4,965695834892365e-05	0.000744261	0,6359102725982666
ENSG00000211675,t2	IGLC1	834	575	150	22	172	209428	5,2637698589123416e-05	0.000788081	0,3500145971775055
ENST00000927187	COX7C	352	426	82.5	30.5	113	62365.5	5,2961251356798436e-05	0.000792066	0,3009880483150482
ENST00000864330	TSPO	191	261	123	48	171	19383.5	5,31930996041215e-05	0.000792956	0,37394824624061584
ENST00000952328	SSR2	37	54	95	182	277	498.5	5,3140893829064335e-05	0.000792956	1,038334608078003
ENST00000231512	C5orf15	364	479	95.5	46.5	142	73167.5	5,3120731857778325e-05	0.000792956	0,32460328936576843
ENSG00000118705,t1	RPN2	32	27	111	211	322	167	5,402949543906461e-05	0.000803689	1,3107143640518188
ENST00000576217	PAM16	156	494	129.5	43.5	173	30279	5,4024535560584816e-05	0.000803689	0,29439330101013184
ENST00000319331	LRRN1	24	16	-1	105	104	51	5,426043458202686e-05	0.000806255	1,0710837841033936
ENST00000243253	SEC61A1	844	713	124.5	25.5	150	265267	5,480054421991927e-05	0.000813405	0.238093
ENST00000368547	ECHS1	479	305	109	30	139	60596.5	5,572933683704674e-05	0.000826303	0,3246667981147766
ENST00000874505	TMED10	49	47	122	154	276	602	5,6530721609233206e-05	0.000836388	1,0376638174057007
ENST00000493224	RPS27	357	295	91	39	130	43022	5,6488779379347476e-05	0.000836388	0,3167324662208557
ENST00000926703	NME2	67	76	70	86	156	1551.5	5,6740260053541156e-05	0.000838589	0,6661551594734192
ENST00000356432	MPG	422	517	82.5	42.5	125	92472	5,800932821995421e-05	0.000856429	0,28339534997940063
ENST00000328434	COA3	537	729	97	21	118	169915	5,8728907227128665e-05	0.000866126	0,23453262448310852
ENST00000605862	-	95	85	0	164	164	2670.5	5,91019291587664e-05	0.000870697	0,5137894153594971
ENST00000552981	SLC25A3	1587	930	76	17.5	93.5	667374	5,9851363087291e-05	0.000880798	0,1703643649816513
ENST00000938367	COX6B1	141	246	73	54	127	13100.5	6,050863737958308e-05	0.000889522	0.409502
ENST00000261716	TAOK1	70	67	-1	87	86	1477.5	6,065397831204423e-05	0.00089071	0,5473870635032654
ENST00000283033	TXNDC11	129	38	101	127	228	1404	6,193232972292747e-05	0.000908017	0,8715765476226807
ENST00000233893	HSPE1	1790	2543	103	12	115	2.11364e+06	6,196409540620241e-05	0.000908017	0,1538541615009308
ENST00000357847	AIG1	114	113	114.5	74.5	189	4464	6,250605498348788e-05	0.000914988	0,5774742364883423
ENST00000314641	POPDC1	28	18	81.5	144	225.5	74	6,33728143896462e-05	0.000926693	1,311181664466858
ENST00000732911	-	42	564	83.5	51.5	135	7467.5	6,39385670344531e-05	0.000933977	0,5907554626464844
ENST00000537981	RTN3	273	244	77	50.5	127.5	26546.5	6,45259073164242e-05	0.00094156	0,41142600774765015
ENST00000368404	SLC50A1	351	309	148	49	197	44473	6,488940531976731e-05	0.000945864	0,33048272132873535
ENST00000926072	RPL34	65	113	64	91	155	2353	6,732021172429754e-05	0.000980262	0,6945933699607849
ENST00000395686	ERO1A	70	46	-1	190.5	189.5	930.5	6,739743076474651e-05	0.000980352	0,8312546610832214
ENST00000253814	NDFIP1	131	216	106	33.5	139.5	10548	6,807184986104637e-05	0.00098912	0,5608347058296204
ENST00000618156	PPP1R2	1691	736	100	16.5	116.5	559366	7,063469369883175e-05	0.00102528	0,21921686828136444
ENST00000555523	IFI27L1	58	145	111	153	264	2704.5	7,194405801504068e-05	0.0010422	0.63804
ENST00000295688	CCT3	2450	1262	87	10	97	1.4232e+06	7,195144024766084e-05	0.0010422	0,14498792588710785
ENST00000306869	DCXR	252	364	105.5	31.5	137	37248.5	7,250882493339375e-05	0.00104917	0,2931521236896515
ENST00000638383	PIGT	14	21	112	343	455	29	7,572576509646424e-05	0.00109457	1,8585270643234253
ENST00000921617	PDIA6	48	48	129.5	108	237.5	612.5	7,727316231971835e-05	0.00111577	0,8649935722351074
ENST00000373408	CCDC167	478	764	94	26	120	158322	7,862678491074033e-05	0.00113413	0,28208687901496887
ENST00000394580	RPL36	163	250	85	35.5	120.5	15696	7,896634866881062e-05	0.00113784	0,46983230113983154
ENST00000409293	FAM174C	26	88	73.5	99.5	173	559.5	7,971998693037632e-05	0.0011475	0,8963993191719055
ENST00000647767	GLMP	40	14	82.5	234	316.5	80.5	8,12493871069727e-05	0.0011683	1,4904550313949585
ENST00000918360	RABAC1	28	45	93	105	198	282.5	8,226536945621151e-05	0.00118168	1,0752195119857788
ENST00000390015	GAA	80	34	183.5	181.5	365	724	8,252107573449104e-05	0.00118412	0,8975999355316162
ENST00000486056	CREB3	90	140	69.5	89.5	159	4363.5	8,344854039648634e-05	0.00119618	0,6466606855392456
ENST00000272348	SNRPG	1195	2127	101	14	115	1.16656e+06	8,358271576472806e-05	0.00119686	0,17971161007881165
ENST00000261714	BLMH	154	95	90.5	47.5	138	5146.5	8,528610397415701e-05	0.00121999	0.551024
ENST00000316881	TRIM25	226	361	171	54	225	32953	8,647063787639037e-05	0.00123565	0,34254080057144165
ENST00000922404	RPS3	99	102	41	30.5	71.5	3435	9,014598521548572e-05	0.00128684	0.407886
ENST00000221859	POLR2I	190	393	96.5	31.5	128	29884.5	9,282288214964963e-05	0.00132368	0,3720135986804962
ENST00000893628	PLA2G15	22	31	82	244	326	124.5	9,385453852486768e-05	0.00133702	1,483849048614502
ENST00000651785	CD59	50	25	110	139	249	279	9,536709855431042e-05	0.00135716	1,057241439819336
ENST00000447146	PQBP1	1000	637	65	17	82	282157	9,669265902185865e-05	0.00137461	0,19790321588516235
ENST00000614145	MRPS21	386	628	117.5	29.5	147	103560	9,70830060124707e-05	0.00137874	0,30348655581474304
ENST00000330374	VMA21	226	396	101.5	43.5	145	36386.5	0.000101504	0.00144005	0.303344
ENST00000355354	CD47	91	283	104	84	188	9396.5	0.000102396	0.0014512	0,5295562744140625
ENST00000565493	NORAD	203	666	88	41.5	129.5	55461	0.000103563	0.00146625	0,2657158076763153
ENST00000299626	ALG8	95	125	111	89	200	4122	0.000103822	0.0014684	0,4866553843021393
ENST00000369144	EIF3A	797	457	79	25	104	158236	0.000105055	0.00148431	0,2498331218957901
ENST00000862070	BCAP31	37	50	96	117.5	213.5	473.5	0.000107553	0.00151806	0,8841314315795898
ENST00000931479	PSAP	66	31	133	192	325	522.5	0.00010869	0.00153253	1,0487053394317627
ENST00000939241	RPS27A	915	969	74	14	88	397682	0.000109145	0.00153704	0,24643442034721375
ENST00000398136	TMEM123	309	309	96	45	141	39193.5	0.000109232	0.00153704	0,36582455039024353
ENST00000242351	ZC3HAV1	100	109	-0.5	116.5	116	3805.5	0.000110621	0.001555	0,5328709483146667
ENST00000262367	CREBBP	116	147	0	112	112	6207.5	0.000110844	0.00155656	0,3534723222255707
ENST00000948367	RPS28	49	129	85	59	144	1973.5	0.00011133	0.00156179	0,6550530195236206
ENST00000379221	DNAJC15	163	314	77	33	110	20080.5	0.000111791	0.00156666	0,34454143047332764
ENSG00000139626,t1	ITGB7	28	37	8.5	319.5	328	227	0.00011193	0.00156702	1,2402079105377197
ENST00000936833	UBL5	153	269	115	28	143	15933	0.000114882	0.00160672	0,44790151715278625
ENSG00000198938,t1	MT-CO3	2324	1377	59	-5	54	1.72093e+06	0.000115332	0.00161138	0,012587133795022964
ENST00000301457	NDUFA7	888	1106	111	18	129	441800	0.000115457	0.0016115	0,16565555334091187
ENST00000261693	SCARB1	32	134	132	106.5	238.5	1203.5	0.000118513	0.00165081	0,8732340931892395
ENST00000686995	GAS5	162	176	88	51.5	139.5	10801.5	0.000118507	0.00165081	0,45639413595199585
ENST00000477892	FAM162A	783	363	84	19	103	122079	0.000120598	0.00167816	0.265435
ENST00000227266	CTSC	66	143	134.5	92.5	227	3158.5	0.000122284	0.00169991	0,7003334760665894
ENST00000292614	POLR2J	1063	1232	115	21	136	594172	0.000126947	0.00176295	0,1884763240814209
ENST00000282990	MR1	35	25	-1	211	210	191	0.000128416	0.00178156	1,1837908029556274
ENST00000937804	METTL18	22	13	57	82	139	30.5	0.00012966	0.00179702	1,4031715393066406
ENST00000281017	TMEM18	88	65	67	102	169	1823.5	0.000130196	0.00180264	0,5372962951660156
ENST00000620048	DENND1B	20	44	-1	119	118	183	0.00013499	0.00186713	1,0672727823257446
ENST00000470827	EMC3	78	119	76	92	168	3149	0.000136091	0.00188049	0,6736412644386292
ENST00000602483	SNHG8	140	179	88.5	42.5	131	9417.5	0.000140426	0.00193844	0,3744700253009796
ENST00000862413	SIVA1	76	175	82	67	149	4638.5	0.000141061	0.00194526	0,45781710743904114
ENST00000396957	RPL32	40	46	40.5	81	121.5	480.5	0.000143587	0.00197615	0,8529866933822632
ENST00000296564	ICE1	36	71	8	125	133	705	0.00014348	0.00197615	0,8182607889175415
ENST00000421806	LCOR	23	32	-1	112	111	160	0.000144027	0.00198022	1,1351737976074219
ENST00000246024	TMX4	150	144	0	83.5	83.5	8124	0.00014481	0.00198901	0,4421593248844147
ENST00000216124	ARSA	66	70	187	149	336	1437.5	0.000145198	0.00199236	0,7513415217399597
ENST00000851177	ITGB7	22	75	133	311	444	384.5	0.000146384	0.00200664	1,2853552103042603
ENST00000939894	RPL29	402	372	74	32	106	62999	0.000149992	0.00205406	0,2779877185821533
ENST00000872227	RPS2	225	543	72	30	102	50484	0.000150849	0.00206374	0,3244270086288452
ENST00000749780	-	151	1347	88	25	113	82603	0.000151615	0.00207218	0,3539488613605499
ENST00000227756	GALNT18	52	52	125	65	190	769	0.000152018	0.00207562	0,7481971383094788
ENST00000851175	ITGB7	28	67	117.5	281.5	399	474.5	0.000156674	0.00213498	1,0520658493041992
ENST00000443617	HERC1	48	50	-1	105.5	104.5	679	0.000156634	0.00213498	0.693072
ENST00000370322	NDUFB8	61	147	88	81	169	2992	0.000158064	0.00215179	0,5891926884651184
ENST00000610520	EEF1A1	689	346	61	21	82	102141	0.000158736	0.00215881	0,2839909493923187
ENST00000330938	PTTG1IP	168	155	103	89	192	9865	0.000160321	0.00217822	0,4471196234226227
ENST00000481898	SNHG29	289	155	82	43	125	17543.5	0.000162631	0.00220743	0,36751312017440796
ENST00000229238	MRPL51	690	705	94.5	19.5	114	214882	0.000162817	0.00220779	0,22605948150157928
ENST00000359889	FAM3A	26	17	110.5	133.5	244	69	0.000167228	0.00226537	1,0978779792785645
ENST00000416931	MTND1P23	196	1904	53	-6	47	216996	0.000168624	0.00228204	0,034105125814676285
ENST00000464265	PIGP	29	32	56	101.5	157.5	204	0.000170703	0.00230791	0,9753890633583069
ENST00000325617	CLGN	39	40	111	119	230	397	0.000171732	0.00231956	1,0335828065872192
ENST00000359984	CLN3	34	34	56	159.5	215.5	272	0.000175681	0.00237058	0,9842032194137573
ENST00000564657	ADAT1	111	94	54	91.5	145.5	3646	0.000175859	0.00237066	0,5289654731750488
ENST00000390542	IGHG1	45	26	66	260.5	326.5	272	0.000180946	0.00243686	1,2816649675369263
ENST00000827948	GAS5	128	73	101	84	185	3188	0.000182972	0.00246174	0,5661730766296387
ENST00000938621	DAD1	122	150	102	59.5	161.5	6739	0.000185806	0.00249744	0,4860415458679199
ENST00000370509	CREG1	59	77	67	120	187	1427.5	0.000187145	0.00251284	0,8343693017959595
ENST00000295598	ATP1A1	36	17	102.5	101.5	204	109.5	0.000187316	0.00251284	1,1620993614196777
ENST00000939994	RPS17	12	71	24.5	150.5	175	137.5	0.000187689	0.00251539	1,2823208570480347
ENST00000300128	NEMP1	70	47	39	136	175	984	0.000190186	0.0025464	0,7020110487937927
ENST00000446050	SERPINI1	34	30	103	191	294	232.5	0.000193288	0.00258541	1,2054603099822998
ENST00000945448	RPL35	45	69	67	81	148	909.5	0.000194901	0.00260447	0.743447
ENST00000572954	ELOB	64	94	84	63.5	147.5	1956	0.0001954	0.00260861	0,6444078087806702
ENST00000870502	PSAP	70	40	123	133	256	801	0.000197523	0.00263441	0,8729225993156433
ENST00000216500	DHRS7	65	67	106	71	177	1359.5	0.000197986	0.00263803	0.698612
ENST00000570137	CDYL2	10	23	-1	136	135	20.5	0.000199169	0.00265123	1,460040807723999
ENST00000301740	SRRM2	347	369	124	49	173	53763.5	0.000200682	0.00266879	0,1760181188583374
ENST00000932118	ATP5ME	329	570	94	43	137	79827.5	0.000201922	0.0026827	0,2414548695087433
ENST00000378750	PEX16	180	205	95	46	141	14407	0.00020665	0.00274288	0,4492555856704712
ENST00000590201	SYNGR2	210	167	94.5	54.5	149	13640.5	0.000209189	0.00277391	0,5131095051765442
ENST00000354895	VKORC1	68	175	93.5	67.5	161	4129.5	0.000212342	0.00281302	0,5090762376785278
ENST00000228506	MLEC	15	26	34	208.5	242.5	58	0.000215399	0.00285079	1,384687066078186
ENST00000584717	CCDC57	92	142	95	42.5	137.5	4661	0.000216606	0.00286401	0,45307648181915283
ENST00000260585	SELENOI	46	88	92	90	182	1237.5	0.000216951	0.00286583	0,6819247603416443
ENST00000672722	ARHGAP35	41	93	-1	67	66	1169	0.000219081	0.0028912	0,5378472805023193
ENST00000512088	NDUFA2	151	208	97	38	135	12118.5	0.000220623	0.00290877	0,38845252990722656
ENST00000229314	GOLT1B	153	218	91	47	138	12934	0.00022384	0.00294836	0,3707817792892456
ENST00000576921	HCFC1R1	64	71	71.5	117.5	189	1436	0.0002301	0.00302793	0,6421592831611633
ENST00000454193	CCDC142	151	203	84	38	122	11822	0.000231877	0.0030484	0.384592
ENST00000266735	SNRPF	763	1389	84	16	100	479243	0.000237821	0.00312357	0,16436371207237244
ENST00000438607	TMA7	1713	2296	97	10.5	107.5	1.83342e+06	0.000239479	0.00314236	0,16335055232048035
ENST00000575214	HCFC1R1	163	329	112	50	162	21369.5	0.000243932	0.00319776	0,38623684644699097
ENST00000344746	RPL10	819	660	69	21	90	240334	0.00024502	0.00320634	0,2019750028848648
ENST00000938750	ROMO1	103	186	68	62.5	130.5	7084	0.000245051	0.00320634	0,40361353754997253
ENST00000859897	HLA-DRB1	22	28	116.5	150	266.5	120	0.000246788	0.003226	1,209182620048523
ENST00000613922	CCL3	120	6463	154.5	37.5	192	312261	0.000247659	0.00323432	0,42899128794670105
novel174,t1	-	132	107	106.5	42.5	149	5116.5	0.000249042	0.00324932	0,43793725967407227
ENST00000415826	PLAAT3	82	63	76	67	143	1665.5	0.00025098	0.00327151	0,7005003094673157
ENST00000899635	GGH	27	69	71	169	240	483	0.000258637	0.00336814	1,067347526550293
ENSG00000265681,t1	RPL17	313	230	72	32	104	29397	0.000259449	0.00337553	0,3087898790836334
ENST00000354989	ENTPD6	58	40	121	147.5	268.5	655	0.000261819	0.00340315	0,7604122161865234
ENST00000932677	RPL35	169	324	72	34	106	21905	0.000266703	0.00346337	0,3845497667789459
ENST00000296215	SNIP1	45	31	55	122	177	353	0.00027185	0.0035269	0,9445684552192688
ENST00000547649	MYL6	1062	1668	115	9	124	812648	0.000272545	0.00353259	0,17040956020355225
ENST00000344843	MRPL20	611	604	91	30	121	162282	0.000274834	0.00355892	0,24409319460391998
ENST00000327247	GBA1	87	94	128	69.5	197.5	2809.5	0.000276917	0.00358254	0,6977288126945496
ENST00000449683	ATP5MF	283	468	117	27	144	55757	0.000280416	0.00362441	0,29269883036613464
ENST00000389912	COX16	255	382	93	32	125	40445	0.000281633	0.00363672	0,2904148995876312
ENST00000264638	CNTNAP1	74	69	198	116	314	1655.5	0.00028617	0.00369186	0,6511557102203369
ENST00000259254	GYPC	299	333	73	26	99	41494.5	0.000286949	0.00369845	0,2778754234313965
ENST00000921544	RPL27A	209	387	75	31	106	33171.5	0.000288946	0.00372072	0,3720996677875519
ENST00000302386	GABARAP	1337	1019	91	16	107	622000	0.0002915	0.0037501	0,15372337400913239
ENST00000264228	SRD5A3	57	42	75	131.5	206.5	686	0.000299875	0.00385285	0,6299954056739807
ENST00000259253	UGGT1	33	69	81	109	190	635.5	0.000300044	0.00385285	0.909108
ENST00000372827	BMP8B	81	100	105	106.5	211.5	2789.5	0.00030096	0.00386102	0.582693
ENST00000933860	NDUFS6	374	594	89	22	111	95837.5	0.000318087	0.00407695	0,2997984290122986
ENST00000706713	GPX4	18	96	84.5	95	179.5	401	0.000324758	0.00415859	0,9733555912971497
ENST00000967436	EEF1A1	384	118	78.5	30	108.5	17711.5	0.000327737	0.00419285	0.340453
ENST00000243776	CHPF	98	129	87	90	177	4572	0.000329255	0.00420837	0,6864303946495056
ENST00000273480	RNF7	733	742	93	21	114	242645	0.000335321	0.00428194	0,2102292776107788
ENST00000245539	MRPS7	394	458	98	28	126	77389	0.000337476	0.00430547	0,3362087905406952
ENST00000209875	CBX5	269	257	49	38	87	28383.5	0.000339063	0.00432172	0,2509362995624542
ENST00000393366	ATP5MC1	172	190	92.5	36	128.5	12779.5	0.000340871	0.00434076	0,3754686415195465
ENST00000369783	CALHM3	21	54	123	88.5	211.5	263.5	0.000347608	0.00442246	0,9676012396812439
ENST00000261070	COX17	583	1268	106	18	124	331450	0.000351575	0.00446883	0,1828823983669281
ENST00000923683	SSR2	31	138	89	146	235	1263	0.000358906	0.0045578	0.880982
ENST00000377275	ARL5B	24	57	10	103	113	341.5	0.000364734	0.00462757	0,9163026809692383
ENST00000328848	NOP10	692	722	111	12.5	123.5	222464	0.000365284	0.00463028	0,21854455769062042
ENST00000529704	POLD4	99	69	84	66	150	2310	0.000366163	0.00463716	0,6109745502471924
ENST00000434526	SUMF2	91	46	108	105.5	213.5	1311.5	0.000369154	0.00467077	0,7961207032203674
ENST00000867928	PRDX6	314	258	92	35.5	127.5	33518.5	0.000375099	0.00474163	0,27198657393455505
ENST00000298556	HPRT1	386	226	73	30.5	103.5	36123	0.000376639	0.0047524	0,28046178817749023
ENST00000940843	NHP2	306	260	76.5	35.5	112	32889.5	0.000376512	0.0047524	0,3253943920135498
ENST00000000412	M6PR	277	315	114	43	157	36251.5	0.000377353	0.00475706	0,3315280079841614
ENST00000882376	YIPF3	49	66	127	70.5	197.5	988	0.00037831	0.00476043	0,4956287741661072
ENST00000443024	IARS1	198	78	103.5	75	178.5	5601	0.000378187	0.00476043	0,5556514263153076
ENST00000948752	RPS6	113	90	71	51.5	122.5	3607	0.000379099	0.00476601	0.488836
ENST00000455372	SLC39A3	49	56	-1	95	94	830.5	0.000379787	0.00477031	0,5348767042160034
ENST00000216190	EIF3D	808	357	78	24	102	125427	0.000382888	0.0048049	0,20831826329231262
ENST00000264065	DNAJC10	40	37	111	85	196	392.5	0.000383686	0.00481053	0,8935181498527527
ENST00000375635	SNHG32	94	109	109.5	57.5	167	3641.5	0.000385115	0.00482407	0,5271421074867249
ENST00000929909	PHPT1	59	84	104	52.5	156.5	1612.5	0.000389435	0.00487376	0,6220273971557617
ENST00000394903	DNAJB12	67	78	99	80.5	179.5	1718.5	0.000389976	0.00487611	0,6556509733200073
ENST00000561424	B2M	244	477	-1	0	-1	54748.5	0.000393482	0.0049155	0,2942312955856323
ENST00000228140	RPS13	113	182	75	32	107	7759.5	0.000395671	0.00493837	0,4130605459213257
ENST00000330295	CTHRC1	74	466	118.5	64.5	183	12830	0.000396547	0.00494484	0,5291790962219238
ENST00000302979	POLR1D	317	266	81	31	112	34994	0.000397366	0.00494611	0.290592
ENST00000496387	UQCRH	76	123	80.5	61.5	142	3276	0.000397345	0.00494611	0,5316662788391113
ENST00000392219	FXYD5	21	57	121	164	285	284	0.000403127	0.0050133	1,0699100494384766
ENST00000362074	NOTCH2NLA	157	185	90	40	130	11303.5	0.000404285	0.00502318	0,4827686846256256
ENST00000535456	GLB1L2	47	42	120	114	234	556.5	0.000408303	0.00506853	0.906163
ENST00000381140	GTF3A	169	380	76	43.5	119.5	26074.5	0.00042544	0.00527652	0,23673860728740692
ENST00000853093	PLD3	12	13	169.5	563.5	733	13	0.00042845	0.00530909	2,166985511779785
ENST00000922470	VOPP1	12	66	47	123	170	141.5	0.000429345	0.0053154	1,181201457977295
ENST00000912430	RPS16	28	64	0	52.5	52.5	485	0.000431736	0.00534022	0,8749258518218994
ENST00000449289	GAS5	41	33	69	108	177	352.5	0.000433714	0.00535989	0,6590586304664612
ENST00000556230	RPS29	561	843	78	22	100	210298	0.000436305	0.00538708	0,2211769074201584
ENST00000960416	STT3A	14	19	84.5	106.5	191	36	0.000438617	0.00541079	1,449020266532898
ENST00000372689	PIGT	10	14	93	231	324	9.5	0.000441406	0.00544033	1,9223716259002686
ENST00000928967	COX6C	162	216	85	39	124	13805.5	0.00044467	0.00547566	0,37445634603500366
ENST00000919674	ELOB	195	268	97	15	112	21140	0.00044641	0.00549219	0,4244673252105713
ENST00000309955	CFLAR	268	184	25	93.5	118.5	20004.5	0.000447169	0.00549664	0.310661
ENST00000392124	YIF1B	73	171	132	81	213	4472.5	0.000457548	0.00561811	0,39872071146965027
ENST00000919515	DAP3	167	116	84	45.5	129.5	7313	0.000458272	0.00561811	0.383639
ENST00000328703	HAX1	1211	1126	94	15	109	624704	0.000458251	0.00561811	0,18573354184627533
ENST00000219479	NME4	165	174	87	55	142	11198	0.00045893	0.00562118	0,4410612881183624
ENST00000691137	GAS5	63	58	87	85	172	1151.5	0.000459685	0.00562543	0,7569398283958435
ENST00000591758	-	35	299	79	54	133	3341.5	0.000467975	0.00572182	0,42661553621292114
ENST00000852151	NDUFS8	66	105	84	50	134	2362.5	0.000470889	0.00575235	0,5651305317878723
ENST00000006750	CD79B	26	26	85	137	222	147	0.000472925	0.00577211	1.07066
ENST00000324288	CIITA	104	51	-1	206	205	1779	0.00047408	0.0057811	0,5407603979110718
ENST00000929181	RPL28	54	85	85.5	53.5	139	1488	0.000488452	0.0059511	0,4895826578140259
ENST00000958165	PSAP	104	61	151.5	109.5	261	2141	0.000491671	0.00598503	0,7880027890205383
ENST00000256441	KGD4	279	235	75	34	109	26944.5	0.000492819	0.00599372	0,3660479187965393
ENSG00000143870,t1	PDIA6	47	80	117	76.5	193.5	1183	0.000494188	0.00600508	0,7850612998008728
ENST00000335965	ZDHHC4	37	23	55	104	159	196	0.000494665	0.0060056	0,9284107685089111
ENST00000474505	EIF2A	103	91	78	42	120	3328	0.000497199	0.00603105	0,5485168099403381
ENST00000517309	PTDSS1	612	515	87	33	120	138682	0.000500993	0.00607173	0,19010695815086365
ENST00000644816	SGCE	45	72	143	110	253	998.5	0.000501973	0.00607828	0,6846221685409546
ENST00000681941	HSP90B1	46	25	127	164	291	286.5	0.000509875	0.00616855	0,9064085483551025
ENSG00000217930,t1	PAM16	56	111	121	69	190	2083	0.000513694	0.00620931	0,5455461740493774
ENST00000310380	XXYLT1	21	76	55	110	165	401.5	0.000522368	0.00629833	0,7485442757606506
ENST00000378097	KCNAB2	34	44	53	94.5	147.5	405	0.000522047	0.00629833	0,7915104031562805
ENST00000870505	PSAP	58	38	96	207	303	640	0.000522427	0.00629833	0,8653987050056458
ENST00000351986	NPM1	146	81	58	41	99	4269	0.000523467	0.00630313	0.563666
ENST00000415949	SEC61G	754	974	92.5	22.5	115	331535	0.000524196	0.00630313	0,1961359977722168
ENST00000286788	CCT8	783	406	88	22	110	139479	0.000523892	0.00630313	0,2198016196489334
ENST00000623759	-	52	29	105.5	93.5	199	402.5	0.000538002	0.00646352	0.665264
ENST00000962119	CHCHD2	552	538	91.5	24.5	116	130516	0.000540897	0.00649264	0,17559295892715454
ENST00000382264	IFNAR2	83	151	154	63	217	4552.5	0.000542223	0.00650291	0,4128630757331848
ENSG00000099958,t6	DERL3	14	31	94.5	167.5	262	75.5	0.000543446	0.00651191	1,2374510765075684
ENST00000929466	RPL22	268	280	74	25	99	31114	0.000544085	0.00651392	0,32306355237960815
ENST00000550654	COX14	130	174	97.5	46	143.5	8694	0.0005605	0.00670463	0,31283125281333923
ENST00000880564	SCAMP3	23	108	109	92	201	672.5	0.000571252	0.00681553	0,8859952688217163
ENST00000543458	PIGT	19	19	101	154	255	62	0.000570703	0.00681553	1,207957148551941
ENST00000552285	OS9	134	78	140	93.5	233.5	3742.5	0.000570901	0.00681553	0,6043611168861389
ENST00000219789	CDIPT	136	340	119	37.5	156.5	18452.5	0.000575909	0.00686516	0.302321
ENST00000650309	COX7B	1125	1070	102	12	114	550812	0.000576974	0.00687192	0,17597046494483948
ENST00000552692	CD63	24	35	122.5	86.5	209	196.5	0.000579536	0.00689054	0,9246957302093506
ENST00000393633	NSUN5P1	65	35	126	298	424	663.5	0.00057919	0.00689054	0,7081764340400696
ENST00000448718	GAS5	60	44	109	97	206	797	0.000583809	0.00693537	0,6846556663513184
ENSG00000105402,t1	NAPA	43	46	74	86.5	160.5	570.5	0.000587194	0.00696394	0,7899773716926575
ENST00000397421	CD151	63	68	99	123.5	222.5	1396	0.000587223	0.00696394	0,6357466578483582
ENST00000676710	EEF1A1	40	66	68.5	37.5	106	792.5	0.000592056	0.00701523	0,6150677800178528
ENST00000247470	PYCARD	307	589	87	22	109	77792.5	0.000595657	0.0070458	0,3051060438156128
ENSG00000257727,t1	CNPY2	20	44	110.5	177.5	288	202.5	0.000595266	0.0070458	0,9851066470146179
ENST00000379607	EIF1AX	320	258	60	43	103	34470	0.000600477	0.00709673	0,2058919370174408
ENST00000366607	TOMM20	579	411	65	21	86	103814	0.000603871	0.00713074	0,25892579555511475
ENST00000889212	P4HB	23	114	155	151	306	715.5	0.000607123	0.00716301	0,9036663174629211
ENST00000562706	TMX3	31	136	145	106.5	251.5	1275	0.000608217	0.00716979	0,6413602232933044
ENST00000483140	SNHG29	61	39	78	66	144	705	0.000618361	0.00728315	0,5418402552604675
ENST00000791948	-	124	114	67	51	118	5255.5	0.000630499	0.00741978	0,5499696135520935
ENST00000543683	NDUFB10	60	220	110	54	164	4701	0.000632828	0.00744084	0,48617804050445557
ENST00000932115	ATP5ME	205	303	98	36	134	25514	0.000636235	0.00747454	0,30384591221809387
ENST00000418824	-	98	1707	105	28	133	66507	0.000637346	0.00748123	0,37103113532066345
ENST00000502960	NDUFA2	125	234	97	51.5	148.5	11426.5	0.000638989	0.00749414	0,42694273591041565
ENST00000283290	ATG3	153	207	67	43	110	12503.5	0.000639814	0.00749744	0,3134397566318512
ENST00000429437	RPL35A	60	77	66	64	130	1524.5	0.000648918	0.00759768	0,5737032890319824
ENST00000912103	RPS23	49	83	54	68	122	1311	0.000659587	0.00771606	0,5579766035079956
ENST00000373173	APOOL	44	44	66	99.5	165.5	561	0.000671748	0.00785166	0,5805481672286987
ENST00000602845	NCBP2AS2	483	703	107	19	126	150082	0.000675951	0.0078941	0,27495402097702026
ENST00000939993	RPS17	96	169	79	63	142	6074	0.000677267	0.00790278	0,4505077302455902
ENST00000715895	H2BC12	1278	890	101	17	118	520039	0.000681225	0.00793555	0,18311776220798492
ENST00000338758	PARVB	36	57	62.5	53.5	116	595	0.000680777	0.00793555	0,7615705132484436
ENST00000291568	CSTB	1044	1140	96	16	112	545122	0.000685263	0.00797586	0,15859173238277435
ENST00000312726	GUK1	56	48	63.5	86	149.5	823	0.000686737	0.00798628	0,5735436081886292
ENST00000496318	HLA-DQA1	28	31	157.5	123.5	281	210	0.000690824	0.00802705	1,0818372964859009
ENST00000680593	P4HB	30	33	120.5	151.5	272	248.5	0.000692957	0.00804506	1,0383652448654175
ENST00000958166	PSAP	19	12	137	221	358	30	0.000703837	0.00815765	1,669763207435608
ENST00000927913	EPRS1	22	13	-1	1	0	69.5	0.000703591	0.00815765	0,8037648797035217
ENST00000354202	DPAGT1	118	116	111.5	53	164.5	5090	0.000705527	0.00817038	0,3846772015094757
ENST00000680158	PPIB	40	58	97.5	92.5	190	692	0.000713704	0.00825815	0,8075746297836304
ENST00000588875	SEC11C	33	92	114	74.5	188.5	913.5	0.000714816	0.00826409	0,7774801254272461
ENST00000868683	LIPA	54	44	62	141	203	719	0.000720085	0.00831803	0,8128871321678162
ENST00000448864	RPL35A	207	193	73	29	102	16073.5	0.000727157	0.0083927	0,3326738178730011
ENST00000678147	RPL19	53	70	58	52	110	1194	0.000736567	0.00849421	0,6211654543876648
ENST00000255695	PLAAT2	404	524	97	23	120	92193.5	0.00073989	0.00852541	0,27415311336517334
ENST00000263368	BLVRB	130	257	75	47	122	13198.5	0.000741254	0.00853401	0.364517
ENST00000240333	SLC35B1	44	67	113.5	73.5	187	914.5	0.000749833	0.00862558	0,7144370079040527
ENST00000927536	UQCRQ	70	63	92	57	149	1457	0.000752815	0.00865268	0.615984
ENST00000373344	ATRX	45	45	-1	70	69	618	0.000755985	0.00868188	0,5594666004180908
ENST00000759021	-	263	153	152	59	211	16141.5	0.000767026	0.00880135	0,32877522706985474
ENST00000463284	TOMM7	91	184	73	38.5	111.5	6287.5	0.000770903	0.00883849	0,5205986499786377
ENSG00000100097,t1	LGALS1	44	58	64.5	90	154.5	778	0.000771922	0.00884283	0.695709
ENST00000599539	RPS16	22	25	68.5	85.5	154	117	0.000785062	0.0089859	0,8765857219696045
ENST00000914428	HYOU1	10	11	120.5	485.5	606	7	0.000794608	0.00907077	2,473261594772339
ENST00000321301	TOMM5	683	913	91	14	105	281258	0.000795105	0.00907077	0,19693462550640106
ENST00000332118	SRPRA	280	171	106.5	27.5	134	19446.5	0.000794363	0.00907077	0,30923205614089966
ENST00000444469	TMEM238	12	97	77	160	237	235	0.000794454	0.00907077	1,1554433107376099
ENST00000380377	TBCA	810	908	91	14	105	333351	0.00080171	0.00913857	0,2166784405708313
ENST00000428008	ZFAS1	79	81	100	62	162	2217.5	0.000803751	0.00915428	0,6057161688804626
ENST00000905555	GNS	12	16	-1	255	254	25	0.000807135	0.00918523	1,4601459503173828
ENST00000296121	KIAA1143	200	181	30	50	80	14558	0.000821548	0.00934155	0,22744403779506683
ENST00000562336	COX4I1	15	12	53	169.5	222.5	21	0.000822792	0.009348	1,8819983005523682
ENST00000651894	BOLA2B	165	314	88	38.5	126.5	21093.5	0.000831479	0.00943892	0.329244
ENST00000852360	GBA1	21	18	68	169.5	237.5	70.5	0.000842333	0.00955429	1,2325553894042969
ENST00000278422	TMX2	242	240	102	33.5	135.5	23949	0.000850818	0.0096426	0,3340035378932953
ENST00000336032	PNRC1	55	99	8	83	91	1840.5	0.000857159	0.0097065	0.681786
ENST00000250101	TXNDC17	148	248	81	28.5	109.5	14681	0.000862108	0.00974655	0,3418460786342621
ENST00000335765	UNC119	36	26	88	123	211	234	0.000861827	0.00974655	0,8639028072357178
ENST00000301021	TRAPPC2L	279	312	101	33	134	36621.5	0.000864546	0.00976611	0,26597845554351807
ENSG00000187109,t1	NAP1L1	351	219	80	27	107	32072.5	0.000876496	0.009888	0,2799055874347687
ENST00000860903	HYOU1	10	19	142	200	342	22	0.000876769	0.009888	1.619
ENST00000715691	YIF1A	22	72	88.5	95.5	184	419	0.000878848	0.00990336	0,9546930193901062
ENST00000296102	MRPL33	430	550	93.5	24.5	118	103632	0.000880375	0.00991247	0,19342926144599915
ENST00000353245	YWHAZ	505	237	0	54	54	51147	0.000883492	0.00993947	0,19386330246925354
ENST00000330636	LYRM4	307	226	75	26	101	28856	0.000889579	0.0099998	0,2971480190753937
ENST00000624069	RPL13A	334	191	86.5	42.5	129	26349.5	0.00089167	0,010015149461418356	0.338895
ENST00000937799	RPS25	147	139	-1	64	63	8025.5	0.000895844	0.0100475	0,37906762957572937
ENST00000939770	TXNDC17	215	236	86	32.5	118.5	20779	0.00089601	0.0100475	0.310021
ENST00000588301	SNRPD2	213	262	82	26	108	22965	0.000899458	0,010069848194966102	0,3393647074699402
ENST00000913609	TECR	13	28	87	147	234	63	0.000898886	0,010069848194966102	1,2701612710952759
ENST00000395068	GRINA	30	20	131.5	140	271.5	132	0.000908619	0,010164158236579356	1,0878992080688477
ENST00000263773	FNBP4	18	30	0	207.5	207.5	114.5	0.000912218	0,010190256441391987	0,9056910872459412
ENST00000333676	MRPL12	704	1486	99.5	11.5	111	477248	0.000912428	0,010190256441391987	0,17758828401565552
ENST00000355857	DBI	721	924	103	12	115	301424	0.000913917	0,010198634744052295	0,22218389809131622
ENST00000926236	RPL3	11	19	57	72	129	27	0.000915502	0.0102081	1,1771843433380127
ENST00000648936	SGCE	37	65	148	128	276	726	0.000919028	0,010239117693071667	0,7762988805770874
ENST00000263256	DESI1	179	266	79	36	115	19404	0.000931174	0,010366068051260826	0,34800848364830017
ENST00000379484	MBTPS2	64	70	21	109	130	1516.5	0.0009411	0,010468126050097799	0,5727195143699646
ENST00000221801	FBL	663	799	68	19	87	238295	0.000942066	0,010470429115741885	0,2181730717420578
ENST00000320785	KIF1C	19	31	8	83	91	129.5	0.000946072	0,010506501840286573	0,9008186459541321
ENST00000449934	MICA	21	78	122	107.5	229.5	432.5	0.000947445	0,010513285356406324	1,0114156007766724
ENST00000971042	RPL13	44	60	62	61	123	817.5	0.000955643	0,010595744556179525	0,6919505000114441
ENST00000593491	LIPE-AS1	26	52	83	79	162	364	0.000959625	0,010631356403120913	0,8445979356765747
ENST00000521389	RNF130	23	17	86	108	194	74.5	0.000974042	0,010782416628823673	1,2173253297805786
ENST00000933155	EDEM2	16	18	149	151.5	300.5	48	0.000978717	0,010825486021264735	1,2227928638458252
ENST00000917362	RNF114	14	26	73	103	176	65.5	0.000984612	0,010864571369684604	1,0649317502975464
ENST00000937366	NFE2L1	60	75	114.5	59.5	174	1509.5	0.000984293	0,010864571369684604	0,5740146636962891
ENST00000456397	TM2D2	62	140	100.5	65.5	166	3078	0.00098415	0,010864571369684604	0,6047477126121521
ENST00000262126	ANKRD12	34	24	-1	23	22	236.5	0.000990979	0,010926098047448964	0,8737581372261047
ENST00000897094	DDRGK1	13	21	33	200	233	43.5	0.00099326	0,010942504905669722	1,606650948524475
ENST00000285873	GEMIN5	59	66	41	50.5	91.5	1289.5	0.000994173	0,010943836003270658	0,6077577471733093
ENST00000929051	SCAMP3	19	35	80	139	219	150.5	0.000996457	0,010960237957490845	1,0481380224227905
ENST00000676940	-	20	14	71	98	169	45.5	0.00100163	0,011008343766381429	1,2364873886108398
ENST00000939995	RPS17	11	182	65	93	158	409	0.00100707	0,011059349329578994	1,1757071018218994
ENST00000877287	TMSB10	52	147	96	53	149	2648	0.00100828	0.0110638	0.411989
ENST00000916319	TFRC	25	106	82	130	212	766	0.0010171	0,011151754745338803	0,8783257603645325
ENST00000367142	NUCKS1	274	558	74	26	100	65768.5	0.00102134	0.0111865	0,21001304686069489
ENST00000468084	C1orf122	27	64	97	85	182	485.5	0.00102189	0.0111865	0.819624
ENST00000569798	ALDOA	42	26	12	141	153	288	0.00103727	0.0113459	0,8391918540000916
ENST00000853540	FTL	19	102	13	148	161	510	0.00105542	0,011526112143192449	0,8146332502365112
ENST00000966681	TFRC	32	76	64	155.5	219.5	730	0.00105469	0,011526112143192449	0,7613544464111328
ENST00000654778	SNHG29	103	30	82	52	134	936.5	0.00106031	0,011570401127845843	0,6999174952507019
ENST00000378409	CCDC107	36	67	75	118	193	732.5	0.00106546	0,011609383500969848	0,6621843576431274
ENST00000305321	BOLA2B	270	517	79	32	111	59887	0.00106557	0,011609383500969848	0,2931668162345886
ENST00000216037	XBP1	2136	868	93	16	109	856690	0.00107342	0,011685767502533402	0,24222725629806519
ENST00000773519	-	24	40	103.5	122	225.5	244	0.00107765	0,011722472044336735	1,100577473640442
ENST00000258711	CHST12	199	139	111	22	133	10946.5	0.00107891	0,011726936445986403	0,30122750997543335
ENST00000295899	THOC7	375	410	77	26.5	103.5	66533.5	0.0010863	0,011798036979474714	0,2656143307685852
ENST00000559729	SEC11A	15	25	27	143	170	70.5	0.00110076	0,011945621829844317	1,1260919570922852
ENST00000922399	RPS3	12	12	50.5	136	186.5	15	0.00110341	0,011965056382827157	1,460591197013855
ENST00000323013	RRP7A	270	465	90	30	120	53739	0.00111896	0,012124068888502133	0,2689591944217682
ENST00000301057	TP53I13	47	77	139	125	264	1176.5	0.0011213	0,012139887881608453	0,6259382963180542
ENST00000850908	EEF1A1	44	35	40.5	51.5	92	442	0.00113125	0.012238	0,7690513730049133
ENST00000679106	RPL13A	256	180	74.5	34	108.5	18830.5	0.00113829	0,012304570697697853	0,37247756123542786
ENST00000560978	NDUFAF1	22	29	73	107	180	147.5	0.00114108	0.0123251	1,0685150623321533
ENST00000944634	RPS4X	100	75	77.5	52.5	130	2672	0.00114556	0,012363789864046076	0,5152401328086853
ENST00000290079	TMEM141	169	127	94	39	133	8363.5	0.00115711	0,012478694171916514	0,28316691517829895
ENST00000259037	NDUFB5	828	523	73	23	96	193878	0.00117056	0,012613895177337195	0,21624517440795898
ENST00000880632	RPL36AL	171	196	61	41	102	13473.5	0.00117416	0.0126429	0,41349995136260986
ENST00000852992	PRKCSH	20	11	89	211	300	31	0.00117767	0,012670727240672783	1,5264315605163574
ENST00000253031	YIPF2	27	37	98	121	219	261	0.00120843	0,012991523939573639	0,8639073967933655
ENST00000489671	TFDP2	67	45	82	104	186	966.5	0.00121211	0.013021	0,4731873869895935
ENST00000360568	P4HA2	43	33	123	133	256	400.5	0.00121607	0,013053389891316634	1,0054409503936768
ENST00000307544	KIAA1217	150	37	-1	11	10	1895.5	0.00121755	0,013059093394333652	0,10823140293359756
ENST00000220592	AGO2	52	48	20	123	143	783.5	0.00122343	0,013111997541118324	0,5090898275375366
ENST00000252602	MRPL34	632	722	120	13	133	204954	0.00122678	0,013137712796350676	0,1925242841243744
ENST00000919795	RPL18	70	68	82.5	43	125.5	1621	0.00123555	0,013221387913148376	0,5297984480857849
ENST00000851173	RPS5	25	34	54	74.5	128.5	214	0.00123684	0,013224940953153208	1,0056309700012207
ENST00000372538	COMTD1	93	141	91	62	153	4921.5	0.00125472	0,013405677544598728	0,40269917249679565
ENST00000374212	SLC31A1	119	172	98	42.5	140.5	7964.5	0.00126011	0,013452877180890594	0,32839202880859375
ENST00000473989	UBN2	23	48	-1	109	108	295	0.00127021	0,013539723953737523	0.807451
ENST00000623205	C11orf71	216	165	112	49	161	14390	0.00126942	0,013539723953737523	0,27634838223457336
ENST00000334828	PGAM1	2380	1162	93	10	103	1290829	0.00127477	0,013577896682355938	0,1251736879348755
ENST00000316185	SLC2A11	25	23	126	236	362	131	0.0012765	0,013585854584680162	1,133426547050476
ENST00000221265	PAF1	103	91	76	41	117	3430	0.00127793	0.0135905	0.37904
ENST00000470610	EPHA6	29	26	86	168	254	185.5	0.00127917	0.0135933	0.855753
ENSG00000147804,t1	SLC39A4	20	24	84	89.5	173.5	103	0.00129029	0.0137009	1.08323
ENST00000397406	TSPAN4	28	28	122	214.5	336.5	195.5	0.00129717	0,013763326906352394	1,050034999847412
ENST00000307428	PARM1	69	59	101	153	254	1368	0.0012994	0,013776423976625908	0,8034643530845642
ENST00000595669	JOSD2	20	47	96	103	199	235	0.00130844	0.0138616	1,0087759494781494
ENST00000264933	PDCD6	363	192	126	29.5	155.5	29078	0.00130963	0,013863595511135893	0,32956239581108093
ENST00000784794	CYKILR	26	28	86	95.5	181.5	178	0.00131973	0,013959783164476915	0,9456089735031128
ENST00000329970	GTF3C6	167	153	70	29	99	10124.5	0.00132205	0,013973695998027606	0,3979971706867218
ENST00000925056	EEF1G	55	58	0	72	72	1047	0.00133995	0,014151959996665416	0,6518980860710144
ENST00000880514	RPL5	56	57	35.5	80.5	116	1041	0.00134466	0,014190849319091954	0,7241525053977966
ENST00000910957	HLA-DPA1	23	14	96	143	239	58.5	0.0013492	0,014227937663145656	1,245496392250061
ENST00000870506	PSAP	31	13	133	187	320	76.5	0.00135028	0,014228400643383916	1,3940989971160889
ENST00000933662	PSMB4	52	65	-1	1	0	1138	0.00135188	0,014234482872945034	0,6469591856002808
ENST00000263556	P4HA1	88	26	101	146.5	247.5	669.5	0.0013648	0,014359523937990325	0,9033742547035217
ENST00000569585	MRPS34	97	105	68	47	115	3764	0.0013684	0.0143864	0,36267146468162537
ENST00000865381	ITM2A	15	12	85	221	306	24	0.0013697	0,014389106818697702	1,5247712135314941
ENST00000910927	RPS9	42	38	61.5	82	143.5	465.5	0.00137784	0,014453178812713944	0.568015
ENST00000376767	PCSK5	31	74	-1	146.5	145.5	712	0.00137789	0,014453178812713944	0,48300063610076904
ENST00000933851	RPL5	15	15	-1	170	169	36	0.00138993	0,014568392152134211	1,454253911972046
ENST00000338167	APLP2	24	30	122	177	299	176.5	0.00140687	0.0147348	1,0432031154632568
novel208,t1	-	141	46	60	80	140	2238	0.00141251	0,014782628427974148	0,5125796794891357
ENST00000366855	RNASET2	10	33	90.5	132.5	223	53.5	0.00141414	0,014788508118185266	1,282118797302246
ENST00000559514	CINP	104	102	86	43.5	129.5	3939.5	0.00141807	0,014806677867957979	0,47455865144729614
ENST00000929679	OST4	115	122	76	42.5	118.5	5332.5	0.0014191	0,014806677867957979	0,3922976851463318
ENST00000444122	RAMACL	23	40	145	-85.5	59.5	684	0.00141747	0,014806677867957979	-0.517094
ENST00000265304	SSBP1	1001	896	83	15	98	410494	0.00143061	0.0149045	0,16756516695022583
ENST00000456935	MAN2B1	73	31	106	121	227	682.5	0.00143063	0.0149045	0,7689453959465027
ENST00000006275	TRAPPC6A	244	214	104.5	25	129.5	21604	0.00143623	0,014951522970693085	0.325321
ENST00000874747	RPLP0	41	40	-1	4	3	522	0.00144452	0,015026519480221587	0,7327278256416321
ENST00000284727	ATP5MC3	1276	959	91	17	108	563786	0.00145025	0,015074745479775947	0,1493692845106125
ENST00000935979	GALNT2	14	63	138	127	265	199.5	0.00145481	0,015110739603547306	0.996434
ENST00000403000	TMEM276	36	35	138	151	289	353	0.00146154	0,015169234058655135	0,7852606773376465
ENST00000327772	NDUFA12	562	757	83.5	16.5	100	190984	0.00147323	0,015272973599477945	0,22392025589942932
ENST00000827969	GAS5	48	32	95.5	110	205.5	444	0.00147485	0,015272973599477945	0.86852
ENST00000462138	TKT	550	382	67	22	89	92200	0.00147415	0,015272973599477945	0,18929098546504974
ENST00000003100	CYP51A1	394	391	100	23	123	66956	0.00148958	0.0154139	0,3489680588245392
ENST00000903140	RPL36A	33	84	84	55	139	862	0.00151836	0,015699991737027318	0,6912230849266052
ENST00000393760	ZDHHC16	19	16	20	130	150	56	0.00152386	0.0157451	0,9243391752243042
ENST00000598418	JOSD2	35	53	110	91	201	556	0.00155823	0,016088086386744183	0,7059647440910339
ENST00000331523	EEF1A1	99	71	64	37	101	2515.5	0.00158008	0,016301514264257612	0,4948442280292511
ENST00000727461	MIR4435-2HG	40	89	106.5	54.5	161	1159.5	0.00159078	0.0163996	0,5844199657440186
ENST00000854583	TAGLN2	32	16	-1	122	121	117.5	0.00159931	0,016475235029305035	1,0109736919403076
ENST00000605140	CCL5	11	600	-1	227	226	1471	0.00160141	0,016484660626657863	1,0534660816192627
ENST00000621332	MLLT6	77	154	75	117.5	192.5	4424	0.00160644	0.0165241	0,3848462998867035
ENST00000933275	EEF1A1	25	36	-1	99	98	238	0.00163549	0,016810374336578823	0,8583605289459229
ENST00000619898	SPCS1	67	101	120	61	181	2411.5	0.00164417	0.016876	0,5614440441131592
novel105,t1	-	26	38	6.5	115	121.5	264	0.00164433	0.016876	0,8021400570869446
ENST00000559471	SECISBP2L	17	26	-1	165	164	96	0.00164816	0,016902812588183592	1,0877482891082764
ENST00000702187	-	64	56	78.5	52	130.5	1193.5	0.0016555	0,016965530598684008	0,4634067118167877
ENST00000308488	RSF1	75	57	-1	48	47	1501	0.00166272	0.0170268	0,33059847354888916
ENST00000397397	TSPAN4	70	86	134.5	71	205.5	2128.5	0.00167592	0.0171493	0,6643425226211548
ENST00000905734	SSR2	30	60	144.5	78.5	223	533	0.00169979	0,017380699340711316	0.777872
ENST00000534025	TMEM9B	108	95	115	43	158	3820	0.0017034	0,017404671463923507	0,45050740242004395
ENST00000678242	CTSB	56	32	134	95.5	229.5	534.5	0.00170925	0,017451518884086317	0,6489853262901306
ENST00000345436	CKLF	55	342	108	71.5	179.5	6928.5	0.001711	0,017456488916527787	0,4684899151325226
ENST00000932422	ATF6B	16	13	154.5	123.5	278	32	0.00171346	0.0174687	1,5506542921066284
ENST00000463215	PHPT1	121	86	89	54	143	3871.5	0.0017214	0.0175367	0,46321025490760803
ENST00000288986	NCK1	73	59	70	70	140	1471.5	0.0017228	0.017538	0,43715745210647583
ENST00000615060	EEF1A1	56	69	70.5	37.5	108	1300.5	0.00173022	0.0175814	0.540501
ENST00000313010	PRCP	73	62	94	80	174	1554.5	0.00173088	0.0175814	0,6850330233573914
ENST00000399788	KDM5A	87	84	21	68.5	89.5	2651.5	0.00172969	0.0175814	0,3838958144187927
ENST00000302516	SF3B3	279	188	-1	55	54	21979	0.00174656	0,017714511712457953	0,35632526874542236
ENST00000381359	SERF2	345	643	101	21	122	97539.5	0.00174615	0,017714511712457953	0,1822350174188614
ENST00000653276	SNHG7	249	62	94	78	172	5736.5	0.00175408	0.0177778	0.421485
ENST00000303577	PCBP1	386	546	87.5	22.5	110	92742.5	0.0017801	0,018028277980753436	0,24703916907310486
ENST00000331327	PURA	28	49	4.5	94.5	99	392.5	0.00180996	0,018290381358816492	0,5097330212593079
ENST00000687435	GAS5	30	38	85	99.5	184.5	317	0.00180893	0,018290381358816492	0,8490726947784424
ENST00000374982	HLA-DRA	33	24	-1	206.5	205.5	213	0.00180873	0,018290381358816492	1,1698319911956787
ENSG00000210151,t1	MT-TS1	318	346	57	-5	52	62713.5	0.00181849	0,018363131632692938	-0.0846164
ENST00000691236	SP2-AS1	56	48	72	53.5	125.5	866	0.00182349	0.0184002	0,5784284472465515
ENST00000262948	MAP2K2	11	34	24	152.5	176.5	68.5	0.00182734	0,018412146002024638	1,1812784671783447
ENST00000399098	PIGP	150	153	95	46	141	9102	0.00182706	0,018412146002024638	0,38429251313209534
ENST00000376980	DNAJC1	51	102	94	61.5	155.5	1795.5	0.0018305	0.0184305	0,4993245005607605
ENST00000361891	ILF2	1327	843	94	12	106	515050	0.00183507	0,018463039924380406	0,18051272630691528
ENST00000296597	NDUFAF2	45	65	66	47	113	950	0.00184298	0.0185292	0,7003464698791504
ENST00000852486	HSPA5	63	140	111	111	222	3209	0.00186193	0,018706055064799207	0,6731022596359253
ENST00000265339	UBE2B	30	28	133	-104.5	28.5	619.5	0.0018683	0.0187564	-0.880386
ENST00000269187	SLC39A6	135	360	134	52	186	19896.5	0.00187116	0,018771446046175193	0,3334444761276245
ENST00000376745	PPP1CA	374	390	98	22	120	63456.5	0.0018874	0,018908956076846502	0,23153597116470337
ENST00000404735	RPS27A	833	708	78	18	96	267841	0.00188761	0,018908956076846502	0,15118415653705597
ENST00000336520	MRPL55	11	29	64	107	171	56.5	0.00189314	0.0189506	1,4085389375686646
ENST00000245157	BBS2	28	21	210.5	-111.5	99	448	0.00189837	0.0189892	-0.970712
ENST00000868677	LIPA	133	81	72	119	191	4036.5	0.0019056	0.0190477	0,6091707348823547
ENST00000342449	BRWD1	10	16	-1	195.5	194.5	21.5	0.00192038	0.0191816	1,6405830383300781
ENST00000443439	ERAP1	51	34	126	92.5	218.5	522	0.00194168	0,019380256722008354	0,7773110270500183
ENST00000676185	ERCC8	27	23	-1	124	123	154	0.0019476	0,019425312142761438	0,8428311944007874
ENST00000892338	PDIA4	23	31	139	91	230	179	0.00195159	0,019451056546368774	1,0157142877578735
ENST00000940568	ATP5MK	110	196	75.5	47.5	123	8481.5	0.00195645	0.0194855	0,37648099660873413
ENST00000903639	RNH1	32	36	76.5	76.5	153	323.5	0.00195828	0,019489598890766253	0,7745075225830078
ENST00000497377	HLA-B	10	47	160.5	243.5	404	87	0.00196474	0,019539831770240965	1,313639521598816
ENST00000937935	UXS1	42	29	125.5	97.5	223	344	0.00196828	0.0195609	0,8606390357017517
ENST00000263856	CHMP3	249	206	60	34	94	21352.5	0.00198364	0,019699402074605514	0,3081953823566437
ENSG00000147155,t1	EBP	120	134	108	63	171	6234	0.00198983	0,019746628176026508	0,44984185695648193
ENSG00000137434,t2	C6orf52	80	134	98	44.5	142.5	4005.5	0.00199893	0,019822683401393378	0,4584859013557434
ENST00000933221	TXNDC5	24	27	43	182	225	161.5	0.0020061	0.0198511	0,9487457871437073
ENST00000534355	SELENOH	1040	1358	121.5	11.5	133	654262	0.00200506	0.0198511	0,1568562537431717
ENST00000544301	VIM	1352	668	63	12	75	413490	0.00200438	0.0198511	0,17061074078083038
ENST00000926463	ANAPC11	93	143	87	40	127	5067	0.00202001	0,019974387396423873	0,41926196217536926
ENST00000556492	NAA30	18	13	67.5	110.5	178	39.5	0.00202731	0,020032171427994627	1,4346168041229248
ENST00000519520	DERPC	48	14	0	172	172	156	0.00203756	0.020114	0.909262
ENST00000453788	HSPA8	341	401	60	25	85	59396.5	0.0020385	0.020114	0,27941039204597473
ENST00000911451	RPLP1	12	57	44.5	95.5	140	147	0.00205841	0,020295932211810693	1,100931167602539
ENST00000903304	ETFB	249	210	71	22.5	93.5	21785.5	0.00207367	0,020417181151587537	0,34007880091667175
ENSG00000178028,t1	DMAP1	45	42	189	-69.5	119.5	1308	0.0020735	0,020417181151587537	-0.73964
ENST00000926227	RPL3	45	25	51	62	113	312	0.00209313	0,020594107315807707	0.744603
ENST00000382393	ZNG1A	31	45	75	85	160	406.5	0.00213545	0,020971888820626554	0,7778226733207703
ENST00000526895	RPS13	462	565	83.5	9.5	93	115999	0.0021376	0,020971888820626554	0,2045898735523224
ENSG00000087460,t4	GNAS	128	96	93.5	34	127.5	4670.5	0.0021351	0,020971888820626554	0,43257054686546326
ENST00000892621	RPN2	18	27	146.5	248.5	395	110	0.00213698	0,020971888820626554	1,1200255155563354
ENST00000272424	TPRKB	115	174	75	26	101	7870.5	0.00214529	0.0209877	0,4141681492328644
ENST00000914440	ATOX1	49	69	124	57	181	1128	0.0021429	0.0209877	0,5377232432365417
ENST00000406854	PCNX4	29	23	-1	129	128	170.5	0.00214226	0.0209877	0,8436374068260193
ENST00000374542	DAXX	118	72	6	81	87	3158.5	0.00214413	0.0209877	0,43046334385871887
ENST00000391614	JCHAIN	184	113	-1	0	-1	8871.5	0.00214932	0.0210122	0,13229425251483917
ENST00000929183	RPL28	31	58	70	65	135	542.5	0.00216752	0,021175095451014155	0,6229389905929565
ENST00000914346	RPL17	235	189	86	20	106	18365.5	0.00218075	0,021287840879665832	0,39863482117652893
ENST00000299413	TRIM44	116	155	92.5	50.5	143	7036.5	0.00218214	0,021287840879665832	0,34955862164497375
ENST00000313695	ARHGEF2	47	59	27	108	135	908	0.00219465	0.0213947	0,5714185237884521
ENST00000857206	ALG5	40	69	100.5	85.5	186	892.5	0.00219662	0,021398792996087577	0,6437852382659912
ENST00000370913	ELOVL5	28	53	46.5	87.5	134	433.5	0.00220101	0,021411410201507462	0.817419
ENST00000922406	RPS3	15	26	79	105	184	81.5	0.00220064	0,021411410201507462	1,1473203897476196
ENST00000923999	MTERF4	29	16	163	-81	82	361.5	0.00221375	0,021520131540448538	-1.04556
ENST00000381647	RIMOC1	89	60	-1	46	45	1917.5	0.00221553	0,021522329202244322	0,4240027666091919
ENST00000318443	CD276	19	22	140	135	275	91.5	0.00221863	0,021537277399248548	1,2120412588119507
ENST00000305386	MGAT2	68	220	85.5	62.5	148	5648	0.00222684	0,021601738219286508	0,4320514500141144
ENST00000537058	CADM1	14	14	-1	359	358	33	0.0022317	0.0216337	1,5464510917663574
ENST00000851172	RPS5	16	14	71	99.5	170.5	38	0.00223971	0,021696081672932216	1,1525520086288452
ENSG00000115561,t1	CHMP3	26	33	71.5	78.5	150	228.5	0.00225633	0,021841767028685035	0,8925690650939941
ENST00000480824	C6orf89	45	148	111	65	176	2329.5	0.00226679	0,021927644619450973	0.546438
ENST00000875814	EEF1A1	428	232	71	20.5	91.5	42535.5	0.00228136	0,022053193737309598	0,23732519149780273
ENST00000338560	TRPV2	58	64	55.5	84.5	140	1262.5	0.00228401	0.0220634	0,5159989595413208
ENST00000933847	ADAM10	71	63	105	85	190	1556	0.00229997	0,022201922614143117	0,5241915583610535
ENST00000315491	TUBB3	12	13	42.5	124.5	167	21.5	0.00231007	0.0222838	1,4543323516845703
ENST00000301073	ZNF524	33	40	87	64	151	385	0.00233784	0,022532722945307965	0,6991578340530396
ENST00000369002	SEC63	141	139	92	62	154	7740.5	0.00233913	0,022532722945307965	0.418039
ENST00000691993	MAGT1	30	50	7.5	120.5	128	448	0.0023416	0,022540760433643458	0,8040696382522583
ENST00000372994	BBLN	531	735	90	21	111	175628	0.0023556	0.0226597	0,1962062120437622
ENST00000926918	PRDX5	45	141	129	34	163	2216	0.0023622	0.0227074	0,6360352635383606
ENST00000330899	DNAJA1	272	323	85	24	109	37581.5	0.00236479	0,022716487466118488	0,24373798072338104
ENST00000854442	PIGT	17	10	134	312	446	24	0.00238404	0.0228855	1,827414631843567
ENSG00000148719,t1	DNAJB12	34	44	107	52	159	446.5	0.00238674	0,022895476664761612	0,6002984046936035
ENST00000320270	RRS1	227	372	78	29	107	35991	0.002394	0,022949197147203813	0,30931758880615234
ENST00000462802	CUTA	213	296	99	26	125	26560	0.00242236	0.0232049	0,25386539101600647
ENST00000370489	ENTPD7	30	20	31.5	127	158.5	150	0.00243004	0.0232623	1,0134706497192383
ENSG00000248487,t1	ABHD14A	10	34	64	188	252	61.5	0.00248695	0,023790614136847604	1,372387170791626
ENST00000610262	-	104	66	97.5	72	169.5	2487	0.00249625	0.0238631	0.482899
ENSG00000227855,t1	DPY19L2P3	231	83	61	40	101	7475.5	0.00250453	0.0239256	0.366811
ENST00000928871	BCAP31	17	18	63	137	200	61	0.00251935	0,024050532672982593	0,6909826993942261
ENST00000899798	PPA2	26	14	93.5	55	148.5	75	0.00252238	0,024062849767528455	1,1320359706878662
ENST00000909722	NUCB2	10	17	36.5	276.5	313	24.5	0.00254744	0,024285088579467446	1,6642048358917236
ENST00000371095	GNAS	102	154	76.5	56	132.5	6111	0.00255131	0,024305229876711673	0,33405303955078125
ENST00000968780	RPS2	18	29	0	67	67	123.5	0.00255908	0,024362395215483314	0,9451556205749512
ENST00000216513	SIX4	17	11	58	181	239	29	0.00256872	0,024437402120450858	1,378164529800415
ENST00000925363	HSP90B1	28	92	157	131	288	802	0.00257501	0,024480322202973477	0,6823315024375916
ENST00000480218	BTN2A1	30	33	69.5	108.5	178	276	0.00258511	0,024559429412650914	0.714028
ENST00000420826	SUMO2	1982	1524	81	12	93	1420964	0.00260007	0,024684577559765133	0,11013097316026688
ENST00000447982	TMEM44-AS1	57	36	91	85	176	644.5	0.00261815	0,024839181977352093	0,6489949226379395
ENST00000964952	PRDX5	28	133	82	90	172	1187.5	0.00263112	0,024927928799285973	0,4679613709449768
ENST00000346365	NUDT2	95	96	78	61	139	3413	0.00263085	0,024927928799285973	0,4074178636074066
ENST00000429789	CHID1	14	23	98	241	339	64.5	0.00264079	0.0250024	1,2425082921981812
ENSG00000170889,t1	RPS9	104	111	163	54	217	4401.5	0.00264718	0.0250331	0,4436030685901642
ENST00000926914	PRDX5	12	43	115	102	217	110	0.00264766	0.0250331	1,1156989336013794
ENST00000371317	MCTS1	339	269	88	27	115	39132.5	0.00265598	0,025094534794400502	0,19030913710594177
ENST00000320316	PHF23	124	65	100.5	-48.5	52	5101.5	0.0026905	0,025403303092577344	-0.443253
ENST00000754625	-	16	29	48.5	105.5	154	105	0.00269406	0,025419581034436565	0,5439528822898865
ENST00000534980	DDX6	65	187	99	26	125	4559.5	0.00269977	0,025455982384455116	0,4046095907688141
ENST00000254810	H3-3B	2129	1647	115	-17	98	1.85272e+06	0.00270551	0,025492732452277476	-0.0162758
ENST00000374171	POLE3	35	20	130	-94.5	35.5	521.5	0.00271086	0,025525725440312456	-0.937798
ENST00000890283	COPB1	47	14	35	122.5	157.5	155	0.00271574	0.0255543	0,8436031341552734
ENST00000649063	AP5Z1	26	31	129.5	95.5	225	215.5	0.00273056	0,025676203416066058	0,8484217524528503
ENST00000681894	CANX	14	10	21	191.5	212.5	19	0.00275665	0,025893707964405915	1,4778512716293335
ENST00000373284	TOR2A	32	56	125.5	113.5	239	551	0.00275744	0,025893707964405915	0,7981535196304321
ENST00000322088	PPP2R1A	455	214	109	31.5	140.5	41708	0.00276185	0.0259175	0,27920717000961304
ENST00000852850	UBE2I	49	28	86	74.5	160.5	403	0.00277369	0.0260109	0,6243352890014648
ENST00000309244	ETFB	405	441	76	24	100	78686	0.00278106	0,026062310521178595	0,2163044512271881
ENST00000565975	SPNS1	23	32	65	134.5	199.5	192.5	0.00280529	0,026271510687448398	1,0032042264938354
ENST00000264080	GPR108	52	64	145	110.5	255.5	1125.5	0.00281244	0.0263206	0.588508
ENST00000360270	MSN	281	150	43	40.5	83.5	17472.5	0.00283353	0.0265	0,24103999137878418
ENST00000902306	FKBP8	17	23	77	83	160	86	0.00285923	0,026700503343797272	0,9966142773628235
ENSG00000070081,t1	NUCB2	18	35	39.5	217.5	257	157.5	0.00285781	0,026700503343797272	1,1698708534240723
ENST00000513272	TMA16	12	17	-1	105	104	36	0.00286077	0,026700503343797272	1,354410171508789
ENST00000866863	MESD	36	74	137	53.5	190.5	863.5	0.0028685	0,026749051970448426	0,6548600792884827
ENST00000359461	YIF1A	19	52	95	110.5	205.5	264	0.00286985	0,026749051970448426	0,8270567059516907
ENST00000216034	TOMM22	973	835	82	12	94	373286	0.00287962	0.026822	0,15523092448711395
ENST00000339399	ANP32B	623	765	69	9	78	216196	0.00290113	0.0270042	0,20689953863620758
ENST00000307826	MGAT1	36	73	109	81	190	852.5	0.00296462	0,027576518157164127	0,7380246520042419
ENST00000936277	BEX3	120	114	94.5	47	141.5	5303	0.00297365	0,027641935018946573	0.41451
ENST00000936959	DPM3	14	51	100	95	195	170.5	0.00299431	0,027815223614995804	0,9538590908050537
ENST00000881110	CREB3	42	73	74.5	81.5	156	1023	0.00301574	0,027995488104805413	0,6995839476585388
ENST00000372645	BEX3	150	187	106.5	41.5	148	11392.5	0.00302976	0,028085487643415175	0,31872808933258057
ENST00000400094	ATP5PF	52	57	112	62	174	993	0.00303154	0,028085487643415175	0,42458441853523254
ENST00000902592	CD48	16	29	87	58	145	106.5	0.00303098	0,028085487643415175	0,8767826557159424
ENST00000261854	SPPL2A	53	69	125	72	197	1254.5	0.00304031	0,028147838368907302	0,5424087047576904
ENST00000487273	ADAM9	48	44	130.5	57	187.5	677.5	0.0030522	0,028238948342841606	0,6492859125137329
ENST00000297991	AQP3	708	386	100	22.5	122.5	121868	0.00306268	0,028316981279152484	0,26297998428344727
ENST00000892339	PDIA4	11	15	71	168	239	25	0.00307319	0,028376113539495554	1,3341985940933228
ENST00000267116	ANKRD52	107	103	-1	49	48	4293.5	0.00307156	0,028376113539495554	0,39438536763191223
ENST00000646101	ARPC1B	99	188	104	47.5	151.5	7328	0.00308484	0,028446217679797516	0,40535983443260193
ENST00000368336	DAP3	363	254	92	28	120	39656.5	0.0030849	0,028446217679797516	0,22120629251003265
ENST00000319006	TALDO1	193	398	83	25	108	32654.5	0.00308698	0,028446338534879233	0,2862473130226135
ENST00000353151	CSN2	11	11	57	374	431	15	0.00309373	0,028489546130326282	1,8589634895324707
ENST00000261658	BFAR	121	92	94	42.5	136.5	4249	0.00309827	0,028512303406775626	0,3470889925956726
ENST00000896641	HLA-E	24	10	97	316	413	41.5	0.0031139	0,028637095692013937	1,5615612268447876
ENST00000400770	DTYMK	42	47	112	79	191	627	0.00312503	0,028720309851493667	0,7308058142662048
ENST00000370902	EXOSC1	327	378	110	18.5	128.5	53838.5	0.00312949	0,028742138569373927	0,23448528349399567
ENST00000262061	COPZ1	838	521	98	12	110	197570	0.00317459	0,029117605156416856	0,16254030168056488
ENST00000565361	AARS1	30	15	138.5	-98.5	40	348	0.00317437	0,029117605156416856	-0.960233
ENST00000530214	CFAP68	42	41	48	71	119	537	0.0031926	0.0292634	0,6766044497489929
ENST00000612848	-	49	82	83	39	122	1389	0.00320535	0,029360796450250606	0,5692265033721924
ENST00000925062	EEF1G	43	41	60	75	135	552	0.00323174	0.0295633	0,5395187139511108
ENST00000297258	FABP5	879	1348	79	19	98	548792	0.00323127	0.0295633	0,17752854526042938
ENST00000948942	RPL37A	105	166	66	39.5	105.5	6865	0.00324309	0.0296474	0,3981078863143921
ENST00000648915	EIF2B5	123	73	109	54	163	3359	0.00324727	0,029665985692301913	0,5513202548027039
ENST00000470450	CCT8	18	16	100.5	64	164.5	58.5	0.00327045	0,029858000667180012	0,9544402360916138
ENST00000933277	EEF1A1	120	78	70.5	27.5	98	3522.5	0.0032767	0,029895251778595148	0,4080248773097992
ENST00000296292	RFT1	116	125	84	54	138	5661.5	0.00329455	0,030038248847364817	0,44839733839035034
ENST00000425778	SRSF7	20	19	295	-133	162	295	0.00331946	0,030245384848024446	-0.734944
ENST00000367097	TULP4	21	21	-1	120	119	112	0.00332891	0,030311549301405397	0,8303565382957458
ENST00000641471	PPT1	10	72	89.5	161	250.5	152.5	0.00335282	0,030489025009524894	1,1256976127624512
ENST00000278193	LIN7C	87	114	37	63	100	3778.5	0.00335101	0,030489025009524894	0,3681556284427643
ENST00000622602	SMIM10L1	267	281	97	21	118	32091.5	0.00340423	0,030916541409369065	0,18376168608665466
ENST00000533498	RPL38	106	92	75.5	51.5	127	3698.5	0.00340431	0,030916541409369065	0,5257827639579773
ENST00000643777	ALDOA	7194	2768	93	3	96	9580113	0.00341388	0,030983071472633156	0,14351679384708405
ENST00000314485	IGSF8	44	50	123	124	247	714	0.00342113	0.0310098	0,7703603506088257
ENST00000934827	RPS21	26	53	50	72	122	408	0.00342132	0.0310098	0,7069106698036194
ENSG00000105223,t1	PLD3	48	30	148	97.5	245.5	435	0.00343122	0,031079131586167617	0,7123565077781677
ENST00000933532	EMD	96	137	92.5	43.5	136	5095	0.00344453	0,031179167638525476	0,40095797181129456
ENST00000920783	GAPDH	57	41	64	36	100	762	0.00344981	0.0312065	0.544458
ENST00000321265	NUDC	379	465	88	22	110	77827.5	0.00348242	0.0314809	0,26974064111709595
ENST00000345519	CLTA	626	517	74.5	18.5	93	145616	0.00351031	0,031712222703389095	0,1618022918701172
ENST00000605895	RER1	253	323	97	42	139	35091.5	0.00354384	0,031994247127294984	0,29374179244041443
ENST00000297533	TMUB1	51	46	88	90	178	769.5	0.00354701	0.0320019	0,7054638862609863
ENST00000357559	FXR1	80	54	67.5	60.5	128	1517.5	0.00357255	0.0322113	0,6682897210121155
ENST00000373625	KPNA6	85	99	37	64	101	3171	0.00359663	0.0324073	0,3973860442638397
ENST00000543796	RAN	2824	1982	90	8	98	2.66115e+06	0.00363467	0.0327286	0,14600077271461487
ENST00000586967	CALR	44	42	124.5	65	189.5	588.5	0.00364238	0.0327767	0,7817174196243286
ENST00000551590	TCTN1	31	15	125	132	257	108	0.00365388	0,032856253498380956	1,0021588802337646
ENSG00000133027,t1	PEMT	12	35	70.5	138.5	209	90.5	0.00365598	0,032856253498380956	1,1423863172531128
ENST00000477703	UQCC5	191	335	93	25	118	27122.5	0.00367026	0,032940379793226636	0,2744620740413666
ENST00000219066	NTHL1	91	195	99	40	139	6980	0.00367171	0,032940379793226636	0,3869766891002655
ENST00000413432	FARP2	58	63	-1	86	85	1285.5	0.0036725	0,032940379793226636	0,2806612551212311
ENST00000336431	GGT7	34	16	188.5	279.5	468	132	0.00369736	0.0331418	0,9959474802017212
ENST00000404241	ATF4	594	405	144.5	-35.5	109	133272	0.00372183	0.0333395	-0.0901479
ENST00000689958	GAS5	74	58	93.5	70	163.5	1513	0.00372526	0.0333485	0,6083003282546997
ENST00000646673	SAMHD1	44	91	87	54	141	1384	0.00374262	0.0334823	0,5865665078163147
ENST00000600321	ZNF880	16	22	88	107.5	195.5	77.5	0.00374903	0,033517905934648505	1,0638506412506104
ENST00000007516	NDUFAB1	1317	1360	90	12	102	837677	0.00377066	0.0336894	0,1564410775899887
ENST00000305494	TMEM135	50	28	74.5	90	164.5	422	0.00378151	0,033764528261393215	0,5710471272468567
ENST00000960417	STT3A	11	12	-1	252	251	19.5	0.00379482	0.0338396	1,350144386291504
ENST00000591087	EML2-AS1	20	18	53.5	133.5	187	80.5	0.00379441	0.0338396	0,9997442960739136
ENST00000949410	UQCRH	58	147	95	59	154	3157	0.00380636	0,033920548006599514	0,5472452640533447
ENST00000491143	ONECUT2	23	36	32	98.5	130.5	228	0.00382218	0.0340396	0,8618432879447937
ENST00000895849	BMI1	52	14	106.5	119	225.5	181	0.00382658	0.0340568	0,9523922204971313
ENST00000263379	IL27RA	120	110	119.5	65.5	185	5148	0.00385621	0.0342984	0,3996400535106659
ENST00000610426	NSA2	390	246	68	16.5	84.5	41456.5	0.00386764	0.034378	0,2989536225795746
ENST00000826702	-	38	12	126	64.5	190.5	100.5	0.00390451	0.0346833	1,0009357929229736
ENST00000302277	ZNF804A	57	124	0	61	61	2601	0.00391902	0,034789852609886866	0,19736796617507935
ENST00000312475	MRPL46	174	187	108.5	-29.5	79	19123	0.00393935	0,034947835368892344	-0.25162
ENST00000299381	ANAPC16	383	309	100	23	123	51650	0.00396183	0.0351247	0,24772749841213226
ENST00000373042	C1orf122	19	183	95	66	161	1039.5	0.00397017	0.0351761	0,7802786827087402
ENST00000400299	SELENOM	67	119	105	65	170	2971.5	0.00399102	0,035315389968691255	0,5322171449661255
ENST00000380639	PTCD2	28	21	27.5	164.5	192	154	0.00399077	0,035315389968691255	0,8964646458625793
ENST00000509736	RPS3A	55	25	68	60	128	410	0.00400025	0.0353744	0,6875327229499817
ENST00000330137	SKA2	132	154	66.5	48	114.5	8168.5	0.00400973	0.0354356	0,33786922693252563
ENST00000877906	RPSA2	55	52	53	35.5	88.5	968	0.00401467	0,035456530035784806	0,3824233114719391
ENST00000370398	KCNQ5	20	35	-1	79	78	190.5	0.00403662	0.0356276	0,5827489495277405
ENSG00000286264,t1	-	14	21	62.5	233.5	296	61.5	0.00405572	0.0357607	1,4539381265640259
ENST00000398752	ATP5F1A	1838	1025	91	11	102	881064	0.00405689	0.0357607	0,14630523324012756
ENST00000263354	NAPA	354	811	104.5	24.5	129	128394	0.00410106	0.036127	0,1731603890657425
ENSG00000166971,t1	AKTIP	15	15	238	-146	92	182	0.00412586	0.0363223	-1.24236
ENST00000233609	RPS15	306	413	92	26	118	55293.5	0.00413534	0.0363825	0,2503463923931122
ENST00000344877	ANAPC11	152	257	81.5	29.5	111	16223	0.00416778	0.0366446	0,31599757075309753
ENST00000367602	QSOX1	39	32	91	154	245	376.5	0.00417542	0.0366651	0,9184561967849731
ENST00000262193	PSMB1	777	887	90	17	107	316594	0.00417354	0.0366651	0,19594238698482513
ENST00000375992	NUDT11	197	139	73	39	112	11186.5	0.00419054	0.0367744	0,28032445907592773
ENST00000540506	C12orf57	26	47	70	53	123	362	0.0041967	0.0368051	0,5550276041030884
ENST00000934825	RPS21	71	106	66	29	95	2806.5	0.00421547	0,036946217526741224	0,5795955657958984
ENST00000555028	LIN52	33	40	38	131	169	402.5	0.00422213	0,036957667086621133	0,6266608834266663
ENST00000886874	MPZL1	68	130	94.5	67.5	162	3336.5	0.0042211	0,036957667086621133	0,5766167044639587
ENST00000860183	BST2	14	72	144.5	90	234.5	259	0.00423107	0.0370125	0,9876924753189087
ENST00000368063	NCSTN	23	32	226	179	405	200	0.00425814	0,037225694552736895	0,9621716737747192
ENST00000880379	GART	72	26	97	57	154	580.5	0.00426447	0.0372574	0,6980762481689453
ENST00000373335	COX7B	130	144	101	30.5	131.5	7489.5	0.00428526	0.0374153	0,28720617294311523
ENST00000940123	DERL1	14	29	22.5	120.5	143	93	0.00429197	0.0374267	1,0847591161727905
ENST00000926702	NME2	45	65	0	103	103	998	0.00429026	0.0374267	0.635182
ENST00000411553	HCG11	56	76	77.5	88	165.5	1508.5	0.00431013	0.0375375	0,5749929547309875
ENST00000935337	RPL6	11	25	65	107	172	54	0.00430911	0.0375375	1,002500295639038
ENST00000422285	PDHA1	478	275	109.5	29.5	139	57526	0.00432013	0,037600890666325014	0,25115299224853516
ENST00000394264	PABIR1	96	112	94.5	47	141.5	4142	0.00433109	0.0376726	0,3479759693145752
ENST00000935773	RPL13	325	333	60	24	84	47171	0.00434546	0.0377636	0,2446793168783188
ENST00000301015	PIEZO1	64	116	192.5	74	266.5	2758	0.00434702	0.0377636	0,4318886399269104
ENST00000221452	RELB	36	161	68	72	140	2016	0.0043573	0,037829043229031814	0,47738778591156006
ENST00000356205	SLC39A1	259	229	109	20	129	25229.5	0.00436372	0.037861	0,2955910861492157
ENST00000301522	PRDX2	1194	1125	109.5	12.5	122	625761	0.00441002	0.0382196	0,15299764275550842
ENST00000874200	TACC3	15	16	100	125.5	225.5	47.5	0.00441059	0.0382196	0.984962
ENST00000929337	IFI27L1	17	56	73	174	247	257.5	0.00442033	0.03828	0,8812376856803894
ENST00000420415	TFRC	14	106	123	131	254	393.5	0.00443131	0.038351	0,9677540063858032
ENST00000921530	SDF4	18	54	111.5	123.5	235	267	0.00447028	0.0386557	0,9586910605430603
ENST00000409098	EIF4E2	32	47	54	58	112	467.5	0.00447212	0.0386557	0.658795
ENST00000351698	TOR1A	113	152	140	35	175	6836.5	0.00451323	0.0389867	0,37885674834251404
ENST00000541124	PSME3	14	13	214	-141	73	150	0.00452249	0.0390422	-1.3114
ENST00000328963	P2RX7	68	49	76	79	155	1157	0.00453334	0.0391114	0,6219298243522644
ENST00000911449	RPLP1	44	43	65.5	66.5	132	611.5	0.00454957	0.039178	0.554934
ENST00000881594	EDEM2	14	15	121	127	248	39.5	0.00454639	0.039178	1,0407986640930176
ENST00000270776	PGD	596	441	77.5	14.5	92	117894	0.00454711	0.039178	0,20443914830684662
ENST00000261249	TRMT5	53	64	75	66	141	1179	0.00457867	0.039404	0,42564910650253296
ENST00000297431	ORC5	115	49	124	40	164	2029.5	0.00462937	0.0398155	0,5153449177742004
ENST00000162044	TMEM161A	88	89	135.5	62.5	198	2950.5	0.00463294	0.0398214	0,4059416353702545
ENST00000853727	BAD	37	57	71	50	121	689	0.0046445	0.0398958	0,45701703429222107
ENST00000619426	PSMB3	1052	1899	106.5	6.5	113	936155	0.00465628	0,039972233719668314	0,13416597247123718
ENST00000915398	CYC1	23	30	63	93	156	187	0.00469586	0.0402869	0,7836992144584656
ENST00000269601	TXNL4A	171	93	86	37	123	6278	0.0047062	0.0403506	0,4113488793373108
ENST00000560229	RPS17	78	66	78	52	130	1869.5	0.00472021	0.0404456	0,4657411575317383
ENST00000430350	PRNP	128	101	99.5	34.5	134	5067.5	0.00472477	0.0404595	0,4758981764316559
ENST00000887585	CD47	22	137	63	97	160	941	0.00474606	0.0406166	0,6889556050300598
ENST00000237642	STBD1	220	189	79	16	95	17434.5	0.00475796	0.0406933	0,3223221004009247
ENST00000904960	NME3	72	83	128	79	207	2201.5	0.00479611	0,040994155520543106	0,4661027193069458
ENST00000306085	TRIM56	42	103	63.5	102.5	166	1516.5	0.00480555	0.0410494	0,5452139973640442
ENST00000397703	-	56	118	95.5	60.5	156	2429	0.00481819	0.0411319	0,4788115918636322
ENST00000335670	RORA	116	69	8.5	94.5	103	3041	0.00482261	0,041144234726584974	0,37748512625694275
ENST00000357156	DYNLRB1	538	443	89	16	105	106727	0.00482573	0.0411454	0,18497852981090546
ENST00000290913	CHCHD6	58	73	92.5	67.5	160	1508.5	0.00483659	0,041212532892695865	0,5822813510894775
ENST00000899470	LIME1	29	69	100	92	192	638.5	0.00485149	0.041314	0,7046447992324829
ENST00000939242	RPS27A	16	42	-1	119	118	177	0.00486432	0.0413977	0,9413445591926575
ENST00000296684	NDUFS4	300	294	72.5	20.5	93	38222	0.00488436	0.0415171	0,2575579881668091
ENST00000269228	NPC1	30	31	96	136	232	269.5	0.00488313	0.0415171	0,8652951121330261
ENST00000395754	IL21R	54	67	67	70	137	1271.5	0.0048958	0.0415887	0.624509
ENST00000961789	COX5A	114	159	84.5	33.5	118	7257	0.00492862	0.0418418	0.340614
ENST00000482684	CUTA	125	169	81	47	128	8537	0.00493246	0.0418486	0,4558602571487427
ENST00000706644	FMNL1-DT	44	59	216	230	446	876	0.00494005	0.0418675	0,6256698369979858
ENST00000892626	RPN2	35	26	147	187.5	334.5	262.5	0.00494075	0.0418675	0,9233710765838623
ENST00000585202	SRSF2	46	58	151.5	101.5	253	905	0.00497275	0,042112814828001284	0,6054184436798096
ENST00000344795	RAB5IF	187	204	93	26	119	15941	0.00498663	0.0422044	0,2983069121837616
ENST00000311181	B4GAT1	52	89	120.5	58.5	179	1658	0.00499743	0.04227	0,6362634897232056
ENST00000246912	MLX	26	26	154.5	-115	39.5	491.5	0.00502516	0,042478466063387045	-0.789015
ENST00000914915	PTPMT1	40	96	75	49	124	1332.5	0.00504442	0.0426151	0,6193042993545532
ENST00000307630	YWHAG	416	748	103.5	16	119.5	140203	0.00505412	0.0426213	0,1390930563211441
novel31,t1	-	31	10	100	191	291	62.5	0.00505267	0.0426213	1,2134101390838623
ENST00000585934	TRAPPC6A	220	152	97	38	135	13861.5	0.0050544	0.0426213	0,3076132833957672
ENST00000357992	ELK4	55	105	44	114	158	2119.5	0.00506227	0.0426615	0.406866
ENST00000888779	CUEDC2	19	16	88	-49	39	237	0.00507247	0.0427214	-0.845446
ENST00000439587	TMEM8B	14	29	90.5	136.5	227	94.5	0.00508703	0.0428179	0,9277175068855286
ENST00000628272	SLC12A5	71	36	85	64.5	149.5	853	0.00511342	0.0430138	0,5750125050544739
ENST00000399568	C22orf39	102	151	66.5	54.5	121	6103	0.00512625	0,043095424923870036	0,25216972827911377
ENST00000929563	TPT1	97	86	55	57	112	3172	0.00514006	0.0431853	0,4395607113838196
ENSG00000017483,t6	SLC38A5	23	39	44	166	210	256.5	0.00516664	0,043382191044826865	0,9994130730628967
ENST00000933403	NME3	33	112	154	95.5	249.5	1255	0.00517671	0.0434403	0,5996487736701965
ENST00000921204	NACA	56	40	82	64.5	146.5	743.5	0.00518569	0.0434892	0,3974357843399048
ENST00000331244	GLRX3	344	208	94	22.5	116.5	30701	0.00519049	0.043503	0,28322696685791016
ENST00000322723	NCL	1563	873	97	9	106	635744	0.00520142	0.0435682	0,12477435916662216
ENST00000543566	ARL6IP4	151	191	78	34	112	11885	0.00523406	0,043814996487375565	0,2583991587162018
ENST00000506184	GPBP1	69	22	98	66	164	457.5	0.0052561	0,043946235735510854	0,5941667556762695
ENST00000526838	EEF1D	33	39	58	77	135	396.5	0.00525549	0,043946235735510854	0,6149370670318604
ENST00000217446	PIGU	117	173	135	41	176	8169.5	0.00529869	0.0442487	0,39829009771347046
ENST00000893862	ST13	49	42	-1	89.5	88.5	687.5	0.00529616	0.0442487	0,5447196960449219
ENST00000380420	PIR	29	85	138	-69	69	1661	0.00531316	0.0443427	-0.541256
ENST00000935778	RPL13	16	15	58.5	110.5	169	49	0.00532384	0,044351371789160536	0,8702355623245239
ENST00000893256	PPM1G	29	109	53	57	110	1047	0.00532269	0,044351371789160536	0,6278035044670105
ENST00000500576	LYRM4	76	127	87	71	158	3698.5	0.00532381	0,044351371789160536	0,49437662959098816
ENST00000397628	PRMT2	59	68	95	41.5	136.5	1429.5	0.00535724	0.0446027	0,5898324251174927
ENST00000389142	OS9	14	20	74	122.5	196.5	60	0.00539322	0.0448752	1,0267857313156128
ENST00000886200	P4HA1	26	15	90	106	196	92	0.00541112	0.044997	0,9828106164932251
ENSG00000130731,t1	METTL26	156	260	119	24.5	143.5	16978	0.00541728	0.0450211	0,3265478014945984
ENST00000678515	EEF1A1	137	57	67	57	124	2915.5	0.00542419	0.0450515	0,44485536217689514
ENST00000492907	GNAS	38	35	64	108	172	413.5	0.00544185	0,045170929830212786	0,7027254104614258
ENST00000254301	LGALS3	54	54	104	40.5	144.5	1005.5	0.00546139	0.0453059	0,5760014653205872
ENST00000962776	PPP1R12A	29	11	119	75	194	68	0.00546725	0.0453273	1,139119029045105
ENST00000920268	TAP1	15	13	78	128	206	37	0.00547557	0,045368988520474426	1,2208021879196167
ENST00000907476	HLA-DPB1	31	16	89	220.5	309.5	124	0.00548232	0.0453977	1.11068
ENST00000324607	MBOAT1	50	68	89	46	135	1192.5	0.00549907	0,045509103191917616	0.502086
ENST00000916325	RPL37	38	52	76.5	47	123.5	648	0.0055223	0.045674	0,6772427558898926
ENST00000371655	RAB3B	13	18	66	199	265	47.5	0.00557116	0.0460095	1,2118717432022095
ENST00000575069	P4HB	55	38	150	75.5	225.5	690	0.00557287	0.0460095	0,6059979200363159
ENST00000271638	S100A11	2319	2999	110	6	116	3323503	0.00556912	0.0460095	0,11278248578310013
ENST00000397033	ITGA4	257	241	-1	0	-1	27065.5	0.00559374	0,046154165826849905	0,3133518397808075
ENST00000872230	RPS2	11	53	22	55	77	135.5	0.0056031	0.0462038	1,0113576650619507
ENST00000354359	GNAS	15	28	35	116.5	151.5	101	0.00562975	0,046395832959045376	0,8270267844200134
ENST00000850508	SNHG5	13	14	40	80.5	120.5	33.5	0.00563834	0,046424369728998265	1,2774327993392944
ENST00000370986	GADD45A	14	46	23	126.5	149.5	163.5	0.00563994	0,046424369728998265	0,8359168767929077
ENST00000263461	WDR11	92	67	98.5	99.5	198	2294	0.00564934	0.046474	0,3922508656978607
ENST00000054666	VAMP3	134	110	91	45	136	5856	0.00565971	0,046528041913876474	0,41817155480384827
ENST00000330775	SLC37A4	56	70	133	53	186	1396	0.00566264	0,046528041913876474	0,5366775989532471
ENST00000640406	CSTB	30	13	98	147	245	90	0.00569419	0.0467216	0,9345381855964661
ENST00000922998	TIMM9	15	19	30	47	77	62.5	0.00569185	0.0467216	0,7195450067520142
ENST00000912452	RPL4	40	31	-1	68	67	394.5	0.00569635	0.0467216	0,5865139961242676
ENST00000931862	UQCR11	43	40	73	65.5	138.5	556.5	0.00571157	0.0468186	0,7006896138191223
ENST00000295830	RPL22L1	160	190	94	30	124	12598	0.00572443	0.0468962	0,33764931559562683
ENST00000263383	ILVBL	57	35	119	84	203	653.5	0.0057289	0.0469049	0,6916948556900024
ENST00000229595	ASF1A	590	844	91	15	106	227690	0.00574009	0,046968685792067026	0,16625697910785675
ENST00000284290	TBRG1	36	24	106	126	232	249	0.00577443	0.0472217	0,8302441835403442
ENST00000922409	RPS3	22	21	37	64	101	117	0.00579777	0.0473845	0,9183374047279358
ENST00000674240	HM13	34	23	137.5	79.5	217	221	0.00581442	0,047492465528840046	0,8177770972251892
ENST00000924562	HSP90AB1	82	72	66	26	92	2190.5	0.00582021	0.0475116	0,46895408630371094
ENST00000394332	RPL23	30	16	69.5	47.5	117	120	0.00583652	0.0476166	0,6704580783843994
ENST00000914932	EIF3K	81	111	64	38	102	3450	0.00586625	0.0478309	0,2979210913181305
ENST00000279242	MRPL49	186	131	99	35	134	9973	0.00591463	0,048196892609214205	0.307917
ENST00000538084	SLC3A2	14	30	82.5	193	275.5	101	0.00595993	0.0485374	1,118147373199463
ENST00000300853	ERCC1	94	116	100	30	130	4248.5	0.00597278	0.048604	0,32045507431030273
ENST00000303809	ZNF296	30	48	54	65	119	452	0.00597515	0.048604	0,6674254536628723
ENST00000883717	TCN2	15	10	97	180	277	25	0.00599819	0.0487626	1,3798418045043945
ENST00000413272	NUGGC	37	15	43	105	148	143	0.00601914	0.0489042	0,6581674814224243
ENST00000524717	MAML2	19	31	-1	52	51	165.5	0.00604185	0.0490598	0,8826493620872498
ENST00000860407	TMBIM6	11	13	66	151	217	24	0.00607	0.0492594	1,3790676593780518
ENST00000376395	UBQLN1	242	184	-1	43.5	42.5	18996	0.00611473	0,049564145814606775	0,32072222232818604
ENST00000939491	EEF2	92	46	61.5	25.5	87	1509	0.00611304	0,049564145814606775	0,5098957419395447
ENST00000926229	RPL3	17	14	29	75	104	49.5	0.00612316	0,049603384876140785	0,8942698836326599
ENST00000679883	BSCL2	41	40	135	74.5	209.5	529.5	0.00613583	0.0496768	0,7143848538398743
ENST00000350605	PYCARD	63	134	70	40.5	110.5	3198.5	0.00616604	0.0498921	0,5601398348808289
ENST00000379565	RPS6KA3	66	93	54	86	140	2296	0.00617602	0,049943618551201996	0,41776522994041443
ENST00000453527	CTSB	26	19	122	150	272	127.5	0.00618579	0,049993380924146506	1,0246527194976807
ENST00000693236	CHPF	10	18	70	155.5	225.5	32.5	0.00620611	0.0501282	1,2783241271972656
ENST00000444829	HGF	27	42	149	102	251	344	0.00621809	0.0501663	0,7162963151931763
ENST00000397786	MED13	39	62	78	39	117	820	0.00621513	0.0501663	0,6286494731903076
ENST00000314520	MKRN3	16	24	102	159.5	261.5	92.5	0.00624334	0.0503118	0.904455
ENST00000714219	SCAMP3	27	70	112	97.5	209.5	605	0.00624341	0.0503118	0,7021492719650269
ENST00000451311	TMSB4X	1014	2653	97	10	107	1.26674e+06	0.00625394	0,050367208318668644	0,15042102336883545
ENST00000306368	RNF181	471	657	93	17	110	139976	0.00625831	0,050372985289900946	0,20589090883731842
ENST00000821824	ATP2A1-AS1	68	92	101.5	46	147.5	2336	0.00626756	0.0504181	0,33884045481681824
ENST00000938092	REEP5	111	156	104	41	145	6961.5	0.00632108	0.050819	0,38046765327453613
ENST00000232508	CYB561D2	38	76	94	77.5	171.5	989.5	0.00634333	0.0509682	0,5530590415000916
ENST00000368518	C1orf43	170	219	88	25	113	15614	0.0063567	0.0510459	0,2982875406742096
ENST00000319211	F2R	102	95	86	54	140	3760	0.00637834	0.0511899	0,34629693627357483
ENST00000877020	MRPL55	16	39	77.5	87.5	165	164.5	0.00638663	0,051226634940484794	0,8704532384872437
ENST00000877455	PRDX5	14	22	115.5	147	262.5	69.5	0.00641121	0.0513641	1,0869916677474976
ENST00000322347	COX5A	1043	1481	90	9	99	723210	0.00640878	0.0513641	0,17348089814186096
ENST00000378616	XK	30	76	22.5	79	101.5	753.5	0.00642692	0,051460072466338214	0,5205981731414795
ENST00000933279	EEF1A1	127	148	75	23	98	7609	0.00650585	0.0520317	0,32965198159217834
ENST00000579374	RPL19	39	114	54	47.5	101.5	1573	0.00650383	0.0520317	0,41864722967147827
ENST00000535538	ERV3-1	105	85	153	62	215	3437	0.00652817	0.0521223	0,4157000780105591
ENSG00000129636,t1	ITFG1	22	36	97.5	54.5	152	226	0.00653174	0.0521223	0,8720167279243469
ENST00000352732	ABHD2	46	76	38.5	85.5	124	1237	0.00653227	0.0521223	0,4826943576335907
ENST00000460006	CDS2	82	101	91.5	46.5	138	3175.5	0.00652393	0.0521223	0,3865654766559601
ENST00000312184	TMEM70	357	431	103	23	126	68289.5	0.00654678	0.0522078	0,1425647884607315
ENST00000395511	DHRS7B	67	114	81	50.5	131.5	2894	0.00657855	0.0524309	0,48976171016693115
ENST00000588282	SYNGR2	41	73	89	100	189	1036.5	0.00658395	0.0524436	0,5660305023193359
ENST00000686400	-	60	21	128.5	37.5	166	377.5	0.00660623	0.0525743	0.656902
ENST00000927464	NDUFA1	39	58	48	63.5	111.5	762	0.00660796	0.0525743	0,6627423167228699
ENST00000909478	IFI27L1	32	73	148.5	83.5	232	777.5	0.00662526	0.0526815	0,6738001704216003
ENST00000278025	FUOM	72	83	95.5	34.5	130	2231	0.0066409	0.0527754	0.486928
ENST00000265909	SNX19	100	104	24	86	110	4079	0.00665284	0.05284	0,3269910216331482
ENST00000936206	P4HB	11	22	180	156.5	336.5	49.5	0.00668521	0.0530665	1,2204654216766357
ENST00000592962	POLR2I	104	138	69	52.5	121.5	5716.5	0.00677344	0.053736	0,3574022948741913
ENSG00000130811,t1	EIF3G	18	18	146	-88.5	57.5	248	0.00678194	0.0537725	-0.988172
ENST00000610272	-	24	26	109.5	78.5	188	172.5	0.00678877	0.0537957	0,8940042853355408
ENSG00000030582,t1	GRN	84	65	137.5	73.5	211	2025	0.00679488	0,053813285873423364	0,5887717008590698
ENST00000324106	CD28	140	60	42	78.5	120.5	3197	0.0068084	0.0538585	0,4174003303050995
ENST00000395303	HLA-DMA	59	83	169	70	239	1794.5	0.00680693	0.0538585	0,48029813170433044
ENST00000491009	SNHG29	15	15	10	122	132	47	0.0068842	0.054427	1,1634900569915771
ENST00000334220	DLST	49	21	68	161	229	303.5	0.00692021	0.054665	0,7947884202003479
ENST00000269373	FN3KRP	107	145	139	-39	100	9302	0.00692223	0.054665	-0.281731
ENST00000356978	CALM1	953	968	93	7	100	428494	0.0069801	0,055078228747614005	0,1628655046224594
ENST00000256496	ARL8B	223	189	79	48	127	17838.5	0.00698652	0,055078228747614005	0.217399
ENST00000355235	TBC1D9B	54	21	60	88	148	339	0.00698357	0,055078228747614005	0,7246171832084656
ENST00000686128	-	69	208	98	54	152	5621	0.00699292	0,055097216680728596	0,3037366569042206
ENST00000902307	FKBP8	14	20	64	97.5	161.5	62.5	0.00699857	0.0551103	1,0182099342346191
ENST00000299179	MRPL43	90	249	113	48	161	9057	0.00702328	0,055273255917951084	0,35543927550315857
ENST00000654577	-	455	121	-1	0	-1	25103	0.00704599	0.0554204	0,21143244206905365
ENST00000929180	RPL28	17	19	67	101	168	76	0.00705717	0.0554452	1,0641223192214966
ENST00000889578	DERL2	92	62	122.5	35.5	158	2120.5	0.00705631	0.0554452	0,4416590929031372
novel171,t1	-	34	214	75	136	211	2591	0.00706859	0,055467193720117526	0,6173486113548279
ENST00000919457	RPS10	31	47	61	68	129	464.5	0.00707203	0,055467193720117526	0,6874915957450867
ENST00000313368	TAF7	693	533	119	16	135	168170	0.00706528	0,055467193720117526	0,20298072695732117
ENST00000915117	HSPD1	17	21	39	135	174	86.5	0.00710894	0,055725064650948015	1,056339144706726
ENST00000636313	MISFA	13	20	83	98.5	181.5	56.5	0.007149	0.0560073	1,0166420936584473
ENST00000520286	LSM1	14	16	39	106	145	47	0.00719706	0.0562481	1,0757758617401123
ENST00000376521	SLC35A2	69	40	78	56.5	134.5	955	0.00719885	0.0562481	0,5819136500358582
ENST00000264658	FBXL20	30	25	-1	161	160	220	0.00720012	0.0562481	0,7999238967895508
ENST00000693151	-	17	27	80	78	158	117.5	0.00719424	0.0562481	0,6754551529884338
ENST00000215917	SRRD	43	21	82	102	184	263.5	0.00719034	0.0562481	0,8280980587005615
ENST00000909265	SNRPC	153	175	88	27	115	11086.5	0.00722302	0,056395141495002146	0,32508042454719543
ENST00000538183	SOD2	53	32	-1	82.5	81.5	568.5	0.00723498	0.0564566	0,6038581132888794
ENST00000906077	B2M	16	55	113	125	238	245.5	0.00724888	0,056501164450916436	0.986992
ENST00000425847	MRPL3	18	10	-1	44.5	43.5	41.5	0.0072469	0,056501164450916436	0,8910408020019531
ENSG00000149761,t1	NUDT22	80	84	118.5	52.5	171	2543.5	0.00725663	0,056529633856999405	0.468319
ENST00000679538	HSP90B1	193	164	123	42	165	13247	0.00727353	0.0566293	0,44016391038894653
ENST00000615234	POLR2E	560	436	97.5	11.5	109	110002	0.0073104	0.0568605	0,2043723315000534
ENST00000698751	POLR3C	46	32	115	-44.5	70.5	1000.5	0.00731558	0.0568605	-0.635283
ENST00000366553	CHML	33	48	47	76.5	123.5	514	0.00731542	0.0568605	0,6335101127624512
ENST00000874464	CNPPD1	79	29	138	52	190	758.5	0.00732566	0.0569068	0,6108077764511108
ENST00000216297	SUPT16H	129	80	96	-61.5	34.5	6289.5	0.00736205	0.0571573	-0.442014
ENST00000313250	DHRS4	31	44	23	93.5	116.5	433	0.0073758	0.0572319	0,4298086166381836
ENST00000588234	C19orf53	714	815	91	14	105	267900	0.00738566	0,057276206260694684	0,2071167677640915
ENST00000393427	AAMDC	21	14	87	46.5	133.5	67	0.00739737	0.0573348	0,9318874478340149
ENST00000687987	GAS5	21	14	83	52	135	67	0.00742227	0.057422	0,8589509725570679
ENST00000666376	PSMB8-AS1	11	89	161	86	247	246	0.00742681	0.057422	1,0093337297439575
ENST00000924890	RPS13	202	226	71	26.5	97.5	19406.5	0.00742942	0.057422	0,21160513162612915
ENST00000262319	TELO2	22	16	126.5	92	218.5	85	0.00741531	0.057422	0.983951
ENST00000257909	TROAP	25	12	79	221.5	300.5	67	0.00742911	0.057422	1,021500587463379
ENST00000373768	NDUFA8	446	533	89	16	105	107082	0.00744612	0,057518874264088235	0.236276
ENST00000390308	IGLV3-21	168	275	-1	1	0	19945	0.00745144	0,057527798357161715	-0.0629791
ENST00000341189	ARMCX3	34	23	74.5	114.5	189	227	0.00746297	0,057584572428098287	0,8442040681838989
ENST00000919794	RPL18	56	165	86.5	37.5	124	3514	0.0074778	0.0576668	0,4407879412174225
ENST00000326446	ARL6IP6	86	71	139	-41	98	3811	0.00748668	0.057703	-0.407231
ENST00000932456	UTP18	65	41	90	-52	38	1740.5	0.00756202	0.0582512	-0.1435
ENST00000249776	KNSTRN	54	36	92.5	46	138.5	647.5	0.00758604	0,058371072934468984	0,6224568486213684
ENST00000495183	HLA-A	20	57	215	160	375	340	0.00758357	0,058371072934468984	0,8537925481796265
ENST00000955229	STEAP1	64	77	92	66	158	1819	0.00759709	0.0584235	0,3723292052745819
ENST00000474889	PTPRG	59	107	112	80	192	2366	0.00761089	0.058468	0,4763372838497162
ENST00000854271	DUSP26	28	10	131	-71.5	59.5	221	0.00761135	0.058468	-1.07622
ENST00000528220	RNASEH2C	91	124	82	45.5	127.5	4439.5	0.00762525	0.0585423	0,16235488653182983
ENST00000261263	RAB21	19	44	23	104	127	240	0.00764138	0.0586335	0,6105886697769165
ENST00000342502	IKBIP	36	60	126	57.5	183.5	727.5	0.0076459	0.0586355	0,4657045304775238
ENST00000378164	TAF2	60	127	124.5	46.5	171	2888.5	0.00767395	0,058817993467136495	0,44204631447792053
ENST00000395146	AFF1	25	10	-1	12.5	11.5	73.5	0.00769494	0.0589461	0,7536450624465942
ENST00000903986	TM9SF1	31	38	126	89.5	215.5	368	0.00771856	0.0590615	0,7492773532867432
ENST00000361256	SPOUT1	10	23	123.5	102.5	226	46.5	0.0077169	0.0590615	1,0554261207580566
ENSG00000138614,t1	INTS14	15	10	93	91	184	26.5	0.00773127	0.0590933	0,9630857706069946
ENST00000316851	NCAM1	10	15	25	220	245	27	0.00772939	0.0590933	1,2835955619812012
ENST00000927658	TMEM33	99	73	70	36	106	2757.5	0.00777535	0.059365	0,5132599472999573
ENST00000375650	HSPA1B	54	556	82	40	122	11722	0.00777542	0.059365	0,47091662883758545
ENST00000372133	MRPS18A	413	356	88	16.5	104.5	65349.5	0.00780945	0.0595918	0,2322932481765747
ENST00000919631	RPS4X	164	155	52	46	98	10533	0.007824	0.059655	0,3437434732913971
ENST00000273986	CISD2	378	398	86	28.5	114.5	66936	0.00783069	0.059655	0,23864085972309113
ENST00000915990	RRP7A	179	311	93	22	115	23821.5	0.00782775	0.059655	0,28220823407173157
ENST00000902455	SH2D3C	37	25	182	-91	91	648	0.00790957	0,060222660828872336	-0.660231
ENST00000370949	SRSF11	63	31	70	81	151	646.5	0.00794645	0.0604702	0,5113351345062256
ENST00000239666	PDZD11	135	156	85	35.5	120.5	8631	0.00795328	0,060480543254536154	0,2933432459831238
ENST00000396398	NAGA	46	49	72.5	115.5	188	771	0.00795658	0,060480543254536154	0,6304284930229187
ENST00000877444	BNIP3L	24	28	154	-72	82	481	0.00797522	0.0605166	-0.63231
ENSG00000186480,t1	INSIG1	45	154	64	49	113	2566	0.00797557	0.0605166	0,5533652305603027
ENST00000715796	TMEM109	55	88	71	62.5	133.5	1781.5	0.00797886	0.0605166	0,6236329078674316
ENST00000272438	TEX261	140	227	133	38	171	13270.5	0.00796726	0.0605166	0,2847299575805664
ENST00000930316	RPS28	31	83	57	67	124	870	0.00801794	0.0607726	0,6010643839836121
ENST00000336695	ROMO1	95	78	94	33.5	127.5	2836	0.00802142	0.0607726	0,31404435634613037
ENST00000270517	ECSIT	98	63	82	54	136	2321.5	0.00803996	0,060879665005526405	0,3375929594039917
ENST00000494776	LIME1	10	10	39.5	149	188.5	14.5	0.00812702	0.0615052	1,7193849086761475
ENST00000678012	RPL19	28	34	71.5	47	118.5	288.5	0.00813355	0.0615209	0,8064287900924683
ENST00000393784	ERGIC1	84	176	80.5	84	164.5	5900	0.00816297	0.0617095	0,45055896043777466
ENST00000467237	FASTK	14	21	221	136	357	68	0.00817599	0,061774115529079396	0,8937035799026489
ENST00000498165	PPM1L	54	66	39.5	85.5	125	1287	0.00818144	0.0617815	0,40027645230293274
ENST00000261296	TGDS	48	22	86	84.5	170.5	320	0.00818971	0.0618102	0,7701929807662964
ENST00000871474	RPL3	114	48	54.5	43	97.5	2017	0.00821482	0.0619658	0,4694063663482666
ENST00000749892	PPP4R3B-DT	11	10	203	216.5	419.5	17	0.0082324	0,062064446839024616	1,547608494758606
ENST00000415229	ASRGL1	12	18	203	-140	63	170.5	0.0082547	0.0621986	-1.09658
ENST00000451882	HSBP1L1	156	109	106.5	40.5	147	6881.5	0.00829001	0.0624306	0.314771
ENST00000247970	PIN1	304	307	90.5	25.5	116	40911.5	0.00834864	0.0628378	0,22225087881088257
ENST00000303904	COPS6	667	667	101	21	122	203892	0.00835538	0.0628543	0,16027367115020752
ENST00000261700	RTRAF	620	596	105	-15.5	89.5	200897	0.00836222	0.0628715	-0.109708
ENST00000219548	STUB1	133	170	101	45	146	9311.5	0.00844072	0.063362	0,29181745648384094
ENST00000434457	DENND4C	23	33	102	73	175	221	0.00843787	0.063362	0,7852136492729187
ENST00000450142	PPP1R12A	28	16	137	-125	12	332	0.00844123	0.063362	-0.775841
ENST00000358849	ABCB8	33	18	72	101.5	173.5	163	0.00846619	0.0634803	0,6177600622177124
ENST00000401406	UQCR10	204	304	104.5	18	122.5	26738.5	0.00846427	0.0634803	0,27066633105278015
ENST00000235310	MAD2L2	22	16	66.5	97	163.5	86.5	0.00849408	0.0636549	0,8945945501327515
ENST00000531120	EIF3M	833	470	68	19	87	178601	0.00852639	0.0638623	0.222041
ENST00000854584	TAGLN2	19	15	-1	0	-1	204	0.00857979	0.0642275	-0.814042
ENST00000900205	SEC11C	24	65	43	148	191	496.5	0.00860611	0.0643895	0,5458055734634399
ENST00000361756	RNF121	29	74	132	52	184	714.5	0.00865761	0.0647398	0,6790919899940491
ENST00000595796	SLC38A5	104	91	68	55	123	3704	0.00866539	0.0647629	0,4628204107284546
ENST00000461436	MBNL1	115	70	68	39.5	107.5	3113	0.00870691	0.065038	0,3833765387535095
ENST00000922397	RPS3	52	46	0	61.5	61.5	830.5	0.00872136	0.0650455	0,5610945224761963
ENST00000274457	FEM1C	26	18	39.5	181	220.5	124.5	0.00872205	0.0650455	1,0085995197296143
ENST00000596148	TRAPPC5	195	332	83	28.5	111.5	27944.5	0.00872133	0.0650455	0,24466875195503235
ENSG00000101365,t1	IDH3B	85	48	127	-51	76	2600	0.00875096	0.0652258	-0.321077
ENST00000938714	RPL12	91	97	29	37	66	3457.5	0.00886204	0.0660182	0,38844889402389526
ENST00000372209	RPS8	212	154	82.5	28.5	111	13711.5	0.00888884	0.0661821	0,30448466539382935
ENST00000335972	UBA1	246	91	84.5	50.5	135	9126.5	0.00892782	0.0664365	0,2923292815685272
ENSG00000178982,t1	EIF3K	61	64	96	37.5	133.5	1422.5	0.00896426	0.0666717	0,3873762786388397
ENST00000337619	AP1S1	193	296	118	28	146	24577	0.00901662	0.0670058	0,28777262568473816
ENST00000897999	UAP1	299	113	94	-31	63	19686.5	0.00901889	0.0670058	-0.171193
ENST00000930315	RPS28	46	98	55.5	46	101.5	1644.5	0.00904295	0.0671484	0,6617764830589294
ENST00000483722	TREML2	81	26	124	80	204	694.5	0.00908256	0.0674063	0,6629388332366943
ENST00000924887	RPS13	18	24	38.5	59.5	98	113	0.00915705	0.0679226	0,8471887111663818
ENST00000358691	HELZ	45	43	6	129	135	660	0.00918784	0.0681144	0,5607814192771912
ENST00000427641	NCBP2	11	21	0	131	131	49.5	0.0091941	0.0681242	1,0822482109069824
ENST00000526148	EIF4G2	43	106	100	52.5	152.5	1657.5	0.00922307	0.0682909	0,3063097894191742
ENST00000914900	SERF2	18	31	68	55	123	153	0.00922649	0.0682909	0,6968979239463806
ENST00000432648	AKIRIN1	73	50	120	40	160	1319.5	0.00924859	0.0684178	0,49405914545059204
ENST00000875815	EEF1A1	38	75	55	45	100	997	0.00933587	0.0689895	0,3909221291542053
ENST00000571133	RSL1D1	1560	752	61	9	70	547652	0.00933218	0.0689895	0,18155992031097412
ENST00000464015	YDJC	13	20	294	-115	179	201	0.0093849	0.0693147	-0.99061
ENST00000525828	RPS13	51	47	81	77	158	833	0.00939179	0.0693285	0,5045260787010193
ENST00000574322	CTDNEP1	29	60	148	-77	71	1167	0.00940344	0.0693774	-0.435065
ENST00000418539	BCYRN1	464	1801	237.5	-50.5	187	450432	0.00945014	0.0696847	-0.12595
ENST00000377348	VPS28	16	17	102.5	122.5	225	63.5	0.00946841	0.0697821	0,9571933150291443
ENST00000778454	SNHG29	27	16	-1	61	60	120.5	0.00948896	0.0698962	0,8550041317939758
ENST00000372281	TMEM254	62	52	80.5	130.5	211	1159	0.0094968	0.0699167	0,5975638031959534
ENST00000430466	MRPL11	48	42	74	64	138	687	0.00951126	0.0699858	0,5093762278556824
ENST00000489336	ZNF433-AS1	260	232	83	28	111	26080	0.00952868	0.0700767	0,17037591338157654
ENST00000679159	HNRNPA3	224	152	85.5	25.5	111	14348.5	0.00954237	0.07014	0,37101295590400696
ENST00000359866	DDA1	199	211	152	-38	114	24099.5	0.00955116	0.0701672	-0.142303
ENST00000939991	RPS17	13	186	81	81	162	688.5	0.00956747	0.0702123	0,8518728613853455
ENST00000690969	-	106	30	101.5	47.5	149	1097	0.00956703	0.0702123	0,5378724336624146
ENST00000367333	TMEM9	49	43	119	84	203	722.5	0.00959058	0.0703445	0,6375804543495178
ENST00000355338	WARS1	303	119	93	42	135	15118.5	0.00959855	0.0703656	0,2845972180366516
ENST00000490175	SNX5	26	18	107	-85.5	21.5	342.5	0.00960797	0.0703678	-0.61316
ENST00000911447	RPLP1	15	76	50	77.5	127.5	327.5	0.00960905	0.0703678	0,43537431955337524
ENST00000291439	AP1M1	71	51	86	85	171	1312	0.00971612	0.0710764	0,4960744380950928
ENST00000306077	TMEM43	99	82	145	56.5	201.5	3153	0.00971152	0.0710764	0,49849194288253784
ENST00000368216	METTL25B	46	78	120	76	196	1294.5	0.00982689	0.0717727	0,3519669771194458
ENST00000340766	PPP1CC	49	33	0	70	70	539.5	0.00982121	0.0717727	0,5724254250526428
ENST00000933599	TALDO1	320	346	91	25	116	48956	0.00982528	0.0717727	0,2282605916261673
ENST00000585809	WDR18	118	118	74	32.5	106.5	5608.5	0.00986061	0.0719809	0,35714441537857056
ENST00000368842	LHPP	28	19	50.5	57.5	108	147	0.00993535	0.0724578	0,9040250182151794
ENST00000528097	TALDO1	279	272	95	23.5	118.5	33127.5	0.00993644	0.0724578	0,2567174732685089
ENST00000306243	CHST14	11	139	116	80	196	407	0,010034654298575951	0.0731354	0,9568624496459961
ENST00000552402	BACC1	13	48	72	70	142	165.5	0,010118377667218693	0.0737066	0,8397473692893982
ENST00000926073	RPL34	35	46	87	40.5	127.5	535	0.0101333	0.0737478	0,44558611512184143
ENST00000542342	SLC39A11	12	18	101.5	78.5	180	47	0,010134706659632642	0.0737478	1,0955603122711182
ENST00000924195	RPS15A	10	11	38	57	95	18	0,010162438913637686	0.0738328	1,2231513261795044
ENST00000396958	FLYWCH2	191	136	109	25	134	10822	0,010160828429036843	0.0738328	0,3394232392311096
ENST00000571023	SPAG7	11	10	118	114.5	232.5	18	0,010162438913637686	0.0738328	1,1038849353790283
ENST00000368328	CENPW	78	195	67.5	30.5	98	6090.5	0.0101794	0.0739169	0,32827818393707275
ENST00000749877	IQCH-AS1	12	12	61	90.5	151.5	27	0,010193104991108252	0.0739777	0,7741421461105347
ENST00000940582	POLE3	38	23	63	69	132	264	0,010216738439991385	0.0740792	0,5864304900169373
ENST00000929787	CALR	15	37	98	149	247	150	0,010217816997320458	0.0740792	0,9885698556900024
ENSG00000198618,t1	PPIAP22	19	253	91	54	145	1555	0,010325793803064837	0.0748227	0,5929205417633057
ENST00000891137	LY6E	11	33	47	184	231	86.5	0,010333087435181795	0.0748363	1,0531246662139893
ENST00000310074	TADA2B	12	28	-0.5	142.5	142	81	0,010367417602443798	0.0750318	0,8370204567909241
ENST00000262384	N4BP1	39	46	43	61	104	607.5	0,010370949953554951	0.0750318	0,6468566060066223
ENST00000427324	YME1L1	19	19	70	96	166	92.5	0,010390836699658687	0.0751363	0,9592525959014893
ENST00000432309	MDH1	30	21	126	-82	44	448.5	0,010401895221213573	0.0751768	-0.817028
ENST00000372022	SURF6	73	63	82	45	127	1713.5	0,010421330452685321	0.0752779	0,4633622169494629
ENST00000265437	ST7	15	21	12	162	174	77.5	0,010451486843777787	0.0754424	0,8448083996772766
ENST00000326925	NDUFAF3	650	794	97.5	9.5	107	237868	0,010455033159870203	0.0754424	0,16685503721237183
ENST00000360845	GNL3L	137	136	85	35	120	7656	0,010465117772497845	0.0754757	0,4241154193878174
ENST00000367332	TMEM9	51	49	113	82	195	878	0,010500099586752788	0.0756489	0,5367609262466431
ENST00000934588	HLA-A	21	29	117	131	248	174	0,010496137601164437	0.0756489	0,9954570531845093
ENST00000400485	MORC3	40	20	-1	110.5	109.5	245	0.0105878	0.076241	0,5447231531143188
ENST00000889858	OST4	12	11	112	86	198	24	0,010625504265207416	0.0764726	0.984402
ENST00000586536	NUDT16L1	38	18	154.5	65	219.5	196	0,010656470868545799	0.0766555	0,7339854836463928
ENST00000456936	TMED7	34	25	83.5	64.5	148	259	0,010700201787799962	0.07693	0,6954526901245117
ENST00000911440	RPL27	28	46	37.5	70	107.5	416.5	0,010710619685308072	0.0769648	0,5196933150291443
ENST00000911448	RPLP1	21	50	72	54	126	322	0,010727487992174092	0.0770459	0,8146179914474487
ENST00000290200	IL10RB	108	114	91.5	51	142.5	4937	0,010787591344219546	0.0774373	0,4489230215549469
ENST00000264771	TMEM175	31	39	123	135	258	388.5	0,010815572860449839	0.0775946	0,5164960026741028
ENST00000368830	MRPL9	837	752	83	11	94	291452	0,010820754111318392	0.0775946	0,1564476191997528
ENST00000921387	MIF	29	30	72	33.5	105.5	266.5	0,010850718438856056	0.0777288	0,7250303030014038
ENST00000199448	EPDR1	32	192	120	46	166	2207.5	0,010846355753140897	0.0777288	0,6591830849647522
ENST00000302262	GAA	25	20	220	161.5	381.5	138	0,010859892901879824	0.0777541	0,8105339407920837
ENST00000963856	ACTR8	14	14	-1	59.5	58.5	43	0,010886879954442503	0.0779069	0,8784276843070984
ENST00000522145	ATOX1	37	40	91	49.5	140.5	490	0,010897774638365713	0.0779445	0,6386837363243103
ENST00000324817	MED14	27	28	-1	60.5	59.5	242	0,010910913548002709	0.0779652	0,6900882720947266
ENST00000919936	CHPF	12	119	99	135	234	394.5	0,010915104789882744	0.0779652	0,7506351470947266
ENSG00000118705,t2	RPN2	29	27	100	187	287	236	0,010917618078075309	0.0779652	0,8022095561027527
ENST00000337659	PRP4K	11	15	168	120	288	33	0,010932869487680446	0.0780338	1,1980024576187134
ENST00000612689	-	20	36	25.5	86	111.5	211	0,010938715704260785	0.0780352	0,7741735577583313
ENST00000250124	MPDU1	90	145	105	40	145	5236.5	0,010959245259110387	0.0781412	0,43416139483451843
ENST00000328697	CCDC34	80	37	73	44	117	1046.5	0,011000683176241803	0.0783962	0,4489401578903198
ENSG00000204386,t1	NEU1	39	70	127	116	243	964	0,011015323346024286	0.07846	0,6291583776473999
ENST00000607978	-	287	278	100	20	120	34964	0,011050309926524058	0.0786686	0,22034281492233276
ENST00000521688	ENY2	458	419	117.5	8.5	126	86438.5	0,011076211115540711	0.0788124	0,20353302359580994
ENSG00000167508,t3	MVD	11	20	156	116.5	272.5	48	0,011113878749909418	0.0790397	1,0833858251571655
ENST00000248089	HCFC1R1	42	68	128	44.5	172.5	1015	0.0111384	0.0791734	0,4316241145133972
ENST00000825675	LINC02240	25	10	76	180	256	55	0,011144444753627305	0.0791755	1,0711582899093628
ENST00000455785	STMN1	389	493	110	-17	93	105410	0,011166906890459162	0.0792942	-0.135333
ENST00000666215	SNHG29	32	11	74.5	153.5	228	84.5	0,011198442204486327	0.0794773	0,9967036843299866
ENST00000518164	RPL30	38	85	0	0	0	1206.5	0,011222882707565383	0.0796098	0,36103615164756775
ENST00000240922	NAA50	224	407	93.5	22.5	116	40041.5	0,011273826490693944	0.0799301	0,2301037460565567
ENST00000271764	EIF2D	131	88	86	69	155	4599.5	0,011280489128158922	0.0799363	0,3605336844921112
ENST00000302763	CTNNA1	58	27	117	-57	60	1051	0,011288898693160321	0.0799548	-0.53385
ENST00000368024	TSTD1	84	281	74	60	134	9653.5	0,011345636245949794	0.0803155	0,23508337140083313
ENST00000311575	FGFBP3	12	39	77	104	181	119.5	0.0113515	0.0803158	0,8628803491592407
ENST00000566157	OGFOD1	188	161	95.5	38.5	134	12761.5	0.0113636	0.0803601	0,30564773082733154
ENST00000612353	GLMP	23	34	92	142	234	235	0,011384398223431465	0.0804661	0,8652791976928711
ENST00000674965	HSPB1	41	139	90	52	142	2107.5	0,011405579301060035	0.0805745	0.390259
ENST00000306357	STX8	121	191	101	35	136	9592.5	0,011447463353536155	0.080829	0,3321242332458496
ENST00000922561	FXYD5	13	60	59	170	229	214.5	0.0114592	0.0808704	1,1211482286453247
ENST00000657086	-	29	32	105	49	154	288.5	0,011480818449887274	0.0809817	0.660705
ENST00000652380	ATP5PO	65	65	89	44	133	1569.5	0,011523300822889961	0.0812331	0,5308390259742737
ENST00000454783	LTA	25	75	148	68	216	620	0,011528221170059109	0.0812331	0,7088432908058167
ENST00000435504	ASXL2	70	60	-1	70	69	1579.5	0,011534467648964776	0.0812356	0,3915967345237732
ENST00000465530	CDNF	31	28	27	119	146	268.5	0,011545889415423364	0.0812746	0,8360863327980042
ENST00000246337	UROD	119	65	110	63	173	2995.5	0.0115953	0.0815393	0,4130663573741913
ENST00000936154	STT3A	26	30	135	87.5	222.5	236	0,011593521223752352	0.0815393	0.70311
ENST00000268164	ST8SIA2	17	19	0	225	225	82.5	0,011615342391922866	0.081603	0,9257223010063171
ENSG00000111291,t1	GPRC5D	61	39	95	52	147	832	0,011616190062905983	0.081603	0,5807477831840515
ENST00000377036	DFFA	41	67	83	56	139	974.5	0.0116316	0.0816695	0,45652705430984497
ENST00000935775	RPL13	12	18	28	125.5	153.5	48	0.0116622	0.0818012	1,122267484664917
ENST00000357430	ACSL3	64	55	79.5	58.5	138	1288	0,011659653728820316	0.0818012	0,43595394492149353
ENST00000546989	RPLP0	36	29	75	35	110	330.5	0.0116875	0.0819372	0,7292457222938538
ENST00000654625	-	48	17	-1	0	-1	301.5	0,011711504409317156	0.0820638	0,2675052285194397
ENST00000693726	-	37	29	133	73	206	341	0,011744107208679003	0.0822505	0,7412708401679993
ENSG00000128595,t1	CALU	10	25	-1	82	81	56.5	0,011754141164415035	0.082279	0,8553169369697571
ENST00000710853	SREBF2	12	15	-1	164	163	42.5	0,011762648614594712	0.0822968	1,1206730604171753
ENST00000456914	MUTYH	30	21	142	-96	46	447	0,011793723726316421	0.0824724	-0.627625
ENST00000368373	GBA1	24	16	114.5	137	251.5	100.5	0,011846347011864329	0.0827672	1,0234969854354858
ENST00000927775	RPS15	25	46	66	68	134	365.5	0,011853860351272207	0.0827672	0,7155110239982605
ENSG00000087460,t5	GNAS	16	20	56	115.5	171.5	80.5	0.0118534	0.0827672	0,9316210746765137
ENST00000329559	NDUFB1	298	440	98	20	118	58412.5	0,011892239691800964	0.0829932	0,18548321723937988
ENST00000870512	PSAP	12	15	142.5	201.5	344	38	0,011920865631703798	0.0831509	1,3078351020812988
ENST00000923799	ANXA5	30	23	60	99	159	204.5	0,011970724193308106	0.0834565	0,7407410740852356
ENST00000919928	VDAC3	23	21	79	-80	-1	341	0,011982285453533683	0.0834949	-0.678135
ENST00000866545	RPS14	16	25	60	47	107	105.5	0,011988775544280472	0.083498	0,6011079549789429
ENST00000276055	CHST7	31	57	116	77	193	595.5	0,012008149117168198	0.0835908	0,6765472888946533
ENST00000680610	SLC3A2	14	30	112.5	174.5	287	110	0,012158246359412168	0.0845503	0,8873734474182129
ENST00000917299	HLA-DRA	15	11	-1	96	95	42.5	0,012156379866684296	0.0845503	1,2038602828979492
ENST00000394048	ESYT1	130	75	98.5	26.5	125	3850.5	0,012174168227881746	0.0845759	0,4524216055870056
ENST00000373517	NAP1L2	21	11	105	-106	-1	177.5	0.0121712	0.0845759	-0.487828
ENST00000477698	TRPM8	14	62	80.5	93.5	174	246.5	0,012194715194598704	0.084676	0,7376078963279724
ENST00000558985	ANXA2	16	18	70	86.5	156.5	71	0,012214204048337368	0.0847687	0,8345056772232056
ENST00000332180	WASHC4	25	15	103	119	222	97.5	0,012246284839891554	0.0849486	0,9336928129196167
ENST00000351111	MRPL10	531	221	78	22	100	51887.5	0,012287184572956616	0.0851782	0,21779070794582367
ENST00000932676	RPL35	21	23	59	58	117	134.5	0,012291728517073311	0.0851782	0,8913010358810425
ENST00000971722	C11orf58	73	49	59	52	111	1311	0,012303462908637944	0.0852168	0,5484175682067871
ENST00000933146	MRPL28	70	73	110.5	-40.5	70	3174	0,012333705600389109	0.0853834	-0.367791
ENST00000409006	KDELR3	14	22	86.5	87	173.5	76.5	0,012348286964259263	0.0853987	0,8903023600578308
ENST00000760568	-	20	25	58.5	93.5	152	140	0,012347196397990298	0.0853987	0,8953462839126587
ENST00000510025	HSD17B4	73	29	88	94	182	721	0,012374717269177866	0.085453	0,5707699656486511
ENST00000949127	TMEM43	48	36	120.5	114	234.5	587	0,012370829590262627	0.085453	0,4772290885448456
ENST00000449759	QPRT	189	200	77	23	100	16128.5	0,012364538907082426	0.085453	0,27531924843788147
[truncated: 11,805 more rows]

## Sheet: TENT5B vs TENT5D all
Transcript	Name	Control_count	Treatment_count	Control_median	Diff_median	Treatment_median	U	p-value	FDR	Effect_size
ENST00000881215	CD74	7121	5407	131	157	288	8556765	0	0	1,0755925178527832
ENST00000260379	RPLP1	23369	40129	78	45	123	3.42712e+08	0	0	0,4791768193244934
ENSG00000211675,t1	IGLC1	234493	288329	100	213	313	1.45243e+10	0	0	1,2404499053955078
ENSG00000211896,t1	IGHG1	20017	29984	156	218	374	1.6781e+08	0	0	0,9224265813827515
ENST00000230050	RPS12	10020	14139	78	48	126	49916638	0	0	0,5170515179634094
ENSG00000132465,t1	JCHAIN	9855	6226	100	142	242	1.58345e+07	0	0	0,9627528190612793
ENST00000302125	MZB1	2637	5332	94	176	270	3.33246e+06	0	0	1,0427000522613525
ENST00000331825	FTL	8226	19741	81	89	170	4.95592e+07	0	0	0,6738595962524414
ENST00000287038	RPL30	15049	25951	78	45	123	1.47574e+08	0	0	0,44444188475608826
ENST00000724023	-	17373	34352	71	42	113	2.15115e+08	0	0	0,4756026268005371
ENST00000295702	SSR2	5017	9421	86	145	231	1.17134e+07	0	0	1,0104283094406128
ENST00000295682	KRTCAP2	2717	8839	77	190	267	4921080	0	0	1,1868908405303955
ENST00000300026	PPIB	4416	7434	80	164	244	6512221	0	0	1,221688151359558
ENST00000390548	IGHG1	9922	16419	132	94	226	5.33601e+07	0	0	0,6824164986610413
ENST00000651669	RPS27	30486	56503	69	37	106	6.61473e+08	0	0	0,4118759334087372
ENST00000491306	RPL37A	20412	34312	77	30	107	2.82451e+08	0	0	0,3580396771430969
ENST00000916438	B2M	3277	7421	104	176	280	5.1184e+06	0	0	1,168232798576355
ENST00000395388	HLA-DRA	6045	5354	103	166	269	7.22678e+06	0	0	1,114282250404358
ENST00000648006	B2M	9750	24912	102.5	175.5	278	55034983	0	0	1,118599772453308
ENST00000647841	RPS17	12982	16917	83	45	128	82355146	1,4619505548794316e-301	1,0129124419482141e-298	0,4485771358013153
ENST00000537328	TMEM258	3109	6662	123	97	220	5.54441e+06	1,3732686490036623e-300	9,061611271068452e-298	0,7982184886932373
ENST00000716866	RPL23	8415	12030	59	43	102	36058488	2,8016022093201935e-269	1,7646273552068144e-266	0,4614495038986206
ENST00000272317	RPS27A	13694	17129	76	38	114	90410940	8,352972301964795e-263	5,032484225579399e-260	0,39292219281196594
ENST00000376228	HLA-C	2100	4512	126	186	312	2.26137e+06	1,2913196507688651e-257	7,455756833626736e-255	1,0867455005645752
ENST00000272227	PDIA6	2517	2236	88	173	261	1.22084e+06	9,303425925606804e-250	5,156702922045339e-247	1,1509039402008057
ENST00000311528	RPL13	18694	27509	80	28	108	2.10428e+08	1,3711089665105541e-241	7,307483441898749e-239	0,34091463685035706
ENST00000316448	CALR	2463	2650	89	153	242	1.55833e+06	1,779956549766945e-229	9,13513255930391e-227	1,0670605897903442
ENST00000391857	RPL13A	12094	15266	73	34	107	7.25907e+07	4,560536809667233e-203	2,2569770918413873e-200	0,3766467571258545
ENST00000225430	RPL19	11954	14295	76	35	111	67072446	2,0049187097065124e-198	9,580054676001083e-196	0,4014493227005005
ENST00000343986	RPS21	11755	20973	75	28	103	1.00237e+08	1,2765483404320814e-173	5,896376784455783e-171	0,3434826731681824
ENST00000360004	HLA-DRB1	1969	1742	114	162	276	806428	2,167588619838663e-171	9,689121130678824e-169	1,0749645233154297
ENST00000264258	RPL31	5208	10110	72	44	116	19193678	1,1517090217245615e-166	4,9872599731366394e-164	0,4852442741394043
ENST00000261623	CYBA	1613	2521	98	150	248	1.01021e+06	1,759066661555072e-164	7,386480827020797e-162	0,9756600260734558
ENST00000270221	EMP3	1305	3841	83	137	220	1239809	2,23195997896183e-164	9,09654983190414e-162	0,9953891634941101
ENST00000309268	EEF1A1	30047	20773	72	19	91	267809222	2,4092355571184216e-163	9,53850774713999e-161	0,24316687881946564
ENST00000598742	RPS19	15158	24949	94	27	121	1.58503e+08	4,535486467718719e-163	1,7457843328660635e-160	0,3254130780696869
ENSG00000196735,t1	HLA-DQA1	937	2030	105	220	325	364756	5,366335134280723e-161	2,009765025830486e-158	1,3059535026550293
ENST00000299767	HSP90B1	1700	1570	95.5	182	277.5	611110	1,153753813183145e-158	4,207254365599695e-156	1,0786902904510498
ENST00000262947	MYDGF	1281	2015	88	174	262	581442	2,510048038055993e-156	8,918393759831256e-154	1,1383063793182373
ENST00000304800	TMEM208	1001	2311	74	150	224	486030	3,110750734711273e-155	1,0776418232723527e-152	1,1327002048492432
ENST00000369817	RPL10	15022	17556	81.5	29.5	111	1.09525e+08	1,226755207907329e-153	4,146133394139477e-151	0,3117128312587738
ENST00000296255	RPN1	1854	1528	70	140	210	671382	2,2574847063402505e-153	7,448087041846869e-151	1,0552253723144531
ENST00000647248	RPL35A	10016	14605	76	32	108	5.87587e+07	5,863635442935017e-152	1,8895906123895472e-149	0,35655269026756287
ENST00000530705	TPT1	5139	6278	69	48	117	11549496	7,423859796380776e-151	2,3380096636011005e-148	0,49028798937797546
ENST00000962425	RPL17	6347	8187	68	42	110	19449021	1,6991260050946624e-149	5,232175345021497e-147	0,41287657618522644
ENST00000648839	RPL26	8865	10920	68	34	102	3.80555e+07	5,668745228051838e-148	1,707647883154659e-145	0,37802445888519287
ENST00000343262	RPS2	12410	11772	57	26	83	5.91825e+07	5,102686359827823e-144	1,504423933790088e-141	0,3319125771522522
ENST00000690968	-	5673	8581	75	40	115	18232658	2,564475590103395e-142	7,403320469179739e-140	0,3942825198173523
ENST00000347512	RPL36	5150	10620	100	46	146	20553555	1,1823527873839838e-141	3,3436454234244617e-139	0,4601527452468872
ENST00000225777	SYNGR2	2564	3833	103	95	198	3.09189e+06	6,83277089134127e-140	1,8936341248263195e-137	0,6689107418060303
ENST00000392514	RPLP0	9385	8661	65	35	100	3.18786e+07	1,0983045867217216e-138	2,9841581682750777e-136	0,3877231180667877
ENST00000525634	RPS13	10054	13565	74	33	107	55213248	1,5328365249719258e-138	4,08471456279538e-136	0,3552815616130829
ENST00000394667	RPL34	3610	6855	72	47	119	8705814	1,4632011801914694e-137	3,8255808969647535e-135	0,49455851316452026
ENST00000645674	RPS7	8816	8123	72	39	111	2.78929e+07	8,916322989416184e-137	2,2880275493396305e-134	0,3710591495037079
ENST00000422514	RPL23A	15286	17750	67	24	91	114263733	2,1393626695853217e-135	5,39002700226251e-133	0,3122205436229706
ENST00000344063	RPL28	9311	13600	94	36	130	5.11817e+07	1,7484164256076118e-134	4,326394001722264e-132	0,3780387341976166
ENST00000311549	RPL21	8178	9097	64	33	97	29145218	7,366038259776028e-134	1,7907226695739722e-131	0,3934023976325989
ENST00000331483	P4HB	1989	1838	121	135	256	989183	2,8060087934139026e-133	6,703942043161457e-131	0,9113609790802002
ENST00000274065	RPS3A	12446	11165	74	28	102	56706682	6,493900161341287e-132	1,5251860090797662e-129	0,3404480814933777
ENST00000251453	RPS16	11491	15378	72	28	100	73007681	1,664502156473042e-131	3,8441677303744906e-129	0,3311316668987274
ENST00000314138	RPL27A	8104	11418	71	30	101	3.68537e+07	5,2340149234853275e-130	1,1889794228645277e-127	0,3730466663837433
ENST00000172229	NGFR	789	3064	74	264	338	536519	7,157118994198295e-129	1,599616095203319e-126	1,3231043815612793
ENST00000379341	PRDX4	1104	1470	93	209	302	364477	5,079142925725794e-127	1,1171695797108306e-124	1,1959131956100464
ENST00000348462	RPL35	7416	11369	82	36	118	33500161	1,6228432275154453e-125	3,513709156825238e-123	0,4009203016757965
ENST00000332598	TMED9	1252	2228	99	134	233	719888	1,0315797147222811e-124	2,1991692472164077e-122	0,9504604339599609
ENST00000324460	HSPA5	1178	2782	108	141	249	867530	9,559912748043104e-122	2,0071471356005045e-119	0,9885156750679016
ENST00000531188	RPS3	8483	9124	71	28	99	3.08315e+07	1,3812660996350837e-120	2,8567469168124406e-118	0,3771567940711975
ENST00000396651	RPS8	10082	11669	75	31	106	48059532	2,3012584425105677e-120	4,689490917333667e-118	0,3479057848453522
ENST00000257857	CD63	741	1056	101	167	268	138760	2,813326907080772e-120	5,649894340785255e-118	1,282570242881775
ENST00000300289	PDIA3	1276	1122	101	162	263	321953	4,5858901385524945e-120	9,078097092845987e-118	1,1429529190063477
ENST00000429711	RPL32	7155	9763	72	32	104	2.77392e+07	3,671814314808327e-116	7,166243797225208e-114	0,39486953616142273
ENST00000253788	RPL27	6377	10179	74	37	111	25618930	1,5403140851646377e-115	2,964462816406442e-113	0,39687278866767883
ENST00000248958	SDF2L1	943	3139	86	125	211	759478	3,387765107579862e-114	6,430720698045774e-112	0,9651097655296326
ENST00000311111	RPL38	7866	13295	69	27	96	42563816	1,3290346385988877e-113	2,48870716041416e-111	0.350133
ENST00000368400	DPM3	976	2612	82.5	114.5	197	651337	7,508625536992632e-113	1,387293654214759e-110	0,8478519916534424
ENST00000380394	RPS6	9970	9635	77	29	106	39090065	8,641363390248137e-113	1,575570690771953e-110	0,3287864923477173
ENST00000937795	RPS25	6906	8573	68.5	29.5	98	2.34513e+07	9,090859504592904e-110	1,636000521495375e-107	0,3332951068878174
ENST00000326427	ITM2C	1937	1871	101	120	221	1.06039e+06	4,6384607818382535e-109	8,240403981273421e-107	0,8278216123580933
ENST00000439602	RPS18	15967	21271	65	19	84	1.47057e+08	6,101107629316719e-109	1,0701651698663516e-106	0.278203
ENST00000374202	IL2RG	1860	1573	86	145	231	831492	4,586911946013739e-106	7,945104854489047e-104	0,8962323665618896
ENST00000352983	RPL7	12100	10675	74	24	98	5.38227e+07	9,40705587450998e-105	1,6093033734948738e-102	0,31975412368774414
ENST00000374843	HLA-DMA	1109	990	106	159	265	250361	5,908943589472524e-103	9,985394063331802e-101	1,0521385669708252
ENST00000503362	SPCS3	1071	2146	63	153	216	621900	8,915267780805352e-101	1,488420067935178e-98	0,9296497106552124
ENST00000265044	SSR3	1858	2282	61	87	148	1308790	3,7168336271139265e-100	6,131448044156867e-98	0,6910887360572815
ENST00000370086	SSR4	705	1021	109	214	323	144576	2,30160006728639e-99	3,7521496626338246e-97	1,2897473573684692
ENST00000265758	BUD23	1287	1259	78	106	184	419221	1,0601452239715115e-98	1,7081898102992133e-96	0,8882945775985718
ENST00000361575	RPL39	11509	18732	68	17	85	92395855	5,455315286619793e-97	8,689000451343733e-95	0,3005560636520386
ENST00000648437	RPS10	5511	6870	85	35	120	14925235	2,592035291533673e-91	4,081571935770693e-89	0,3962384760379791
[truncated: 13,769 more rows]

## Sheet: Mock vs TENT5B DEG
Transcript	Name	Control_count	Treatment_count	Control_median	Diff_median	Treatment_median	U	p-value	FDR	Effect_size	diffType
[truncated: 475 more rows]

[truncated: 2 more sheets: Mock vs TENT5D DEG, TENT5B vs TENT5D DEG]
