# Supplementary material for: The C-terminal region of TENT5 proteins drives ER-associated mRNA polyadenylation via FNDC3 interaction
Source: Cell Rep. 2026 Jun 4;45(6):117501. doi: 10.1016/j.celrep.2026.117501 (PMC13291444; doi:10.1016/j.celrep.2026.117501)
Supplement: Data S5. MS/MS analysis of TENTD and TENT5B interactome in LP1 cells, related to Figure 3 [file mmc6.xlsx]

## Sheet: pG_AVG_Int_TENT5B
Protein IDs	Majority protein IDs	Peptide counts (all)	Peptide counts (razor+unique)	Peptide counts (unique)	Protein names	Gene names	Fasta headers	Number of proteins	Peptides	Razor + unique peptides	Unique peptides	Peptides Mock_1	Peptides Mock_1r	Peptides Mock_2	Peptides Mock_2r	Peptides Mock_3	Peptides Mock_3r		Peptides TENT5B_1	Peptides TENT5B_1r	Peptides TENT5B_2	Peptides TENT5B_2r	Peptides TENT5B_3	Peptides TENT5B_3r			Razor + unique peptides Mock_1	Razor + unique peptides Mock_1r	Razor + unique peptides Mock_2	Razor + unique peptides Mock_2r	Razor + unique peptides Mock_3	Razor + unique peptides Mock_3r	Razor + unique peptides TENT5B_1	Razor + unique peptides TENT5B_1r	Razor + unique peptides TENT5B_2	Razor + unique peptides TENT5B_2r	Razor + unique peptides TENT5B_3	Razor + unique peptides TENT5B_3r	Unique peptides Mock_1	Unique peptides Mock_1r	Unique peptides Mock_2	Unique peptides Mock_2r	Unique peptides Mock_3	Unique peptides Mock_3r	Unique peptides TENT5B_1	Unique peptides TENT5B_1r	Unique peptides TENT5B_2	Unique peptides TENT5B_2r	Unique peptides TENT5B_3
CON__P02769	CON__P02769	95	95	89				1	95	95	89	58	57	86	87	79	76	73.8333	40	40	80	83	79	78	66.6667	-7.16667	58	57	86	87	79	76	40	40	80	83	79	78	53	52	80	81	73	70	34	34	74	77	73
P04264	P04264	79	79	5	Keratin, type II cytoskeletal 1	KRT1	sp|P04264|K2C1_HUMAN Keratin, type II cytoskeletal 1 OS=Homo sapiens OX=9606 GN=KRT1 PE=1 SV=6	1	79	79	5	66	66	70	69	75	74	70	54	53	67	70	71	70	64.1667	-5.83333	66	66	70	69	75	74	54	53	67	70	71	70	3	3	4	4	5	5	2	2	4	4	4
CON__P04264	CON__P04264	75	1	1				1	75	1	1	63	64	67	66	71	70	66.8333	52	51	63	66	67	66	60.8333	-6	0	1	1	1	1	1	0	0	0	0	0	0	0	1	1	1	1	1	0	0	0	0	0
P52732	P52732	87	87	87	Kinesin-like protein KIF11	KIF11	sp|P52732|KIF11_HUMAN Kinesin-like protein KIF11 OS=Homo sapiens OX=9606 GN=KIF11 PE=1 SV=2	1	87	87	87	66	63	68	69	60	59	64.1667	59	60	60	61	62	65	61.1667	-3	66	63	68	69	60	59	59	60	60	61	62	65	66	63	68	69	60	59	59	60	60	61	62
CON__P35908;CON__P35908v2;P35908;CON__Q6NXH9;H0YID6;H0YIC5;P12036-2;P12036;H0YHD9;CON__REFSEQ:XP_932229	CON__P35908;CON__P35908v2;P35908	73;72;72;6;3;2;2;2;1;1	68;67;67;4;3;2;2;2;1;1	51;50;50;0;0;0;0;0;0;0	Keratin, type II cytoskeletal 2 epidermal	KRT2	;;sp|P35908|K22E_HUMAN Keratin, type II cytoskeletal 2 epidermal OS=Homo sapiens OX=9606 GN=KRT2 PE=1 SV=2	10	73	68	51	57	57	62	61	63	62	60.3333	43	44	60	61	63	63	55.6667	-4.66667	52	52	57	56	58	58	39	40	55	56	58	59	38	39	42	41	44	44	27	28	41	42	43
CON__P13645;P13645;CON__P02535-1;CON__Q7Z3Y7;Q7Z3Y7;CON__Q2M2I5;Q2M2I5;A0A3B3ITG2;CON__P05784;CON__Q99456;Q99456;A0A1B0GVI3;CON__Q7Z3Y9;Q7Z3Y9	CON__P13645;P13645	67;67;14;5;5;3;3;2;2;2;2;1;1;1	67;67;14;5;5;3;3;2;2;2;2;1;1;1	57;57;9;1;1;0;0;0;0;0;0;1;0;0	Keratin, type I cytoskeletal 10	KRT10	;sp|P13645|K1C10_HUMAN Keratin, type I cytoskeletal 10 OS=Homo sapiens OX=9606 GN=KRT10 PE=1 SV=6	14	67	67	57	49	45	52	53	62	61	53.6667	35	33	51	51	56	55	46.8333	-6.83333	49	45	52	53	62	61	35	33	51	51	56	55	39	36	42	44	52	51	29	27	42	43	47
P38646;A0A3B3ITI4;D6RJI2;H0Y8S0;H0YBG6;D6RA73;A0A3B3ITN1	P38646	64;14;12;10;9;8;4	64;14;12;10;9;8;4	64;14;12;10;9;8;4	Stress-70 protein, mitochondrial	HSPA9	sp|P38646|GRP75_HUMAN Stress-70 protein, mitochondrial OS=Homo sapiens OX=9606 GN=HSPA9 PE=1 SV=2	7	64	64	64	53	52	56	56	49	50	52.6667	53	47	56	60	55	57	54.6667	2	53	52	56	56	49	50	53	47	56	60	55	57	53	52	56	56	49	50	53	47	56	60	55
P14625;Q96GW1;A0A1W2PRR1;H0YIV0;Q58FF3;F8W026;F8VPC7	P14625	85;25;25;11;11;6;2	85;25;25;11;11;6;2	83;23;23;11;11;4;2	Endoplasmin	HSP90B1	sp|P14625|ENPL_HUMAN Endoplasmin OS=Homo sapiens OX=9606 GN=HSP90B1 PE=1 SV=1	7	85	85	83	48	47	56	54	51	52	51.3333	50	51	76	80	81	77	69.1667	17.8333	48	47	56	54	51	52	50	51	76	80	81	77	46	45	54	52	49	50	48	49	74	78	79
P13647;CON__P13647;F8W0C6;H0YI76;H0YIN9;F8VV57;F8VU69;F8W1U3;P05787-2;P05787;CON__P05787;F8VUG2;CON__H-INV:HIT000016045;F8VP67;CON__H-INV:HIT000292931;A0A1W2PR46;CON__Q9H552;A0A1X7SBR3;P14136-2;A0A1X7SCE1;K7EKH9;P14136;K7ELP4;B4DIR1;Q8IWY7;P14136-3;K7EJU1	P13647;CON__P13647	61;61;25;24;14;10;7;6;6;6;6;6;3;3;2;1;1;1;1;1;1;1;1;1;1;1;1	38;38;6;20;12;10;7;0;0;0;0;0;0;0;0;0;0;0;0;0;0;0;0;0;0;0;0	12;12;0;8;2;4;0;0;0;0;0;0;0;0;0;0;0;0;0;0;0;0;0;0;0;0;0	Keratin, type II cytoskeletal 5	KRT5	sp|P13647|K2C5_HUMAN Keratin, type II cytoskeletal 5 OS=Homo sapiens OX=9606 GN=KRT5 PE=1 SV=3;	27	61	38	12	42	41	57	54	52	51	49.5	36	33	48	46	46	49	43	-6.5	28	29	35	33	34	34	25	22	31	28	27	29	8	9	11	11	11	11	6	5	7	8	8
P11021	P11021	64	64	63	78 kDa glucose-regulated protein	HSPA5	sp|P11021|BIP_HUMAN Endoplasmic reticulum chaperone BiP OS=Homo sapiens OX=9606 GN=HSPA5 PE=1 SV=2	1	64	64	63	45	49	51	52	48	45	48.3333	45	45	58	57	56	60	53.5	5.16667	45	49	51	52	48	45	45	45	58	57	56	60	44	48	50	51	48	45	44	44	57	56	56
CON__P04259	CON__P04259	62	51	2				1	62	51	2	30	31	58	58	45	42	44	24	27	41	42	36	37	34.5	-9.5	21	23	48	49	35	32	17	20	32	33	26	27	0	0	2	2	1	1	0	0	0	0	0
A0A087X054;Q9Y4L1;A0A494C039;E9PJ21;A0A087WWI4;K7EQK2;Q9Y4L1-2;J3KTF1;J3QL06;Q9BST8;J3QQH7;J3QLE9;A0A087WW13;A0A087X214;A0A1W2PS94;A0A2R8Y358;Q9BXT5	A0A087X054;Q9Y4L1;A0A494C039;E9PJ21;A0A087WWI4;K7EQK2;Q9Y4L1-2	66;66;66;45;45;45;37;17;16;11;11;11;8;6;1;1;1	66;66;66;45;45;45;37;17;16;11;11;11;8;6;1;1;1	66;66;66;45;45;45;37;17;16;11;11;11;8;6;1;1;1	Hypoxia up-regulated protein 1	HYOU1	tr|A0A087X054|A0A087X054_HUMAN Hypoxia up-regulated protein 1 OS=Homo sapiens OX=9606 GN=HYOU1 PE=1 SV=1;sp|Q9Y4L1|HYOU1_HUMAN Hypoxia up-regulated protein 1 OS=Homo sapiens OX=9606 GN=HYOU1 PE=1 SV=1;tr|A0A494C039|A0A494C039_HUMAN Hypoxia up-regulated pro	17	66	66	66	42	41	48	47	45	39	43.6667	43	44	60	64	60	61	55.3333	11.6667	42	41	48	47	45	39	43	44	60	64	60	61	42	41	48	47	45	39	43	44	60	64	60
CON__P48668;P48668	CON__P48668;P48668	61;61	5;5	1;1	Keratin, type II cytoskeletal 6C	KRT6C	;sp|P48668|K2C6C_HUMAN Keratin, type II cytoskeletal 6C OS=Homo sapiens OX=9606 GN=KRT6C PE=1 SV=3	2	61	5	1	30	31	57	57	45	42	43.6667	24	27	40	41	36	37	34.1667	-9.5	0	0	5	5	2	3	0	0	0	0	0	0	0	0	1	1	0	0	0	0	0	0	0
CON__P02533;P02533;CON__Q6IFX2;CON__Q61782;K7ENV3;K7EMS3;CON__P35900;P35900	CON__P02533;P02533	55;55;24;7;4;4;4;4	49;49;23;7;4;4;4;4	20;20;8;2;0;0;0;0	Keratin, type I cytoskeletal 14	KRT14	;sp|P02533|K1C14_HUMAN Keratin, type I cytoskeletal 14 OS=Homo sapiens OX=9606 GN=KRT14 PE=1 SV=4	8	55	49	20	33	36	51	50	43	43	42.6667	20	21	37	37	39	38	32	-10.6667	27	31	45	44	37	37	17	18	32	32	34	33	8	10	18	18	11	13	4	3	11	11	12
P02538;CON__P02538;CON__Q8VED5	P02538;CON__P02538	60;60;9	3;3;1	2;2;0	Keratin, type II cytoskeletal 6A	KRT6A	sp|P02538|K2C6A_HUMAN Keratin, type II cytoskeletal 6A OS=Homo sapiens OX=9606 GN=KRT6A PE=1 SV=3;	3	60	3	2	29	30	55	55	44	40	42.1667	23	26	39	40	35	35	33	-9.16667	2	2	2	2	2	1	1	1	2	2	3	2	2	2	2	2	2	1	1	1	2	2	2
P04259	P04259	59	3	3	Keratin, type II cytoskeletal 6B	KRT6B	sp|P04259|K2C6B_HUMAN Keratin, type II cytoskeletal 6B OS=Homo sapiens OX=9606 GN=KRT6B PE=1 SV=5	1	59	3	3	27	30	55	55	39	40	41	22	25	37	38	33	32	31.1667	-9.83333	0	1	3	3	0	2	0	0	0	1	0	0	0	1	3	3	0	2	0	0	0	1	0
CON__P08779;P08779;K7ENW6;CON__Q9Z2K1;CON__Q3ZAW8	CON__P08779;P08779	50;50;16;14;14	28;28;14;4;4	28;28;14;4;4	Keratin, type I cytoskeletal 16	KRT16	;sp|P08779|K1C16_HUMAN Keratin, type I cytoskeletal 16 OS=Homo sapiens OX=9606 GN=KRT16 PE=1 SV=4	5	50	28	28	32	30	46	45	42	44	39.8333	21	24	36	38	33	34	31	-8.83333	15	13	26	25	22	24	10	11	19	20	15	16	15	13	26	25	22	24	10	11	19	20	15
P35527;CON__P35527;K7EQQ3	P35527;CON__P35527;K7EQQ3	51;47;30	50;46;30	50;46;30	Keratin, type I cytoskeletal 9	KRT9	sp|P35527|K1C9_HUMAN Keratin, type I cytoskeletal 9 OS=Homo sapiens OX=9606 GN=KRT9 PE=1 SV=3;;tr|K7EQQ3|K7EQQ3_HUMAN Keratin, type I cytoskeletal 9 OS=Homo sapiens OX=9606 GN=KRT9 PE=1 SV=1	3	51	50	50	33	34	42	43	42	42	39.3333	23	22	40	42	41	38	34.3333	-5	32	33	41	42	41	41	23	22	40	42	41	38	32	33	41	42	41	41	23	22	40	42	41
P15924;P15924-3;P15924-2	P15924;P15924-3;P15924-2	63;53;49	63;53;49	63;53;49	Desmoplakin	DSP	sp|P15924|DESP_HUMAN Desmoplakin OS=Homo sapiens OX=9606 GN=DSP PE=1 SV=3;sp|P15924-3|DESP_HUMAN Isoform DSPIa of Desmoplakin OS=Homo sapiens OX=9606 GN=DSP;sp|P15924-2|DESP_HUMAN Isoform DPII of Desmoplakin OS=Homo sapiens OX=9606 GN=DSP	3	63	63	63	27	30	44	38	37	40	36	28	26	29	28	30	29	28.3333	-7.66667	27	30	44	38	37	40	28	26	29	28	30	29	27	30	44	38	37	40	28	26	29	28	30
P11142;E9PKE3;P11142-2;E9PNE6;A8K7Q2;E9PN89;E9PS65;E9PLF4;E9PQQ4;E9PQK7;E9PPY6;E9PI65;E9PM13;E9PN25	P11142;E9PKE3;P11142-2;E9PNE6;A8K7Q2;E9PN89	44;42;34;33;28;23;15;14;13;13;10;10;9;8	43;41;33;33;28;22;15;13;13;13;10;9;9;8	17;17;11;14;16;9;8;0;0;0;0;1;4;0	Heat shock cognate 71 kDa protein	HSPA8	sp|P11142|HSP7C_HUMAN Heat shock cognate 71 kDa protein OS=Homo sapiens OX=9606 GN=HSPA8 PE=1 SV=1;tr|E9PKE3|E9PKE3_HUMAN Heat shock cognate 71 kDa protein OS=Homo sapiens OX=9606 GN=HSPA8 PE=1 SV=1;sp|P11142-2|HSP7C_HUMAN Isoform 2 of Heat shock cognate 7	14	44	43	17	33	34	36	36	32	30	33.5	27	28	35	37	38	38	33.8333	0.333333	32	33	35	35	32	30	26	27	34	36	38	37	11	13	12	13	12	11	9	8	12	14	15
Q9NVI7-2;Q9NVI7;Q9NVI7-3;Q5T9A4;Q5T9A4-3;Q5SV16;H0Y2W2;Q5T9A4-2;Q5T2N8;A0A5K1VW56;J3QSF3	Q9NVI7-2;Q9NVI7;Q9NVI7-3;Q5T9A4;Q5T9A4-3	47;44;43;33;28;17;13;13;13;12;1	47;44;43;33;28;17;13;13;13;12;1	47;44;43;33;28;17;13;13;13;12;1	ATPase family AAA domain-containing protein 3A;ATPase family AAA domain-containing protein 3B	ATAD3A;ATAD3B	sp|Q9NVI7-2|ATD3A_HUMAN Isoform 2 of ATPase family AAA domain-containing protein 3A OS=Homo sapiens OX=9606 GN=ATAD3A;sp|Q9NVI7|ATD3A_HUMAN ATPase family AAA domain-containing protein 3A OS=Homo sapiens OX=9606 GN=ATAD3A PE=1 SV=2;sp|Q9NVI7-3|ATD3A_HUMAN I	11	47	47	47	30	31	34	36	31	31	32.1667	23	22	34	37	42	41	33.1667	1	30	31	34	36	31	31	23	22	34	37	42	41	30	31	34	36	31	31	23	22	34	37	42
P52272-2;P52272;A0A087X0X3;M0R019;M0R2T0;M0R0N3;M0QYQ7;M0R2I7;M0QY96;M0R0Y6;M0QYL3	P52272-2;P52272;A0A087X0X3;M0R019	40;40;39;20;19;17;14;12;5;4;3	40;40;39;20;19;17;14;12;5;4;3	22;22;21;15;14;13;10;3;3;4;1	Heterogeneous nuclear ribonucleoprotein M	HNRNPM	sp|P52272-2|HNRPM_HUMAN Isoform 2 of Heterogeneous nuclear ribonucleoprotein M OS=Homo sapiens OX=9606 GN=HNRNPM;sp|P52272|HNRPM_HUMAN Heterogeneous nuclear ribonucleoprotein M OS=Homo sapiens OX=9606 GN=HNRNPM PE=1 SV=3;tr|A0A087X0X3|A0A087X0X3_HUMAN Hete	11	40	40	22	27	31	34	30	33	30	30.8333	20	23	26	27	28	27	25.1667	-5.66667	27	31	34	30	33	30	20	23	26	27	28	27	14	16	18	15	18	15	8	12	15	14	17
CON__Q04695;Q04695;F5GWP8;K7EPJ9;A0A3B3IS58;K7ESE1;CON__P19001	CON__Q04695;Q04695;F5GWP8	41;41;34;16;9;8;7	20;20;15;7;4;2;1	10;10;9;5;2;0;1	Keratin, type I cytoskeletal 17	KRT17	;sp|Q04695|K1C17_HUMAN Keratin, type I cytoskeletal 17 OS=Homo sapiens OX=9606 GN=KRT17 PE=1 SV=2;tr|F5GWP8|F5GWP8_HUMAN Keratin, type I cytoskeletal 17 OS=Homo sapiens OX=9606 GN=KRT17 PE=1 SV=2	7	41	20	10	20	25	40	37	32	30	30.6667	14	13	29	29	23	24	22	-8.66667	5	9	19	17	12	12	4	3	13	13	8	9	2	4	9	8	5	5	3	2	6	6	4
P78347-2;P78347-4;P78347-3;P78347;A0A494C1K3;A0A494C0Q7;P78347-5;C9J6M0;A0A087WW90;A0A0D9SF80;A0A494C0I1;A0A494C1N8;Q86UP8-3;Q86UP8;Q6EKJ0	P78347-2;P78347-4;P78347-3;P78347;A0A494C1K3	40;40;40;40;39;12;10;4;1;1;1;1;1;1;1	40;40;40;40;39;12;10;4;1;1;1;1;1;1;1	40;40;40;40;39;12;10;4;1;1;1;1;1;1;1	General transcription factor II-I	GTF2I	sp|P78347-2|GTF2I_HUMAN Isoform 2 of General transcription factor II-I OS=Homo sapiens OX=9606 GN=GTF2I;sp|P78347-4|GTF2I_HUMAN Isoform 4 of General transcription factor II-I OS=Homo sapiens OX=9606 GN=GTF2I;sp|P78347-3|GTF2I_HUMAN Isoform 3 of General tra	15	40	40	40	31	34	31	30	24	24	29	14	14	24	23	22	24	20.1667	-8.83333	31	34	31	30	24	24	14	14	24	23	22	24	31	34	31	30	24	24	14	14	24	23	22
P68371;P04350;Q13509-2;Q3ZCM7;M0R2D3;M0QY85;M0R0X0;M0QY37;M0QX14;M0QZL7;M0QYM7;M0R278;M0R042;M0R2T4;A0A075B724	P68371;P04350	33;24;13;10;7;5;4;4;4;4;4;4;3;2;1	33;24;13;10;7;5;4;4;4;4;4;4;3;2;1	6;4;0;1;3;4;4;4;4;3;3;3;2;2;1	Tubulin beta-4B chain;Tubulin beta-4A chain	TUBB4B;TUBB4A	sp|P68371|TBB4B_HUMAN Tubulin beta-4B chain OS=Homo sapiens OX=9606 GN=TUBB4B PE=1 SV=1;sp|P04350|TBB4A_HUMAN Tubulin beta-4A chain OS=Homo sapiens OX=9606 GN=TUBB4A PE=1 SV=2	15	33	33	6	25	27	29	29	30	30	28.3333	18	23	29	30	30	31	26.8333	-1.5	25	27	29	29	30	30	18	23	29	30	30	31	5	5	6	5	6	6	4	4	6	6	6
Q5JP53;P07437;Q5ST81;A0A075B736;Q5SQY0;A6NNZ2;G3V2A3;CON__ENSEMBL:ENSBTAP00000025008;Q9H4B7;M0R1I1;G3V5W4;G3V2R8;G3V3R4;G3V2N6	Q5JP53;P07437;Q5ST81	33;33;28;9;9;9;5;5;5;1;1;1;1;1	8;8;3;0;0;0;0;0;0;0;1;1;1;1	7;7;3;0;0;0;0;0;0;0;0;0;0;0	Tubulin beta chain	TUBB	tr|Q5JP53|Q5JP53_HUMAN Tubulin beta chain OS=Homo sapiens OX=9606 GN=TUBB PE=1 SV=1;sp|P07437|TBB5_HUMAN Tubulin beta chain OS=Homo sapiens OX=9606 GN=TUBB PE=1 SV=2;tr|Q5ST81|Q5ST81_HUMAN Tubulin beta chain OS=Homo sapiens OX=9606 GN=TUBB PE=1 SV=1	14	33	8	7	26	28	29	29	28	28	28	18	22	28	29	29	30	26	-2	8	8	8	7	6	6	4	4	7	7	7	7	7	7	7	6	5	5	3	3	6	6	6
F5H5D3;Q9BQE3;A0A1W2PQM2;F8VVB9;F8VQQ4;F8VRZ4;F8VS66;F8VX09;F8VWV9;A6NHL2-2;A6NHL2;F8VRK0;C9K0S6;F8W0F6;F8VXZ7;Q9H853	F5H5D3;Q9BQE3;A0A1W2PQM2	37;37;25;16;14;11;11;7;7;6;6;4;3;2;1;1	37;37;25;16;14;11;11;7;7;6;6;4;3;2;1;1	3;3;2;0;0;0;0;0;0;0;0;0;0;0;0;0	Tubulin alpha-1C chain	TUBA1C	tr|F5H5D3|F5H5D3_HUMAN Tubulin alpha chain OS=Homo sapiens OX=9606 GN=TUBA1C PE=1 SV=1;sp|Q9BQE3|TBA1C_HUMAN Tubulin alpha-1C chain OS=Homo sapiens OX=9606 GN=TUBA1C PE=1 SV=1;tr|A0A1W2PQM2|A0A1W2PQM2_HUMAN Tubulin alpha-1C chain OS=Homo sapiens OX=9606 GN	16	37	37	3	26	25	31	30	26	29	27.8333	15	16	30	29	31	32	25.5	-2.33333	26	25	31	30	26	29	15	16	30	29	31	32	2	2	2	3	1	1	0	0	2	2	1
Q9Y679;Q9Y679-3	Q9Y679;Q9Y679-3	32;22	32;22	32;22	Ancient ubiquitous protein 1	AUP1	sp|Q9Y679|AUP1_HUMAN Ancient ubiquitous protein 1 OS=Homo sapiens OX=9606 GN=AUP1 PE=1 SV=2;sp|Q9Y679-3|AUP1_HUMAN Isoform 2 of Ancient ubiquitous protein 1 OS=Homo sapiens OX=9606 GN=AUP1	2	32	32	32	24	24	30	30	29	27	27.3333	24	23	31	30	30	30	28	0.666667	24	24	30	30	29	27	24	23	31	30	30	30	24	24	30	30	29	27	24	23	31	30	30
P19338;H7BY16;C9JYW2;C9JLB1;C9J1H7;C9JWL1	P19338;H7BY16	33;17;5;5;5;5	33;17;5;5;5;5	33;17;5;5;5;5	Nucleolin	NCL	sp|P19338|NUCL_HUMAN Nucleolin OS=Homo sapiens OX=9606 GN=NCL PE=1 SV=3;tr|H7BY16|H7BY16_HUMAN Nucleolin (Fragment) OS=Homo sapiens OX=9606 GN=NCL PE=1 SV=8	6	33	33	33	24	27	27	29	27	26	26.6667	18	17	27	27	28	26	23.8333	-2.83333	24	27	27	29	27	26	18	17	27	27	28	26	24	27	27	29	27	26	18	17	27	27	28
Q9BZQ6;Q9BZQ6-2;H0Y498	Q9BZQ6;Q9BZQ6-2	47;47;18	47;47;18	47;47;18	ER degradation-enhancing alpha-mannosidase-like protein 3	EDEM3	sp|Q9BZQ6|EDEM3_HUMAN ER degradation-enhancing alpha-mannosidase-like protein 3 OS=Homo sapiens OX=9606 GN=EDEM3 PE=1 SV=2;sp|Q9BZQ6-2|EDEM3_HUMAN Isoform 2 of ER degradation-enhancing alpha-mannosidase-like protein 3 OS=Homo sapiens OX=9606 GN=EDEM3	3	47	47	47	25	23	31	31	24	25	26.5	18	18	38	38	36	35	30.5	4	25	23	31	31	24	25	18	18	38	38	36	35	25	23	31	31	24	25	18	18	38	38	36
P19474;P19474-2;H0YDP8	P19474;P19474-2	36;26;4	36;26;4	36;26;4	E3 ubiquitin-protein ligase TRIM21	TRIM21	sp|P19474|RO52_HUMAN E3 ubiquitin-protein ligase TRIM21 OS=Homo sapiens OX=9606 GN=TRIM21 PE=1 SV=1;sp|P19474-2|RO52_HUMAN Isoform 2 of E3 ubiquitin-protein ligase TRIM21 OS=Homo sapiens OX=9606 GN=TRIM21	3	36	36	36	24	23	28	28	26	26	25.8333	22	22	32	32	32	31	28.5	2.66667	24	23	28	28	26	26	22	22	32	32	32	31	24	23	28	28	26	26	22	22	32	32	32
P08238;Q58FF7;Q58FF6	P08238	43;18;5	41;18;5	24;9;1	Heat shock protein HSP 90-beta	HSP90AB1	sp|P08238|HS90B_HUMAN Heat shock protein HSP 90-beta OS=Homo sapiens OX=9606 GN=HSP90AB1 PE=1 SV=4	3	43	41	24	25	24	28	27	22	27	25.5	22	23	33	35	36	34	30.5	5	23	22	26	25	20	25	20	21	31	33	34	32	12	12	15	14	11	14	10	11	17	20	19
P25705-2;P25705;P25705-3;K7EK77;K7ENJ4;K7ERX7;K7EJP1;K7EQH4;K7ESA0	P25705-2;P25705;P25705-3	37;37;34;16;15;11;10;7;1	37;37;34;16;15;11;10;7;1	37;37;34;16;15;11;10;7;1	ATP synthase subunit alpha, mitochondrial	ATP5A1	sp|P25705-2|ATPA_HUMAN Isoform 2 of ATP synthase subunit alpha, mitochondrial OS=Homo sapiens OX=9606 GN=ATP5F1A;sp|P25705|ATPA_HUMAN ATP synthase subunit alpha, mitochondrial OS=Homo sapiens OX=9606 GN=ATP5F1A PE=1 SV=1;sp|P25705-3|ATPA_HUMAN Isoform 3 of	9	37	37	37	26	23	26	26	24	26	25.1667	21	23	31	31	33	32	28.5	3.33333	26	23	26	26	24	26	21	23	31	31	33	32	26	23	26	26	24	26	21	23	31	31	33
P07237;H7BZ94;H0Y3Z3;I3L398;I3L312;I3L0S0;I3L4M2;I3NI03;I3L3U6;I3L3P5;I3L514;I3L1Y5	P07237;H7BZ94;H0Y3Z3	46;43;29;20;12;11;10;10;8;5;4;2	46;43;29;20;12;11;10;10;8;5;4;2	46;43;29;20;12;11;10;10;8;5;4;2	Protein disulfide-isomerase	P4HB	sp|P07237|PDIA1_HUMAN Protein disulfide-isomerase OS=Homo sapiens OX=9606 GN=P4HB PE=1 SV=3;tr|H7BZ94|H7BZ94_HUMAN Protein disulfide-isomerase OS=Homo sapiens OX=9606 GN=P4HB PE=1 SV=2;tr|H0Y3Z3|H0Y3Z3_HUMAN Protein disulfide-isomerase (Fragment) OS=Homo s	12	46	46	46	24	23	28	28	23	23	24.8333	25	26	44	39	38	40	35.3333	10.5	24	23	28	28	23	23	25	26	44	39	38	40	24	23	28	28	23	23	25	26	44	39	38
P68366-2;P68366;C9JEV8;C9JQ00;C9JJQ8;C9JDL2	P68366-2;P68366	30;30;9;9;9;6	10;10;5;5;5;3	6;6;5;5;5;3	Tubulin alpha-4A chain	TUBA4A	sp|P68366-2|TBA4A_HUMAN Isoform 2 of Tubulin alpha-4A chain OS=Homo sapiens OX=9606 GN=TUBA4A;sp|P68366|TBA4A_HUMAN Tubulin alpha-4A chain OS=Homo sapiens OX=9606 GN=TUBA4A PE=1 SV=1	6	30	10	6	24	24	28	27	22	23	24.6667	11	12	27	27	28	29	22.3333	-2.33333	9	9	9	9	7	5	4	4	10	10	10	10	5	5	5	5	4	3	3	3	6	6	6
P78527-2;P78527	P78527-2;P78527	36;36	36;36	36;36	DNA-dependent protein kinase catalytic subunit	PRKDC	sp|P78527-2|PRKDC_HUMAN Isoform 2 of DNA-dependent protein kinase catalytic subunit OS=Homo sapiens OX=9606 GN=PRKDC;sp|P78527|PRKDC_HUMAN DNA-dependent protein kinase catalytic subunit OS=Homo sapiens OX=9606 GN=PRKDC PE=1 SV=3	2	36	36	36	19	21	29	25	25	23	23.6667	10	10	14	17	16	16	13.8333	-9.83333	19	21	29	25	25	23	10	10	14	17	16	16	19	21	29	25	25	23	10	10	14	17	16
P10809;E7EXB4;E7ESH4;P10809-2;C9JL25;C9JCQ4;C9JL19	P10809	41;17;15;10;7;5;4	41;17;15;10;7;5;4	41;17;15;10;7;5;4	60 kDa heat shock protein, mitochondrial	HSPD1	sp|P10809|CH60_HUMAN 60 kDa heat shock protein, mitochondrial OS=Homo sapiens OX=9606 GN=HSPD1 PE=1 SV=2	7	41	41	41	27	24	26	26	18	18	23.1667	26	25	34	34	34	34	31.1667	8	27	24	26	26	18	18	26	25	34	34	34	34	27	24	26	26	18	18	26	25	34	34	34
B9A067;Q16891-2;Q16891-4;Q16891;C9J406;Q16891-3;H7C463;A0A087WYS0;D6RAW4	B9A067;Q16891-2;Q16891-4;Q16891;C9J406;Q16891-3;H7C463	44;44;44;44;42;41;38;14;6	44;44;44;44;42;41;38;14;6	44;44;44;44;42;41;38;14;6	MICOS complex subunit MIC60	IMMT	tr|B9A067|B9A067_HUMAN MICOS complex subunit MIC60 OS=Homo sapiens OX=9606 GN=IMMT PE=1 SV=2;sp|Q16891-2|MIC60_HUMAN Isoform 2 of MICOS complex subunit MIC60 OS=Homo sapiens OX=9606 GN=IMMT;sp|Q16891-4|MIC60_HUMAN Isoform 4 of MICOS complex subunit MIC60 O	9	44	44	44	17	15	26	27	23	23	21.8333	19	19	33	33	27	29	26.6667	4.83333	17	15	26	27	23	23	19	19	33	33	27	29	17	15	26	27	23	23	19	19	33	33	27
P30101	P30101	49	49	41	Protein disulfide-isomerase A3	PDIA3	sp|P30101|PDIA3_HUMAN Protein disulfide-isomerase A3 OS=Homo sapiens OX=9606 GN=PDIA3 PE=1 SV=4	1	49	49	41	20	19	23	23	20	21	21	25	24	40	39	46	42	36	15	20	19	23	23	20	21	25	24	40	39	46	42	15	15	18	18	15	15	19	17	33	32	39
P05141;Q9H0C2	P05141	28;6	28;6	10;0	ADP/ATP translocase 2;ADP/ATP translocase 2, N-terminally processed	SLC25A5	sp|P05141|ADT2_HUMAN ADP/ATP translocase 2 OS=Homo sapiens OX=9606 GN=SLC25A5 PE=1 SV=7	2	28	28	10	20	20	22	23	20	21	21	15	18	25	25	25	25	22.1667	1.16667	20	20	22	23	20	21	15	18	25	25	25	25	5	4	5	6	4	7	4	4	9	9	8
P49411;H3BNU3	P49411	30;2	30;2	30;2	Elongation factor Tu, mitochondrial	TUFM	sp|P49411|EFTU_HUMAN Elongation factor Tu, mitochondrial OS=Homo sapiens OX=9606 GN=TUFM PE=1 SV=2	2	30	30	30	20	21	23	21	20	20	20.8333	17	20	27	26	28	27	24.1667	3.33333	20	21	23	21	20	20	17	20	27	26	28	27	20	21	23	21	20	20	17	20	27	26	28
P04406;P04406-2;E7EUT5;O14556	P04406;P04406-2;E7EUT5	26;24;20;1	26;24;20;1	26;24;20;1	Glyceraldehyde-3-phosphate dehydrogenase	GAPDH	sp|P04406|G3P_HUMAN Glyceraldehyde-3-phosphate dehydrogenase OS=Homo sapiens OX=9606 GN=GAPDH PE=1 SV=3;sp|P04406-2|G3P_HUMAN Isoform 2 of Glyceraldehyde-3-phosphate dehydrogenase OS=Homo sapiens OX=9606 GN=GAPDH;tr|E7EUT5|E7EUT5_HUMAN Glyceraldehyde-3-pho	4	26	26	26	25	25	21	23	15	15	20.6667	14	12	16	19	19	20	16.6667	-4	25	25	21	23	15	15	14	12	16	19	19	20	25	25	21	23	15	15	14	12	16	19	19
Q14697;F5H6X6	Q14697;F5H6X6	38;35	38;35	1;1	Neutral alpha-glucosidase AB	GANAB	sp|Q14697|GANAB_HUMAN Neutral alpha-glucosidase AB OS=Homo sapiens OX=9606 GN=GANAB PE=1 SV=3;tr|F5H6X6|F5H6X6_HUMAN Neutral alpha-glucosidase AB OS=Homo sapiens OX=9606 GN=GANAB PE=1 SV=1	2	38	38	1	20	22	22	22	19	18	20.5	20	19	33	30	33	33	28	7.5	20	22	22	22	19	18	20	19	33	30	33	33	1	1	1	1	1	1	1	1	1	1	1
P06576;H0YH81;F8W079;F8W0P7;H0YI37	P06576;H0YH81;F8W079	27;20;17;8;7	27;20;17;8;7	27;20;17;8;7	ATP synthase subunit beta, mitochondrial;ATP synthase subunit beta	ATP5B	sp|P06576|ATPB_HUMAN ATP synthase subunit beta, mitochondrial OS=Homo sapiens OX=9606 GN=ATP5F1B PE=1 SV=3;tr|H0YH81|H0YH81_HUMAN ATP synthase subunit beta (Fragment) OS=Homo sapiens OX=9606 GN=ATP5F1B PE=1 SV=1;tr|F8W079|F8W079_HUMAN ATP synthase subunit	5	27	27	27	20	19	22	22	19	20	20.3333	16	17	22	20	24	21	20	-0.333333	20	19	22	22	19	20	16	17	22	20	24	21	20	19	22	22	19	20	16	17	22	20	24
CON__Q86YZ3;Q86YZ3	CON__Q86YZ3;Q86YZ3	32;32	32;32	32;32	Hornerin	HRNR	;sp|Q86YZ3|HORN_HUMAN Hornerin OS=Homo sapiens OX=9606 GN=HRNR PE=1 SV=2	2	32	32	32	14	16	20	22	23	24	19.8333	13	14	22	22	23	24	19.6667	-0.166667	14	16	20	22	23	24	13	14	22	22	23	24	14	16	20	22	23	24	13	14	22	22	23
Q14697-2;E9PKU7;E9PNH1	Q14697-2;E9PKU7	38;32;7	1;1;1	1;1;1	Neutral alpha-glucosidase AB	GANAB	sp|Q14697-2|GANAB_HUMAN Isoform 2 of Neutral alpha-glucosidase AB OS=Homo sapiens OX=9606 GN=GANAB;tr|E9PKU7|E9PKU7_HUMAN Neutral alpha-glucosidase AB OS=Homo sapiens OX=9606 GN=GANAB PE=1 SV=1	3	38	1	1	19	21	21	21	18	17	19.5	19	18	33	30	33	33	27.6667	8.16667	0	0	0	0	0	0	0	0	1	1	1	1	0	0	0	0	0	0	0	0	1	1	1
Q9BVA1;Q13885	Q9BVA1;Q13885	23;22	2;1	2;1	Tubulin beta-2B chain;Tubulin beta-2A chain	TUBB2B;TUBB2A	sp|Q9BVA1|TBB2B_HUMAN Tubulin beta-2B chain OS=Homo sapiens OX=9606 GN=TUBB2B PE=1 SV=1;sp|Q13885|TBB2A_HUMAN Tubulin beta-2A chain OS=Homo sapiens OX=9606 GN=TUBB2A PE=1 SV=1	2	23	2	2	18	18	19	19	19	18	18.5	12	16	20	20	19	20	17.8333	-0.666667	1	1	1	1	1	0	0	0	1	1	1	1	1	1	1	1	1	0	0	0	1	1	1
P27824;P27824-2;P27824-3;D6RGY2;H0Y9Q7;D6RFL1;D6RAU8;D6RB85;D6RDP7;H0Y9H1;D6RAQ8;D6RHJ3;D6RD16	P27824;P27824-2;P27824-3	35;35;27;16;14;13;12;12;12;10;5;2;2	35;35;27;16;14;13;12;12;12;10;5;2;2	35;35;27;16;14;13;12;12;12;10;5;2;2	Calnexin	CANX	sp|P27824|CALX_HUMAN Calnexin OS=Homo sapiens OX=9606 GN=CANX PE=1 SV=2;sp|P27824-2|CALX_HUMAN Isoform 2 of Calnexin OS=Homo sapiens OX=9606 GN=CANX;sp|P27824-3|CALX_HUMAN Isoform 3 of Calnexin OS=Homo sapiens OX=9606 GN=CANX	13	35	35	35	17	18	19	19	18	19	18.3333	24	20	33	33	32	28	28.3333	10	17	18	19	19	18	19	24	20	33	33	32	28	17	18	19	19	18	19	24	20	33	33	32
P61247;H0Y9Y4;D6RAT0;D6RG13;E9PFI5;D6R9B6;H0Y8L7;D6RB09;D6RAS7;D6RI02;D6RED7;D6RGE0	P61247;H0Y9Y4;D6RAT0;D6RG13;E9PFI5;D6R9B6;H0Y8L7;D6RB09	24;20;19;18;16;15;14;14;9;7;5;3	24;20;19;18;16;15;14;14;9;7;5;3	24;20;19;18;16;15;14;14;9;7;5;3	40S ribosomal protein S3a	RPS3A	sp|P61247|RS3A_HUMAN 40S ribosomal protein S3a OS=Homo sapiens OX=9606 GN=RPS3A PE=1 SV=2;tr|H0Y9Y4|H0Y9Y4_HUMAN 40S ribosomal protein S3a (Fragment) OS=Homo sapiens OX=9606 GN=RPS3A PE=1 SV=1;tr|D6RAT0|D6RAT0_HUMAN 40S ribosomal protein S3a OS=Homo sapien	12	24	24	24	18	17	18	18	19	17	17.8333	12	13	20	21	19	16	16.8333	-1	18	17	18	18	19	17	12	13	20	21	19	16	18	17	18	18	19	17	12	13	20	21	19
P23396;P23396-2;E9PL09;F2Z2S8;H0YCJ7;H0YF32;E9PPU1;H0YEU2;E9PQ96;E9PJH4;E9PK82;E9PSF4;E9PQX2;H0YES8;E9PJN9	P23396;P23396-2;E9PL09;F2Z2S8;H0YCJ7;H0YF32;E9PPU1;H0YEU2	21;20;19;13;13;12;12;11;9;9;9;4;2;1;1	21;20;19;13;13;12;12;11;9;9;9;4;2;1;1	21;20;19;13;13;12;12;11;9;9;9;4;2;1;1	40S ribosomal protein S3	RPS3	sp|P23396|RS3_HUMAN 40S ribosomal protein S3 OS=Homo sapiens OX=9606 GN=RPS3 PE=1 SV=2;sp|P23396-2|RS3_HUMAN Isoform 2 of 40S ribosomal protein S3 OS=Homo sapiens OX=9606 GN=RPS3;tr|E9PL09|E9PL09_HUMAN 40S ribosomal protein S3 OS=Homo sapiens OX=9606 GN=RP	15	21	21	21	18	19	18	18	17	17	17.8333	14	10	17	18	18	17	15.6667	-2.16667	18	19	18	18	17	17	14	10	17	18	18	17	18	19	18	18	17	17	14	10	17	18	18
P12236	P12236	25	7	6	ADP/ATP translocase 3;ADP/ATP translocase 3, N-terminally processed	SLC25A6	sp|P12236|ADT3_HUMAN ADP/ATP translocase 3 OS=Homo sapiens OX=9606 GN=SLC25A6 PE=1 SV=4	1	25	7	6	16	18	19	19	18	16	17.6667	14	17	19	21	21	20	18.6667	1	1	2	2	2	2	2	3	3	3	5	4	3	1	2	2	2	2	2	3	3	3	4	4
P13667;A0A499FI48	P13667;A0A499FI48	26;25	26;25	26;25	Protein disulfide-isomerase A4	PDIA4	sp|P13667|PDIA4_HUMAN Protein disulfide-isomerase A4 OS=Homo sapiens OX=9606 GN=PDIA4 PE=1 SV=2;tr|A0A499FI48|A0A499FI48_HUMAN Protein disulfide-isomerase OS=Homo sapiens OX=9606 GN=PDIA4 PE=1 SV=1	2	26	26	26	18	16	19	17	16	18	17.3333	18	20	24	24	24	22	22	4.66667	18	16	19	17	16	18	18	20	24	24	24	22	18	16	19	17	16	18	18	20	24	24	24
P02545-2;P02545-6;P02545;Q3BDU5;P02545-3;Q5TCI8;P02545-5;P02545-4;H0YAB0;A0A0C4DGC5	P02545-2;P02545-6;P02545;Q3BDU5;P02545-3;Q5TCI8;P02545-5;P02545-4	26;26;26;25;25;17;17;17;9;3	26;26;26;25;25;17;17;17;9;3	25;25;25;24;24;16;16;16;9;2	Prelamin-A/C;Lamin-A/C	LMNA	sp|P02545-2|LMNA_HUMAN Isoform C of Prelamin-A/C OS=Homo sapiens OX=9606 GN=LMNA;sp|P02545-6|LMNA_HUMAN Isoform 6 of Prelamin-A/C OS=Homo sapiens OX=9606 GN=LMNA;sp|P02545|LMNA_HUMAN Prelamin-A/C OS=Homo sapiens OX=9606 GN=LMNA PE=1 SV=1;tr|Q3BDU5|Q3BDU5_H	10	26	26	25	17	16	18	16	15	17	16.5	14	13	15	14	17	13	14.3333	-2.16667	17	16	18	16	15	17	14	13	15	14	17	13	17	16	18	16	15	17	13	12	15	14	16
M0QZM1	M0QZM1	19	1	1		HNRNPM	tr|M0QZM1|M0QZM1_HUMAN Heterogeneous nuclear ribonucleoprotein M (Fragment) OS=Homo sapiens OX=9606 GN=HNRNPM PE=1 SV=1	1	19	1	1	14	16	17	15	16	16	15.6667	13	11	11	14	12	13	12.3333	-3.33333	1	1	1	0	1	1	1	0	0	1	1	1	1	1	1	0	1	1	1	0	0	1	1
CON__P02768-1;P02768;H0YA55;A0A0C4DGB6;B7WNR0;D6RHD5;C9JKR2;P02768-2;A0A087WWT3;P02768-3;H7C013	CON__P02768-1;P02768;H0YA55;A0A0C4DGB6;B7WNR0;D6RHD5;C9JKR2;P02768-2;A0A087WWT3;P02768-3	23;23;21;21;20;19;17;17;12;12;4	17;17;15;15;16;15;13;13;9;9;2	17;17;15;15;16;15;13;13;9;9;2	Serum albumin	ALB	;sp|P02768|ALBU_HUMAN Albumin OS=Homo sapiens OX=9606 GN=ALB PE=1 SV=2;tr|H0YA55|H0YA55_HUMAN Serum albumin (Fragment) OS=Homo sapiens OX=9606 GN=ALB PE=1 SV=1;tr|A0A0C4DGB6|A0A0C4DGB6_HUMAN Serum albumin OS=Homo sapiens OX=9606 GN=ALB PE=1 SV=1;tr|B7WNR0|	11	23	17	17	14	14	18	17	14	14	15.1667	16	17	19	21	20	17	18.3333	3.16667	9	9	12	11	8	8	10	11	13	15	14	11	9	9	12	11	8	8	10	11	13	15	14
O95678;CON__O95678;CON__P07744	O95678;CON__O95678	19;19;7	1;1;0	1;1;0	Keratin, type II cytoskeletal 75	KRT75	sp|O95678|K2C75_HUMAN Keratin, type II cytoskeletal 75 OS=Homo sapiens OX=9606 GN=KRT75 PE=1 SV=2;	3	19	1	1	13	13	17	17	16	15	15.1667	12	12	15	14	15	15	13.8333	-1.33333	1	1	1	1	1	1	1	1	1	0	1	1	1	1	1	1	1	1	1	1	1	0	1
P02786;G3V0E5;H7C3V5;F8WBE5	P02786;G3V0E5	28;24;6;4	28;24;6;4	28;24;6;4	Transferrin receptor protein 1;Transferrin receptor protein 1, serum form	TFRC	sp|P02786|TFR1_HUMAN Transferrin receptor protein 1 OS=Homo sapiens OX=9606 GN=TFRC PE=1 SV=2;tr|G3V0E5|G3V0E5_HUMAN Transferrin receptor (P90, CD71), isoform CRA_c OS=Homo sapiens OX=9606 GN=TFRC PE=1 SV=1	4	28	28	28	11	14	17	19	14	15	15	19	21	20	20	19	21	20	5	11	14	17	19	14	15	19	21	20	20	19	21	11	14	17	19	14	15	19	21	20	20	19
P07900;P07900-2;G3V2J8;Q14568;Q58FG0;Q58FG1	P07900;P07900-2	27;27;9;5;3;1	13;13;3;1;1;0	13;13;3;1;1;0	Heat shock protein HSP 90-alpha	HSP90AA1	sp|P07900|HS90A_HUMAN Heat shock protein HSP 90-alpha OS=Homo sapiens OX=9606 GN=HSP90AA1 PE=1 SV=5;sp|P07900-2|HS90A_HUMAN Isoform 2 of Heat shock protein HSP 90-alpha OS=Homo sapiens OX=9606 GN=HSP90AA1	6	27	13	13	16	15	15	15	15	14	15	13	16	23	22	21	21	19.3333	4.33333	6	6	5	5	6	4	5	7	11	11	9	8	6	6	5	5	6	4	5	7	11	11	9
P60709;P63261;A0A2R8Y793;I3L1U9;I3L3I0;I3L4N8;G5E9R0;I3L3R2;A0A2R8YGF8;E7EVS6;A0A2R8YEA7;K7EM38;J3KT65;C9JZR7;C9JUM1;P63267-2;Q6S8J3;C9JTX5;A5A3E0;P0CG38;P0CG39;A0A2R8YFE2;Q9BYX7;F8WCH0	P60709;P63261;A0A2R8Y793;I3L1U9;I3L3I0;I3L4N8	24;24;21;15;15;12;9;9;9;9;9;9;9;8;8;8;7;7;6;5;4;3;3;2	24;24;21;15;15;12;9;9;9;9;9;9;9;8;8;8;7;7;6;5;4;3;3;2	10;10;9;5;5;6;1;1;1;1;5;1;1;0;0;0;2;0;1;1;1;1;1;0	Actin, cytoplasmic 1;Actin, cytoplasmic 1, N-terminally processed;Actin, cytoplasmic 2;Actin, cytoplasmic 2, N-terminally processed	ACTB;ACTG1	sp|P60709|ACTB_HUMAN Actin, cytoplasmic 1 OS=Homo sapiens OX=9606 GN=ACTB PE=1 SV=1;sp|P63261|ACTG_HUMAN Actin, cytoplasmic 2 OS=Homo sapiens OX=9606 GN=ACTG1 PE=1 SV=1;tr|A0A2R8Y793|A0A2R8Y793_HUMAN Actin, cytoplasmic 1 (Fragment) OS=Homo sapiens OX=9606	24	24	24	10	14	15	16	17	14	13	14.8333	19	18	21	20	20	19	19.5	4.66667	14	15	16	17	14	13	19	18	21	20	20	19	6	6	6	6	4	4	6	6	8	7	7
P62269;J3JS69;A0A0G2JQH2;Q5GGW2	P62269	19;7;5;5	19;7;5;5	19;7;5;5	40S ribosomal protein S18	RPS18	sp|P62269|RS18_HUMAN 40S ribosomal protein S18 OS=Homo sapiens OX=9606 GN=RPS18 PE=1 SV=3	4	19	19	19	17	15	13	12	15	17	14.8333	13	14	16	19	18	18	16.3333	1.5	17	15	13	12	15	17	13	14	16	19	18	18	17	15	13	12	15	17	13	14	16	19	18
O75688;C9JIR6;A0A3B3IS24;O75688-4;B8ZZF0;O75688-5;O75688-3;P35813-2;P35813;P35813-3;E9PKB5;E9PL75;E9PJN3	O75688;C9JIR6;A0A3B3IS24;O75688-4;B8ZZF0;O75688-5	24;20;20;20;18;16;10;4;4;4;3;1;1	24;20;20;20;18;16;10;4;4;4;3;1;1	4;0;0;0;0;0;4;0;0;0;0;0;0	Protein phosphatase 1B	PPM1B	sp|O75688|PPM1B_HUMAN Protein phosphatase 1B OS=Homo sapiens OX=9606 GN=PPM1B PE=1 SV=1;tr|C9JIR6|C9JIR6_HUMAN Protein phosphatase 1B (Fragment) OS=Homo sapiens OX=9606 GN=PPM1B PE=1 SV=1;tr|A0A3B3IS24|A0A3B3IS24_HUMAN PPM-type phosphatase domain-containin	13	24	24	4	14	14	17	15	15	14	14.8333	10	9	16	16	17	18	14.3333	-0.5	14	14	17	15	15	14	10	9	16	16	17	18	1	2	2	2	2	2	2	1	4	3	4
P62701;C9JEH7;P22090;Q8TD47	P62701	20;9;9;9	20;9;9;9	20;9;9;9	40S ribosomal protein S4, X isoform	RPS4X	sp|P62701|RS4X_HUMAN 40S ribosomal protein S4, X isoform OS=Homo sapiens OX=9606 GN=RPS4X PE=1 SV=2	4	20	20	20	14	13	14	16	15	15	14.5	14	14	17	15	16	13	14.8333	0.333333	14	13	14	16	15	15	14	14	17	15	16	13	14	13	14	16	15	15	14	14	17	15	16
Q8NBS9;Q8NBS9-2	Q8NBS9;Q8NBS9-2	20;19	20;19	20;19	Thioredoxin domain-containing protein 5	TXNDC5	sp|Q8NBS9|TXND5_HUMAN Thioredoxin domain-containing protein 5 OS=Homo sapiens OX=9606 GN=TXNDC5 PE=1 SV=2;sp|Q8NBS9-2|TXND5_HUMAN Isoform 2 of Thioredoxin domain-containing protein 5 OS=Homo sapiens OX=9606 GN=TXNDC5	2	20	20	20	15	13	15	16	13	15	14.5	8	9	17	16	16	17	13.8333	-0.666667	15	13	15	16	13	15	8	9	17	16	16	17	15	13	15	16	13	15	8	9	17	16	16
P12235;V9GYG0	P12235;V9GYG0	19;16	6;6	6;6	ADP/ATP translocase 1	SLC25A4	sp|P12235|ADT1_HUMAN ADP/ATP translocase 1 OS=Homo sapiens OX=9606 GN=SLC25A4 PE=1 SV=4;tr|V9GYG0|V9GYG0_HUMAN ADP/ATP translocase 1 OS=Homo sapiens OX=9606 GN=SLC25A4 PE=1 SV=1	2	19	6	6	13	14	15	15	15	14	14.3333	11	12	17	16	17	16	14.8333	0.5	3	3	4	4	5	5	3	3	5	4	5	4	3	3	4	4	5	5	3	3	5	4	5
P33993;P33993-3;P33993-2;C9J8M6	P33993;P33993-3;P33993-2	26;18;15;7	26;18;15;7	26;18;15;7	DNA replication licensing factor MCM7	MCM7	sp|P33993|MCM7_HUMAN DNA replication licensing factor MCM7 OS=Homo sapiens OX=9606 GN=MCM7 PE=1 SV=4;sp|P33993-3|MCM7_HUMAN Isoform 3 of DNA replication licensing factor MCM7 OS=Homo sapiens OX=9606 GN=MCM7;sp|P33993-2|MCM7_HUMAN Isoform 2 of DNA replicati	4	26	26	26	14	14	14	15	14	15	14.3333	9	9	19	19	14	18	14.6667	0.333333	14	14	14	15	14	15	9	9	19	19	14	18	14	14	14	15	14	15	9	9	19	19	14
Q5VTE0;P68104;A0A087WVQ9;P68104-2;A0A087WV01;A0A2U3TZH3;Q05639;A0A2R8Y488;A6PW80;Q5JR01;A0A2R8Y660;A0A2R8YDN5	Q5VTE0;P68104;A0A087WVQ9;P68104-2;A0A087WV01;A0A2U3TZH3;Q05639	21;21;19;19;18;11;11;7;6;6;6;5	21;21;19;19;18;11;11;7;6;6;6;5	21;21;19;19;18;11;11;7;6;6;6;5	Putative elongation factor 1-alpha-like 3;Elongation factor 1-alpha 1;Elongation factor 1-alpha;Elongation factor 1-alpha 2	EEF1A1P5;EEF1A1;EEF1A2	sp|Q5VTE0|EF1A3_HUMAN Putative elongation factor 1-alpha-like 3 OS=Homo sapiens OX=9606 GN=EEF1A1P5 PE=5 SV=1;sp|P68104|EF1A1_HUMAN Elongation factor 1-alpha 1 OS=Homo sapiens OX=9606 GN=EEF1A1 PE=1 SV=1;tr|A0A087WVQ9|A0A087WVQ9_HUMAN Elongation factor 1-a	12	21	21	21	14	14	16	15	13	13	14.1667	13	13	16	16	15	14	14.5	0.333333	14	14	16	15	13	13	13	13	16	16	15	14	14	14	16	15	13	13	13	13	16	16	15
CON__P02663	CON__P02663	17	17	17				1	17	17	17	15	16	12	12	15	14	14	15	15	11	10	11	11	12.1667	-1.83333	15	16	12	12	15	14	15	15	11	10	11	11	15	16	12	12	15	14	15	15	11	10	11
O75688-2	O75688-2	21	1	1	Protein phosphatase 1B	PPM1B	sp|O75688-2|PPM1B_HUMAN Isoform Beta-2 of Protein phosphatase 1B OS=Homo sapiens OX=9606 GN=PPM1B	1	21	1	1	14	13	16	14	14	13	14	8	8	13	14	14	15	12	-2	1	1	1	1	1	1	0	0	1	1	1	1	1	1	1	1	1	1	0	0	1	1	1
P14923;C9J826;C9JK18;C9JKY1;C9JTX4	P14923	18;6;6;6;5	18;6;6;6;5	18;6;6;6;5	Junction plakoglobin	JUP	sp|P14923|PLAK_HUMAN Junction plakoglobin OS=Homo sapiens OX=9606 GN=JUP PE=1 SV=3	5	18	18	18	11	12	17	16	13	14	13.8333	11	9	11	10	10	7	9.66667	-4.16667	11	12	17	16	13	14	11	9	11	10	10	7	11	12	17	16	13	14	11	9	11	10	10
P36578;H3BM89;H3BU31;H3BTP7	P36578;H3BM89	23;16;10;9	23;16;10;9	23;16;10;9	60S ribosomal protein L4	RPL4	sp|P36578|RL4_HUMAN 60S ribosomal protein L4 OS=Homo sapiens OX=9606 GN=RPL4 PE=1 SV=5;tr|H3BM89|H3BM89_HUMAN 60S ribosomal protein L4 OS=Homo sapiens OX=9606 GN=RPL4 PE=1 SV=1	4	23	23	23	14	14	14	15	12	12	13.5	13	11	16	14	18	20	15.3333	1.83333	14	14	14	15	12	12	13	11	16	14	18	20	14	14	14	15	12	12	13	11	16	14	18
Q02878;F8VZ45;U3KQR5;F8VR69;F8VZA3;F8VWR1;F8VU16	Q02878;F8VZ45;U3KQR5	17;9;9;5;4;4;4	17;9;9;5;4;4;4	17;9;9;5;4;4;4	60S ribosomal protein L6	RPL6	sp|Q02878|RL6_HUMAN 60S ribosomal protein L6 OS=Homo sapiens OX=9606 GN=RPL6 PE=1 SV=3;tr|F8VZ45|F8VZ45_HUMAN 60S ribosomal protein L6 (Fragment) OS=Homo sapiens OX=9606 GN=RPL6 PE=1 SV=1;tr|U3KQR5|U3KQR5_HUMAN 60S ribosomal protein L6 (Fragment) OS=Homo s	7	17	17	17	13	14	13	14	13	13	13.3333	10	8	15	12	13	13	11.8333	-1.5	13	14	13	14	13	13	10	8	15	12	13	13	13	14	13	14	13	13	10	8	15	12	13
K7ER00;Q9Y285;Q9Y285-2;K7ER16;K7EPH2;K7EK06;K7ERS0	K7ER00;Q9Y285;Q9Y285-2;K7ER16	23;23;21;15;11;8;4	23;23;21;15;11;8;4	23;23;21;15;11;8;4	Phenylalanine--tRNA ligase alpha subunit	FARSA	tr|K7ER00|K7ER00_HUMAN Phenylalanine--tRNA ligase alpha subunit OS=Homo sapiens OX=9606 GN=FARSA PE=1 SV=1;sp|Q9Y285|SYFA_HUMAN Phenylalanine--tRNA ligase alpha subunit OS=Homo sapiens OX=9606 GN=FARSA PE=1 SV=3;sp|Q9Y285-2|SYFA_HUMAN Isoform 2 of Phenylal	7	23	23	23	8	11	17	16	12	15	13.1667	8	9	19	19	17	18	15	1.83333	8	11	17	16	12	15	8	9	19	19	17	18	8	11	17	16	12	15	8	9	19	19	17
P28799;K7EQ05;P28799-3;K7EKL3;P28799-2;K7EQI0;K7EMR1;K7ENI2;K7ENN1;K7EK92;K7EQK6;K7EM89;K7EJY4;K7ERM2;K7EPL0	P28799;K7EQ05;P28799-3;K7EKL3	17;14;14;13;8;4;2;1;1;1;1;1;1;1;1	17;14;14;13;8;4;2;1;1;1;1;1;1;1;1	17;14;14;13;8;4;2;1;1;1;1;1;1;1;1	Granulins;Acrogranin;Paragranulin;Granulin-1;Granulin-2;Granulin-3;Granulin-4;Granulin-5;Granulin-6;Granulin-7	GRN	sp|P28799|GRN_HUMAN Progranulin OS=Homo sapiens OX=9606 GN=GRN PE=1 SV=2;tr|K7EQ05|K7EQ05_HUMAN Progranulin OS=Homo sapiens OX=9606 GN=GRN PE=1 SV=1;sp|P28799-3|GRN_HUMAN Isoform 3 of Progranulin OS=Homo sapiens OX=9606 GN=GRN;tr|K7EKL3|K7EKL3_HUMAN Progra	15	17	17	17	12	14	12	13	14	14	13.1667	15	13	15	15	16	16	15	1.83333	12	14	12	13	14	14	15	13	15	15	16	16	12	14	12	13	14	14	15	13	15	15	16
CON__P02754	CON__P02754	16	16	16				1	16	16	16	14	15	12	12	13	13	13.1667	11	11	13	13	13	13	12.3333	-0.833333	14	15	12	12	13	13	11	11	13	13	13	13	14	15	12	12	13	13	11	11	13	13	13
J3KTA4;P17844;P17844-2;J3KRZ1;J3QRQ7;J3QSF1;J3QR02;J3KRX8;J3KTQ4;X6RLV5;J3QRN5	J3KTA4;P17844;P17844-2	20;20;19;8;7;6;3;3;3;2;1	20;20;19;8;7;6;3;3;3;2;1	14;14;13;3;5;4;3;3;3;2;1	Probable ATP-dependent RNA helicase DDX5	DDX5	tr|J3KTA4|J3KTA4_HUMAN Probable ATP-dependent RNA helicase DDX5 OS=Homo sapiens OX=9606 GN=DDX5 PE=1 SV=1;sp|P17844|DDX5_HUMAN Probable ATP-dependent RNA helicase DDX5 OS=Homo sapiens OX=9606 GN=DDX5 PE=1 SV=1;sp|P17844-2|DDX5_HUMAN Isoform 2 of Probable A	11	20	20	14	16	14	12	15	11	11	13.1667	9	9	11	12	12	10	10.5	-2.66667	16	14	12	15	11	11	9	9	11	12	12	10	11	10	8	11	9	9	6	7	7	10	10
P27797;K7EJB9;K7EL50	P27797;K7EJB9	22;18;3	22;18;3	22;18;3	Calreticulin	CALR	sp|P27797|CALR_HUMAN Calreticulin OS=Homo sapiens OX=9606 GN=CALR PE=1 SV=1;tr|K7EJB9|K7EJB9_HUMAN Calreticulin (Fragment) OS=Homo sapiens OX=9606 GN=CALR PE=1 SV=1	3	22	22	22	12	12	14	15	13	12	13	14	13	19	21	19	18	17.3333	4.33333	12	12	14	15	13	12	14	13	19	21	19	18	12	12	14	15	13	12	14	13	19	21	19
P04843;B7Z4L4;F8WF32	P04843;B7Z4L4	29;20;6	29;20;6	29;20;6	Dolichyl-diphosphooligosaccharide--protein glycosyltransferase subunit 1	RPN1	sp|P04843|RPN1_HUMAN Dolichyl-diphosphooligosaccharide--protein glycosyltransferase subunit 1 OS=Homo sapiens OX=9606 GN=RPN1 PE=1 SV=1;tr|B7Z4L4|B7Z4L4_HUMAN Dolichyl-diphosphooligosaccharide--protein glycosyltransferase subunit 1 OS=Homo sapiens OX=9606	3	29	29	29	15	13	13	16	9	11	12.8333	14	14	28	25	24	22	21.1667	8.33333	15	13	13	16	9	11	14	14	28	25	24	22	15	13	13	16	9	11	14	14	28	25	24
P55072;C9JUP7;C9IZA5	P55072	23;2;2	23;2;2	23;2;2	Transitional endoplasmic reticulum ATPase	VCP	sp|P55072|TERA_HUMAN Transitional endoplasmic reticulum ATPase OS=Homo sapiens OX=9606 GN=VCP PE=1 SV=4	3	23	23	23	11	11	15	17	11	12	12.8333	13	9	15	15	14	13	13.1667	0.333333	11	11	15	17	11	12	13	9	15	15	14	13	11	11	15	17	11	12	13	9	15	15	14
A0A0B4J231;B9A064;A0A5H1ZRQ4;P0CG04;P0DOY2;P0DOY3;P0CF74;A0A5H1ZRQ7;A0M8Q6	A0A0B4J231;B9A064;A0A5H1ZRQ4;P0CG04;P0DOY2	17;17;16;16;9;6;6;4;4	17;17;16;16;9;6;6;4;4	17;17;16;16;9;6;6;4;4	Immunoglobulin lambda-like polypeptide 5;Ig lambda-1 chain C regions	IGLL5;IGLC1	tr|A0A0B4J231|A0A0B4J231_HUMAN Immunoglobulin lambda-like polypeptide 5 OS=Homo sapiens OX=9606 GN=IGLL5 PE=1 SV=1;sp|B9A064|IGLL5_HUMAN Immunoglobulin lambda-like polypeptide 5 OS=Homo sapiens OX=9606 GN=IGLL5 PE=2 SV=2;tr|A0A5H1ZRQ4|A0A5H1ZRQ4_HUMAN Immu	9	17	17	17	11	11	12	12	16	15	12.8333	12	12	14	13	14	12	12.8333	0	11	11	12	12	16	15	12	12	14	13	14	12	11	11	12	12	16	15	12	12	14	13	14
A0A0G2JIW1;P0DMV9;P0DMV8;P0DMV8-2;V9GZ37	A0A0G2JIW1;P0DMV9;P0DMV8;P0DMV8-2;V9GZ37	20;20;20;19;11	15;15;15;14;8	11;11;11;10;5	Heat shock 70 kDa protein 1B;Heat shock 70 kDa protein 1A	HSPA1B;HSPA1A	tr|A0A0G2JIW1|A0A0G2JIW1_HUMAN Heat shock 70 kDa protein 1B OS=Homo sapiens OX=9606 GN=HSPA1B PE=1 SV=1;sp|P0DMV9|HS71B_HUMAN Heat shock 70 kDa protein 1B OS=Homo sapiens OX=9606 GN=HSPA1B PE=1 SV=1;sp|P0DMV8|HS71A_HUMAN Heat shock 70 kDa protein 1A OS=Hom	5	20	15	11	11	10	13	14	14	14	12.6667	11	13	14	15	15	14	13.6667	1	7	7	8	10	10	10	8	9	9	10	10	10	5	4	5	6	8	8	5	6	5	7	7
J3KPX7;Q99623;F5GY37;Q99623-2;F5GWA7;F5H3X6;F5H0C5;F5H2D2;U3KPZ5	J3KPX7;Q99623;F5GY37;Q99623-2;F5GWA7;F5H3X6	16;16;15;13;12;10;4;3;1	16;16;15;13;12;10;4;3;1	16;16;15;13;12;10;4;3;1	Prohibitin-2	PHB2	tr|J3KPX7|J3KPX7_HUMAN Prohibitin OS=Homo sapiens OX=9606 GN=PHB2 PE=1 SV=2;sp|Q99623|PHB2_HUMAN Prohibitin-2 OS=Homo sapiens OX=9606 GN=PHB2 PE=1 SV=2;tr|F5GY37|F5GY37_HUMAN Prohibitin OS=Homo sapiens OX=9606 GN=PHB2 PE=1 SV=1;sp|Q99623-2|PHB2_HUMAN Isofo	9	16	16	16	15	15	11	12	11	11	12.5	7	6	12	11	11	10	9.5	-3	15	15	11	12	11	11	7	6	12	11	11	10	15	15	11	12	11	11	7	6	12	11	11
A0A140T8W8;A0A1W2PR61;A0A1W2PPF8;Q5SPM2;A0A140T8Y4;A0A0G2JPD3;A0A1W2PP29;A0A1W2PQZ3;A0A1W2PQE2	A0A140T8W8;A0A1W2PR61;A0A1W2PPF8;Q5SPM2;A0A140T8Y4;A0A0G2JPD3	22;22;22;22;22;22;2;2;2	22;22;22;22;22;22;2;2;2	2;2;2;2;2;2;0;0;0		HLA-A	tr|A0A140T8W8|A0A140T8W8_HUMAN HLA class I histocompatibility antigen, A alpha chain OS=Homo sapiens OX=9606 GN=HLA-A PE=1 SV=1;tr|A0A1W2PR61|A0A1W2PR61_HUMAN HLA class I histocompatibility antigen, A alpha chain OS=Homo sapiens OX=9606 GN=HLA-A PE=1 SV=1;	9	22	22	2	11	10	13	15	13	11	12.1667	15	14	18	17	17	16	16.1667	4	11	10	13	15	13	11	15	14	18	17	17	16	0	0	0	0	0	0	0	0	2	2	2
Q9UBS4;H7C2Y5	Q9UBS4;H7C2Y5	20;10	20;10	20;10	DnaJ homolog subfamily B member 11	DNAJB11	sp|Q9UBS4|DJB11_HUMAN DnaJ homolog subfamily B member 11 OS=Homo sapiens OX=9606 GN=DNAJB11 PE=1 SV=1;tr|H7C2Y5|H7C2Y5_HUMAN DnaJ_C domain-containing protein (Fragment) OS=Homo sapiens OX=9606 PE=1 SV=8	2	20	20	20	10	12	14	13	13	11	12.1667	11	13	17	18	18	16	15.5	3.33333	10	12	14	13	13	11	11	13	17	18	18	16	10	12	14	13	13	11	11	13	17	18	18
CON__ENSEMBL:ENSBTAP00000038253	CON__ENSEMBL:ENSBTAP00000038253	15	1	1				1	15	1	1	12	10	13	12	14	12	12.1667	9	10	11	11	11	11	10.5	-1.66667	0	0	0	0	0	0	1	1	0	0	0	0	0	0	0	0	0	0	1	1	0	0	0
P11940;P11940-2;E7EQV3;A0A087WTT1;E7ERJ7;H0YAR2;Q9H361;H0YAP2;H0YB86;E5RJB9;E5RGH3;E5RH24;B1ANR1;H0YBN4;H0YEQ8;Q5JQF8;H0YAS7;H0YB75;H0YAS6;E5RHG7;Q4VXU2-2;Q96DU9-2;Q96DU9;Q4VXU2;H0YC10	P11940;P11940-2;E7EQV3;A0A087WTT1;E7ERJ7;H0YAR2;Q9H361	17;17;17;17;15;11;9;6;5;5;5;4;4;4;3;1;1;1;1;1;1;1;1;1;1	17;17;17;17;15;11;9;6;5;5;5;4;4;4;3;1;1;1;1;1;1;1;1;1;1	11;11;11;11;10;9;7;6;4;1;1;1;0;1;0;0;1;1;1;0;1;1;1;1;1	Polyadenylate-binding protein 1;Polyadenylate-binding protein;Polyadenylate-binding protein 3	PABPC1;PABPC3	sp|P11940|PABP1_HUMAN Polyadenylate-binding protein 1 OS=Homo sapiens OX=9606 GN=PABPC1 PE=1 SV=2;sp|P11940-2|PABP1_HUMAN Isoform 2 of Polyadenylate-binding protein 1 OS=Homo sapiens OX=9606 GN=PABPC1;tr|E7EQV3|E7EQV3_HUMAN Polyadenylate-binding protein OS	25	17	17	11	12	13	13	13	9	13	12.1667	8	8	11	11	8	11	9.5	-2.66667	12	13	13	13	9	13	8	8	11	11	8	11	9	9	8	9	6	9	5	5	6	5	5
D9J307;D5H3J5;Q2L6G2;A0A140T953;A0A140T9G0;A0A140TA13;A0A140T9H3;A0A140T9A9;A0A140TA14;A0A140TA11;A0A140T9Y5;A0A140T997;A0A140T9Z4;A0A140T9X6;A0A140T9W3;A0A140T9D9;A0A140T9C2;A0A140T939;A0A140T9W7	D9J307;D5H3J5;Q2L6G2;A0A140T953;A0A140T9G0;A0A140TA13	21;13;13;13;12;12;8;8;7;7;7;7;3;3;3;3;3;3;3	4;2;2;4;1;4;0;0;2;2;2;2;1;0;0;0;0;0;0	2;2;2;2;0;2;0;0;2;2;2;2;0;0;0;0;0;0;0		HLA-B	tr|D9J307|D9J307_HUMAN HLA class I antigen OS=Homo sapiens OX=9606 GN=HLA-B PE=1 SV=1;tr|D5H3J5|D5H3J5_HUMAN HLA class I histocompatibility antigen B alpha chain OS=Homo sapiens OX=9606 GN=HLA-B PE=1 SV=1;tr|Q2L6G2|Q2L6G2_HUMAN HLA class I histocompatibili	19	21	4	2	11	10	12	12	13	12	11.6667	14	14	18	16	15	14	15.1667	3.5	1	0	2	1	2	2	1	0	3	3	2	1	1	0	1	1	1	1	1	0	2	2	0
CON__P02662	CON__P02662	12	12	12				1	12	12	12	12	11	12	12	12	10	11.5	8	8	11	10	11	10	9.66667	-1.83333	12	11	12	12	12	10	8	8	11	10	11	10	12	11	12	12	12	10	8	8	11	10	11
Q9P2E9;A0A087WVV2;Q9P2E9-3;F8W7S5;A0A087WU26;V9GY78;Q8N4C6-9;Q8N4C6-4;Q8N4C6-2;Q8N4C6-6;H0YDJ4;Q8N4C6-11;Q8N4C6;Q8N4C6-5;H9KV85;Q8N4C6-10;E9PN67;C9J066;Q8N4C6-7	Q9P2E9;A0A087WVV2;Q9P2E9-3;F8W7S5	22;22;21;20;9;2;1;1;1;1;1;1;1;1;1;1;1;1;1	22;22;21;20;9;2;1;1;1;1;1;1;1;1;1;1;1;1;1	22;22;21;20;9;2;1;1;1;1;1;1;1;1;1;1;1;1;1	Ribosome-binding protein 1	RRBP1	sp|Q9P2E9|RRBP1_HUMAN Ribosome-binding protein 1 OS=Homo sapiens OX=9606 GN=RRBP1 PE=1 SV=5;tr|A0A087WVV2|A0A087WVV2_HUMAN Ribosome-binding protein 1 OS=Homo sapiens OX=9606 GN=RRBP1 PE=1 SV=1;sp|Q9P2E9-3|RRBP1_HUMAN Isoform 2 of Ribosome-binding protein 1	19	22	22	22	11	12	11	13	11	10	11.3333	9	12	16	15	17	19	14.6667	3.33333	11	12	11	13	11	10	9	12	16	15	17	19	11	12	11	13	11	10	9	12	16	15	17
S6AU73;A0A140T9S9;A0A140TA02;A0A1W2PNR7	S6AU73;A0A140T9S9;A0A140TA02;A0A1W2PNR7	21;13;12;12	16;10;10;10	4;2;4;4		HLA-B	tr|S6AU73|S6AU73_HUMAN HLA class I histocompatibility antigen OS=Homo sapiens OX=9606 GN=HLA-B PE=1 SV=1;tr|A0A140T9S9|A0A140T9S9_HUMAN HLA class I histocompatibility antigen, B alpha chain (Fragment) OS=Homo sapiens OX=9606 GN=HLA-B PE=1 SV=1;tr|A0A140TA0	4	21	16	4	11	11	12	12	11	11	11.3333	12	12	18	14	14	14	14	2.66667	10	10	10	9	9	9	7	8	15	11	11	11	2	2	2	1	1	2	2	1	3	2	3
H3BRG4;P22695;H3BSJ9;H3BP04;H3BUE4;H3BUI9;A0A087WVZ4	H3BRG4;P22695;H3BSJ9;H3BP04	20;20;19;11;6;6;4	20;20;19;11;6;6;4	20;20;19;11;6;6;4	Cytochrome b-c1 complex subunit 2, mitochondrial	UQCRC2	tr|H3BRG4|H3BRG4_HUMAN Cytochrome b-c1 complex subunit 2, mitochondrial OS=Homo sapiens OX=9606 GN=UQCRC2 PE=1 SV=1;sp|P22695|QCR2_HUMAN Cytochrome b-c1 complex subunit 2, mitochondrial OS=Homo sapiens OX=9606 GN=UQCRC2 PE=1 SV=3;tr|H3BSJ9|H3BSJ9_HUMAN Cyt	7	20	20	20	9	11	14	15	11	8	11.3333	6	5	16	14	16	16	12.1667	0.833333	9	11	14	15	11	8	6	5	16	14	16	16	9	11	14	15	11	8	6	5	16	14	16
A0A0A0MRJ6;H7BY58;P22061;P22061-2;F6S8N6;A0A3F2YNX8;F8WDT3;F8WAV5;F8WAX2;C9J0F2;H7C4X2	A0A0A0MRJ6;H7BY58;P22061;P22061-2;F6S8N6;A0A3F2YNX8	13;13;13;13;12;9;5;5;5;3;1	13;13;13;13;12;9;5;5;5;3;1	13;13;13;13;12;9;5;5;5;3;1	Protein-L-isoaspartate O-methyltransferase;Protein-L-isoaspartate(D-aspartate) O-methyltransferase	PCMT1	tr|A0A0A0MRJ6|A0A0A0MRJ6_HUMAN Protein-L-isoaspartate O-methyltransferase OS=Homo sapiens OX=9606 GN=PCMT1 PE=1 SV=1;tr|H7BY58|H7BY58_HUMAN Protein-L-isoaspartate O-methyltransferase OS=Homo sapiens OX=9606 GN=PCMT1 PE=1 SV=1;sp|P22061|PIMT_HUMAN Protein-L	11	13	13	13	11	12	12	12	12	9	11.3333	5	6	10	10	11	11	8.83333	-2.5	11	12	12	12	12	9	5	6	10	10	11	11	11	12	12	12	12	9	5	6	10	10	11
A0A286YF22;O43175;A0A2C9F2M7;A0A286YFA2;A0A286YFL2;A0A286YFM8;A0A286YER3;A0A286YFC8;A0A286YFB2;A0A286YF78;A0A286YF34;A0A286YFE1;A0A286YFF3;A0A286YFK5	A0A286YF22;O43175;A0A2C9F2M7;A0A286YFA2;A0A286YFL2;A0A286YFM8	22;22;21;18;16;14;9;9;9;7;5;4;3;3	22;22;21;18;16;14;9;9;9;7;5;4;3;3	22;22;21;18;16;14;9;9;9;7;5;4;3;3	D-3-phosphoglycerate dehydrogenase	PHGDH	tr|A0A286YF22|A0A286YF22_HUMAN D-3-phosphoglycerate dehydrogenase OS=Homo sapiens OX=9606 GN=PHGDH PE=1 SV=1;sp|O43175|SERA_HUMAN D-3-phosphoglycerate dehydrogenase OS=Homo sapiens OX=9606 GN=PHGDH PE=1 SV=4;tr|A0A2C9F2M7|A0A2C9F2M7_HUMAN D-3-phosphoglycer	14	22	22	22	12	11	14	12	9	8	11	10	14	20	19	17	16	16	5	12	11	14	12	9	8	10	14	20	19	17	16	12	11	14	12	9	8	10	14	20	19	17
E9PK54	E9PK54	14	1	1		HSPA8	tr|E9PK54|E9PK54_HUMAN Heat shock cognate 71 kDa protein (Fragment) OS=Homo sapiens OX=9606 GN=HSPA8 PE=1 SV=8	1	14	1	1	12	11	12	11	10	10	11	11	10	11	13	13	13	11.8333	0.833333	0	0	0	0	0	0	1	0	0	0	0	0	0	0	0	0	0	0	1	0	0	0	0
M0R0F0;P46782;M0R0R2;M0QZN2	M0R0F0;P46782;M0R0R2;M0QZN2	13;13;12;8	13;13;12;8	13;13;12;8	40S ribosomal protein S5;40S ribosomal protein S5, N-terminally processed	RPS5	tr|M0R0F0|M0R0F0_HUMAN 40S ribosomal protein S5 (Fragment) OS=Homo sapiens OX=9606 GN=RPS5 PE=1 SV=1;sp|P46782|RS5_HUMAN 40S ribosomal protein S5 OS=Homo sapiens OX=9606 GN=RPS5 PE=1 SV=4;tr|M0R0R2|M0R0R2_HUMAN 40S ribosomal protein S5 OS=Homo sapiens OX=9	4	13	13	13	11	12	12	11	10	10	11	7	9	12	13	11	10	10.3333	-0.666667	11	12	12	11	10	10	7	9	12	13	11	10	11	12	12	11	10	10	7	9	12	13	11
Q8N1N4;CON__Q8N1N4-2;CON__Q7RTT2;Q8N1N4-2	Q8N1N4;CON__Q8N1N4-2;CON__Q7RTT2;Q8N1N4-2	15;14;14;13	12;11;11;10	12;11;11;10	Keratin, type II cytoskeletal 78	KRT78	sp|Q8N1N4|K2C78_HUMAN Keratin, type II cytoskeletal 78 OS=Homo sapiens OX=9606 GN=KRT78 PE=1 SV=2;;;sp|Q8N1N4-2|K2C78_HUMAN Isoform 2 of Keratin, type II cytoskeletal 78 OS=Homo sapiens OX=9606 GN=KRT78	4	15	12	12	10	10	12	13	10	11	11	7	6	8	10	9	9	8.16667	-2.83333	9	9	11	11	9	10	6	5	7	9	7	8	9	9	11	11	9	10	6	5	7	9	7
CON__Q7Z794;Q7Z794	CON__Q7Z794;Q7Z794	15;15	11;11	9;9	Keratin, type II cytoskeletal 1b	KRT77	;sp|Q7Z794|K2C1B_HUMAN Keratin, type II cytoskeletal 1b OS=Homo sapiens OX=9606 GN=KRT77 PE=1 SV=3	2	15	11	9	9	10	12	11	12	11	10.8333	6	9	11	13	14	13	11	0.166667	6	7	8	8	9	9	4	7	7	9	10	10	5	6	6	6	7	7	4	6	6	8	9
P54652	P54652	16	1	1	Heat shock-related 70 kDa protein 2	HSPA2	sp|P54652|HSP72_HUMAN Heat shock-related 70 kDa protein 2 OS=Homo sapiens OX=9606 GN=HSPA2 PE=1 SV=1	1	16	1	1	10	11	13	12	10	9	10.8333	10	11	13	11	11	10	11	0.166667	0	0	0	0	0	0	1	1	0	0	0	0	0	0	0	0	0	0	1	1	0	0	0
Q92616	Q92616	22	22	22	Translational activator GCN1	GCN1L1	sp|Q92616|GCN1_HUMAN eIF-2-alpha kinase activator GCN1 OS=Homo sapiens OX=9606 GN=GCN1 PE=1 SV=6	1	22	22	22	11	9	11	13	11	9	10.6667	7	9	15	12	12	12	11.1667	0.5	11	9	11	13	11	9	7	9	15	12	12	12	11	9	11	13	11	9	7	9	15	12	12
P0CG48;F5GYU3;Q96C32;Q5PY61;J3QKN0;F5GXK7;F5H747;F5H388;B4DV12;F5H265;F5H2Z3;F5H6Q2;J3QTR3;J3QS39;P62987;P62979;P0CG47;Q49A90;M0R1V7;F5GZ39;M0R1M6;A0A2R8Y422;J3QSA3	P0CG48;F5GYU3;Q96C32;Q5PY61;J3QKN0;F5GXK7;F5H747;F5H388;B4DV12;F5H265;F5H2Z3;F5H6Q2;J3QTR3;J3QS39;P62987;P62979;P0CG47;Q49A90;M0R1V7;F5GZ39;M0R1M6;A0A2R8Y422;J3QSA3	12;12;12;12;12;12;12;12;12;12;12;12;12;12;12;12;12;9;9;8;8;8;7	12;12;12;12;12;12;12;12;12;12;12;12;12;12;12;12;12;9;9;8;8;8;7	4;4;4;4;4;4;4;4;4;4;4;4;4;4;4;4;4;4;4;4;0;0;4	Polyubiquitin-C;Ubiquitin;Ubiquitin-60S ribosomal protein L40;Ubiquitin;60S ribosomal protein L40;Ubiquitin-40S ribosomal protein S27a;Ubiquitin;40S ribosomal protein S27a;Polyubiquitin-B;Ubiquitin	UBC;UBB;RPS27A;UBA52	sp|P0CG48|UBC_HUMAN Polyubiquitin-C OS=Homo sapiens OX=9606 GN=UBC PE=1 SV=3;tr|F5GYU3|F5GYU3_HUMAN Polyubiquitin-C (Fragment) OS=Homo sapiens OX=9606 GN=UBC PE=1 SV=1;tr|Q96C32|Q96C32_HUMAN Polyubiquitin-C OS=Homo sapiens OX=9606 GN=UBC PE=1 SV=1;tr|Q5PY6	23	12	12	4	10	10	11	10	12	11	10.6667	8	8	10	9	10	10	9.16667	-1.5	10	10	11	10	12	11	8	8	10	9	10	10	4	4	4	4	4	4	3	3	4	3	4
P68133;P68032;P63267;P62736;A6NL76;F8WB63;B8ZZJ2;C9JFL5;F6UVQ4;F6QUT6	P68133;P68032;P63267;P62736;A6NL76;F8WB63;B8ZZJ2;C9JFL5;F6UVQ4;F6QUT6	15;15;14;14;11;8;8;8;8;8	1;1;1;1;1;1;1;1;1;1	1;1;1;1;1;1;1;1;1;1	Actin, alpha skeletal muscle;Actin, alpha cardiac muscle 1;Actin, gamma-enteric smooth muscle;Actin, aortic smooth muscle	ACTA1;ACTC1;ACTG2;ACTA2	sp|P68133|ACTS_HUMAN Actin, alpha skeletal muscle OS=Homo sapiens OX=9606 GN=ACTA1 PE=1 SV=1;sp|P68032|ACTC_HUMAN Actin, alpha cardiac muscle 1 OS=Homo sapiens OX=9606 GN=ACTC1 PE=1 SV=1;sp|P63267|ACTH_HUMAN Actin, gamma-enteric smooth muscle OS=Homo sapie	10	15	1	1	9	10	11	12	11	10	10.5	14	12	14	14	14	14	13.6667	3.16667	1	1	1	1	1	1	1	0	1	1	1	1	1	1	1	1	1	1	1	0	1	1	1
P06733;A0A2R8Y6G6;P06733-2;K7EM90;A0A2R8YEM5;A0A2R8Y879;K7ERS8;A0A2R8YEG5;A0A2R8Y798;A0A2R8Y6I8;P13929-3;P09104-2;F5H1C3;P13929-2;E5RI09;E5RG95;K7EKN2;P09104;K7EPM1;E5RGZ4;F5H0C8;P13929	P06733;A0A2R8Y6G6;P06733-2	20;18;14;7;6;6;5;3;3;2;1;1;1;1;1;1;1;1;1;1;1;1	20;18;14;7;6;6;5;3;3;2;1;1;1;1;1;1;1;1;1;1;1;1	20;18;14;7;6;6;5;3;3;2;1;1;1;1;1;1;1;1;1;1;1;1	Alpha-enolase	ENO1	sp|P06733|ENOA_HUMAN Alpha-enolase OS=Homo sapiens OX=9606 GN=ENO1 PE=1 SV=2;tr|A0A2R8Y6G6|A0A2R8Y6G6_HUMAN Alpha-enolase OS=Homo sapiens OX=9606 GN=ENO1 PE=1 SV=1;sp|P06733-2|ENOA_HUMAN Isoform MBP-1 of Alpha-enolase OS=Homo sapiens OX=9606 GN=ENO1	22	20	20	20	9	10	10	12	11	10	10.3333	8	7	13	11	15	16	11.6667	1.33333	9	10	10	12	11	10	8	7	13	11	15	16	9	10	10	12	11	10	8	7	13	11	15
CON__P12035;P12035	CON__P12035;P12035	15;15	2;2	2;2	Keratin, type II cytoskeletal 3	KRT3	;sp|P12035|K2C3_HUMAN Keratin, type II cytoskeletal 3 OS=Homo sapiens OX=9606 GN=KRT3 PE=1 SV=3	2	15	2	2	9	10	11	12	10	10	10.3333	8	9	11	11	13	12	10.6667	0.333333	0	2	1	1	1	1	1	1	1	1	1	1	0	2	1	1	1	1	1	1	1	1	1
P16403	P16403	12	12	2	Histone H1.2	HIST1H1C	sp|P16403|H12_HUMAN Histone H1.2 OS=Homo sapiens OX=9606 GN=H1-2 PE=1 SV=2	1	12	12	2	10	11	10	10	10	11	10.3333	7	7	10	9	11	11	9.16667	-1.16667	10	11	10	10	10	11	7	7	10	9	11	11	1	2	1	1	1	1	0	0	1	1	1
P10412;Q02539;P22492	P10412	11;5;2	1;0;0	1;0;0	Histone H1.4	HIST1H1E	sp|P10412|H14_HUMAN Histone H1.4 OS=Homo sapiens OX=9606 GN=H1-4 PE=1 SV=2	3	11	1	1	10	10	10	10	10	11	10.1667	8	8	10	9	11	11	9.5	-0.666667	1	1	1	1	1	1	1	1	1	1	1	1	1	1	1	1	1	1	1	1	1	1	1
P16402	P16402	11	1	1	Histone H1.3	HIST1H1D	sp|P16402|H13_HUMAN Histone H1.3 OS=Homo sapiens OX=9606 GN=H1-3 PE=1 SV=2	1	11	1	1	10	10	10	10	10	11	10.1667	7	7	10	9	10	11	9	-1.16667	1	1	1	1	1	1	0	0	1	1	0	1	1	1	1	1	1	1	0	0	1	1	0
P62249;M0R210;M0R3H0;M0R1M5;Q6IPX4;M0QX76	P62249;M0R210;M0R3H0;M0R1M5;Q6IPX4;M0QX76	12;11;10;8;7;6	12;11;10;8;7;6	12;11;10;8;7;6	40S ribosomal protein S16	RPS16	sp|P62249|RS16_HUMAN 40S ribosomal protein S16 OS=Homo sapiens OX=9606 GN=RPS16 PE=1 SV=2;tr|M0R210|M0R210_HUMAN 40S ribosomal protein S16 OS=Homo sapiens OX=9606 GN=RPS16 PE=1 SV=1;tr|M0R3H0|M0R3H0_HUMAN 40S ribosomal protein S16 OS=Homo sapiens OX=9606 G	6	12	12	12	11	11	9	11	9	10	10.1667	8	5	9	11	10	9	8.66667	-1.5	11	11	9	11	9	10	8	5	9	11	10	9	11	11	9	11	9	10	8	5	9	11	10
CON__Q5D862;Q5D862	CON__Q5D862;Q5D862	13;13	13;13	13;13	Filaggrin-2	FLG2	;sp|Q5D862|FILA2_HUMAN Filaggrin-2 OS=Homo sapiens OX=9606 GN=FLG2 PE=1 SV=1	2	13	13	13	8	9	11	11	11	11	10.1667	3	3	9	9	9	8	6.83333	-3.33333	8	9	11	11	11	11	3	3	9	9	9	8	8	9	11	11	11	11	3	3	9	9	9
E9PC15;Q53H12;A0A3B3ITD0;A0A3B3ISZ0;E9PG39;A0A3B3ISY9;A0A3B3ITX7;A0A0G2JLG5;A0A3B3IS09;A0A3B3ITV0;A0A0G2JLD0;A0A3B3IUC9	E9PC15;Q53H12;A0A3B3ITD0;A0A3B3ISZ0;E9PG39;A0A3B3ISY9;A0A3B3ITX7;A0A0G2JLG5	18;18;17;16;12;12;9;9;6;5;4;3	18;18;17;16;12;12;9;9;6;5;4;3	18;18;17;16;12;12;9;9;6;5;4;3	Acylglycerol kinase, mitochondrial	AGK	tr|E9PC15|E9PC15_HUMAN Acylglycerol kinase, mitochondrial OS=Homo sapiens OX=9606 GN=AGK PE=1 SV=1;sp|Q53H12|AGK_HUMAN Acylglycerol kinase, mitochondrial OS=Homo sapiens OX=9606 GN=AGK PE=1 SV=2;tr|A0A3B3ITD0|A0A3B3ITD0_HUMAN Acylglycerol kinase, mitochond	12	18	18	18	8	12	13	11	7	9	10	6	8	12	12	14	15	11.1667	1.16667	8	12	13	11	7	9	6	8	12	12	14	15	8	12	13	11	7	9	6	8	12	12	14
P07355-2;P07355;H0YN42;H0YMU9;H0YMD0;A6NMY6;H0YM50;H0YKS4;H0YMM1;H0YNP5;H0YN28;H0YMW4;H0YL33;H0YKX9;H0YMT9;H0YLV6;H0YKZ7;H0YKL9;H0YKV8;H0YNA0;H0YMD9;H0YN52;H0YKN4;H0YNB8;H0YLE2	P07355-2;P07355;H0YN42;H0YMU9;H0YMD0;A6NMY6;H0YM50;H0YKS4;H0YMM1;H0YNP5	18;18;16;15;15;13;12;12;10;9;8;8;8;8;8;8;8;7;6;6;4;4;3;2;2	18;18;16;15;15;13;12;12;10;9;8;8;8;8;8;8;8;7;6;6;4;4;3;2;2	18;18;16;15;15;13;12;12;10;9;8;8;8;8;8;8;8;7;6;6;4;4;3;2;2	Annexin A2;Annexin;Putative annexin A2-like protein	ANXA2;ANXA2P2	sp|P07355-2|ANXA2_HUMAN Isoform 2 of Annexin A2 OS=Homo sapiens OX=9606 GN=ANXA2;sp|P07355|ANXA2_HUMAN Annexin A2 OS=Homo sapiens OX=9606 GN=ANXA2 PE=1 SV=2;tr|H0YN42|H0YN42_HUMAN Annexin (Fragment) OS=Homo sapiens OX=9606 GN=ANXA2 PE=1 SV=1;tr|H0YMU9|H0YM	25	18	18	18	10	9	11	10	10	10	10	7	10	13	15	12	9	11	1	10	9	11	10	10	10	7	10	13	15	12	9	10	9	11	10	10	10	7	10	13	15	12
P36542;P36542-2	P36542;P36542-2	16;14	16;14	16;14	ATP synthase subunit gamma, mitochondrial	ATP5C1	sp|P36542|ATPG_HUMAN ATP synthase subunit gamma, mitochondrial OS=Homo sapiens OX=9606 GN=ATP5F1C PE=1 SV=1;sp|P36542-2|ATPG_HUMAN Isoform Heart of ATP synthase subunit gamma, mitochondrial OS=Homo sapiens OX=9606 GN=ATP5F1C	2	16	16	16	9	10	11	12	9	9	10	9	9	13	12	11	12	11	1	9	10	11	12	9	9	9	9	13	12	11	12	9	10	11	12	9	9	9	9	13	12	11
P49257	P49257	21	21	21	Protein ERGIC-53	LMAN1	sp|P49257|LMAN1_HUMAN Protein ERGIC-53 OS=Homo sapiens OX=9606 GN=LMAN1 PE=1 SV=2	1	21	21	21	7	9	13	13	8	8	9.66667	8	10	19	20	19	16	15.3333	5.66667	7	9	13	13	8	8	8	10	19	20	19	16	7	9	13	13	8	8	8	10	19	20	19
P62424;Q5T8U3;Q5T8U2	P62424;Q5T8U3	14;11;5	14;11;5	14;11;5	60S ribosomal protein L7a	RPL7A	sp|P62424|RL7A_HUMAN 60S ribosomal protein L7a OS=Homo sapiens OX=9606 GN=RPL7A PE=1 SV=2;tr|Q5T8U3|Q5T8U3_HUMAN 60S ribosomal protein L7a (Fragment) OS=Homo sapiens OX=9606 GN=RPL7A PE=1 SV=1	3	14	14	14	10	10	9	10	9	10	9.66667	11	10	13	13	12	10	11.5	1.83333	10	10	9	10	9	10	11	10	13	13	12	10	10	10	9	10	9	10	11	10	13	13	12
P46781;B5MCT8;C9JM19;F2Z3C0;A8MXK4	P46781;B5MCT8;C9JM19	14;11;11;4;4	14;11;11;4;4	14;11;11;4;4	40S ribosomal protein S9	RPS9	sp|P46781|RS9_HUMAN 40S ribosomal protein S9 OS=Homo sapiens OX=9606 GN=RPS9 PE=1 SV=3;tr|B5MCT8|B5MCT8_HUMAN 40S ribosomal protein S9 OS=Homo sapiens OX=9606 GN=RPS9 PE=1 SV=1;tr|C9JM19|C9JM19_HUMAN 40S ribosomal protein S9 OS=Homo sapiens OX=9606 GN=RPS9	5	14	14	14	10	9	8	11	9	10	9.5	8	7	12	10	11	12	10	0.5	10	9	8	11	9	10	8	7	12	10	11	12	10	9	8	11	9	10	8	7	12	10	11
P08670;B0YJC4;B0YJC5;A0A1B0GTT5;A0A1B0GVG8;H7C5W5;F8W835;P41219;P41219-2	P08670;B0YJC4	18;16;8;7;3;2;2;2;2	17;15;8;6;3;2;2;2;2	17;15;8;6;3;2;2;2;2	Vimentin	VIM	sp|P08670|VIME_HUMAN Vimentin OS=Homo sapiens OX=9606 GN=VIM PE=1 SV=4;tr|B0YJC4|B0YJC4_HUMAN Vimentin OS=Homo sapiens OX=9606 GN=VIM PE=1 SV=1	9	18	17	17	15	16	7	6	7	6	9.5	5	6	5	4	4	2	4.33333	-5.16667	15	16	7	5	7	6	5	6	5	4	4	2	15	16	7	5	7	6	5	6	5	4	4
Q02413;Q02413-2	Q02413	14;2	14;2	13;2	Desmoglein-1	DSG1	sp|Q02413|DSG1_HUMAN Desmoglein-1 OS=Homo sapiens OX=9606 GN=DSG1 PE=1 SV=2	2	14	14	13	8	7	10	10	10	10	9.16667	4	4	10	9	11	9	7.83333	-1.33333	8	7	10	10	10	10	4	4	10	9	11	9	7	6	9	9	9	9	4	4	10	9	11
CON__P00711	CON__P00711	12	12	12				1	12	12	12	11	12	9	11	5	7	9.16667	5	5	6	6	4	6	5.33333	-3.83333	11	12	9	11	5	7	5	5	6	6	4	6	11	12	9	11	5	7	5	5	6	6	4
Q92974-2;Q92974;V9GYM8;A0A5F9ZI21;Q92974-3;Q5VY93;V9GYF0;V9GYF5;V9GYG5;V9GZ14	Q92974-2;Q92974;V9GYM8;A0A5F9ZI21;Q92974-3	12;12;11;11;11;4;3;2;2;2	12;12;11;11;11;4;3;2;2;2	12;12;11;11;11;4;3;2;2;2	Rho guanine nucleotide exchange factor 2	ARHGEF2	sp|Q92974-2|ARHG2_HUMAN Isoform 2 of Rho guanine nucleotide exchange factor 2 OS=Homo sapiens OX=9606 GN=ARHGEF2;sp|Q92974|ARHG2_HUMAN Rho guanine nucleotide exchange factor 2 OS=Homo sapiens OX=9606 GN=ARHGEF2 PE=1 SV=4;tr|V9GYM8|V9GYM8_HUMAN Rho guanine	10	12	12	12	9	10	10	10	9	7	9.16667	3	3	6	4	6	6	4.66667	-4.5	9	10	10	10	9	7	3	3	6	4	6	6	9	10	10	10	9	7	3	3	6	4	6
P23284	P23284	18	18	18	Peptidyl-prolyl cis-trans isomerase B	PPIB	sp|P23284|PPIB_HUMAN Peptidyl-prolyl cis-trans isomerase B OS=Homo sapiens OX=9606 GN=PPIB PE=1 SV=2	1	18	18	18	9	9	9	10	9	8	9	9	9	15	15	14	15	12.8333	3.83333	9	9	9	10	9	8	9	9	15	15	14	15	9	9	9	10	9	8	9	9	15	15	14
Q15084-3;Q15084;Q15084-4;Q15084-5;Q15084-2	Q15084-3;Q15084;Q15084-4;Q15084-5;Q15084-2	16;16;16;16;16	16;16;16;16;16	16;16;16;16;16	Protein disulfide-isomerase A6	PDIA6	sp|Q15084-3|PDIA6_HUMAN Isoform 3 of Protein disulfide-isomerase A6 OS=Homo sapiens OX=9606 GN=PDIA6;sp|Q15084|PDIA6_HUMAN Protein disulfide-isomerase A6 OS=Homo sapiens OX=9606 GN=PDIA6 PE=1 SV=1;sp|Q15084-4|PDIA6_HUMAN Isoform 4 of Protein disulfide-isom	5	16	16	16	8	9	10	8	10	9	9	9	10	13	12	12	13	11.5	2.5	8	9	10	8	10	9	9	10	13	12	12	13	8	9	10	8	10	9	9	10	13	12	12
B1AHC9;P12956;P12956-2	B1AHC9;P12956;P12956-2	18;18;17	18;18;17	18;18;17	X-ray repair cross-complementing protein 6	XRCC6	tr|B1AHC9|B1AHC9_HUMAN X-ray repair cross-complementing protein 6 OS=Homo sapiens OX=9606 GN=XRCC6 PE=1 SV=1;sp|P12956|XRCC6_HUMAN X-ray repair cross-complementing protein 6 OS=Homo sapiens OX=9606 GN=XRCC6 PE=1 SV=2;sp|P12956-2|XRCC6_HUMAN Isoform 2 of X-	3	18	18	18	10	10	10	9	7	8	9	7	8	9	11	10	11	9.33333	0.333333	10	10	10	9	7	8	7	8	9	11	10	11	10	10	10	9	7	8	7	8	9	11	10
P39023;G5E9G0;B5MCW2;H7C422;H7C3M2;F8WCR1	P39023;G5E9G0;B5MCW2;H7C422	15;13;9;9;7;4	15;13;9;9;7;4	13;11;8;8;7;4	60S ribosomal protein L3	RPL3	sp|P39023|RL3_HUMAN 60S ribosomal protein L3 OS=Homo sapiens OX=9606 GN=RPL3 PE=1 SV=2;tr|G5E9G0|G5E9G0_HUMAN 60S ribosomal protein L3 OS=Homo sapiens OX=9606 GN=RPL3 PE=1 SV=1;tr|B5MCW2|B5MCW2_HUMAN 60S ribosomal protein L3 (Fragment) OS=Homo sapiens OX=9	6	15	15	13	10	10	9	7	9	8	8.83333	6	8	12	13	11	10	10	1.16667	10	10	9	7	9	8	6	8	12	13	11	10	8	8	7	6	7	6	5	7	10	11	9
P25205;P25205-2;J3KQ69;A0A499FHX9;Q7Z6P5	P25205;P25205-2;J3KQ69;A0A499FHX9	12;12;9;9;4	12;12;9;9;4	12;12;9;9;4	DNA replication licensing factor MCM3	MCM3	sp|P25205|MCM3_HUMAN DNA replication licensing factor MCM3 OS=Homo sapiens OX=9606 GN=MCM3 PE=1 SV=3;sp|P25205-2|MCM3_HUMAN Isoform 2 of DNA replication licensing factor MCM3 OS=Homo sapiens OX=9606 GN=MCM3;tr|J3KQ69|J3KQ69_HUMAN DNA replication licensing	5	12	12	12	9	10	11	10	6	7	8.83333	4	3	9	9	10	10	7.5	-1.33333	9	10	11	10	6	7	4	3	9	9	10	10	9	10	11	10	6	7	4	3	9	9	10
P61978-3;P61978;P61978-2;Q5T6W2;S4R359	P61978-3;P61978;P61978-2;Q5T6W2	10;10;10;8;2	10;10;10;8;2	10;10;10;8;2	Heterogeneous nuclear ribonucleoprotein K	HNRNPK	sp|P61978-3|HNRPK_HUMAN Isoform 3 of Heterogeneous nuclear ribonucleoprotein K OS=Homo sapiens OX=9606 GN=HNRNPK;sp|P61978|HNRPK_HUMAN Heterogeneous nuclear ribonucleoprotein K OS=Homo sapiens OX=9606 GN=HNRNPK PE=1 SV=1;sp|P61978-2|HNRPK_HUMAN Isoform 2 o	5	10	10	10	10	10	9	8	7	9	8.83333	4	2	6	7	5	6	5	-3.83333	10	10	9	8	7	9	4	2	6	7	5	6	10	10	9	8	7	9	4	2	6	7	5
A8MUD9;P18124;C9JIJ5;C9JZ88	A8MUD9;P18124	14;14;6;5	14;14;6;5	14;14;6;5	60S ribosomal protein L7	RPL7	tr|A8MUD9|A8MUD9_HUMAN 60S ribosomal protein L7 OS=Homo sapiens OX=9606 GN=RPL7 PE=1 SV=1;sp|P18124|RL7_HUMAN 60S ribosomal protein L7 OS=Homo sapiens OX=9606 GN=RPL7 PE=1 SV=1	4	14	14	14	9	9	10	9	8	7	8.66667	6	6	12	12	14	11	10.1667	1.5	9	9	10	9	8	7	6	6	12	12	14	11	9	9	10	9	8	7	6	6	12	12	14
Q9UBX3;Q9UBX3-2;B4DLN1;F6RGN5;I3L1E8	Q9UBX3;Q9UBX3-2;B4DLN1;F6RGN5	12;12;11;10;5	12;12;11;10;5	12;12;11;10;5	Mitochondrial dicarboxylate carrier	SLC25A10	sp|Q9UBX3|DIC_HUMAN Mitochondrial dicarboxylate carrier OS=Homo sapiens OX=9606 GN=SLC25A10 PE=1 SV=2;sp|Q9UBX3-2|DIC_HUMAN Isoform 2 of Mitochondrial dicarboxylate carrier OS=Homo sapiens OX=9606 GN=SLC25A10;tr|B4DLN1|B4DLN1_HUMAN cDNA FLJ60124, highly si	5	12	12	12	8	9	9	9	8	9	8.66667	8	9	10	10	9	10	9.33333	0.666667	8	9	9	9	8	9	8	9	10	10	9	10	8	9	9	9	8	9	8	9	10	10	9
O95816;O95816-2	O95816;O95816-2	15;12	15;12	15;12	BAG family molecular chaperone regulator 2	BAG2	sp|O95816|BAG2_HUMAN BAG family molecular chaperone regulator 2 OS=Homo sapiens OX=9606 GN=BAG2 PE=1 SV=1;sp|O95816-2|BAG2_HUMAN Isoform 2 of BAG family molecular chaperone regulator 2 OS=Homo sapiens OX=9606 GN=BAG2	2	15	15	15	7	7	10	10	9	9	8.66667	3	5	12	11	9	10	8.33333	-0.333333	7	7	10	10	9	9	3	5	12	11	9	10	7	7	10	10	9	9	3	5	12	11	9
Q13813-3;Q13813;A0A0D9SF54;A0A0D9SGF6;Q13813-2;A0A0D9SFH4;A0A1B0GUH3;A0A0D9SFF6	Q13813-3;Q13813;A0A0D9SF54;A0A0D9SGF6;Q13813-2	15;15;14;14;14;2;1;1	15;15;14;14;14;2;1;1	15;15;14;14;14;2;1;1	Spectrin alpha chain, non-erythrocytic 1	SPTAN1	sp|Q13813-3|SPTN1_HUMAN Isoform 3 of Spectrin alpha chain, non-erythrocytic 1 OS=Homo sapiens OX=9606 GN=SPTAN1;sp|Q13813|SPTN1_HUMAN Spectrin alpha chain, non-erythrocytic 1 OS=Homo sapiens OX=9606 GN=SPTAN1 PE=1 SV=3;tr|A0A0D9SF54|A0A0D9SF54_HUMAN Spectr	8	15	15	15	12	14	8	4	6	8	8.66667	4	5	4	6	6	4	4.83333	-3.83333	12	14	8	4	6	8	4	5	4	6	6	4	12	14	8	4	6	8	4	5	4	6	6
B1ANR0;Q13310-2;Q13310;Q13310-3;H0Y5F5;H0YEU6;H0YCC8	B1ANR0;Q13310-2;Q13310;Q13310-3;H0Y5F5;H0YEU6	13;13;13;13;10;7;2	7;7;7;7;7;6;1	7;7;7;7;7;6;1	Polyadenylate-binding protein;Polyadenylate-binding protein 4	PABPC4	tr|B1ANR0|B1ANR0_HUMAN Polyadenylate-binding protein OS=Homo sapiens OX=9606 GN=PABPC4 PE=1 SV=1;sp|Q13310-2|PABP4_HUMAN Isoform 2 of Polyadenylate-binding protein 4 OS=Homo sapiens OX=9606 GN=PABPC4;sp|Q13310|PABP4_HUMAN Polyadenylate-binding protein 4 OS	7	13	7	7	8	9	9	9	6	10	8.5	4	5	10	12	7	9	7.83333	-0.666667	5	5	4	5	3	6	1	2	5	6	4	5	5	5	4	5	3	6	1	2	5	6	4
P62753;A2A3R5;A2A3R7	P62753;A2A3R5	11;8;3	11;8;3	11;8;3	40S ribosomal protein S6	RPS6	sp|P62753|RS6_HUMAN 40S ribosomal protein S6 OS=Homo sapiens OX=9606 GN=RPS6 PE=1 SV=1;tr|A2A3R5|A2A3R5_HUMAN 40S ribosomal protein S6 OS=Homo sapiens OX=9606 GN=RPS6 PE=1 SV=1	3	11	11	11	9	9	7	8	9	9	8.5	6	7	8	9	8	8	7.66667	-0.833333	9	9	7	8	9	9	6	7	8	9	8	8	9	9	7	8	9	9	6	7	8	9	8
O75477;B0QZ43	O75477;B0QZ43	11;9	11;9	7;5	Erlin-1	ERLIN1	sp|O75477|ERLN1_HUMAN Erlin-1 OS=Homo sapiens OX=9606 GN=ERLIN1 PE=1 SV=2;tr|B0QZ43|B0QZ43_HUMAN Erlin-1 (Fragment) OS=Homo sapiens OX=9606 GN=ERLIN1 PE=1 SV=1	2	11	11	7	8	8	9	9	8	9	8.5	7	6	8	8	6	7	7	-1.5	8	8	9	9	8	9	7	6	8	8	6	7	5	5	6	6	6	6	3	3	5	5	3
P63104;E7EX29;E7ESK7;E5RIR4;E9PD24;E7EVZ2;B0AZS6;B7Z2E6;H0YB80;P63104-2;E5RGE1;A2IDB2	P63104;E7EX29;E7ESK7;E5RIR4;E9PD24;E7EVZ2;B0AZS6	16;14;10;8;8;8;8;6;6;6;5;2	16;14;10;8;8;8;8;6;6;6;5;2	12;10;8;6;6;6;6;4;4;4;4;0	14-3-3 protein zeta/delta	YWHAZ	sp|P63104|1433Z_HUMAN 14-3-3 protein zeta/delta OS=Homo sapiens OX=9606 GN=YWHAZ PE=1 SV=1;tr|E7EX29|E7EX29_HUMAN 14-3-3 protein zeta/delta (Fragment) OS=Homo sapiens OX=9606 GN=YWHAZ PE=1 SV=1;tr|E7ESK7|E7ESK7_HUMAN 14-3-3 protein zeta/delta (Fragment) OS	12	16	16	12	8	10	8	9	6	9	8.33333	6	9	11	12	11	11	10	1.66667	8	10	8	9	6	9	6	9	11	12	11	11	5	7	6	6	4	7	6	9	10	10	9
P32119;A6NIW5;P32119-2	P32119;A6NIW5	13;7;2	13;7;2	12;7;2	Peroxiredoxin-2	PRDX2	sp|P32119|PRDX2_HUMAN Peroxiredoxin-2 OS=Homo sapiens OX=9606 GN=PRDX2 PE=1 SV=5;tr|A6NIW5|A6NIW5_HUMAN Peroxiredoxin 2, isoform CRA_a OS=Homo sapiens OX=9606 GN=PRDX2 PE=1 SV=2	3	13	13	12	9	9	8	8	8	8	8.33333	9	8	11	9	9	11	9.5	1.16667	9	9	8	8	8	8	9	8	11	9	9	11	8	8	7	7	7	7	8	7	10	8	8
P50402;Q5HY57;F8WEQ1	P50402;Q5HY57	14;7;2	14;7;2	14;7;2	Emerin	EMD	sp|P50402|EMD_HUMAN Emerin OS=Homo sapiens OX=9606 GN=EMD PE=1 SV=1;tr|Q5HY57|Q5HY57_HUMAN Emerin OS=Homo sapiens OX=9606 GN=EMD PE=1 SV=1	3	14	14	14	7	10	7	7	10	9	8.33333	6	5	11	11	9	10	8.66667	0.333333	7	10	7	7	10	9	6	5	11	11	9	10	7	10	7	7	10	9	6	5	11	11	9
A0A1X7SBZ2;A0A5H1ZRQ2;A0A1W2PQ51;Q92841-1;Q92841-3;Q92841-2;Q92841;A0A0U1RQJ0	A0A1X7SBZ2;A0A5H1ZRQ2;A0A1W2PQ51;Q92841-1;Q92841-3;Q92841-2;Q92841	13;13;13;13;13;13;13;2	7;7;7;7;7;7;7;1	7;7;7;7;7;7;7;1	Probable ATP-dependent RNA helicase DDX17	DDX17	tr|A0A1X7SBZ2|A0A1X7SBZ2_HUMAN Probable ATP-dependent RNA helicase DDX17 OS=Homo sapiens OX=9606 GN=DDX17 PE=1 SV=1;tr|A0A5H1ZRQ2|A0A5H1ZRQ2_HUMAN Probable ATP-dependent RNA helicase DDX17 OS=Homo sapiens OX=9606 GN=DDX17 PE=1 SV=1;tr|A0A1W2PQ51|A0A1W2PQ51	8	13	7	7	11	9	7	10	6	7	8.33333	5	4	7	5	5	5	5.16667	-3.16667	6	5	3	6	4	5	2	2	3	3	3	3	6	5	3	6	4	5	2	2	3	3	3
P53007;B4DP62	P53007;B4DP62	17;11	17;11	17;11	Tricarboxylate transport protein, mitochondrial	SLC25A1	sp|P53007|TXTP_HUMAN Tricarboxylate transport protein, mitochondrial OS=Homo sapiens OX=9606 GN=SLC25A1 PE=1 SV=2;tr|B4DP62|B4DP62_HUMAN Solute carrier family 25 (Mitochondrial carrier citrate transporter), member 1, isoform CRA_b OS=Homo sapiens OX=9606 G	2	17	17	17	6	8	10	10	7	8	8.16667	11	8	13	16	16	16	13.3333	5.16667	6	8	10	10	7	8	11	8	13	16	16	16	6	8	10	10	7	8	11	8	13	16	16
P62805	P62805	10	10	10	Histone H4	HIST1H4A	sp|P62805|H4_HUMAN Histone H4 OS=Homo sapiens OX=9606 GN=H4C1 PE=1 SV=2	1	10	10	10	10	9	8	6	8	8	8.16667	9	8	10	8	9	8	8.66667	0.5	10	9	8	6	8	8	9	8	10	8	9	8	10	9	8	6	8	8	9	8	10	8	9
O43736;O43736-2	O43736;O43736-2	13;12	13;12	13;12	Integral membrane protein 2A	ITM2A	sp|O43736|ITM2A_HUMAN Integral membrane protein 2A OS=Homo sapiens OX=9606 GN=ITM2A PE=1 SV=2;sp|O43736-2|ITM2A_HUMAN Isoform 2 of Integral membrane protein 2A OS=Homo sapiens OX=9606 GN=ITM2A	2	13	13	13	8	8	10	10	5	7	8	9	9	13	9	10	10	10	2	8	8	10	10	5	7	9	9	13	9	10	10	8	8	10	10	5	7	9	9	13	9	10
A0A286YFJ8;P01861	A0A286YFJ8;P01861	8;7	8;7	1;1	Ig gamma-4 chain C region	IGHG4	tr|A0A286YFJ8|A0A286YFJ8_HUMAN Immunoglobulin heavy constant gamma 4 (Fragment) OS=Homo sapiens OX=9606 GN=IGHG4 PE=1 SV=1;sp|P01861|IGHG4_HUMAN Immunoglobulin heavy constant gamma 4 OS=Homo sapiens OX=9606 GN=IGHG4 PE=1 SV=1	2	8	8	1	8	8	8	8	8	8	8	7	7	7	8	7	7	7.16667	-0.833333	8	8	8	8	8	8	7	7	7	8	7	7	1	1	1	1	1	1	0	0	0	1	0
Q07065;H3BUW6;H3BN64;H3BRM1;H3BRF9;Q96K21-4;Q96K21-3;Q96K21-2;Q96K21	Q07065	26;1;1;1;1;1;1;1;1	26;1;1;1;1;1;1;1;1	26;1;1;1;1;1;1;1;1	Cytoskeleton-associated protein 4	CKAP4	sp|Q07065|CKAP4_HUMAN Cytoskeleton-associated protein 4 OS=Homo sapiens OX=9606 GN=CKAP4 PE=1 SV=2	9	26	26	26	8	7	10	9	7	6	7.83333	12	14	23	22	17	20	18	10.1667	8	7	10	9	7	6	12	14	23	22	17	20	8	7	10	9	7	6	12	14	23	22	17
C9JRZ6;Q9NX63;F8WAR4;A0A286YEX5	C9JRZ6;Q9NX63;F8WAR4;A0A286YEX5	14;14;12;8	14;14;12;8	14;14;12;8	MICOS complex subunit MIC19	CHCHD3	tr|C9JRZ6|C9JRZ6_HUMAN MICOS complex subunit OS=Homo sapiens OX=9606 GN=CHCHD3 PE=1 SV=2;sp|Q9NX63|MIC19_HUMAN MICOS complex subunit MIC19 OS=Homo sapiens OX=9606 GN=CHCHD3 PE=1 SV=1;tr|F8WAR4|F8WAR4_HUMAN MICOS complex subunit OS=Homo sapiens OX=9606 GN=C	4	14	14	14	7	7	8	7	8	10	7.83333	9	7	10	12	11	9	9.66667	1.83333	7	7	8	7	8	10	9	7	10	12	11	9	7	7	8	7	8	10	9	7	10	12	11
P17987;E7EQR6;F5H282;E7ERF2;F5GZ03;F5GZI8;F5H136;F5H7Y1;F5GYL4;F5H726;F5H676	P17987;E7EQR6;F5H282;E7ERF2	12;9;8;7;4;2;2;1;1;1;1	12;9;8;7;4;2;2;1;1;1;1	12;9;8;7;4;2;2;1;1;1;1	T-complex protein 1 subunit alpha	TCP1	sp|P17987|TCPA_HUMAN T-complex protein 1 subunit alpha OS=Homo sapiens OX=9606 GN=TCP1 PE=1 SV=1;tr|E7EQR6|E7EQR6_HUMAN T-complex protein 1 subunit alpha OS=Homo sapiens OX=9606 GN=TCP1 PE=1 SV=1;tr|F5H282|F5H282_HUMAN T-complex protein 1 subunit alpha OS=	11	12	12	12	6	10	8	8	6	9	7.83333	7	5	6	7	7	7	6.5	-1.33333	6	10	8	8	6	9	7	5	6	7	7	7	6	10	8	8	6	9	7	5	6	7	7
P26373;P26373-2;J3QSB4;H3BTH3;J3KS98;H3BUK8	P26373;P26373-2;J3QSB4	10;7;6;2;2;1	10;7;6;2;2;1	10;7;6;2;2;1	60S ribosomal protein L13	RPL13	sp|P26373|RL13_HUMAN 60S ribosomal protein L13 OS=Homo sapiens OX=9606 GN=RPL13 PE=1 SV=4;sp|P26373-2|RL13_HUMAN Isoform 2 of 60S ribosomal protein L13 OS=Homo sapiens OX=9606 GN=RPL13;tr|J3QSB4|J3QSB4_HUMAN 60S ribosomal protein L13 (Fragment) OS=Homo sap	6	10	10	10	9	9	7	8	6	7	7.66667	10	10	9	9	9	10	9.5	1.83333	9	9	7	8	6	7	10	10	9	9	9	10	9	9	7	8	6	7	10	10	9	9	9
P48047;A0A494C0K9;H7C0C1;H7C086;H7C068	P48047;A0A494C0K9;H7C0C1	14;10;10;4;3	14;10;10;4;3	14;10;10;4;3	ATP synthase subunit O, mitochondrial	ATP5O	sp|P48047|ATPO_HUMAN ATP synthase subunit O, mitochondrial OS=Homo sapiens OX=9606 GN=ATP5PO PE=1 SV=1;tr|A0A494C0K9|A0A494C0K9_HUMAN ATP synthase subunit O, mitochondrial OS=Homo sapiens OX=9606 GN=ATP5PO PE=4 SV=1;tr|H7C0C1|H7C0C1_HUMAN Uncharacterized p	5	14	14	14	6	8	10	8	7	7	7.66667	8	8	9	10	7	8	8.33333	0.666667	6	8	10	8	7	7	8	8	9	10	7	8	6	8	10	8	7	7	8	8	9	10	7
P35232;C9JW96;E9PCW0;C9JZ20;E7ESE2;P35232-2;D6RBK0	P35232;C9JW96;E9PCW0;C9JZ20;E7ESE2	13;12;10;8;8;5;4	13;12;10;8;8;5;4	13;12;10;8;8;5;4	Prohibitin	PHB	sp|P35232|PHB_HUMAN Prohibitin OS=Homo sapiens OX=9606 GN=PHB PE=1 SV=1;tr|C9JW96|C9JW96_HUMAN Prohibitin (Fragment) OS=Homo sapiens OX=9606 GN=PHB PE=1 SV=2;tr|E9PCW0|E9PCW0_HUMAN Prohibitin (Fragment) OS=Homo sapiens OX=9606 GN=PHB PE=1 SV=2;tr|C9JZ20|C9	7	13	13	13	10	10	8	6	7	5	7.66667	7	6	9	8	7	8	7.5	-0.166667	10	10	8	6	7	5	7	6	9	8	7	8	10	10	8	6	7	5	7	6	9	8	7
F5GZS6;J3KPF3;P08195-2;P08195-3;P08195;P08195-4;F5GZI0;F5H0E2;F5H867;H0YFS2;F5GZR9;H0YFX4	F5GZS6;J3KPF3;P08195-2;P08195-3;P08195;P08195-4	13;13;13;13;13;13;6;3;2;2;1;1	13;13;13;13;13;13;6;3;2;2;1;1	13;13;13;13;13;13;6;3;2;2;1;1	4F2 cell-surface antigen heavy chain	SLC3A2	tr|F5GZS6|F5GZS6_HUMAN 4F2 cell-surface antigen heavy chain OS=Homo sapiens OX=9606 GN=SLC3A2 PE=1 SV=1;tr|J3KPF3|J3KPF3_HUMAN 4F2 cell-surface antigen heavy chain OS=Homo sapiens OX=9606 GN=SLC3A2 PE=1 SV=1;sp|P08195-2|4F2_HUMAN Isoform 2 of 4F2 cell-surf	12	13	13	13	6	7	9	8	8	8	7.66667	3	3	7	8	10	8	6.5	-1.16667	6	7	9	8	8	8	3	3	7	8	10	8	6	7	9	8	8	8	3	3	7	8	10
Q01813;Q01813-2;B1APP6;V9GYV7;Q5VSR5;H0Y757;V9GY25	Q01813;Q01813-2;B1APP6	13;11;7;4;4;3;1	13;11;7;4;4;3;1	12;11;7;4;4;3;1	ATP-dependent 6-phosphofructokinase, platelet type	PFKP	sp|Q01813|PFKAP_HUMAN ATP-dependent 6-phosphofructokinase, platelet type OS=Homo sapiens OX=9606 GN=PFKP PE=1 SV=2;sp|Q01813-2|PFKAP_HUMAN Isoform 2 of ATP-dependent 6-phosphofructokinase, platelet type OS=Homo sapiens OX=9606 GN=PFKP;tr|B1APP6|B1APP6_HUMA	7	13	13	12	7	8	7	9	7	8	7.66667	5	3	6	10	9	6	6.5	-1.16667	7	8	7	9	7	8	5	3	6	10	9	6	7	8	7	9	7	8	5	2	6	9	9
P49368-2;P49368;B4DUR8;E9PRC8;Q5SZX6;E9PQ35;E9PM09;Q5SZW8;Q5SZX9	P49368-2;P49368;B4DUR8	20;20;18;5;4;3;3;3;2	20;20;18;5;4;3;3;3;2	20;20;18;5;4;3;3;3;2	T-complex protein 1 subunit gamma	CCT3	sp|P49368-2|TCPG_HUMAN Isoform 2 of T-complex protein 1 subunit gamma OS=Homo sapiens OX=9606 GN=CCT3;sp|P49368|TCPG_HUMAN T-complex protein 1 subunit gamma OS=Homo sapiens OX=9606 GN=CCT3 PE=1 SV=4;tr|B4DUR8|B4DUR8_HUMAN T-complex protein 1 subunit gamma	9	20	20	20	7	7	9	9	6	7	7.5	8	10	14	13	12	12	11.5	4	7	7	9	9	6	7	8	10	14	13	12	12	7	7	9	9	6	7	8	10	14	13	12
P07814;V9GYZ6	P07814	18;7	18;7	18;7	Bifunctional glutamate/proline--tRNA ligase;Glutamate--tRNA ligase;Proline--tRNA ligase	EPRS	sp|P07814|SYEP_HUMAN Bifunctional glutamate/proline--tRNA ligase OS=Homo sapiens OX=9606 GN=EPRS1 PE=1 SV=5	2	18	18	18	9	9	6	7	6	8	7.5	9	11	13	12	9	9	10.5	3	9	9	6	7	6	8	9	11	13	12	9	9	9	9	6	7	6	8	9	11	13	12	9
Q5SS57;A0A140T951;A0A140T9D4;A0A140TA21	Q5SS57;A0A140T951;A0A140T9D4;A0A140TA21	15;11;9;8	1;0;1;1	1;0;1;1		HLA-B	tr|Q5SS57|Q5SS57_HUMAN HLA class I antigen OS=Homo sapiens OX=9606 GN=HLA-B PE=1 SV=1;tr|A0A140T951|A0A140T951_HUMAN HLA class I histocompatibility antigen, B alpha chain (Fragment) OS=Homo sapiens OX=9606 GN=HLA-B PE=1 SV=1;tr|A0A140T9D4|A0A140T9D4_HUMAN	4	15	1	1	6	7	8	10	7	7	7.5	8	8	13	12	10	9	10	2.5	0	0	0	1	0	0	0	0	1	1	1	1	0	0	0	1	0	0	0	0	1	1	1
Q14974;J3QR48;J3KTM9;Q14974-2;J3QKQ5;J3KS06	Q14974;J3QR48;J3KTM9;Q14974-2	12;6;6;6;2;1	12;6;6;6;2;1	12;6;6;6;2;1	Importin subunit beta-1	KPNB1	sp|Q14974|IMB1_HUMAN Importin subunit beta-1 OS=Homo sapiens OX=9606 GN=KPNB1 PE=1 SV=2;tr|J3QR48|J3QR48_HUMAN Importin subunit beta-1 (Fragment) OS=Homo sapiens OX=9606 GN=KPNB1 PE=1 SV=8;tr|J3KTM9|J3KTM9_HUMAN Importin subunit beta-1 (Fragment) OS=Homo s	6	12	12	12	8	8	8	8	6	7	7.5	10	8	10	10	9	9	9.33333	1.83333	8	8	8	8	6	7	10	8	10	10	9	9	8	8	8	8	6	7	10	8	10	10	9
Q00325-2;Q00325;F8VVM2;F8VWQ0;F8VZL5;F8VWR4	Q00325-2;Q00325;F8VVM2	12;11;9;3;2;2	12;11;9;3;2;2	12;11;9;3;2;2	Phosphate carrier protein, mitochondrial	SLC25A3	sp|Q00325-2|MPCP_HUMAN Isoform B of Phosphate carrier protein, mitochondrial OS=Homo sapiens OX=9606 GN=SLC25A3;sp|Q00325|MPCP_HUMAN Phosphate carrier protein, mitochondrial OS=Homo sapiens OX=9606 GN=SLC25A3 PE=1 SV=2;tr|F8VVM2|F8VVM2_HUMAN Phosphate carr	6	12	12	12	6	6	9	9	7	8	7.5	6	8	10	10	10	9	8.83333	1.33333	6	6	9	9	7	8	6	8	10	10	10	9	6	6	9	9	7	8	6	8	10	10	10
P17066;P48741	P17066	9;3	1;1	1;1	Heat shock 70 kDa protein 6	HSPA6	sp|P17066|HSP76_HUMAN Heat shock 70 kDa protein 6 OS=Homo sapiens OX=9606 GN=HSPA6 PE=1 SV=2	2	9	1	1	8	8	8	9	6	6	7.5	7	7	9	7	7	6	7.16667	-0.333333	1	1	1	1	1	1	1	1	1	1	1	1	1	1	1	1	1	1	1	1	1	1	1
P62906	P62906	11	11	11	60S ribosomal protein L10a	RPL10A	sp|P62906|RL10A_HUMAN 60S ribosomal protein L10a OS=Homo sapiens OX=9606 GN=RPL10A PE=1 SV=2	1	11	11	11	8	9	7	8	6	7	7.5	5	5	7	7	7	8	6.5	-1	8	9	7	8	6	7	5	5	7	7	7	8	8	9	7	8	6	7	5	5	7	7	7
P52597;A0A1B0GW42	P52597	12;2	12;2	9;2	Heterogeneous nuclear ribonucleoprotein F;Heterogeneous nuclear ribonucleoprotein F, N-terminally processed	HNRNPF	sp|P52597|HNRPF_HUMAN Heterogeneous nuclear ribonucleoprotein F OS=Homo sapiens OX=9606 GN=HNRNPF PE=1 SV=3	2	12	12	9	7	6	8	8	8	8	7.5	4	4	8	6	7	6	5.83333	-1.66667	7	6	8	8	8	8	4	4	8	6	7	6	5	4	6	6	5	5	2	2	6	4	5
P62917;E9PKZ0;E9PKU4;G3V1A1;E9PP36	P62917;E9PKZ0;E9PKU4;G3V1A1;E9PP36	12;10;9;8;7	12;10;9;8;7	12;10;9;8;7	60S ribosomal protein L8	RPL8	sp|P62917|RL8_HUMAN 60S ribosomal protein L8 OS=Homo sapiens OX=9606 GN=RPL8 PE=1 SV=2;tr|E9PKZ0|E9PKZ0_HUMAN 60S ribosomal protein L8 (Fragment) OS=Homo sapiens OX=9606 GN=RPL8 PE=1 SV=1;tr|E9PKU4|E9PKU4_HUMAN 60S ribosomal protein L8 (Fragment) OS=Homo s	5	12	12	12	7	7	7	8	8	7	7.33333	8	6	9	8	11	10	8.66667	1.33333	7	7	7	8	8	7	8	6	9	8	11	10	7	7	7	8	8	7	8	6	9	8	11
A0A087WWY3;Q60FE5;P21333-2;P21333;F8WE98;A0A669KBC6;H0Y5F3;H0Y5C6	A0A087WWY3;Q60FE5;P21333-2;P21333	13;13;12;12;2;1;1;1	13;13;12;12;2;1;1;1	13;13;12;12;2;1;1;1	Filamin-A	FLNA	tr|A0A087WWY3|A0A087WWY3_HUMAN Filamin-A OS=Homo sapiens OX=9606 GN=FLNA PE=1 SV=1;tr|Q60FE5|Q60FE5_HUMAN Filamin-A OS=Homo sapiens OX=9606 GN=FLNA PE=1 SV=1;sp|P21333-2|FLNA_HUMAN Isoform 2 of Filamin-A OS=Homo sapiens OX=9606 GN=FLNA;sp|P21333|FLNA_HUMAN	8	13	13	13	11	11	7	5	5	5	7.33333	7	8	8	8	8	7	7.66667	0.333333	11	11	7	5	5	5	7	8	8	8	8	7	11	11	7	5	5	5	7	8	8	8	8
Q96EY1;Q96EY1-2;Q96EY1-3;I3L1T6	Q96EY1;Q96EY1-2	13;11;3;2	13;11;3;2	13;11;3;2	DnaJ homolog subfamily A member 3, mitochondrial	DNAJA3	sp|Q96EY1|DNJA3_HUMAN DnaJ homolog subfamily A member 3, mitochondrial OS=Homo sapiens OX=9606 GN=DNAJA3 PE=1 SV=2;sp|Q96EY1-2|DNJA3_HUMAN Isoform 2 of DnaJ homolog subfamily A member 3, mitochondrial OS=Homo sapiens OX=9606 GN=DNAJA3	4	13	13	13	9	6	10	9	5	5	7.33333	2	2	9	9	10	6	6.33333	-1	9	6	10	9	5	5	2	2	9	9	10	6	9	6	10	9	5	5	2	2	9	9	10
P13639;K7EJ74;K7EP67	P13639	13;1;1	13;1;1	12;0;0	Elongation factor 2	EEF2	sp|P13639|EF2_HUMAN Elongation factor 2 OS=Homo sapiens OX=9606 GN=EEF2 PE=1 SV=4	3	13	13	12	7	8	8	8	6	6	7.16667	7	6	9	11	9	10	8.66667	1.5	7	8	8	8	6	6	7	6	9	11	9	10	6	7	7	7	5	5	6	5	8	10	8
P62280;M0QZC5;M0R1H5;M0R1H6	P62280;M0QZC5	12;11;5;4	12;11;5;4	12;11;5;4	40S ribosomal protein S11	RPS11	sp|P62280|RS11_HUMAN 40S ribosomal protein S11 OS=Homo sapiens OX=9606 GN=RPS11 PE=1 SV=3;tr|M0QZC5|M0QZC5_HUMAN 40S ribosomal protein S11 OS=Homo sapiens OX=9606 GN=RPS11 PE=1 SV=1	4	12	12	12	8	8	6	7	8	6	7.16667	8	6	8	10	9	9	8.33333	1.16667	8	8	6	7	8	6	8	6	8	10	9	9	8	8	6	7	8	6	8	6	8	10	9
P62081;B5MCP9;A0A2R8Y623	P62081;B5MCP9;A0A2R8Y623	11;8;7	11;8;7	11;8;7	40S ribosomal protein S7	RPS7	sp|P62081|RS7_HUMAN 40S ribosomal protein S7 OS=Homo sapiens OX=9606 GN=RPS7 PE=1 SV=1;tr|B5MCP9|B5MCP9_HUMAN 40S ribosomal protein S7 OS=Homo sapiens OX=9606 GN=RPS7 PE=1 SV=1;tr|A0A2R8Y623|A0A2R8Y623_HUMAN 40S ribosomal protein S7 (Fragment) OS=Homo sapi	3	11	11	11	7	7	8	8	7	6	7.16667	3	4	8	8	9	7	6.5	-0.666667	7	7	8	8	7	6	3	4	8	8	9	7	7	7	8	8	7	6	3	4	8	8	9
P07195;A0A5F9ZHM4;A0A3B3IS95;A8MW50;C9J7H8;F5H793;F5H5G7;F5H155;G3XAP5;F5H245;P07864	P07195;A0A5F9ZHM4;A0A3B3IS95;A8MW50;C9J7H8	12;11;9;8;6;5;1;1;1;1;1	12;11;9;8;6;5;1;1;1;1;1	11;10;8;7;6;5;0;0;0;0;0	L-lactate dehydrogenase B chain;L-lactate dehydrogenase	LDHB	sp|P07195|LDHB_HUMAN L-lactate dehydrogenase B chain OS=Homo sapiens OX=9606 GN=LDHB PE=1 SV=2;tr|A0A5F9ZHM4|A0A5F9ZHM4_HUMAN L-lactate dehydrogenase OS=Homo sapiens OX=9606 GN=LDHB PE=1 SV=1;tr|A0A3B3IS95|A0A3B3IS95_HUMAN L-lactate dehydrogenase OS=Homo s	11	12	12	11	9	10	7	8	5	4	7.16667	3	4	6	4	5	7	4.83333	-2.33333	9	10	7	8	5	4	3	4	6	4	5	7	8	9	7	8	5	4	3	4	5	4	5
O19617;A0A140T921;A0A140T9H5;A0A140T9U8;A2AEA2;P10321;A0A1W2PRU9;P10321-2;A0A140TA05;A0A140T9L3;A0A140T9E1;A0A140T942;F8W9Z8;A0A140TA12;A0A140T9Z7	O19617;A0A140T921;A0A140T9H5;A0A140T9U8;A2AEA2;P10321;A0A1W2PRU9;P10321-2;A0A140TA05;A0A140T9L3;A0A140T9E1;A0A140T942	16;16;16;16;15;15;12;12;11;11;10;10;3;3;3	9;9;9;9;8;8;6;5;6;6;5;5;2;2;2	2;2;2;2;2;2;2;2;0;0;0;0;0;0;0	HLA class I histocompatibility antigen, Cw-7 alpha chain	HLA-C	tr|O19617|O19617_HUMAN HLA class I antigen OS=Homo sapiens OX=9606 GN=HLA-C PE=1 SV=1;tr|A0A140T921|A0A140T921_HUMAN HLA class I histocompatibility antigen, C alpha chain OS=Homo sapiens OX=9606 GN=HLA-C PE=1 SV=1;tr|A0A140T9H5|A0A140T9H5_HUMAN HLA class I	15	16	9	2	7	7	8	8	7	5	7	9	10	14	14	10	11	11.3333	4.33333	3	3	4	4	3	2	4	5	8	8	5	6	1	0	1	1	1	0	0	0	2	2	1
O60884;A0A087WT48	O60884	11;1	11;1	11;1	DnaJ homolog subfamily A member 2	DNAJA2	sp|O60884|DNJA2_HUMAN DnaJ homolog subfamily A member 2 OS=Homo sapiens OX=9606 GN=DNAJA2 PE=1 SV=1	2	11	11	11	6	6	7	8	8	7	7	7	6	10	8	7	7	7.5	0.5	6	6	7	8	8	7	7	6	10	8	7	7	6	6	7	8	8	7	7	6	10	8	7
P06748;P06748-2;P06748-3;E5RGW4;E5RI98	P06748;P06748-2;P06748-3	13;12;11;2;2	13;12;11;2;2	13;12;11;2;2	Nucleophosmin	NPM1	sp|P06748|NPM_HUMAN Nucleophosmin OS=Homo sapiens OX=9606 GN=NPM1 PE=1 SV=2;sp|P06748-2|NPM_HUMAN Isoform 2 of Nucleophosmin OS=Homo sapiens OX=9606 GN=NPM1;sp|P06748-3|NPM_HUMAN Isoform 3 of Nucleophosmin OS=Homo sapiens OX=9606 GN=NPM1	5	13	13	13	10	8	6	6	6	6	7	7	6	10	7	7	6	7.16667	0.166667	10	8	6	6	6	6	7	6	10	7	7	6	10	8	6	6	6	6	7	6	10	7	7
P12004	P12004	9	9	9	Proliferating cell nuclear antigen	PCNA	sp|P12004|PCNA_HUMAN Proliferating cell nuclear antigen OS=Homo sapiens OX=9606 GN=PCNA PE=1 SV=1	1	9	9	9	8	6	7	8	6	7	7	7	8	6	7	8	7	7.16667	0.166667	8	6	7	8	6	7	7	8	6	7	8	7	8	6	7	8	6	7	7	8	6	7	8
Q9BUF5;K7ESM5;K7ESQ3;K7EQT3;K7EJ64;K7ERA8;K7EJZ4;K7EL29;K7EN98;K7EPE5	Q9BUF5;K7ESM5	9;8;1;1;1;1;1;1;1;1	2;1;1;1;1;1;1;1;1;1	2;1;1;1;1;1;1;1;1;1	Tubulin beta-6 chain	TUBB6	sp|Q9BUF5|TBB6_HUMAN Tubulin beta-6 chain OS=Homo sapiens OX=9606 GN=TUBB6 PE=1 SV=1;tr|K7ESM5|K7ESM5_HUMAN Tubulin beta chain (Fragment) OS=Homo sapiens OX=9606 GN=TUBB6 PE=1 SV=1	10	9	2	2	6	7	7	7	8	7	7	5	6	7	7	7	8	6.66667	-0.333333	0	1	1	1	2	1	0	0	1	1	1	1	0	1	1	1	2	1	0	0	1	1	1
P31944	P31944	9	9	9	Caspase-14;Caspase-14 subunit p17, mature form;Caspase-14 subunit p10, mature form;Caspase-14 subunit p20, intermediate form;Caspase-14 subunit p8, intermediate form	CASP14	sp|P31944|CASPE_HUMAN Caspase-14 OS=Homo sapiens OX=9606 GN=CASP14 PE=1 SV=2	1	9	9	9	7	7	7	8	7	6	7	4	4	7	5	7	6	5.5	-1.5	7	7	7	8	7	6	4	4	7	5	7	6	7	7	7	8	7	6	4	4	7	5	7
Q13217;X6R9L0	Q13217;X6R9L0	25;23	25;23	25;23	DnaJ homolog subfamily C member 3	DNAJC3	sp|Q13217|DNJC3_HUMAN DnaJ homolog subfamily C member 3 OS=Homo sapiens OX=9606 GN=DNAJC3 PE=1 SV=1;tr|X6R9L0|X6R9L0_HUMAN DnaJ homolog subfamily C member 3 OS=Homo sapiens OX=9606 GN=DNAJC3 PE=1 SV=1	2	25	25	25	5	6	9	7	7	7	6.83333	10	9	20	21	22	20	17	10.1667	5	6	9	7	7	7	10	9	20	21	22	20	5	6	9	7	7	7	10	9	20	21	22
P04792;F8WE04;C9J3N8	P04792	13;4;3	13;4;3	13;4;3	Heat shock protein beta-1	HSPB1	sp|P04792|HSPB1_HUMAN Heat shock protein beta-1 OS=Homo sapiens OX=9606 GN=HSPB1 PE=1 SV=2	3	13	13	13	5	5	7	8	8	8	6.83333	8	11	10	9	10	10	9.66667	2.83333	5	5	7	8	8	8	8	11	10	9	10	10	5	5	7	8	8	8	8	11	10	9	10
P62913;Q5VVC8;P62913-2	P62913;Q5VVC8;P62913-2	8;6;6	8;6;6	8;6;6	60S ribosomal protein L11	RPL11	sp|P62913|RL11_HUMAN 60S ribosomal protein L11 OS=Homo sapiens OX=9606 GN=RPL11 PE=1 SV=2;tr|Q5VVC8|Q5VVC8_HUMAN 60S ribosomal protein L11 OS=Homo sapiens OX=9606 GN=RPL11 PE=1 SV=2;sp|P62913-2|RL11_HUMAN Isoform 2 of 60S ribosomal protein L11 OS=Homo sapi	3	8	8	8	7	7	5	7	8	7	6.83333	7	6	8	8	5	6	6.66667	-0.166667	7	7	5	7	8	7	7	6	8	8	5	6	7	7	5	7	8	7	7	6	8	8	5
P39019;A0A075B6E2;M0R2L9;M0QYF7;M0R140	P39019;A0A075B6E2	9;6;3;3;3	9;6;3;3;3	9;6;3;3;3	40S ribosomal protein S19	RPS19	sp|P39019|RS19_HUMAN 40S ribosomal protein S19 OS=Homo sapiens OX=9606 GN=RPS19 PE=1 SV=2;tr|A0A075B6E2|A0A075B6E2_HUMAN 40S ribosomal protein S19 OS=Homo sapiens OX=9606 GN=RPS19 PE=1 SV=1	5	9	9	9	9	9	5	6	6	6	6.83333	5	5	4	4	5	6	4.83333	-2	9	9	5	6	6	6	5	5	4	4	5	6	9	9	5	6	6	6	5	5	4	4	5
Q96CS3;D6RBG6	Q96CS3	13;1	13;1	13;1	FAS-associated factor 2	FAF2	sp|Q96CS3|FAF2_HUMAN FAS-associated factor 2 OS=Homo sapiens OX=9606 GN=FAF2 PE=1 SV=2	2	13	13	13	6	4	8	8	8	7	6.83333	3	2	7	5	5	6	4.66667	-2.16667	6	4	8	8	8	7	3	2	7	5	5	6	6	4	8	8	8	7	3	2	7	5	5
P62277;J3KMX5;E9PS50	P62277;J3KMX5;E9PS50	10;8;6	10;8;6	10;8;6	40S ribosomal protein S13	RPS13	sp|P62277|RS13_HUMAN 40S ribosomal protein S13 OS=Homo sapiens OX=9606 GN=RPS13 PE=1 SV=2;tr|J3KMX5|J3KMX5_HUMAN 40S ribosomal protein S13 OS=Homo sapiens OX=9606 GN=RPS13 PE=1 SV=1;tr|E9PS50|E9PS50_HUMAN 40S ribosomal protein S13 (Fragment) OS=Homo sapien	3	10	10	10	9	8	5	2	7	9	6.66667	8	7	10	8	8	8	8.16667	1.5	9	8	5	2	7	9	8	7	10	8	8	8	9	8	5	2	7	9	8	7	10	8	8
P60604;P60604-2;F8WCB9;F8WDB1	P60604;P60604-2	9;7;2;2	9;7;2;2	9;7;2;2	Ubiquitin-conjugating enzyme E2 G2	UBE2G2	sp|P60604|UB2G2_HUMAN Ubiquitin-conjugating enzyme E2 G2 OS=Homo sapiens OX=9606 GN=UBE2G2 PE=1 SV=1;sp|P60604-2|UB2G2_HUMAN Isoform 2 of Ubiquitin-conjugating enzyme E2 G2 OS=Homo sapiens OX=9606 GN=UBE2G2	4	9	9	9	6	7	6	6	7	8	6.66667	6	6	7	7	7	8	6.83333	0.166667	6	7	6	6	7	8	6	6	7	7	7	8	6	7	6	6	7	8	6	6	7	7	7
P81605-2	P81605-2	8	1	1	Dermcidin;Survival-promoting peptide;DCD-1	DCD	sp|P81605-2|DCD_HUMAN Isoform 2 of Dermcidin OS=Homo sapiens OX=9606 GN=DCD	1	8	1	1	6	7	6	7	7	7	6.66667	5	6	7	7	7	6	6.33333	-0.333333	1	1	0	1	1	1	0	0	1	1	1	0	1	1	0	1	1	1	0	0	1	1	1
M0R2S1	M0R2S1	9	1	1		UBA52	tr|M0R2S1|M0R2S1_HUMAN Ubiquitin-60S ribosomal protein L40 (Fragment) OS=Homo sapiens OX=9606 GN=UBA52 PE=1 SV=1	1	9	1	1	6	6	7	6	8	7	6.66667	5	5	7	6	6	6	5.83333	-0.833333	0	0	0	0	0	0	0	0	1	0	0	0	0	0	0	0	0	0	0	0	1	0	0
P00338;P00338-3;P00338-2;P00338-5;P00338-4;F5GXY2;F5GXH2;F5GYU2;F5H5J4;F5H6W8;F5GZQ4;F5GWW2;F5GXC7;Q6ZMR3;A0A087WUM2;F5H8H6;F5GXU1	P00338;P00338-3;P00338-2;P00338-5;P00338-4;F5GXY2;F5GXH2;F5GYU2	11;10;10;10;8;7;6;6;4;4;3;2;2;2;2;2;1	10;9;9;9;7;7;6;6;4;4;3;2;2;1;1;2;1	10;9;9;9;7;7;6;6;4;4;3;2;2;1;1;2;1	L-lactate dehydrogenase A chain	LDHA	sp|P00338|LDHA_HUMAN L-lactate dehydrogenase A chain OS=Homo sapiens OX=9606 GN=LDHA PE=1 SV=2;sp|P00338-3|LDHA_HUMAN Isoform 3 of L-lactate dehydrogenase A chain OS=Homo sapiens OX=9606 GN=LDHA;sp|P00338-2|LDHA_HUMAN Isoform 2 of L-lactate dehydrogenase A	17	11	10	10	11	11	3	5	5	5	6.66667	3	2	3	4	3	3	3	-3.66667	10	10	3	5	5	5	3	2	2	4	3	3	10	10	3	5	5	5	3	2	2	4	3
P43686;P43686-2	P43686;P43686-2	13;12	13;12	13;12	26S protease regulatory subunit 6B	PSMC4	sp|P43686|PRS6B_HUMAN 26S proteasome regulatory subunit 6B OS=Homo sapiens OX=9606 GN=PSMC4 PE=1 SV=2;sp|P43686-2|PRS6B_HUMAN Isoform 2 of 26S proteasome regulatory subunit 6B OS=Homo sapiens OX=9606 GN=PSMC4	2	13	13	13	6	6	7	7	7	6	6.5	6	5	10	12	12	12	9.5	3	6	6	7	7	7	6	6	5	10	12	12	12	6	6	7	7	7	6	6	5	10	12	12
J3QR09;J3KTE4;P84098	J3QR09;J3KTE4;P84098	9;9;9	9;9;9	9;9;9	Ribosomal protein L19;60S ribosomal protein L19	RPL19	tr|J3QR09|J3QR09_HUMAN Ribosomal protein L19 OS=Homo sapiens OX=9606 GN=RPL19 PE=1 SV=1;tr|J3KTE4|J3KTE4_HUMAN Ribosomal protein L19 OS=Homo sapiens OX=9606 GN=RPL19 PE=1 SV=1;sp|P84098|RL19_HUMAN 60S ribosomal protein L19 OS=Homo sapiens OX=9606 GN=RPL19	3	9	9	9	6	7	7	7	5	7	6.5	5	6	6	9	9	9	7.33333	0.833333	6	7	7	7	5	7	5	6	6	9	9	9	6	7	7	7	5	7	5	6	6	9	9
A0A494C0J7;Q08188	A0A494C0J7;Q08188	10;10	10;10	10;10	Protein-glutamine gamma-glutamyltransferase E;Protein-glutamine gamma-glutamyltransferase E 50 kDa catalytic chain;Protein-glutamine gamma-glutamyltransferase E 27 kDa non-catalytic chain	TGM3	tr|A0A494C0J7|A0A494C0J7_HUMAN TGc domain-containing protein OS=Homo sapiens OX=9606 PE=4 SV=1;sp|Q08188|TGM3_HUMAN Protein-glutamine gamma-glutamyltransferase E OS=Homo sapiens OX=9606 GN=TGM3 PE=1 SV=4	2	10	10	10	6	7	7	6	6	7	6.5	7	7	7	7	4	5	6.16667	-0.333333	6	7	7	6	6	7	7	7	7	7	4	5	6	7	7	6	6	7	7	7	7	7	4
P04439-2;Q5SRN7;A0A1W2PS24;Q5SRN5;P04439	P04439-2;Q5SRN7;A0A1W2PS24;Q5SRN5;P04439	15;14;14;14;14	4;4;4;4;4	2;2;2;2;2	HLA class I histocompatibility antigen, A-3 alpha chain	HLA-A	sp|P04439-2|HLAA_HUMAN Isoform 2 of HLA class I histocompatibility antigen, A alpha chain OS=Homo sapiens OX=9606 GN=HLA-A;tr|Q5SRN7|Q5SRN7_HUMAN HLA class I histocompatibility antigen, A alpha chain OS=Homo sapiens OX=9606 GN=HLA-A PE=1 SV=2;tr|A0A1W2PS24	5	15	4	2	6	5	6	8	7	6	6.33333	12	11	11	10	12	10	11	4.66667	1	1	2	2	2	2	3	3	4	4	4	3	1	1	1	1	1	1	2	2	2	2	2
Q9Y5M8;H7C4H2;C9J5Z8	Q9Y5M8;H7C4H2	13;8;3	13;8;3	13;8;3	Signal recognition particle receptor subunit beta	SRPRB	sp|Q9Y5M8|SRPRB_HUMAN Signal recognition particle receptor subunit beta OS=Homo sapiens OX=9606 GN=SRPRB PE=1 SV=3;tr|H7C4H2|H7C4H2_HUMAN Signal recognition particle receptor subunit beta (Fragment) OS=Homo sapiens OX=9606 GN=SRPRB PE=1 SV=1	3	13	13	13	7	7	7	7	5	5	6.33333	4	5	11	10	11	10	8.5	2.16667	7	7	7	7	5	5	4	5	11	10	11	10	7	7	7	7	5	5	4	5	11	10	11
C9JG41;Q9NQX7;Q9NQX7-2;Q9NQX7-3;F5H4I5;E7EUS6;B8ZZM6	C9JG41;Q9NQX7;Q9NQX7-2;Q9NQX7-3;F5H4I5;E7EUS6;B8ZZM6	10;10;9;9;5;5;5	10;10;9;9;5;5;5	10;10;9;9;5;5;5	Integral membrane protein 2C;CT-BRI3	ITM2C	tr|C9JG41|C9JG41_HUMAN Integral membrane protein 2C (Fragment) OS=Homo sapiens OX=9606 GN=ITM2C PE=1 SV=1;sp|Q9NQX7|ITM2C_HUMAN Integral membrane protein 2C OS=Homo sapiens OX=9606 GN=ITM2C PE=1 SV=1;sp|Q9NQX7-2|ITM2C_HUMAN Isoform 2 of Integral membrane p	7	10	10	10	5	6	8	8	5	6	6.33333	7	8	9	9	8	9	8.33333	2	5	6	8	8	5	6	7	8	9	9	8	9	5	6	8	8	5	6	7	8	9	9	8
P27348;E9PG15	P27348;E9PG15	10;6	8;5	8;5	14-3-3 protein theta	YWHAQ	sp|P27348|1433T_HUMAN 14-3-3 protein theta OS=Homo sapiens OX=9606 GN=YWHAQ PE=1 SV=1;tr|E9PG15|E9PG15_HUMAN 14-3-3 protein theta (Fragment) OS=Homo sapiens OX=9606 GN=YWHAQ PE=1 SV=1	2	10	8	8	6	6	7	7	6	6	6.33333	4	5	9	8	5	6	6.16667	-0.166667	4	4	5	5	4	4	4	5	8	7	4	5	4	4	5	5	4	4	4	5	8	7	4
P81605	P81605	8	8	1	Dermcidin;Survival-promoting peptide;DCD-1	DCD	sp|P81605|DCD_HUMAN Dermcidin OS=Homo sapiens OX=9606 GN=DCD PE=1 SV=2	1	8	8	1	5	6	7	6	7	7	6.33333	5	6	6	6	7	7	6.16667	-0.166667	5	6	7	6	7	7	5	6	6	6	7	7	0	0	1	0	1	1	0	0	0	0	1
Q9H936;E9PJH7;A0A0D9SFE1;A0A0D9SEI9;E9PS95;K4DIA8;K4DIB8;K4DIB3;K4DIB6;Q9H1K4;E9PQ36;E9PI74;A0A0D9SG84;K4DIA2;K4DIB0;A0A0D9SFA8;E9PJY0;A0A0A6YYN8;K4DIB4	Q9H936;E9PJH7;A0A0D9SFE1;A0A0D9SEI9;E9PS95;K4DIA8;K4DIB8	7;7;6;6;6;5;5;3;3;3;2;2;2;2;2;2;1;1;1	7;7;6;6;6;5;5;3;3;3;2;2;2;2;2;2;1;1;1	7;7;6;6;6;5;5;3;3;3;2;2;2;2;2;2;1;1;1	Mitochondrial glutamate carrier 1	SLC25A22	sp|Q9H936|GHC1_HUMAN Mitochondrial glutamate carrier 1 OS=Homo sapiens OX=9606 GN=SLC25A22 PE=1 SV=1;tr|E9PJH7|E9PJH7_HUMAN Mitochondrial glutamate carrier 1 (Fragment) OS=Homo sapiens OX=9606 GN=SLC25A22 PE=1 SV=5;tr|A0A0D9SFE1|A0A0D9SFE1_HUMAN Mitochondr	19	7	7	7	5	6	7	7	7	6	6.33333	5	6	6	6	6	6	5.83333	-0.5	5	6	7	7	7	6	5	6	6	6	6	6	5	6	7	7	7	6	5	6	6	6	6
O00165-3;O00165;O00165-2;O00165-5;E9PIQ7;Q5VYD6;O00165-4;O00165-6	O00165-3;O00165;O00165-2;O00165-5;E9PIQ7;Q5VYD6	8;8;8;7;5;4;2;1	8;8;8;7;5;4;2;1	8;8;8;7;5;4;2;1	HCLS1-associated protein X-1	HAX1	sp|O00165-3|HAX1_HUMAN Isoform 3 of HCLS1-associated protein X-1 OS=Homo sapiens OX=9606 GN=HAX1;sp|O00165|HAX1_HUMAN HCLS1-associated protein X-1 OS=Homo sapiens OX=9606 GN=HAX1 PE=1 SV=2;sp|O00165-2|HAX1_HUMAN Isoform 2 of HCLS1-associated protein X-1 OS	8	8	8	8	6	6	7	6	7	6	6.33333	2	3	6	6	6	5	4.66667	-1.66667	6	6	7	6	7	6	2	3	6	6	6	5	6	6	7	6	7	6	2	3	6	6	6
Q9H9B4;D6RDG7;S4R2X2;D6RFI0;D6RAE9;H0Y9J5	Q9H9B4;D6RDG7;S4R2X2;D6RFI0	11;6;6;6;4;1	11;6;6;6;4;1	11;6;6;6;4;1	Sideroflexin-1	SFXN1	sp|Q9H9B4|SFXN1_HUMAN Sideroflexin-1 OS=Homo sapiens OX=9606 GN=SFXN1 PE=1 SV=4;tr|D6RDG7|D6RDG7_HUMAN Sideroflexin-1 (Fragment) OS=Homo sapiens OX=9606 GN=SFXN1 PE=1 SV=1;tr|S4R2X2|S4R2X2_HUMAN Sideroflexin-1 OS=Homo sapiens OX=9606 GN=SFXN1 PE=1 SV=1;tr|	6	11	11	11	6	5	7	7	6	6	6.16667	5	6	8	8	9	9	7.5	1.33333	6	5	7	7	6	6	5	6	8	8	9	9	6	5	7	7	6	6	5	6	8	8	9
J3QRI7;J3QQQ9;J3QQV1;J3QRC4;P61254;E5RIT6;Q9UNX3;J3KSS0;E5RHH1;J3KS10	J3QRI7;J3QQQ9;J3QQV1;J3QRC4;P61254;E5RIT6;Q9UNX3;J3KSS0	8;8;8;8;8;5;5;4;1;1	8;8;8;8;8;5;5;4;1;1	8;8;8;8;8;5;5;4;1;1	60S ribosomal protein L26;60S ribosomal protein L26-like 1	RPL26;RPL26L1	tr|J3QRI7|J3QRI7_HUMAN 60S ribosomal protein L26 (Fragment) OS=Homo sapiens OX=9606 GN=RPL26 PE=4 SV=1;tr|J3QQQ9|J3QQQ9_HUMAN KOW domain-containing protein OS=Homo sapiens OX=9606 PE=4 SV=1;tr|J3QQV1|J3QQV1_HUMAN 60S ribosomal protein L26 OS=Homo sapiens O	10	8	8	8	7	6	4	7	6	7	6.16667	4	4	7	6	7	7	5.83333	-0.333333	7	6	4	7	6	7	4	4	7	6	7	7	7	6	4	7	6	7	4	4	7	6	7
CON__P02668	CON__P02668	8	8	8				1	8	8	8	7	6	6	8	6	4	6.16667	4	3	6	7	5	5	5	-1.16667	7	6	6	8	6	4	4	3	6	7	5	5	7	6	6	8	6	4	4	3	6	7	5
A0A3B3IRK6;Q13724-2;Q13724;A0A3B3IRW2;A0A3B3IS52;C9JDQ1;A0A3B3ITC1	A0A3B3IRK6;Q13724-2;Q13724;A0A3B3IRW2;A0A3B3IS52	14;14;14;13;8;1;1	14;14;14;13;8;1;1	14;14;14;13;8;1;1	Mannosyl-oligosaccharide glucosidase	MOGS	tr|A0A3B3IRK6|A0A3B3IRK6_HUMAN Mannosyl-oligosaccharide glucosidase (Fragment) OS=Homo sapiens OX=9606 GN=MOGS PE=1 SV=1;sp|Q13724-2|MOGS_HUMAN Isoform 2 of Mannosyl-oligosaccharide glucosidase OS=Homo sapiens OX=9606 GN=MOGS;sp|Q13724|MOGS_HUMAN Mannosyl-	7	14	14	14	5	4	7	7	6	7	6	6	4	13	12	13	13	10.1667	4.16667	5	4	7	7	6	7	6	4	13	12	13	13	5	4	7	7	6	7	6	4	13	12	13
P61981	P61981	11	8	7	14-3-3 protein gamma;14-3-3 protein gamma, N-terminally processed	YWHAG	sp|P61981|1433G_HUMAN 14-3-3 protein gamma OS=Homo sapiens OX=9606 GN=YWHAG PE=1 SV=2	1	11	8	7	6	6	5	7	6	6	6	5	5	7	9	9	9	7.33333	1.33333	4	4	3	5	4	4	5	5	6	7	7	7	4	3	2	4	3	3	4	4	5	6	6
P20700;E9PBF6;A0A0D9SFE5;A0A0D9SFY5	P20700;E9PBF6;A0A0D9SFE5	10;7;5;3	9;6;5;3	7;5;4;2	Lamin-B1	LMNB1	sp|P20700|LMNB1_HUMAN Lamin-B1 OS=Homo sapiens OX=9606 GN=LMNB1 PE=1 SV=2;tr|E9PBF6|E9PBF6_HUMAN Lamin-B1 OS=Homo sapiens OX=9606 GN=LMNB1 PE=1 SV=1;tr|A0A0D9SFE5|A0A0D9SFE5_HUMAN Lamin B1, isoform CRA_a OS=Homo sapiens OX=9606 GN=LMNB1 PE=1 SV=1	4	10	9	7	5	5	7	6	7	6	6	5	6	7	8	8	8	7	1	5	5	7	6	7	6	4	5	7	8	7	8	4	4	6	5	6	5	3	3	5	6	5
P62258-2;P62258;K7EIT4;B4DJF2;I3L3T1;K7EM20	P62258-2;P62258	11;11;5;4;4;4	9;9;4;3;3;3	9;9;4;3;3;3	14-3-3 protein epsilon	YWHAE	sp|P62258-2|1433E_HUMAN Isoform SV of 14-3-3 protein epsilon OS=Homo sapiens OX=9606 GN=YWHAE;sp|P62258|1433E_HUMAN 14-3-3 protein epsilon OS=Homo sapiens OX=9606 GN=YWHAE PE=1 SV=1	6	11	9	9	7	7	7	5	5	5	6	6	4	7	9	7	8	6.83333	0.833333	5	5	5	3	3	3	6	4	6	8	6	7	5	5	5	3	3	3	6	4	6	8	6
P60866;P60866-2;E5RJX2;E5RIP1;G3XAN0	P60866;P60866-2;E5RJX2;E5RIP1	6;6;5;3;1	6;6;5;3;1	6;6;5;3;1	40S ribosomal protein S20	RPS20	sp|P60866|RS20_HUMAN 40S ribosomal protein S20 OS=Homo sapiens OX=9606 GN=RPS20 PE=1 SV=1;sp|P60866-2|RS20_HUMAN Isoform 2 of 40S ribosomal protein S20 OS=Homo sapiens OX=9606 GN=RPS20;tr|E5RJX2|E5RJX2_HUMAN 40S ribosomal protein S20 OS=Homo sapiens OX=960	5	6	6	6	6	6	6	6	6	6	6	6	5	5	6	6	6	5.66667	-0.333333	6	6	6	6	6	6	6	5	5	6	6	6	6	6	6	6	6	6	6	5	5	6	6
Q5T749	Q5T749	9	9	9	Keratinocyte proline-rich protein	KPRP	sp|Q5T749|KPRP_HUMAN Keratinocyte proline-rich protein OS=Homo sapiens OX=9606 GN=KPRP PE=1 SV=1	1	9	9	9	5	8	6	5	6	6	6	3	4	6	4	6	7	5	-1	5	8	6	5	6	6	3	4	6	4	6	7	5	8	6	5	6	6	3	4	6	4	6
P11387;E5RIC7;Q969P6-2;Q969P6	P11387	8;1;1;1	8;1;1;1	8;1;1;1	DNA topoisomerase 1	TOP1	sp|P11387|TOP1_HUMAN DNA topoisomerase 1 OS=Homo sapiens OX=9606 GN=TOP1 PE=1 SV=2	4	8	8	8	6	7	7	6	5	5	6	3	3	4	5	5	5	4.16667	-1.83333	6	7	7	6	5	5	3	3	4	5	5	5	6	7	7	6	5	5	3	3	4	5	5
P54136-2;P54136;E5RH09;E5RJM9	P54136-2;P54136	9;9;1;1	9;9;1;1	9;9;1;1	Arginine--tRNA ligase, cytoplasmic	RARS	sp|P54136-2|SYRC_HUMAN Isoform Monomeric of Arginine--tRNA ligase, cytoplasmic OS=Homo sapiens OX=9606 GN=RARS1;sp|P54136|SYRC_HUMAN Arginine--tRNA ligase, cytoplasmic OS=Homo sapiens OX=9606 GN=RARS1 PE=1 SV=2	4	9	9	9	8	7	7	5	4	5	6	3	2	5	5	3	3	3.5	-2.5	8	7	7	5	4	5	3	2	5	5	3	3	8	7	7	5	4	5	3	2	5	5	3
P14618;P14618-2;H3BTN5;B4DNK4;H3BQ34;P14618-3;H3BT25;H3BUW1;H3BTJ2;H3BR70;H3BU13;H3BN34;H3BQZ3;P30613-2;P30613	P14618;P14618-2;H3BTN5;B4DNK4;H3BQ34;P14618-3	16;15;13;12;11;11;7;7;7;6;4;2;2;1;1	16;15;13;12;11;11;7;7;7;6;4;2;2;1;1	16;15;13;12;11;11;7;7;7;6;4;2;2;1;1	Pyruvate kinase PKM;Pyruvate kinase	PKM	sp|P14618|KPYM_HUMAN Pyruvate kinase PKM OS=Homo sapiens OX=9606 GN=PKM PE=1 SV=4;sp|P14618-2|KPYM_HUMAN Isoform M1 of Pyruvate kinase PKM OS=Homo sapiens OX=9606 GN=PKM;tr|H3BTN5|H3BTN5_HUMAN Pyruvate kinase (Fragment) OS=Homo sapiens OX=9606 GN=PKM PE=1	15	16	16	16	8	7	6	5	5	4	5.83333	5	8	13	13	9	9	9.5	3.66667	8	7	6	5	5	4	5	8	13	13	9	9	8	7	6	5	5	4	5	8	13	13	9
H7BZJ3	H7BZJ3	9	1	1		PDIA3	tr|H7BZJ3|H7BZJ3_HUMAN Protein disulfide-isomerase A3 (Fragment) OS=Homo sapiens OX=9606 GN=PDIA3 PE=1 SV=1	1	9	1	1	6	5	6	6	6	6	5.83333	7	8	8	8	8	8	7.83333	2	1	1	1	1	1	0	1	1	1	1	1	1	1	1	1	1	1	0	1	1	1	1	1
Q15041-2;Q15041;Q15041-3;H3BTX6	Q15041-2;Q15041	8;8;3;1	8;8;3;1	1;1;1;1	ADP-ribosylation factor-like protein 6-interacting protein 1	ARL6IP1	sp|Q15041-2|AR6P1_HUMAN Isoform 2 of ADP-ribosylation factor-like protein 6-interacting protein 1 OS=Homo sapiens OX=9606 GN=ARL6IP1;sp|Q15041|AR6P1_HUMAN ADP-ribosylation factor-like protein 6-interacting protein 1 OS=Homo sapiens OX=9606 GN=ARL6IP1 PE=1	4	8	8	1	5	6	6	6	6	6	5.83333	6	6	8	6	7	8	6.83333	1	5	6	6	6	6	6	6	6	8	6	7	8	0	0	0	0	0	0	1	1	1	1	1
A0A087WXM6;J3QQT2;J3KRX5;A0A0A6YYL6;P18621;P18621-3;J3QLC8;J3KRB3;A0A087WWH0;J3QS96;A0A0A0MRF8;P18621-2;A0A087WY81;J3KSJ0	A0A087WXM6;J3QQT2;J3KRX5;A0A0A6YYL6;P18621;P18621-3;J3QLC8;J3KRB3;A0A087WWH0;J3QS96;A0A0A0MRF8;P18621-2	9;9;9;9;9;9;8;7;7;7;7;7;4;3	9;9;9;9;9;9;8;7;7;7;7;7;4;3	9;9;9;9;9;9;8;7;7;7;7;7;4;3	60S ribosomal protein L17	RPL17;RPL17-C18orf32	tr|A0A087WXM6|A0A087WXM6_HUMAN 60S ribosomal protein L17 (Fragment) OS=Homo sapiens OX=9606 GN=RPL17 PE=1 SV=1;tr|J3QQT2|J3QQT2_HUMAN 60S ribosomal protein L17 (Fragment) OS=Homo sapiens OX=9606 GN=RPL17 PE=1 SV=1;tr|J3KRX5|J3KRX5_HUMAN 60S ribosomal prote	14	9	9	9	6	6	7	6	4	6	5.83333	6	4	8	9	6	7	6.66667	0.833333	6	6	7	6	4	6	6	4	8	9	6	7	6	6	7	6	4	6	6	4	8	9	6
Q15293;Q15293-2;E9PP27	Q15293;Q15293-2	7;6;1	7;6;1	7;6;1	Reticulocalbin-1	RCN1	sp|Q15293|RCN1_HUMAN Reticulocalbin-1 OS=Homo sapiens OX=9606 GN=RCN1 PE=1 SV=1;sp|Q15293-2|RCN1_HUMAN Isoform 2 of Reticulocalbin-1 OS=Homo sapiens OX=9606 GN=RCN1	3	7	7	7	6	6	6	5	6	6	5.83333	6	5	7	7	7	7	6.5	0.666667	6	6	6	5	6	6	6	5	7	7	7	7	6	6	6	5	6	6	6	5	7	7	7
P31947-2;P31947	P31947-2;P31947	10;10	8;8	8;8	14-3-3 protein sigma	SFN	sp|P31947-2|1433S_HUMAN Isoform 2 of 14-3-3 protein sigma OS=Homo sapiens OX=9606 GN=SFN;sp|P31947|1433S_HUMAN 14-3-3 protein sigma OS=Homo sapiens OX=9606 GN=SFN PE=1 SV=1	2	10	8	8	7	6	5	5	6	6	5.83333	7	7	6	5	5	6	6	0.166667	5	4	3	3	4	4	7	7	5	4	4	5	5	4	3	3	4	4	7	7	5	4	4
CON__ENSEMBL:ENSBTAP00000024462;CON__ENSEMBL:ENSBTAP00000024466	CON__ENSEMBL:ENSBTAP00000024462;CON__ENSEMBL:ENSBTAP00000024466	13;11	13;11	13;11			;	2	13	13	13	5	7	7	7	4	4	5.66667	8	7	10	10	10	10	9.16667	3.5	5	7	7	7	4	4	8	7	10	10	10	10	5	7	7	7	4	4	8	7	10	10	10
P61353;K7ELC7;K7EQQ9;K7ERY7	P61353;K7ELC7	10;9;1;1	10;9;1;1	10;9;1;1	60S ribosomal protein L27	RPL27	sp|P61353|RL27_HUMAN 60S ribosomal protein L27 OS=Homo sapiens OX=9606 GN=RPL27 PE=1 SV=2;tr|K7ELC7|K7ELC7_HUMAN 60S ribosomal protein L27 (Fragment) OS=Homo sapiens OX=9606 GN=RPL27 PE=1 SV=1	4	10	10	10	6	6	5	5	6	6	5.66667	6	5	9	9	10	10	8.16667	2.5	6	6	5	5	6	6	6	5	9	9	10	10	6	6	5	5	6	6	6	5	9	9	10
O94905;E5RHW4;E5RJ09	O94905;E5RHW4	11;10;5	7;6;2	7;6;2	Erlin-2	ERLIN2	sp|O94905|ERLN2_HUMAN Erlin-2 OS=Homo sapiens OX=9606 GN=ERLIN2 PE=1 SV=1;tr|E5RHW4|E5RHW4_HUMAN Erlin-2 (Fragment) OS=Homo sapiens OX=9606 GN=ERLIN2 PE=1 SV=1	3	11	7	7	5	4	8	7	4	6	5.66667	8	4	9	9	8	6	7.33333	1.66667	2	1	5	4	2	3	4	1	6	6	5	3	2	1	5	4	2	3	4	1	6	6	5
F8W7C6;A0A087WV22;X1WI28;P27635;H7C123;H7C2C5;Q96L21;B8A6G2;A6QRI9	F8W7C6;A0A087WV22;X1WI28;P27635;H7C123;H7C2C5	11;11;11;11;8;8;5;2;2	11;11;11;11;8;8;5;2;2	11;11;11;11;8;8;5;2;2	60S ribosomal protein L10	RPL10	tr|F8W7C6|F8W7C6_HUMAN 60S ribosomal protein L10 OS=Homo sapiens OX=9606 GN=RPL10 PE=1 SV=2;tr|A0A087WV22|A0A087WV22_HUMAN 60S ribosomal protein L10 OS=Homo sapiens OX=9606 GN=RPL10 PE=1 SV=1;tr|X1WI28|X1WI28_HUMAN 60S ribosomal protein L10 (Fragment) OS=H	9	11	11	11	4	6	7	6	5	6	5.66667	3	4	9	9	9	8	7	1.33333	4	6	7	6	5	6	3	4	9	9	9	8	4	6	7	6	5	6	3	4	9	9	9
F5GWF6;P78371;F8VQ14;P78371-2	F5GWF6;P78371;F8VQ14;P78371-2	10;10;9;9	10;10;9;9	10;10;9;9	T-complex protein 1 subunit beta	CCT2	tr|F5GWF6|F5GWF6_HUMAN T-complex protein 1 subunit beta OS=Homo sapiens OX=9606 GN=CCT2 PE=1 SV=2;sp|P78371|TCPB_HUMAN T-complex protein 1 subunit beta OS=Homo sapiens OX=9606 GN=CCT2 PE=1 SV=4;tr|F8VQ14|F8VQ14_HUMAN T-complex protein 1 subunit beta OS=Hom	4	10	10	10	4	5	8	7	4	6	5.66667	4	5	7	8	6	6	6	0.333333	4	5	8	7	4	6	4	5	7	8	6	6	4	5	8	7	4	6	4	5	7	8	6
Q8NC56;H7C2Z0;D6RBV0;Q8NC56-2;H0Y9B7	Q8NC56	11;5;3;3;2	11;5;3;3;2	11;5;3;3;2	LEM domain-containing protein 2	LEMD2	sp|Q8NC56|LEMD2_HUMAN LEM domain-containing protein 2 OS=Homo sapiens OX=9606 GN=LEMD2 PE=1 SV=1	5	11	11	11	5	7	6	5	5	6	5.66667	6	4	7	7	4	4	5.33333	-0.333333	5	7	6	5	5	6	6	4	7	7	4	4	5	7	6	5	5	6	6	4	7	7	4
P06493;A0A024QZP7;A0A087WZZ9;P06493-2;E5RIU6;A0A2R8YEB7;Q9BVE2;A0A087WZU2;K7ELV5;A0A087X209;E5RGN0;A0A2R8YF61;G3V5T9;A0A2R8Y7W5;E7EUK8;J3QSD7;Q9NYV4;F5H6Z0;H0YAZ9;A0A2R8Y644;E7ESI2;K7EJ83;Q07002-3;Q00536;A0A2R8YD28;Q00536-3;A0A2R8Y4Z0;Q96Q40;Q00536-2;Q9NYV4-2;P50750-2;Q14004-2;Q00537-2;O94921-3;Q07002;O94921;O94921-2;Q96Q40-5;Q9NYV4-3;Q96Q40-3;Q96Q40-4;P50750;Q96Q40-6;Q00526;P24941;P24941-2;P1180…	P06493;A0A024QZP7;A0A087WZZ9;P06493-2;E5RIU6	8;7;6;5;5;1;1;1;1;1;1;1;1;1;1;1;1;1;1;1;1;1;1;1;1;1;1;1;1;1;1;1;1;1;1;1;1;1;1;1;1;1;1;1;1;1;1;1;1	8;7;6;5;5;1;1;1;1;1;1;1;1;1;1;1;1;1;1;1;1;1;1;1;1;1;1;1;1;1;1;1;1;1;1;1;1;1;1;1;1;1;1;1;1;1;1;1;1	7;6;5;5;4;0;0;0;0;0;0;0;0;0;0;0;0;0;0;0;0;0;0;0;0;0;0;0;0;0;0;0;0;0;0;0;0;0;0;0;0;0;0;0;0;0;0;0;0	Cyclin-dependent kinase 1	CDK1;CDC2	sp|P06493|CDK1_HUMAN Cyclin-dependent kinase 1 OS=Homo sapiens OX=9606 GN=CDK1 PE=1 SV=3;tr|A0A024QZP7|A0A024QZP7_HUMAN Cell division cycle 2, G1 to S and G2 to M, isoform CRA_a OS=Homo sapiens OX=9606 GN=CDK1 PE=1 SV=1;tr|A0A087WZZ9|A0A087WZZ9_HUMAN Cycli	49	8	8	7	6	6	5	6	5	6	5.66667	4	4	5	5	6	6	5	-0.666667	6	6	5	6	5	6	4	4	5	5	6	6	5	5	4	5	4	5	3	3	4	4	5
CON__Q6KB66-1;Q6KB66-2;Q6KB66;Q6KB66-3;CON__Q0VBK2	CON__Q6KB66-1;Q6KB66-2;Q6KB66;Q6KB66-3	8;8;8;8;3	8;8;8;8;3	8;8;8;8;3	Keratin, type II cytoskeletal 80	KRT80	;sp|Q6KB66-2|K2C80_HUMAN Isoform 2 of Keratin, type II cytoskeletal 80 OS=Homo sapiens OX=9606 GN=KRT80;sp|Q6KB66|K2C80_HUMAN Keratin, type II cytoskeletal 80 OS=Homo sapiens OX=9606 GN=KRT80 PE=1 SV=2;sp|Q6KB66-3|K2C80_HUMAN Isoform 3 of Keratin, type II	5	8	8	8	7	5	6	6	5	5	5.66667	3	4	4	4	4	5	4	-1.66667	7	5	6	6	5	5	3	4	4	4	4	5	7	5	6	6	5	5	3	4	4	4	4
P50991;P50991-2	P50991;P50991-2	14;13	14;13	14;13	T-complex protein 1 subunit delta	CCT4	sp|P50991|TCPD_HUMAN T-complex protein 1 subunit delta OS=Homo sapiens OX=9606 GN=CCT4 PE=1 SV=4;sp|P50991-2|TCPD_HUMAN Isoform 2 of T-complex protein 1 subunit delta OS=Homo sapiens OX=9606 GN=CCT4	2	14	14	14	3	5	6	7	7	5	5.5	7	8	11	11	10	9	9.33333	3.83333	3	5	6	7	7	5	7	8	11	11	10	9	3	5	6	7	7	5	7	8	11	11	10
Q14257;Q14257-2;H0YL43;A8MXP8	Q14257;Q14257-2;H0YL43;A8MXP8	13;13;7;7	13;13;7;7	13;13;7;7	Reticulocalbin-2	RCN2	sp|Q14257|RCN2_HUMAN Reticulocalbin-2 OS=Homo sapiens OX=9606 GN=RCN2 PE=1 SV=1;sp|Q14257-2|RCN2_HUMAN Isoform 2 of Reticulocalbin-2 OS=Homo sapiens OX=9606 GN=RCN2;tr|H0YL43|H0YL43_HUMAN Reticulocalbin-2 (Fragment) OS=Homo sapiens OX=9606 GN=RCN2 PE=1 SV=	4	13	13	13	6	6	6	7	5	3	5.5	2	5	12	11	12	12	9	3.5	6	6	6	7	5	3	2	5	12	11	12	12	6	6	6	7	5	3	2	5	12	11	12
B4DR61;P61619;P61619-3;H7C1Q9;C9JXC6;H7C069;A6NK38;F2Z2C7;A6NIF9;C9JJV4;F8W776;Q8TC24;Q9H9S3-2;Q9H9S3-3;Q9H9S3	B4DR61;P61619;P61619-3	9;9;5;3;3;3;3;3;3;3;3;3;3;3;3	9;9;5;3;3;3;3;3;3;3;3;3;3;3;3	9;9;5;3;3;3;3;3;3;3;3;3;3;3;3	Protein transport protein Sec61 subunit alpha isoform 1	SEC61A1	tr|B4DR61|B4DR61_HUMAN Protein transport protein Sec61 subunit alpha isoform 1 OS=Homo sapiens OX=9606 GN=SEC61A1 PE=1 SV=1;sp|P61619|S61A1_HUMAN Protein transport protein Sec61 subunit alpha isoform 1 OS=Homo sapiens OX=9606 GN=SEC61A1 PE=1 SV=2;sp|P61619	15	9	9	9	4	5	6	6	6	6	5.5	6	6	5	6	7	7	6.16667	0.666667	4	5	6	6	6	6	6	6	5	6	7	7	4	5	6	6	6	6	6	6	5	6	7
A0A2R8Y4F5;H0YFD6;P40939;A0A2R8YG21;A0A2R8Y688	A0A2R8Y4F5;H0YFD6;P40939;A0A2R8YG21	10;10;10;5;2	10;10;10;5;2	10;10;10;5;2	Trifunctional enzyme subunit alpha, mitochondrial;Long-chain enoyl-CoA hydratase;Long chain 3-hydroxyacyl-CoA dehydrogenase	HADHA	tr|A0A2R8Y4F5|A0A2R8Y4F5_HUMAN Trifunctional enzyme subunit alpha, mitochondrial OS=Homo sapiens OX=9606 GN=HADHA PE=1 SV=1;tr|H0YFD6|H0YFD6_HUMAN Trifunctional enzyme subunit alpha, mitochondrial OS=Homo sapiens OX=9606 GN=HADHA PE=1 SV=2;sp|P40939|ECHA_H	5	10	10	10	7	6	5	6	6	3	5.5	3	5	8	7	7	5	5.83333	0.333333	7	6	5	6	6	3	3	5	8	7	7	5	7	6	5	6	6	3	3	5	8	7	7
P56192;P56192-2;F5H2V6;H0YIP0;H0YHV5;H0YIC2;H0YHL6;H0YI94;H0YI27	P56192;P56192-2	9;7;2;2;2;1;1;1;1	9;7;2;2;2;1;1;1;1	9;7;2;2;2;1;1;1;1	Methionine--tRNA ligase, cytoplasmic	MARS	sp|P56192|SYMC_HUMAN Methionine--tRNA ligase, cytoplasmic OS=Homo sapiens OX=9606 GN=MARS1 PE=1 SV=2;sp|P56192-2|SYMC_HUMAN Isoform 2 of Methionine--tRNA ligase, cytoplasmic OS=Homo sapiens OX=9606 GN=MARS1	9	9	9	9	5	5	6	6	6	5	5.5	3	3	7	7	6	8	5.66667	0.166667	5	5	6	6	6	5	3	3	7	7	6	8	5	5	6	6	6	5	3	3	7	7	6
P31946-2;P31946;Q4VY20;Q4VY19;A0A0J9YWE8;A0A0J9YWZ2	P31946-2;P31946	10;9;4;4;4;3	5;4;1;1;1;1	5;4;1;1;1;1	14-3-3 protein beta/alpha;14-3-3 protein beta/alpha, N-terminally processed	YWHAB	sp|P31946-2|1433B_HUMAN Isoform Short of 14-3-3 protein beta/alpha OS=Homo sapiens OX=9606 GN=YWHAB;sp|P31946|1433B_HUMAN 14-3-3 protein beta/alpha OS=Homo sapiens OX=9606 GN=YWHAB PE=1 SV=3	6	10	5	5	6	6	5	7	5	4	5.5	4	4	4	5	5	6	4.66667	-0.833333	3	2	2	3	2	1	3	3	2	2	2	3	3	2	2	3	2	1	3	3	2	2	2
Q86YV0-2;Q86YV0;V9GYD1;M0QX12	Q86YV0-2;Q86YV0	7;7;3;2	7;7;3;2	7;7;3;2	RAS protein activator like-3	RASAL3	sp|Q86YV0-2|RASL3_HUMAN Isoform 2 of RAS protein activator like-3 OS=Homo sapiens OX=9606 GN=RASAL3;sp|Q86YV0|RASL3_HUMAN RAS protein activator like-3 OS=Homo sapiens OX=9606 GN=RASAL3 PE=1 SV=2	4	7	7	7	6	6	6	5	5	5	5.5	0	0	0	0	0	0	0	-5.5	6	6	6	5	5	5	0	0	0	0	0	0	6	6	6	5	5	5	0	0	0	0	0
O43790;CON__O43790;U3KPR1	O43790;CON__O43790	45;45;8	22;22;4	5;5;1	Keratin, type II cuticular Hb6	KRT86	sp|O43790|KRT86_HUMAN Keratin, type II cuticular Hb6 OS=Homo sapiens OX=9606 GN=KRT86 PE=1 SV=1;	3	45	22	5	6	6	5	6	6	3	5.33333	43	41	9	10	6	5	19	13.6667	3	3	3	3	3	1	22	21	4	4	3	2	0	0	0	0	0	0	5	5	1	1	0
CON__Q14533;A0A087X106;Q14533	CON__Q14533;A0A087X106;Q14533	40;37;37	2;1;1	1;1;1	Keratin, type II cuticular Hb1	KRT81	;tr|A0A087X106|A0A087X106_HUMAN Keratin, type II cuticular Hb1 OS=Homo sapiens OX=9606 GN=KRT81 PE=1 SV=1;sp|Q14533|KRT81_HUMAN Keratin, type II cuticular Hb1 OS=Homo sapiens OX=9606 GN=KRT81 PE=1 SV=3	3	40	2	1	6	6	5	6	6	3	5.33333	38	36	8	9	6	5	17	11.6667	0	0	0	0	0	0	2	2	0	0	0	0	0	0	0	0	0	0	1	1	0	0	0
CON__Q6NT21;P78385	CON__Q6NT21;P78385	38;38	3;3	1;1	Keratin, type II cuticular Hb3	KRT83	;sp|P78385|KRT83_HUMAN Keratin, type II cuticular Hb3 OS=Homo sapiens OX=9606 GN=KRT83 PE=1 SV=2	2	38	3	1	6	6	5	6	6	3	5.33333	36	35	7	8	6	5	16.1667	10.8333	0	0	0	0	0	0	3	3	0	0	0	0	0	0	0	0	0	0	1	1	0	0	0
CON__Q05B55	CON__Q05B55	13	13	13				1	13	13	13	5	4	5	7	5	6	5.33333	7	8	10	8	8	9	8.33333	3	5	4	5	7	5	6	7	8	10	8	8	9	5	4	5	7	5	6	7	8	10	8	8
P61313;A0A2R8YEM3;E7EQV9;E7ENU7;E7EX53;A0A2R8Y738;P61313-2;E7ERA2	P61313;A0A2R8YEM3;E7EQV9;E7ENU7;E7EX53;A0A2R8Y738;P61313-2	10;8;8;7;5;5;5;2	10;8;8;7;5;5;5;2	10;8;8;7;5;5;5;2	60S ribosomal protein L15;Ribosomal protein L15	RPL15	sp|P61313|RL15_HUMAN 60S ribosomal protein L15 OS=Homo sapiens OX=9606 GN=RPL15 PE=1 SV=2;tr|A0A2R8YEM3|A0A2R8YEM3_HUMAN Ribosomal protein L15 (Fragment) OS=Homo sapiens OX=9606 GN=RPL15 PE=1 SV=1;tr|E7EQV9|E7EQV9_HUMAN Ribosomal protein L15 (Fragment) OS=	8	10	10	10	5	6	6	5	5	5	5.33333	6	5	10	8	7	7	7.16667	1.83333	5	6	6	5	5	5	6	5	10	8	7	7	5	6	6	5	5	5	6	5	10	8	7
P31689;P31689-2	P31689;P31689-2	9;7	9;7	9;7	DnaJ homolog subfamily A member 1	DNAJA1	sp|P31689|DNJA1_HUMAN DnaJ homolog subfamily A member 1 OS=Homo sapiens OX=9606 GN=DNAJA1 PE=1 SV=2;sp|P31689-2|DNJA1_HUMAN Isoform 2 of DnaJ homolog subfamily A member 1 OS=Homo sapiens OX=9606 GN=DNAJA1	2	9	9	9	4	2	6	7	7	6	5.33333	5	5	8	7	8	7	6.66667	1.33333	4	2	6	7	7	6	5	5	8	7	8	7	4	2	6	7	7	6	5	5	8	7	8
P42704;B8ZZ38;A0A0C4DG06;C9JCA9	P42704;B8ZZ38;A0A0C4DG06	12;6;6;5	12;6;6;5	12;6;6;5	Leucine-rich PPR motif-containing protein, mitochondrial	LRPPRC	sp|P42704|LPPRC_HUMAN Leucine-rich PPR motif-containing protein, mitochondrial OS=Homo sapiens OX=9606 GN=LRPPRC PE=1 SV=3;tr|B8ZZ38|B8ZZ38_HUMAN Leucine-rich PPR motif-containing protein, mitochondrial OS=Homo sapiens OX=9606 GN=LRPPRC PE=1 SV=1;tr|A0A0C4	4	12	12	12	6	4	6	7	5	4	5.33333	2	4	10	9	7	8	6.66667	1.33333	6	4	6	7	5	4	2	4	10	9	7	8	6	4	6	7	5	4	2	4	10	9	7
H7BXI1;A0A499FIX8;A0FGR8-6;A0A087WXU3;A0FGR8-2;A0FGR8;A0FGR8-4;A0FGR8-5	H7BXI1;A0A499FIX8;A0FGR8-6;A0A087WXU3;A0FGR8-2;A0FGR8;A0FGR8-4	13;12;12;11;11;11;9;3	13;12;12;11;11;11;9;3	13;12;12;11;11;11;9;3	Extended synaptotagmin-2	ESYT2	tr|H7BXI1|H7BXI1_HUMAN Extended synaptotagmin-2 OS=Homo sapiens OX=9606 GN=ESYT2 PE=1 SV=2;tr|A0A499FIX8|A0A499FIX8_HUMAN Extended synaptotagmin-2 OS=Homo sapiens OX=9606 GN=ESYT2 PE=1 SV=1;sp|A0FGR8-6|ESYT2_HUMAN Isoform 6 of Extended synaptotagmin-2 OS=H	8	13	13	13	5	5	6	6	5	5	5.33333	4	2	7	9	5	8	5.83333	0.5	5	5	6	6	5	5	4	2	7	9	5	8	5	5	6	6	5	5	4	2	7	9	5
Q58FF8	Q58FF8	9	1	1	Putative heat shock protein HSP 90-beta 2	HSP90AB2P	sp|Q58FF8|H90B2_HUMAN Putative heat shock protein HSP 90-beta 2 OS=Homo sapiens OX=9606 GN=HSP90AB2P PE=1 SV=2	1	9	1	1	6	6	5	6	4	5	5.33333	6	5	7	6	7	4	5.83333	0.5	1	1	0	1	0	0	0	0	0	0	0	0	1	1	0	1	0	0	0	0	0	0	0
P45880-2;P45880;P45880-1;A0A0A0MR02;Q5JSD2;Q5JSD1;A2A3S1	P45880-2;P45880;P45880-1;A0A0A0MR02	7;7;7;6;3;3;1	7;7;7;6;3;3;1	7;7;7;6;3;3;1	Voltage-dependent anion-selective channel protein 2	VDAC2	sp|P45880-2|VDAC2_HUMAN Isoform 2 of Voltage-dependent anion-selective channel protein 2 OS=Homo sapiens OX=9606 GN=VDAC2;sp|P45880|VDAC2_HUMAN Voltage-dependent anion-selective channel protein 2 OS=Homo sapiens OX=9606 GN=VDAC2 PE=1 SV=2;sp|P45880-1|VDAC2	7	7	7	7	5	5	5	5	6	6	5.33333	4	2	7	5	7	7	5.33333	0	5	5	5	5	6	6	4	2	7	5	7	7	5	5	5	5	6	6	4	2	7	5	7
O43909;E7ET85;H0YBJ7;H0YB01;E5RIV6;E5RK02	O43909	11;4;3;1;1;1	11;4;3;1;1;1	11;4;3;1;1;1	Exostosin-like 3	EXTL3	sp|O43909|EXTL3_HUMAN Exostosin-like 3 OS=Homo sapiens OX=9606 GN=EXTL3 PE=1 SV=1	6	11	11	11	5	5	6	6	5	5	5.33333	2	3	6	7	7	6	5.16667	-0.166667	5	5	6	6	5	5	2	3	6	7	7	6	5	5	6	6	5	5	2	3	6	7	7
CON__P13646-1	CON__P13646-1	7	2	1				1	7	2	1	5	7	5	5	5	5	5.33333	3	4	5	5	4	5	4.33333	-1	1	2	0	0	0	0	0	0	0	0	0	0	0	1	0	0	0	0	0	0	0	0	0
A0A087WUZ3;Q01082;Q01082-3;Q01082-2;F8W6C1;A4QPE4;O15020-2;O15020	A0A087WUZ3;Q01082;Q01082-3;Q01082-2	13;13;12;12;5;1;1;1	13;13;12;12;5;1;1;1	13;13;12;12;5;1;1;1	Spectrin beta chain, non-erythrocytic 1	SPTBN1	tr|A0A087WUZ3|A0A087WUZ3_HUMAN Spectrin beta chain OS=Homo sapiens OX=9606 GN=SPTBN1 PE=1 SV=1;sp|Q01082|SPTB2_HUMAN Spectrin beta chain, non-erythrocytic 1 OS=Homo sapiens OX=9606 GN=SPTBN1 PE=1 SV=2;sp|Q01082-3|SPTB2_HUMAN Isoform 2 of Spectrin beta chai	8	13	13	13	9	12	2	2	4	3	5.33333	2	1	2	1	1	1	1.33333	-4	9	12	2	2	4	3	2	1	2	1	1	1	9	12	2	2	4	3	2	1	2	1	1
Q9Y265;Q9Y265-2;H7C4G5;E7ETR0;H7C4I3;J3QLR1	Q9Y265;Q9Y265-2;H7C4G5;E7ETR0	16;12;9;9;5;4	16;12;9;9;5;4	16;12;9;9;5;4	RuvB-like 1	RUVBL1	sp|Q9Y265|RUVB1_HUMAN RuvB-like 1 OS=Homo sapiens OX=9606 GN=RUVBL1 PE=1 SV=1;sp|Q9Y265-2|RUVB1_HUMAN Isoform 2 of RuvB-like 1 OS=Homo sapiens OX=9606 GN=RUVBL1;tr|H7C4G5|H7C4G5_HUMAN RuvB-like helicase (Fragment) OS=Homo sapiens OX=9606 GN=RUVBL1 PE=1 SV=	6	16	16	16	2	4	9	8	3	5	5.16667	3	6	14	15	11	11	10	4.83333	2	4	9	8	3	5	3	6	14	15	11	11	2	4	9	8	3	5	3	6	14	15	11
Q13501;E7EMC7;Q13501-2;E9PFW8;E3W990;C9JRJ8;D6RBF1;C9J6J8	Q13501;E7EMC7;Q13501-2;E9PFW8;E3W990	12;10;9;6;6;4;3;3	12;10;9;6;6;4;3;3	12;10;9;6;6;4;3;3	Sequestosome-1	SQSTM1	sp|Q13501|SQSTM_HUMAN Sequestosome-1 OS=Homo sapiens OX=9606 GN=SQSTM1 PE=1 SV=1;tr|E7EMC7|E7EMC7_HUMAN Sequestosome-1 OS=Homo sapiens OX=9606 GN=SQSTM1 PE=1 SV=1;sp|Q13501-2|SQSTM_HUMAN Isoform 2 of Sequestosome-1 OS=Homo sapiens OX=9606 GN=SQSTM1;tr|E9PF	8	12	12	12	4	6	7	6	5	3	5.16667	6	8	12	12	10	10	9.66667	4.5	4	6	7	6	5	3	6	8	12	12	10	10	4	6	7	6	5	3	6	8	12	12	10
P34897-3;P34897-2;P34897;H0YIZ0;G3V2Y4;G3V5L0;G3V241;G3V3Y8;G3V4T0;G3V4X0;G3V2W0;G3V2E4;G3V540;G3V4W5	P34897-3;P34897-2;P34897;H0YIZ0	12;12;12;8;5;4;3;3;3;3;3;3;3;3	12;12;12;8;5;4;3;3;3;3;3;3;3;3	12;12;12;8;5;4;3;3;3;3;3;3;3;3	Serine hydroxymethyltransferase, mitochondrial;Serine hydroxymethyltransferase	SHMT2	sp|P34897-3|GLYM_HUMAN Isoform 3 of Serine hydroxymethyltransferase, mitochondrial OS=Homo sapiens OX=9606 GN=SHMT2;sp|P34897-2|GLYM_HUMAN Isoform 2 of Serine hydroxymethyltransferase, mitochondrial OS=Homo sapiens OX=9606 GN=SHMT2;sp|P34897|GLYM_HUMAN Ser	14	12	12	12	6	6	5	5	4	5	5.16667	8	9	8	12	10	9	9.33333	4.16667	6	6	5	5	4	5	8	9	8	12	10	9	6	6	5	5	4	5	8	9	8	12	10
Q9Y230-2;Q9Y230;M0R0Y3;X6R2L4;M0QXI6	Q9Y230-2;Q9Y230;M0R0Y3	11;11;8;3;2	11;11;8;3;2	11;11;8;3;2	RuvB-like 2	RUVBL2	sp|Q9Y230-2|RUVB2_HUMAN Isoform 2 of RuvB-like 2 OS=Homo sapiens OX=9606 GN=RUVBL2;sp|Q9Y230|RUVB2_HUMAN RuvB-like 2 OS=Homo sapiens OX=9606 GN=RUVBL2 PE=1 SV=3;tr|M0R0Y3|M0R0Y3_HUMAN RuvB-like helicase OS=Homo sapiens OX=9606 GN=RUVBL2 PE=1 SV=1	5	11	11	11	5	5	5	6	5	5	5.16667	6	6	9	9	10	7	7.83333	2.66667	5	5	5	6	5	5	6	6	9	9	10	7	5	5	5	6	5	5	6	6	9	9	10
P35998;P35998-2;C9JLS9	P35998;P35998-2	14;7;6	14;7;6	14;7;6	26S protease regulatory subunit 7	PSMC2	sp|P35998|PRS7_HUMAN 26S proteasome regulatory subunit 7 OS=Homo sapiens OX=9606 GN=PSMC2 PE=1 SV=3;sp|P35998-2|PRS7_HUMAN Isoform 2 of 26S proteasome regulatory subunit 7 OS=Homo sapiens OX=9606 GN=PSMC2	3	14	14	14	6	6	6	5	4	4	5.16667	6	7	8	9	7	7	7.33333	2.16667	6	6	6	5	4	4	6	7	8	9	7	7	6	6	6	5	4	4	6	7	8	9	7
A0A5F9UP49;Q9BRK5;A0A5F9UJX7;Q9BRK5-6;H0Y3T6;G3V1E2;Q9BRK5-4;Q9BRK5-3;Q9BRK5-2;Q9BRK5-5	A0A5F9UP49;Q9BRK5;A0A5F9UJX7;Q9BRK5-6;H0Y3T6;G3V1E2;Q9BRK5-4;Q9BRK5-3;Q9BRK5-2	9;9;8;8;7;7;7;7;7;1	9;9;8;8;7;7;7;7;7;1	9;9;8;8;7;7;7;7;7;1	45 kDa calcium-binding protein	SDF4	tr|A0A5F9UP49|A0A5F9UP49_HUMAN 45 kDa calcium-binding protein OS=Homo sapiens OX=9606 GN=SDF4 PE=1 SV=1;sp|Q9BRK5|CAB45_HUMAN 45 kDa calcium-binding protein OS=Homo sapiens OX=9606 GN=SDF4 PE=1 SV=1;tr|A0A5F9UJX7|A0A5F9UJX7_HUMAN 45 kDa calcium-binding pro	10	9	9	9	4	4	7	6	5	5	5.16667	5	5	8	8	7	6	6.5	1.33333	4	4	7	6	5	5	5	5	8	8	7	6	4	4	7	6	5	5	5	5	8	8	7
P40429;Q8J015;M0QYS1;M0QZU1;A0A096LPE0;Q6NVV1	P40429;Q8J015;M0QYS1	9;8;8;1;1;1	9;8;8;1;1;1	9;8;8;1;1;1	60S ribosomal protein L13a	RPL13A;RPL13a	sp|P40429|RL13A_HUMAN 60S ribosomal protein L13a OS=Homo sapiens OX=9606 GN=RPL13A PE=1 SV=2;tr|Q8J015|Q8J015_HUMAN 60S ribosomal protein L13a OS=Homo sapiens OX=9606 GN=RPL13A PE=1 SV=1;tr|M0QYS1|M0QYS1_HUMAN 60S ribosomal protein L13a (Fragment) OS=Homo	6	9	9	9	6	6	5	4	5	5	5.16667	5	5	9	6	8	6	6.5	1.33333	6	6	5	4	5	5	5	5	9	6	8	6	6	6	5	4	5	5	5	5	9	6	8
P06753-2;P06753-6;P06753-3;A0A087WWU8;P06753-5;P06753-4;J3KN67;D6R904;A0A2R2Y2Q3;P06753;A0A494C0P6;A0A494C0G0;A7XZE4;Q6ZN40;CON__Q3SX28;Q5TCU3;A0A0S2Z4G6;B7Z596;A0A494BZZ2;H0YKJ4;H0YK48;P09493-2;P09493-5;P07951-2;P07951;F5H7S3;P09493-9;P09493-8;P09493-7;P09493-6;P07951-3;P09493-4;P09493-3;P09493;P09493-10;H7BYY1;H0YL80;H0YKX5;H0YKP3;P06753-7;Q5VU61;A0A2R8Y6A3;A0A494C0I0;A0A494C0V8;U3KQK2;A0A494C0…	P06753-2;P06753-6;P06753-3;A0A087WWU8;P06753-5;P06753-4;J3KN67;D6R904;A0A2R2Y2Q3	11;10;10;10;10;9;7;7;6;5;5;5;4;4;4;4;4;4;4;4;4;4;4;4;4;4;4;4;4;4;4;4;4;4;4;4;3;3;3;3;2;1;1;1;1;1;1	11;10;10;10;10;9;7;7;6;5;5;5;4;4;4;4;4;4;4;4;4;4;4;4;4;4;4;4;4;4;4;4;4;4;4;4;3;3;3;3;2;1;1;1;1;1;1	6;5;5;6;5;4;2;4;1;0;1;2;0;0;0;0;0;0;0;0;0;0;0;0;0;0;0;0;0;0;0;0;0;0;0;0;0;0;0;1;2;0;0;0;0;0;0	Tropomyosin alpha-3 chain	TPM3	sp|P06753-2|TPM3_HUMAN Isoform 2 of Tropomyosin alpha-3 chain OS=Homo sapiens OX=9606 GN=TPM3;sp|P06753-6|TPM3_HUMAN Isoform 6 of Tropomyosin alpha-3 chain OS=Homo sapiens OX=9606 GN=TPM3;sp|P06753-3|TPM3_HUMAN Isoform 3 of Tropomyosin alpha-3 chain OS=Hom	47	11	11	6	6	5	5	6	5	4	5.16667	5	5	9	8	5	5	6.16667	1	6	5	5	6	5	4	5	5	9	8	5	5	3	3	3	3	3	2	3	3	4	3	1
O75190-2;C9J2C4;A0A0J9YX62;O75190-3;O75190;C9JDR7;C9JDX6;F8WCZ4;C9J2P2;E9PH18;C9JB42;C9JN01;O75190-4;Q8WWF6;Q8NHS0	O75190-2;C9J2C4;A0A0J9YX62;O75190-3;O75190;C9JDR7;C9JDX6;F8WCZ4;C9J2P2;E9PH18;C9JB42	6;5;5;5;5;4;4;4;4;4;3;2;2;1;1	6;5;5;5;5;4;4;4;4;4;3;2;2;1;1	6;5;5;5;5;4;4;4;4;4;3;2;2;1;1	DnaJ homolog subfamily B member 6	DNAJB6	sp|O75190-2|DNJB6_HUMAN Isoform B of DnaJ homolog subfamily B member 6 OS=Homo sapiens OX=9606 GN=DNAJB6;tr|C9J2C4|C9J2C4_HUMAN DnaJ homolog subfamily B member 6 (Fragment) OS=Homo sapiens OX=9606 GN=DNAJB6 PE=1 SV=1;tr|A0A0J9YX62|A0A0J9YX62_HUMAN DnaJ hom	15	6	6	6	5	5	5	5	6	5	5.16667	5	5	5	5	5	4	4.83333	-0.333333	5	5	5	5	6	5	5	5	5	5	5	4	5	5	5	5	6	5	5	5	5	5	5
P04040	P04040	7	7	7	Catalase	CAT	sp|P04040|CATA_HUMAN Catalase OS=Homo sapiens OX=9606 GN=CAT PE=1 SV=3	1	7	7	7	4	4	6	6	5	6	5.16667	3	2	6	6	6	6	4.83333	-0.333333	4	4	6	6	5	6	3	2	6	6	6	6	4	4	6	6	5	6	3	2	6	6	6
A0A3B3IU45;A0A3B3IT92;P33991;E5RG31;A0A3B3ITP6;A0A3B3IS57;A0A3B3IRR8	A0A3B3IU45;A0A3B3IT92;P33991;E5RG31;A0A3B3ITP6;A0A3B3IS57	10;10;10;9;9;9;3	10;10;10;9;9;9;3	10;10;10;9;9;9;3	DNA replication licensing factor MCM4	MCM4	tr|A0A3B3IU45|A0A3B3IU45_HUMAN DNA helicase OS=Homo sapiens OX=9606 GN=MCM4 PE=1 SV=1;tr|A0A3B3IT92|A0A3B3IT92_HUMAN DNA helicase OS=Homo sapiens OX=9606 GN=MCM4 PE=1 SV=1;sp|P33991|MCM4_HUMAN DNA replication licensing factor MCM4 OS=Homo sapiens OX=9606 G	7	10	10	10	7	6	5	6	4	3	5.16667	2	3	5	6	3	3	3.66667	-1.5	7	6	5	6	4	3	2	3	5	6	3	3	7	6	5	6	4	3	2	3	5	6	3
O60506-4;O60506-3;O60506-2;O60506;B7Z645;O60506-5;F6UXX1;O43390-4;O43390;O43390-2;B4DT28;O43390-3	O60506-4;O60506-3;O60506-2;O60506;B7Z645;O60506-5	10;10;10;10;9;6;4;4;4;4;2;2	10;10;10;10;9;6;4;4;4;4;2;2	10;10;10;10;9;6;4;4;4;4;2;2	Heterogeneous nuclear ribonucleoprotein Q	SYNCRIP	sp|O60506-4|HNRPQ_HUMAN Isoform 4 of Heterogeneous nuclear ribonucleoprotein Q OS=Homo sapiens OX=9606 GN=SYNCRIP;sp|O60506-3|HNRPQ_HUMAN Isoform 3 of Heterogeneous nuclear ribonucleoprotein Q OS=Homo sapiens OX=9606 GN=SYNCRIP;sp|O60506-2|HNRPQ_HUMAN Isof	12	10	10	10	9	10	3	4	2	3	5.16667	3	2	1	3	2	3	2.33333	-2.83333	9	10	3	4	2	3	3	2	1	3	2	3	9	10	3	4	2	3	3	2	1	3	2
A0A0U5Q247;A0A140T981;A0A140T9Y4;Q5SU54;Q5Y7D6;A2AAZ0;E9PIB1;A0A140T9V6;A0A140T9H9;A0A140T911;A0A140T9U9;A2ADX3;Q5SR05;Q5SQ91;H0Y7Y7;A0A140T9H0;A0A140T9S2;A0A140T9F0;A0A140T9B0;A0A140T999;A0A140T9J1;A0A140T9L5;A0A0G2JH31;P05538-2;P05538	A0A0U5Q247;A0A140T981;A0A140T9Y4	13;8;8;5;5;5;4;3;3;3;1;1;1;1;1;1;1;1;1;1;1;1;1;1;1	13;8;8;5;5;5;4;3;3;3;1;1;1;1;1;1;1;1;1;1;1;1;1;1;1	2;0;0;0;0;0;0;0;0;0;0;0;0;0;0;0;0;0;0;0;0;0;0;0;0			tr|A0A0U5Q247|A0A0U5Q247_HUMAN HLA class II histocompatibility antigen, DQ beta 1 chain OS=Homo sapiens OX=9606 GN=HLA-DQB1 PE=1 SV=1;tr|A0A140T981|A0A140T981_HUMAN HLA class II histocompatibility antigen, DQ beta 1 chain (Fragment) OS=Homo sapiens OX=9606	25	13	13	2	5	4	7	5	5	4	5	6	8	11	12	11	10	9.66667	4.66667	5	4	7	5	5	4	6	8	11	12	11	10	1	0	2	1	1	0	1	2	2	2	2
O14828;O14828-2	O14828;O14828-2	11;10	11;10	11;10	Secretory carrier-associated membrane protein 3	SCAMP3	sp|O14828|SCAM3_HUMAN Secretory carrier-associated membrane protein 3 OS=Homo sapiens OX=9606 GN=SCAMP3 PE=1 SV=3;sp|O14828-2|SCAM3_HUMAN Isoform 2 of Secretory carrier-associated membrane protein 3 OS=Homo sapiens OX=9606 GN=SCAMP3	2	11	11	11	6	5	7	6	2	4	5	8	8	8	7	9	8	8	3	6	5	7	6	2	4	8	8	8	7	9	8	6	5	7	6	2	4	8	8	8	7	9
P50990-2;P50990;H7C4C8;P50990-3	P50990-2;P50990;H7C4C8;P50990-3	10;10;8;6	10;10;8;6	10;10;8;6	T-complex protein 1 subunit theta	CCT8	sp|P50990-2|TCPQ_HUMAN Isoform 2 of T-complex protein 1 subunit theta OS=Homo sapiens OX=9606 GN=CCT8;sp|P50990|TCPQ_HUMAN T-complex protein 1 subunit theta OS=Homo sapiens OX=9606 GN=CCT8 PE=1 SV=4;tr|H7C4C8|H7C4C8_HUMAN T-complex protein 1 subunit theta	4	10	10	10	5	5	4	7	5	4	5	6	5	9	8	6	6	6.66667	1.66667	5	5	4	7	5	4	6	5	9	8	6	6	5	5	4	7	5	4	6	5	9	8	6
P62937;P62937-2;F8WE65;C9J5S7	P62937;P62937-2;F8WE65;C9J5S7	9;6;5;5	9;6;5;5	9;6;5;5	Peptidyl-prolyl cis-trans isomerase A;Peptidyl-prolyl cis-trans isomerase A, N-terminally processed;Peptidyl-prolyl cis-trans isomerase	PPIA	sp|P62937|PPIA_HUMAN Peptidyl-prolyl cis-trans isomerase A OS=Homo sapiens OX=9606 GN=PPIA PE=1 SV=2;sp|P62937-2|PPIA_HUMAN Isoform 2 of Peptidyl-prolyl cis-trans isomerase A OS=Homo sapiens OX=9606 GN=PPIA;tr|F8WE65|F8WE65_HUMAN Peptidyl-prolyl cis-trans	4	9	9	9	6	6	6	5	3	4	5	5	4	7	7	6	4	5.5	0.5	6	6	6	5	3	4	5	4	7	7	6	4	6	6	6	5	3	4	5	4	7	7	6
P31943;G8JLB6;E9PCY7;D6RIU0;D6RBM0;D6RFM3;D6RJ04;D6RDU3;D6RIT2;E5RGV0;D6R9T0;D6RAM1;E7EQJ0;H0YB39;D6RIH9;H0YBG7;H0YBD7;E7EN40;E5RGH4;D6RF17;H0YAQ2;D6RDL0;D6R9D3	P31943;G8JLB6;E9PCY7;D6RIU0;D6RBM0;D6RFM3;D6RJ04;D6RDU3;D6RIT2;E5RGV0;D6R9T0;D6RAM1;E7EQJ0;H0YB39;D6RIH9	8;8;8;5;5;4;4;4;4;4;4;4;4;4;4;3;3;3;3;2;2;2;1	5;5;5;5;5;4;4;4;4;4;4;4;4;1;4;0;0;3;3;2;2;2;1	3;3;3;3;3;3;3;3;3;2;3;3;3;0;3;0;0;2;1;2;1;2;1	Heterogeneous nuclear ribonucleoprotein H;Heterogeneous nuclear ribonucleoprotein H, N-terminally processed	HNRNPH1	sp|P31943|HNRH1_HUMAN Heterogeneous nuclear ribonucleoprotein H OS=Homo sapiens OX=9606 GN=HNRNPH1 PE=1 SV=4;tr|G8JLB6|G8JLB6_HUMAN Heterogeneous nuclear ribonucleoprotein H OS=Homo sapiens OX=9606 GN=HNRNPH1 PE=1 SV=1;tr|E9PCY7|E9PCY7_HUMAN Heterogeneous	23	8	5	3	5	6	5	4	5	5	5	6	5	6	5	6	4	5.33333	0.333333	3	4	3	2	2	2	4	3	4	3	4	3	2	3	2	1	1	1	2	1	2	1	2
Q15942;H0Y2Y8;Q15942-2;C9IZ41;H7C3D3;C9JJK5;H7C3R3	Q15942;H0Y2Y8;Q15942-2	8;7;5;2;2;1;1	8;7;5;2;2;1;1	8;7;5;2;2;1;1	Zyxin	ZYX	sp|Q15942|ZYX_HUMAN Zyxin OS=Homo sapiens OX=9606 GN=ZYX PE=1 SV=1;tr|H0Y2Y8|H0Y2Y8_HUMAN Zyxin (Fragment) OS=Homo sapiens OX=9606 GN=ZYX PE=1 SV=1;sp|Q15942-2|ZYX_HUMAN Isoform 2 of Zyxin OS=Homo sapiens OX=9606 GN=ZYX	7	8	8	8	6	5	5	4	5	5	5	3	5	6	5	6	5	5	0	6	5	5	4	5	5	3	5	6	5	6	5	6	5	5	4	5	5	3	5	6	5	6
A0A5H1ZRS9;A2NJV5;A0A0A0MRZ7;A0A075B6S2	A0A5H1ZRS9;A2NJV5;A0A0A0MRZ7;A0A075B6S2	5;5;5;5	5;5;5;5	2;2;2;2		IGKV A18;IGKV2D-26;IGKV2D-29	tr|A0A5H1ZRS9|A0A5H1ZRS9_HUMAN Immunoglobulin kappa variable 2D-29 OS=Homo sapiens OX=9606 GN=IGKV2D-29 PE=1 SV=1;sp|A2NJV5|KV229_HUMAN Immunoglobulin kappa variable 2-29 OS=Homo sapiens OX=9606 GN=IGKV2-29 PE=3 SV=2;sp|A0A0A0MRZ7|KVD26_HUMAN Immunoglobuli	4	5	5	2	5	5	5	5	5	5	5	4	3	5	5	5	5	4.5	-0.5	5	5	5	5	5	5	4	3	5	5	5	5	2	2	2	2	2	2	1	1	2	2	2
Q08554-2;Q08554	Q08554-2;Q08554	6;6	6;6	6;6	Desmocollin-1	DSC1	sp|Q08554-2|DSC1_HUMAN Isoform 1B of Desmocollin-1 OS=Homo sapiens OX=9606 GN=DSC1;sp|Q08554|DSC1_HUMAN Desmocollin-1 OS=Homo sapiens OX=9606 GN=DSC1 PE=1 SV=2	2	6	6	6	4	5	4	6	6	5	5	5	4	6	4	3	4	4.33333	-0.666667	4	5	4	6	6	5	5	4	6	4	3	4	4	5	4	6	6	5	5	4	6	4	3
Q5JR95;P62241	Q5JR95;P62241	7;7	7;7	7;7	40S ribosomal protein S8	RPS8	tr|Q5JR95|Q5JR95_HUMAN 40S ribosomal protein S8 OS=Homo sapiens OX=9606 GN=RPS8 PE=1 SV=1;sp|P62241|RS8_HUMAN 40S ribosomal protein S8 OS=Homo sapiens OX=9606 GN=RPS8 PE=1 SV=2	2	7	7	7	5	5	5	5	5	5	5	4	4	5	5	3	4	4.16667	-0.833333	5	5	5	5	5	5	4	4	5	5	3	4	5	5	5	5	5	5	4	4	5	5	3
Q9BW92;Q9BW92-2;U3KQ50	Q9BW92;Q9BW92-2	7;5;1	1;0;0	1;0;0	Threonine--tRNA ligase, mitochondrial	TARS2	sp|Q9BW92|SYTM_HUMAN Threonine--tRNA ligase, mitochondrial OS=Homo sapiens OX=9606 GN=TARS2 PE=1 SV=1;sp|Q9BW92-2|SYTM_HUMAN Isoform 2 of Threonine--tRNA ligase, mitochondrial OS=Homo sapiens OX=9606 GN=TARS2	3	7	1	1	5	4	6	6	5	4	5	2	3	3	3	3	3	2.83333	-2.16667	1	1	1	1	1	1	0	0	1	0	0	1	1	1	1	1	1	1	0	0	1	0	0
Q14554;Q14554-2;H7C4F9;C9JY10	Q14554;Q14554-2	23;12;5;3	23;12;5;3	23;12;5;3	Protein disulfide-isomerase A5	PDIA5	sp|Q14554|PDIA5_HUMAN Protein disulfide-isomerase A5 OS=Homo sapiens OX=9606 GN=PDIA5 PE=1 SV=1;sp|Q14554-2|PDIA5_HUMAN Isoform 2 of Protein disulfide-isomerase A5 OS=Homo sapiens OX=9606 GN=PDIA5	4	23	23	23	4	5	6	5	4	5	4.83333	9	5	13	10	17	13	11.1667	6.33333	4	5	6	5	4	5	9	5	13	10	17	13	4	5	6	5	4	5	9	5	13	10	17
Q96AG4	Q96AG4	13	13	13	Leucine-rich repeat-containing protein 59	LRRC59	sp|Q96AG4|LRC59_HUMAN Leucine-rich repeat-containing protein 59 OS=Homo sapiens OX=9606 GN=LRRC59 PE=1 SV=1	1	13	13	13	7	6	5	4	3	4	4.83333	7	7	9	8	8	8	7.83333	3	7	6	5	4	3	4	7	7	9	8	8	8	7	6	5	4	3	4	7	7	9	8	8
P29508-2;P29508;H0Y5H9;P48594;C9JZ65	P29508-2;P29508;H0Y5H9;P48594	7;7;6;6;1	7;7;6;6;1	7;7;6;6;1	Serpin B3;Serpin B4	SERPINB3;SERPINB4	sp|P29508-2|SPB3_HUMAN Isoform 2 of Serpin B3 OS=Homo sapiens OX=9606 GN=SERPINB3;sp|P29508|SPB3_HUMAN Serpin B3 OS=Homo sapiens OX=9606 GN=SERPINB3 PE=1 SV=2;tr|H0Y5H9|H0Y5H9_HUMAN Serpin B4 (Fragment) OS=Homo sapiens OX=9606 GN=SERPINB4 PE=1 SV=1;sp|P485	5	7	7	7	4	5	5	5	5	5	4.83333	5	4	5	4	6	7	5.16667	0.333333	4	5	5	5	5	5	5	4	5	4	6	7	4	5	5	5	5	5	5	4	5	4	6
P01040;C9J0E4	P01040;C9J0E4	6;5	6;5	6;5	Cystatin-A;Cystatin-A, N-terminally processed	CSTA	sp|P01040|CYTA_HUMAN Cystatin-A OS=Homo sapiens OX=9606 GN=CSTA PE=1 SV=1;tr|C9J0E4|C9J0E4_HUMAN Cystatin-A OS=Homo sapiens OX=9606 GN=CSTA PE=1 SV=1	2	6	6	6	4	5	5	5	5	5	4.83333	5	5	5	5	5	5	5	0.166667	4	5	5	5	5	5	5	5	5	5	5	5	4	5	5	5	5	5	5	5	5	5	5
P62750;K7EMA7;H7BY10;K7ERT8;A8MUS3;K7EJV9	P62750;K7EMA7;H7BY10;K7ERT8;A8MUS3;K7EJV9	7;6;6;6;6;5	7;6;6;6;6;5	7;6;6;6;6;5	60S ribosomal protein L23a	RPL23A	sp|P62750|RL23A_HUMAN 60S ribosomal protein L23a OS=Homo sapiens OX=9606 GN=RPL23A PE=1 SV=1;tr|K7EMA7|K7EMA7_HUMAN 60S ribosomal protein L23a OS=Homo sapiens OX=9606 GN=RPL23A PE=1 SV=1;tr|H7BY10|H7BY10_HUMAN 60S ribosomal protein L23a (Fragment) OS=Homo	6	7	7	7	5	5	5	5	4	5	4.83333	5	5	7	4	5	4	5	0.166667	5	5	5	5	4	5	5	5	7	4	5	4	5	5	5	5	4	5	5	5	7	4	5
Q09666	Q09666	11	11	11	Neuroblast differentiation-associated protein AHNAK	AHNAK	sp|Q09666|AHNK_HUMAN Neuroblast differentiation-associated protein AHNAK OS=Homo sapiens OX=9606 GN=AHNAK PE=1 SV=2	1	11	11	11	4	4	4	6	6	5	4.83333	3	2	7	7	4	7	5	0.166667	4	4	4	6	6	5	3	2	7	7	4	7	4	4	4	6	6	5	3	2	7	7	4
Q15046;Q15046-2;H3BVA8;J3KRL2;H3BRC9;H3BPV7	Q15046;Q15046-2	11;10;3;2;1;1	11;10;3;2;1;1	11;10;3;2;1;1	Lysine--tRNA ligase	KARS	sp|Q15046|SYK_HUMAN Lysine--tRNA ligase OS=Homo sapiens OX=9606 GN=KARS1 PE=1 SV=3;sp|Q15046-2|SYK_HUMAN Isoform Mitochondrial of Lysine--tRNA ligase OS=Homo sapiens OX=9606 GN=KARS1	6	11	11	11	5	5	5	6	3	5	4.83333	3	4	6	7	5	4	4.83333	0	5	5	5	6	3	5	3	4	6	7	5	4	5	5	5	6	3	5	3	4	6	7	5
A0A0U1RR32;A0A0U1RRH7;Q99878;Q96KK5;Q9BTM1;Q16777;Q6FI13;P20671;P0C0S8;H0YFX9;Q9BTM1-2;A0A3B3IS11;Q96QV6;P16104	A0A0U1RR32;A0A0U1RRH7;Q99878;Q96KK5;Q9BTM1;Q16777;Q6FI13;P20671;P0C0S8;H0YFX9;Q9BTM1-2	5;5;5;5;5;5;5;5;5;4;4;2;2;2	5;5;5;5;5;5;5;5;5;4;4;2;2;2	2;2;2;2;2;2;2;2;2;2;2;0;0;0	Histone H2A type 1-J;Histone H2A type 1-H;Histone H2A.J;Histone H2A type 2-C;Histone H2A type 2-A;Histone H2A type 1-D;Histone H2A type 1;Histone H2A	HIST1H2AJ;HIST1H2AH;H2AFJ;HIST2H2AC;HIST2H2AA3;HIST1H2AD;HIST1H2AG	tr|A0A0U1RR32|A0A0U1RR32_HUMAN Histone H2A OS=Homo sapiens OX=9606 GN=hCG_2039566 PE=3 SV=1;tr|A0A0U1RRH7|A0A0U1RRH7_HUMAN Histone H2A OS=Homo sapiens OX=9606 PE=3 SV=1;sp|Q99878|H2A1J_HUMAN Histone H2A type 1-J OS=Homo sapiens OX=9606 GN=H2AC14 PE=1 SV=3;	14	5	5	2	5	5	5	5	5	4	4.83333	4	3	5	4	4	4	4	-0.833333	5	5	5	5	5	4	4	3	5	4	4	4	2	2	2	2	2	2	1	1	2	1	2
P06702	P06702	7	7	7	Protein S100-A9	S100A9	sp|P06702|S10A9_HUMAN Protein S100-A9 OS=Homo sapiens OX=9606 GN=S100A9 PE=1 SV=1	1	7	7	7	5	5	4	6	5	4	4.83333	3	2	4	5	5	3	3.66667	-1.16667	5	5	4	6	5	4	3	2	4	5	5	3	5	5	4	6	5	4	3	2	4	5	5
P16401	P16401	6	3	3	Histone H1.5	HIST1H1B	sp|P16401|H15_HUMAN Histone H1.5 OS=Homo sapiens OX=9606 GN=H1-5 PE=1 SV=3	1	6	3	3	4	3	6	4	6	6	4.83333	4	3	4	3	4	4	3.66667	-1.16667	1	0	3	1	3	3	1	1	1	1	1	1	1	0	3	1	3	3	1	1	1	1	1
Q30118;A0A0G2JH46;A0A0G2JMH6;P01903	Q30118;A0A0G2JH46;A0A0G2JMH6;P01903	7;7;7;7	7;7;7;7	6;6;6;6	HLA class II histocompatibility antigen, DR alpha chain	HLA-DRA	tr|Q30118|Q30118_HUMAN HLA class II histocompatibility antigen, DR alpha chain OS=Homo sapiens OX=9606 GN=HLA-DRA PE=1 SV=1;tr|A0A0G2JH46|A0A0G2JH46_HUMAN HLA class II histocompatibility antigen, DR alpha chain OS=Homo sapiens OX=9606 GN=HLA-DRA PE=1 SV=1;	4	7	7	6	6	5	6	4	5	3	4.83333	1	3	3	4	5	5	3.5	-1.33333	6	5	6	4	5	3	1	3	3	4	5	5	5	4	5	3	4	2	0	2	2	3	4
P23258;Q9NRH3;K7EKE5;K7EIS0	P23258;Q9NRH3	6;5;2;2	6;5;2;2	6;5;2;2	Tubulin gamma-1 chain;Tubulin gamma-2 chain	TUBG1;TUBG2	sp|P23258|TBG1_HUMAN Tubulin gamma-1 chain OS=Homo sapiens OX=9606 GN=TUBG1 PE=1 SV=2;sp|Q9NRH3|TBG2_HUMAN Tubulin gamma-2 chain OS=Homo sapiens OX=9606 GN=TUBG2 PE=2 SV=1	4	6	6	6	5	5	6	6	3	4	4.83333	2	0	4	5	4	3	3	-1.83333	5	5	6	6	3	4	2	0	4	5	4	3	5	5	6	6	3	4	2	0	4	5	4
Q8WWC4;H7C0V0	Q8WWC4	5;2	5;2	5;2	Uncharacterized protein C2orf47, mitochondrial	C2orf47	sp|Q8WWC4|MAIP1_HUMAN m-AAA protease-interacting protein 1, mitochondrial OS=Homo sapiens OX=9606 GN=MAIP1 PE=1 SV=1	2	5	5	5	5	5	5	5	4	5	4.83333	1	1	4	3	4	3	2.66667	-2.16667	5	5	5	5	4	5	1	1	4	3	4	3	5	5	5	5	4	5	1	1	4	3	4
P49327;A0A0U1RQF0;A0A0U1RRG3	P49327;A0A0U1RQF0	10;10;1	10;10;1	10;10;1	Fatty acid synthase;[Acyl-carrier-protein] S-acetyltransferase;[Acyl-carrier-protein] S-malonyltransferase;3-oxoacyl-[acyl-carrier-protein] synthase;3-oxoacyl-[acyl-carrier-protein] reductase;3-hydroxyacyl-[acyl-carrier-protein] dehydratase;Enoyl-[acyl-carrier-protein] reductase;Oleoyl-[acyl-carrier-protein] hydrolase	FASN	sp|P49327|FAS_HUMAN Fatty acid synthase OS=Homo sapiens OX=9606 GN=FASN PE=1 SV=3;tr|A0A0U1RQF0|A0A0U1RQF0_HUMAN Fatty acid synthase OS=Homo sapiens OX=9606 GN=FASN PE=1 SV=1	3	10	10	10	9	8	5	4	3	0	4.83333	3	2	2	2	2	1	2	-2.83333	9	8	5	4	3	0	3	2	2	2	2	1	9	8	5	4	3	0	3	2	2	2	2
Q92522	Q92522	6	6	6	Histone H1x	H1FX	sp|Q92522|H1X_HUMAN Histone H1.10 OS=Homo sapiens OX=9606 GN=H1-10 PE=1 SV=1	1	6	6	6	5	6	5	5	2	6	4.83333	2	1	1	1	1	1	1.16667	-3.66667	5	6	5	5	2	6	2	1	1	1	1	1	5	6	5	5	2	6	2	1	1	1	1
P41250;H7C443	P41250	12;1	12;1	12;1	Glycine--tRNA ligase	GARS	sp|P41250|GARS_HUMAN Glycine--tRNA ligase OS=Homo sapiens OX=9606 GN=GARS1 PE=1 SV=3	2	12	12	12	5	5	5	5	4	4	4.66667	5	6	10	9	8	8	7.66667	3	5	5	5	5	4	4	5	6	10	9	8	8	5	5	5	5	4	4	5	6	10	9	8
A0A0A0MSI0;Q06830;A0A0A0MRQ5	A0A0A0MSI0;Q06830	10;9;4	9;8;3	7;6;1	Peroxiredoxin-1	PRDX1	tr|A0A0A0MSI0|A0A0A0MSI0_HUMAN Peroxiredoxin-1 (Fragment) OS=Homo sapiens OX=9606 GN=PRDX1 PE=1 SV=1;sp|Q06830|PRDX1_HUMAN Peroxiredoxin-1 OS=Homo sapiens OX=9606 GN=PRDX1 PE=1 SV=1	3	10	9	7	5	4	5	5	5	4	4.66667	6	6	9	9	7	8	7.5	2.83333	4	3	4	4	4	3	5	5	8	8	6	7	2	1	2	2	2	2	4	4	6	6	4
O43852;O43852-3;O43852-2;O43852-4;O43852-15;O43852-5;H0Y875;O43852-9;O43852-6;O43852-8;O43852-10;O43852-13;O43852-14;O43852-11;O43852-12;O43852-7	O43852;O43852-3;O43852-2;O43852-4;O43852-15;O43852-5;H0Y875;O43852-9;O43852-6	11;11;9;9;8;8;7;6;6;4;4;3;3;3;1;1	11;11;9;9;8;8;7;6;6;4;4;3;3;3;1;1	11;11;9;9;8;8;7;6;6;4;4;3;3;3;1;1	Calumenin	CALU	sp|O43852|CALU_HUMAN Calumenin OS=Homo sapiens OX=9606 GN=CALU PE=1 SV=2;sp|O43852-3|CALU_HUMAN Isoform 3 of Calumenin OS=Homo sapiens OX=9606 GN=CALU;sp|O43852-2|CALU_HUMAN Isoform 2 of Calumenin OS=Homo sapiens OX=9606 GN=CALU;sp|O43852-4|CALU_HUMAN Isof	16	11	11	11	5	6	5	5	3	4	4.66667	5	5	7	8	9	9	7.16667	2.5	5	6	5	5	3	4	5	5	7	8	9	9	5	6	5	5	3	4	5	5	7	8	9
Q04721	Q04721	10	10	10	Neurogenic locus notch homolog protein 2;Notch 2 extracellular truncation;Notch 2 intracellular domain	NOTCH2	sp|Q04721|NOTC2_HUMAN Neurogenic locus notch homolog protein 2 OS=Homo sapiens OX=9606 GN=NOTCH2 PE=1 SV=3	1	10	10	10	4	5	5	4	4	6	4.66667	9	8	7	5	5	4	6.33333	1.66667	4	5	5	4	4	6	9	8	7	5	5	4	4	5	5	4	4	6	9	8	7	5	5
Q53FA3;P34931	Q53FA3;P34931	7;7	1;1	1;1	Heat shock 70 kDa protein 1-like	HSPA1L	tr|Q53FA3|Q53FA3_HUMAN HSPA1L (Fragment) OS=Homo sapiens OX=9606 GN=HSPA1L PE=1 SV=1;sp|P34931|HS71L_HUMAN Heat shock 70 kDa protein 1-like OS=Homo sapiens OX=9606 GN=HSPA1L PE=1 SV=2	2	7	1	1	4	5	6	5	4	4	4.66667	5	5	6	6	6	6	5.66667	1	0	0	0	0	0	0	0	0	0	0	1	1	0	0	0	0	0	0	0	0	0	0	1
Q99959;Q99959-2;A0A087WXY2	Q99959;Q99959-2	8;8;1	8;8;1	8;8;1	Plakophilin-2	PKP2	sp|Q99959|PKP2_HUMAN Plakophilin-2 OS=Homo sapiens OX=9606 GN=PKP2 PE=1 SV=2;sp|Q99959-2|PKP2_HUMAN Isoform 1 of Plakophilin-2 OS=Homo sapiens OX=9606 GN=PKP2	3	8	8	8	3	3	5	5	6	6	4.66667	5	5	5	6	6	7	5.66667	1	3	3	5	5	6	6	5	5	5	6	6	7	3	3	5	5	6	6	5	5	5	6	6
B5MDF5;J3KQE5;P62826;F5H018;H0YFC6;B4DV51	B5MDF5;J3KQE5;P62826;F5H018;H0YFC6	6;6;6;5;4;2	6;6;6;5;4;2	6;6;6;5;4;2	GTP-binding nuclear protein Ran	RAN	tr|B5MDF5|B5MDF5_HUMAN GTP-binding nuclear protein Ran OS=Homo sapiens OX=9606 GN=RAN PE=1 SV=1;tr|J3KQE5|J3KQE5_HUMAN GTP-binding nuclear protein Ran (Fragment) OS=Homo sapiens OX=9606 GN=RAN PE=1 SV=1;sp|P62826|RAN_HUMAN GTP-binding nuclear protein Ran O	6	6	6	6	6	5	4	5	5	3	4.66667	4	4	5	5	5	4	4.5	-0.166667	6	5	4	5	5	3	4	4	5	5	5	4	6	5	4	5	5	3	4	4	5	5	5
Q6PKC3-2;Q6PKC3;I3L0Q4;I3L1A5;Q6PKC3-3	Q6PKC3-2;Q6PKC3	9;9;2;1;1	9;9;2;1;1	9;9;2;1;1	Thioredoxin domain-containing protein 11	TXNDC11	sp|Q6PKC3-2|TXD11_HUMAN Isoform 2 of Thioredoxin domain-containing protein 11 OS=Homo sapiens OX=9606 GN=TXNDC11;sp|Q6PKC3|TXD11_HUMAN Thioredoxin domain-containing protein 11 OS=Homo sapiens OX=9606 GN=TXNDC11 PE=1 SV=2	5	9	9	9	4	5	6	4	5	4	4.66667	3	3	7	6	3	4	4.33333	-0.333333	4	5	6	4	5	4	3	3	7	6	3	4	4	5	6	4	5	4	3	3	7	6	3
Q8NC51-4;Q8NC51-3;Q8NC51-2;Q8NC51	Q8NC51-4;Q8NC51-3;Q8NC51-2;Q8NC51	6;6;6;6	6;6;6;6	6;6;6;6	Plasminogen activator inhibitor 1 RNA-binding protein	SERBP1	sp|Q8NC51-4|PAIRB_HUMAN Isoform 4 of Plasminogen activator inhibitor 1 RNA-binding protein OS=Homo sapiens OX=9606 GN=SERBP1;sp|Q8NC51-3|PAIRB_HUMAN Isoform 3 of Plasminogen activator inhibitor 1 RNA-binding protein OS=Homo sapiens OX=9606 GN=SERBP1;sp|Q8N	4	6	6	6	5	6	4	5	4	4	4.66667	4	4	5	5	3	4	4.16667	-0.5	5	6	4	5	4	4	4	4	5	5	3	4	5	6	4	5	4	4	4	4	5	5	3
Q01469;I6L8B7;A8MUU1	Q01469;I6L8B7	7;4;1	7;4;1	7;4;1	Fatty acid-binding protein, epidermal	FABP5	sp|Q01469|FABP5_HUMAN Fatty acid-binding protein 5 OS=Homo sapiens OX=9606 GN=FABP5 PE=1 SV=3;tr|I6L8B7|I6L8B7_HUMAN Fatty acid-binding protein 5 OS=Homo sapiens OX=9606 GN=FABP5 PE=1 SV=1	3	7	7	7	5	4	5	5	5	4	4.66667	3	4	3	3	3	3	3.16667	-1.5	5	4	5	5	5	4	3	4	3	3	3	3	5	4	5	5	5	4	3	4	3	3	3
CON__P78385	CON__P78385	37	1	1				1	37	1	1	5	5	4	5	5	3	4.5	35	34	6	8	6	5	15.6667	11.1667	0	0	0	0	0	0	1	1	0	0	0	0	0	0	0	0	0	0	1	1	0	0	0
B8ZZU8;Q15370;Q15370-2;I3L0M9;A0A0B4J296	B8ZZU8;Q15370;Q15370-2;I3L0M9;A0A0B4J296	8;8;8;7;6	8;8;8;7;6	8;8;8;7;6	Transcription elongation factor B polypeptide 2	TCEB2	tr|B8ZZU8|B8ZZU8_HUMAN Elongin-B OS=Homo sapiens OX=9606 GN=ELOB PE=1 SV=1;sp|Q15370|ELOB_HUMAN Elongin-B OS=Homo sapiens OX=9606 GN=ELOB PE=1 SV=1;sp|Q15370-2|ELOB_HUMAN Isoform 2 of Elongin-B OS=Homo sapiens OX=9606 GN=ELOB;tr|I3L0M9|I3L0M9_HUMAN Elongin	5	8	8	8	6	4	1	2	7	7	4.5	4	4	7	8	7	6	6	1.5	6	4	1	2	7	7	4	4	7	8	7	6	6	4	1	2	7	7	4	4	7	8	7
P05089-3;P05089;P05089-2;A0A5F9ZH78;A0A5F9ZGN6	P05089-3;P05089;P05089-2;A0A5F9ZH78	8;8;8;7;3	8;8;8;7;3	8;8;8;7;3	Arginase-1	ARG1	sp|P05089-3|ARGI1_HUMAN Isoform 3 of Arginase-1 OS=Homo sapiens OX=9606 GN=ARG1;sp|P05089|ARGI1_HUMAN Arginase-1 OS=Homo sapiens OX=9606 GN=ARG1 PE=1 SV=2;sp|P05089-2|ARGI1_HUMAN Isoform 2 of Arginase-1 OS=Homo sapiens OX=9606 GN=ARG1;tr|A0A5F9ZH78|A0A5F9Z	5	8	8	8	5	5	5	5	5	2	4.5	3	3	5	7	8	7	5.5	1	5	5	5	5	5	2	3	3	5	7	8	7	5	5	5	5	5	2	3	3	5	7	8
P62263;A0A2R8Y811;E5RH77	P62263;A0A2R8Y811;E5RH77	6;6;4	6;6;4	6;6;4	40S ribosomal protein S14	RPS14	sp|P62263|RS14_HUMAN 40S ribosomal protein S14 OS=Homo sapiens OX=9606 GN=RPS14 PE=1 SV=3;tr|A0A2R8Y811|A0A2R8Y811_HUMAN 40S ribosomal protein S14 (Fragment) OS=Homo sapiens OX=9606 GN=RPS14 PE=1 SV=1;tr|E5RH77|E5RH77_HUMAN 40S ribosomal protein S14 OS=Hom	3	6	6	6	5	5	4	4	5	4	4.5	5	5	6	5	5	5	5.16667	0.666667	5	5	4	4	5	4	5	5	6	5	5	5	5	5	4	4	5	4	5	5	6	5	5
Q4KMQ2-3;Q4KMQ2;Q4KMQ2-2;Q4KMQ2-4	Q4KMQ2-3;Q4KMQ2;Q4KMQ2-2;Q4KMQ2-4	8;8;8;4	8;8;8;4	8;8;8;4	Anoctamin-6	ANO6	sp|Q4KMQ2-3|ANO6_HUMAN Isoform 3 of Anoctamin-6 OS=Homo sapiens OX=9606 GN=ANO6;sp|Q4KMQ2|ANO6_HUMAN Anoctamin-6 OS=Homo sapiens OX=9606 GN=ANO6 PE=1 SV=2;sp|Q4KMQ2-2|ANO6_HUMAN Isoform 2 of Anoctamin-6 OS=Homo sapiens OX=9606 GN=ANO6;sp|Q4KMQ2-4|ANO6_HUMA	4	8	8	8	4	3	6	6	4	4	4.5	3	4	7	5	6	4	4.83333	0.333333	4	3	6	6	4	4	3	4	7	5	6	4	4	3	6	6	4	4	3	4	7	5	6
Q99470;K7ELI9	Q99470	6;1	6;1	6;1	Stromal cell-derived factor 2	SDF2	sp|Q99470|SDF2_HUMAN Stromal cell-derived factor 2 OS=Homo sapiens OX=9606 GN=SDF2 PE=1 SV=2	2	6	6	6	5	3	3	6	5	5	4.5	3	3	5	6	6	6	4.83333	0.333333	5	3	3	6	5	5	3	3	5	6	6	6	5	3	3	6	5	5	3	3	5	6	6
P49207	P49207	8	8	8	60S ribosomal protein L34	RPL34	sp|P49207|RL34_HUMAN 60S ribosomal protein L34 OS=Homo sapiens OX=9606 GN=RPL34 PE=1 SV=3	1	8	8	8	5	4	3	4	5	6	4.5	5	3	7	4	4	4	4.5	0	5	4	3	4	5	6	5	3	7	4	4	4	5	4	3	4	5	6	5	3	7	4	4
P00558;P00558-2;P07205	P00558;P00558-2	6;5;1	6;5;1	6;5;1	Phosphoglycerate kinase 1	PGK1	sp|P00558|PGK1_HUMAN Phosphoglycerate kinase 1 OS=Homo sapiens OX=9606 GN=PGK1 PE=1 SV=3;sp|P00558-2|PGK1_HUMAN Isoform 2 of Phosphoglycerate kinase 1 OS=Homo sapiens OX=9606 GN=PGK1	3	6	6	6	4	5	5	5	4	4	4.5	2	2	6	5	6	5	4.33333	-0.166667	4	5	5	5	4	4	2	2	6	5	6	5	4	5	5	5	4	4	2	2	6	5	6
O00571-2;A0A0D9SFB3;O00571;A0A2R8Y645;A0A2R8Y4A4;A0A2R8YFS5;A0A2U3TZJ9;A0A2R8YFR4;A0A2R8YCW1;A0A0D9SG12;A0A0D9SF53;A0A2R8Y5G6;A0A2R8YF78;F6S8Q4;A0A2R8YDH3;A0A2R8Y7T2;A0A2R8YDT5;O15523-2;O15523;A0A087WVZ1;A0A0J9YVQ7;A0A2R8Y650;O15523-3;A0A2R8YCU0	O00571-2;A0A0D9SFB3;O00571;A0A2R8Y645;A0A2R8Y4A4;A0A2R8YFS5;A0A2U3TZJ9;A0A2R8YFR4;A0A2R8YCW1;A0A0D9SG12;A0A0D9SF53;A0A2R8Y5G6;A0A2R8YF78;F6S8Q4;A0A2R8YDH3;A0A2R8Y7T2;A0A2R8YDT5;O15523-2;O15523	8;8;8;8;8;8;8;8;8;8;8;8;8;7;7;7;7;6;6;2;2;1;1;1	7;7;7;7;7;7;7;7;7;7;7;7;7;6;6;6;6;5;5;2;2;1;1;1	7;7;7;7;7;7;7;7;7;7;7;7;7;6;6;6;6;5;5;2;2;1;1;1	ATP-dependent RNA helicase DDX3X;ATP-dependent RNA helicase DDX3Y	DDX3X;DDX3Y	sp|O00571-2|DDX3X_HUMAN Isoform 2 of ATP-dependent RNA helicase DDX3X OS=Homo sapiens OX=9606 GN=DDX3X;tr|A0A0D9SFB3|A0A0D9SFB3_HUMAN ATP-dependent RNA helicase DDX3X OS=Homo sapiens OX=9606 GN=DDX3X PE=1 SV=1;sp|O00571|DDX3X_HUMAN ATP-dependent RNA helica	24	8	7	7	6	4	5	5	4	3	4.5	2	2	2	5	4	3	3	-1.5	6	4	5	5	4	3	2	2	1	4	4	3	6	4	5	5	4	3	2	2	1	4	4
P78386;CON__P78386;F5GYI5	P78386;CON__P78386;F5GYI5	47;47;25	46;46;25	15;15;7	Keratin, type II cuticular Hb5	KRT85	sp|P78386|KRT85_HUMAN Keratin, type II cuticular Hb5 OS=Homo sapiens OX=9606 GN=KRT85 PE=1 SV=1;;tr|F5GYI5|F5GYI5_HUMAN Keratin, type II cuticular Hb5 OS=Homo sapiens OX=9606 GN=KRT85 PE=1 SV=1	3	47	46	15	5	5	4	5	4	3	4.33333	45	43	10	6	6	4	19	14.6667	5	5	4	4	4	3	45	43	10	6	6	4	2	2	2	2	1	1	15	14	4	0	1
P46777;A0A2R8Y6J3;Q5T7N0;A0A2R8Y4A2;R4GNJ2	P46777;A0A2R8Y6J3;Q5T7N0;A0A2R8Y4A2	10;8;5;5;2	10;8;5;5;2	10;8;5;5;2	60S ribosomal protein L5	RPL5	sp|P46777|RL5_HUMAN 60S ribosomal protein L5 OS=Homo sapiens OX=9606 GN=RPL5 PE=1 SV=3;tr|A0A2R8Y6J3|A0A2R8Y6J3_HUMAN 60S ribosomal protein L5 (Fragment) OS=Homo sapiens OX=9606 GN=RPL5 PE=1 SV=1;tr|Q5T7N0|Q5T7N0_HUMAN 60S ribosomal protein L5 (Fragment) O	5	10	10	10	6	5	3	4	4	4	4.33333	5	6	8	6	8	7	6.66667	2.33333	6	5	3	4	4	4	5	6	8	6	8	7	6	5	3	4	4	4	5	6	8	6	8
A0A0U1RQQ9;Q6P3W7;F8VSC5;H0YI32;F8VPW3;H0YIK6	A0A0U1RQQ9;Q6P3W7;F8VSC5	10;10;8;1;1;1	10;10;8;1;1;1	10;10;8;1;1;1	SCY1-like protein 2	SCYL2	tr|A0A0U1RQQ9|A0A0U1RQQ9_HUMAN SCY1-like protein 2 OS=Homo sapiens OX=9606 GN=SCYL2 PE=1 SV=1;sp|Q6P3W7|SCYL2_HUMAN SCY1-like protein 2 OS=Homo sapiens OX=9606 GN=SCYL2 PE=1 SV=1;tr|F8VSC5|F8VSC5_HUMAN SCY1-like protein 2 (Fragment) OS=Homo sapiens OX=9606	6	10	10	10	5	5	5	4	5	2	4.33333	6	5	6	5	7	5	5.66667	1.33333	5	5	5	4	5	2	6	5	6	5	7	5	5	5	5	4	5	2	6	5	6	5	7
Q13363-2;Q13363;D6RAX2;E7ESU7;E7EPF8;P56545;P56545-3;P56545-2;A0A087WYL1;H0Y8W7;E9PGB1;H0Y9M9;E7EUB3;H0Y8U5	Q13363-2;Q13363;D6RAX2;E7ESU7;E7EPF8;P56545;P56545-3;P56545-2	8;8;7;5;5;4;4;4;3;3;2;2;1;1	8;8;7;5;5;4;4;4;3;3;2;2;1;1	8;8;7;5;5;4;4;4;3;3;2;2;1;1	C-terminal-binding protein 1;C-terminal-binding protein 2	CTBP1;CTBP2	sp|Q13363-2|CTBP1_HUMAN Isoform 2 of C-terminal-binding protein 1 OS=Homo sapiens OX=9606 GN=CTBP1;sp|Q13363|CTBP1_HUMAN C-terminal-binding protein 1 OS=Homo sapiens OX=9606 GN=CTBP1 PE=1 SV=2;tr|D6RAX2|D6RAX2_HUMAN C-terminal-binding protein 1 (Fragment)	14	8	8	8	4	5	4	5	4	4	4.33333	4	4	7	7	7	5	5.66667	1.33333	4	5	4	5	4	4	4	4	7	7	7	5	4	5	4	5	4	4	4	4	7	7	7
P46778;M0R181;G3V1B3;M0R3I5	P46778;M0R181;G3V1B3	7;6;4;1	7;6;4;1	7;6;4;1	60S ribosomal protein L21	RPL21	sp|P46778|RL21_HUMAN 60S ribosomal protein L21 OS=Homo sapiens OX=9606 GN=RPL21 PE=1 SV=2;tr|M0R181|M0R181_HUMAN 60S ribosomal protein L21 (Fragment) OS=Homo sapiens OX=9606 GN=RPL21 PE=1 SV=1;tr|G3V1B3|G3V1B3_HUMAN 60S ribosomal protein L21 OS=Homo sapien	4	7	7	7	4	5	5	4	4	4	4.33333	3	4	6	5	5	5	4.66667	0.333333	4	5	5	4	4	4	3	4	6	5	5	5	4	5	5	4	4	4	3	4	6	5	5
P30050;P30050-2	P30050;P30050-2	8;4	8;4	8;4	60S ribosomal protein L12	RPL12	sp|P30050|RL12_HUMAN 60S ribosomal protein L12 OS=Homo sapiens OX=9606 GN=RPL12 PE=1 SV=1;sp|P30050-2|RL12_HUMAN Isoform 2 of 60S ribosomal protein L12 OS=Homo sapiens OX=9606 GN=RPL12	2	8	8	8	5	6	4	4	3	4	4.33333	2	2	5	5	5	5	4	-0.333333	5	6	4	4	3	4	2	2	5	5	5	5	5	6	4	4	3	4	2	2	5	5	5
O75306-2;O75306	O75306-2;O75306	7;7	7;7	7;7	NADH dehydrogenase [ubiquinone] iron-sulfur protein 2, mitochondrial	NDUFS2	sp|O75306-2|NDUS2_HUMAN Isoform 2 of NADH dehydrogenase [ubiquinone] iron-sulfur protein 2, mitochondrial OS=Homo sapiens OX=9606 GN=NDUFS2;sp|O75306|NDUS2_HUMAN NADH dehydrogenase [ubiquinone] iron-sulfur protein 2, mitochondrial OS=Homo sapiens OX=9606 G	2	7	7	7	4	3	4	6	5	4	4.33333	1	1	5	4	6	6	3.83333	-0.5	4	3	4	6	5	4	1	1	5	4	6	6	4	3	4	6	5	4	1	1	5	4	6
CON__P20930;P20930	CON__P20930;P20930	5;5	5;5	5;5	Filaggrin	FLG	;sp|P20930|FILA_HUMAN Filaggrin OS=Homo sapiens OX=9606 GN=FLG PE=1 SV=3	2	5	5	5	5	3	4	5	5	4	4.33333	3	3	4	4	4	4	3.66667	-0.666667	5	3	4	5	5	4	3	3	4	4	4	4	5	3	4	5	5	4	3	3	4	4	4
Q9ULX6-2;Q9ULX6;V9GZ50;M0R1Y5;M0R010;M0QYT7	Q9ULX6-2;Q9ULX6	7;7;3;1;1;1	7;7;3;1;1;1	7;7;3;1;1;1	A-kinase anchor protein 8-like	AKAP8L	sp|Q9ULX6-2|AKP8L_HUMAN Isoform 2 of A-kinase anchor protein 8-like OS=Homo sapiens OX=9606 GN=AKAP8L;sp|Q9ULX6|AKP8L_HUMAN A-kinase anchor protein 8-like OS=Homo sapiens OX=9606 GN=AKAP8L PE=1 SV=4	6	7	7	7	3	3	5	5	5	5	4.33333	3	2	4	4	3	2	3	-1.33333	3	3	5	5	5	5	3	2	4	4	3	2	3	3	5	5	5	5	3	2	4	4	3
Q29967;A0A0D5XQ77;A0A140T9R6;A0A140T8Z5;P01920;A0A140T9Z9;A0A140TA15	Q29967;A0A0D5XQ77;A0A140T9R6;A0A140T8Z5;P01920;A0A140T9Z9;A0A140TA15	12;12;10;10;10;8;6	1;1;1;1;1;1;1	1;1;1;1;1;1;1	HLA class II histocompatibility antigen, DQ beta 1 chain	HLA-DQB1	tr|Q29967|Q29967_HUMAN HLA class II histocompatibility antigen, DQ beta 1 chain OS=Homo sapiens OX=9606 GN=HLA-DQB1 PE=1 SV=1;tr|A0A0D5XQ77|A0A0D5XQ77_HUMAN HLA class II histocompatibility antigen, DQ beta 1 chain OS=Homo sapiens OX=9606 GN=HLA-DQB1 PE=1 S	7	12	1	1	4	4	5	4	4	4	4.16667	5	6	9	11	9	9	8.16667	4	0	0	0	0	0	0	0	0	0	1	0	1	0	0	0	0	0	0	0	0	0	1	0
P42677	P42677	8	8	5	40S ribosomal protein S27	RPS27	sp|P42677|RS27_HUMAN 40S ribosomal protein S27 OS=Homo sapiens OX=9606 GN=RPS27 PE=1 SV=3	1	8	8	5	4	4	4	4	4	5	4.16667	5	5	7	7	7	6	6.16667	2	4	4	4	4	4	5	5	5	7	7	7	6	3	3	3	3	3	4	3	3	4	4	5
Q96IU4;B4DQI4;F8W9U3;Q96IU4-2	Q96IU4;B4DQI4;F8W9U3	8;7;7;2	8;7;7;2	8;7;7;2	Alpha/beta hydrolase domain-containing protein 14B	ABHD14B	sp|Q96IU4|ABHEB_HUMAN Protein ABHD14B OS=Homo sapiens OX=9606 GN=ABHD14B PE=1 SV=1;tr|B4DQI4|B4DQI4_HUMAN Protein ABHD14B OS=Homo sapiens OX=9606 GN=ABHD14B PE=1 SV=1;tr|F8W9U3|F8W9U3_HUMAN Protein ABHD14B OS=Homo sapiens OX=9606 GN=ABHD14B PE=1 SV=1	4	8	8	8	4	6	4	5	3	3	4.16667	3	4	8	8	6	6	5.83333	1.66667	4	6	4	5	3	3	3	4	8	8	6	6	4	6	4	5	3	3	3	4	8	8	6
P23246;P23246-2;H0Y9K7	P23246;P23246-2	9;8;1	9;8;1	7;6;1	Splicing factor, proline- and glutamine-rich	SFPQ	sp|P23246|SFPQ_HUMAN Splicing factor, proline- and glutamine-rich OS=Homo sapiens OX=9606 GN=SFPQ PE=1 SV=2;sp|P23246-2|SFPQ_HUMAN Isoform Short of Splicing factor, proline- and glutamine-rich OS=Homo sapiens OX=9606 GN=SFPQ	3	9	9	7	4	5	4	4	4	4	4.16667	2	3	9	7	6	5	5.33333	1.16667	4	5	4	4	4	4	2	3	9	7	6	5	3	4	3	3	3	3	1	2	7	6	6
O95433;O95433-2;G3V438;H0YJ63;H0YJG7;G3V3W9;H0YJU2	O95433;O95433-2;G3V438	9;8;5;4;4;3;2	9;8;5;4;4;3;2	9;8;5;4;4;3;2	Activator of 90 kDa heat shock protein ATPase homolog 1	AHSA1	sp|O95433|AHSA1_HUMAN Activator of 90 kDa heat shock protein ATPase homolog 1 OS=Homo sapiens OX=9606 GN=AHSA1 PE=1 SV=1;sp|O95433-2|AHSA1_HUMAN Isoform 2 of Activator of 90 kDa heat shock protein ATPase homolog 1 OS=Homo sapiens OX=9606 GN=AHSA1;tr|G3V438	7	9	9	9	4	3	4	6	4	4	4.16667	2	3	6	7	5	5	4.66667	0.5	4	3	4	6	4	4	2	3	6	7	5	5	4	3	4	6	4	4	2	3	6	7	5
B7ZAR1;E9PCA1;P48643;E7ENZ3;P48643-2	B7ZAR1;E9PCA1;P48643;E7ENZ3;P48643-2	9;9;9;8;8	9;9;9;8;8	9;9;9;8;8	T-complex protein 1 subunit epsilon	CCT5	tr|B7ZAR1|B7ZAR1_HUMAN T-complex protein 1 subunit epsilon OS=Homo sapiens OX=9606 GN=CCT5 PE=1 SV=1;tr|E9PCA1|E9PCA1_HUMAN T-complex protein 1 subunit epsilon OS=Homo sapiens OX=9606 GN=CCT5 PE=1 SV=1;sp|P48643|TCPE_HUMAN T-complex protein 1 subunit epsil	5	9	9	9	4	4	4	5	3	5	4.16667	3	4	7	4	5	4	4.5	0.333333	4	4	4	5	3	5	3	4	7	4	5	4	4	4	4	5	3	5	3	4	7	4	5
H3BQN4;J3KPS3;P04075;P04075-2;H3BUH7;H3BPS8;H3BMQ8;H3BR04;H3BR68;H3BU78	H3BQN4;J3KPS3;P04075;P04075-2;H3BUH7;H3BPS8	7;7;7;6;5;4;3;3;2;1	7;7;7;6;5;4;3;3;2;1	7;7;7;6;5;4;3;3;2;1	Fructose-bisphosphate aldolase;Fructose-bisphosphate aldolase A	ALDOA	tr|H3BQN4|H3BQN4_HUMAN Fructose-bisphosphate aldolase OS=Homo sapiens OX=9606 GN=ALDOA PE=1 SV=1;tr|J3KPS3|J3KPS3_HUMAN Fructose-bisphosphate aldolase OS=Homo sapiens OX=9606 GN=ALDOA PE=1 SV=1;sp|P04075|ALDOA_HUMAN Fructose-bisphosphate aldolase A OS=Homo	10	7	7	7	4	4	4	5	4	4	4.16667	5	5	3	5	4	4	4.33333	0.166667	4	4	4	5	4	4	5	5	3	5	4	4	4	4	4	5	4	4	5	5	3	5	4
Q15366-2;Q15366-7;Q15366-8;Q15366-5;Q15366-4;Q15366-6;Q15366-3;Q15366;F8VZX2;F8W0G4;H3BRU6;J3QT27;F8VXH9;F8W1G6;P57721;P57721-4;E9PFP8;P57721-5;P57721-3;P57721-2;F8VTZ0;F8VRH0;H3BSS4;H3BSP4	Q15366-2;Q15366-7;Q15366-8;Q15366-5;Q15366-4;Q15366-6;Q15366-3;Q15366;F8VZX2;F8W0G4;H3BRU6;J3QT27;F8VXH9;F8W1G6;P57721;P57721-4;E9PFP8;P57721-5;P57721-3;P57721-2	5;5;5;5;5;5;5;5;5;4;4;3;3;3;3;3;3;3;3;3;2;1;1;1	2;2;2;2;2;2;2;2;2;1;2;0;1;1;0;0;0;0;0;0;0;1;1;0	2;2;2;2;2;2;2;2;2;1;2;0;1;1;0;0;0;0;0;0;0;1;1;0	Poly(rC)-binding protein 2;Poly(rC)-binding protein 3	PCBP2;PCBP3	sp|Q15366-2|PCBP2_HUMAN Isoform 2 of Poly(rC)-binding protein 2 OS=Homo sapiens OX=9606 GN=PCBP2;sp|Q15366-7|PCBP2_HUMAN Isoform 7 of Poly(rC)-binding protein 2 OS=Homo sapiens OX=9606 GN=PCBP2;sp|Q15366-8|PCBP2_HUMAN Isoform 8 of Poly(rC)-binding protein	24	5	2	2	3	5	5	5	4	3	4.16667	3	3	5	5	4	5	4.16667	0	1	2	2	2	1	1	1	1	2	2	1	2	1	2	2	2	1	1	1	1	2	2	1
P68431;K7EK07;Q71DI3;Q16695;P84243;K7EMV3;A0A590UJJ6;B4DEB1;K7ES00;Q6NXT2;K7EP01;Q5TEC6	P68431;K7EK07;Q71DI3;Q16695;P84243;K7EMV3;A0A590UJJ6;B4DEB1;K7ES00;Q6NXT2	5;4;4;4;4;3;3;3;3;3;2;2	5;4;4;4;4;3;3;3;3;3;2;2	5;4;4;4;4;3;3;3;3;3;2;2	Histone H3.1;Histone H3;Histone H3.2;Histone H3.1t;Histone H3.3;Histone H3.3C	HIST1H3A;H3F3B;HIST2H3A;HIST3H3;H3F3A;H3F3C	sp|P68431|H31_HUMAN Histone H3.1 OS=Homo sapiens OX=9606 GN=H3C1 PE=1 SV=2;tr|K7EK07|K7EK07_HUMAN Histone H3 (Fragment) OS=Homo sapiens OX=9606 GN=H3-3B PE=1 SV=1;sp|Q71DI3|H32_HUMAN Histone H3.2 OS=Homo sapiens OX=9606 GN=H3C15 PE=1 SV=3;sp|Q16695|H31T_HU	12	5	5	5	5	5	4	4	3	4	4.16667	4	4	4	4	4	4	4	-0.166667	5	5	4	4	3	4	4	4	4	4	4	4	5	5	4	4	3	4	4	4	4	4	4
Q15365	Q15365	6	6	3	Poly(rC)-binding protein 1	PCBP1	sp|Q15365|PCBP1_HUMAN Poly(rC)-binding protein 1 OS=Homo sapiens OX=9606 GN=PCBP1 PE=1 SV=2	1	6	6	3	4	5	5	4	4	3	4.16667	2	3	5	4	4	4	3.66667	-0.5	4	5	5	4	4	3	2	3	5	4	4	4	2	2	2	1	1	1	0	1	2	1	1
F8VWS0;P05388-2;P05388;F8VPE8;G3V210;F8VW21;F8VU65;F8VQY6;F8VRK7;F8VZS0;Q8NHW5;F8VWV4;F8VS58;F8W1K8	F8VWS0;P05388-2;P05388;F8VPE8;G3V210;F8VW21;F8VU65;F8VQY6;F8VRK7;F8VZS0;Q8NHW5;F8VWV4;F8VS58	6;6;6;5;5;5;5;4;4;4;4;3;3;1	6;6;6;5;5;5;5;4;4;4;4;3;3;1	6;6;6;5;5;5;5;4;4;4;4;3;3;1	60S acidic ribosomal protein P0;60S acidic ribosomal protein P0-like	RPLP0;RPLP0P6	tr|F8VWS0|F8VWS0_HUMAN 60S acidic ribosomal protein P0 OS=Homo sapiens OX=9606 GN=RPLP0 PE=1 SV=1;sp|P05388-2|RLA0_HUMAN Isoform 2 of 60S acidic ribosomal protein P0 OS=Homo sapiens OX=9606 GN=RPLP0;sp|P05388|RLA0_HUMAN 60S acidic ribosomal protein P0 OS=H	14	6	6	6	5	5	5	5	3	2	4.16667	3	3	5	3	4	3	3.5	-0.666667	5	5	5	5	3	2	3	3	5	3	4	3	5	5	5	5	3	2	3	3	5	3	4
Q96P63;Q96P63-2	Q96P63;Q96P63-2	6;6	6;6	6;6	Serpin B12	SERPINB12	sp|Q96P63|SPB12_HUMAN Serpin B12 OS=Homo sapiens OX=9606 GN=SERPINB12 PE=1 SV=1;sp|Q96P63-2|SPB12_HUMAN Isoform 2 of Serpin B12 OS=Homo sapiens OX=9606 GN=SERPINB12	2	6	6	6	3	3	5	5	4	5	4.16667	2	2	3	4	4	5	3.33333	-0.833333	3	3	5	5	4	5	2	2	3	4	4	5	3	3	5	5	4	5	2	2	3	4	4
P22607;P22607-2;F8W9L4;P22607-4;P22607-3;P22455-3;J3KPQ0;P22455-2;P22455;H0YE20;P11362;A0A3B3ISD1;E7EU09;H0Y9P2;P11362-19;P11362-20;P11362-7;P11362-2;I6LM06;P11362-3;P11362-14;P11362-4;P11362-5;P11362-6;P11362-21	P22607;P22607-2;F8W9L4;P22607-4;P22607-3	7;7;6;6;5;2;2;2;2;1;1;1;1;1;1;1;1;1;1;1;1;1;1;1;1	7;7;6;6;5;2;2;2;2;1;1;1;1;1;1;1;1;1;1;1;1;1;1;1;1	7;7;6;6;5;2;2;2;2;1;1;1;1;1;1;1;1;1;1;1;1;1;1;1;1	Fibroblast growth factor receptor 3;Fibroblast growth factor receptor	FGFR3	sp|P22607|FGFR3_HUMAN Fibroblast growth factor receptor 3 OS=Homo sapiens OX=9606 GN=FGFR3 PE=1 SV=1;sp|P22607-2|FGFR3_HUMAN Isoform 2 of Fibroblast growth factor receptor 3 OS=Homo sapiens OX=9606 GN=FGFR3;tr|F8W9L4|F8W9L4_HUMAN Fibroblast growth factor r	25	7	7	7	4	5	4	4	4	4	4.16667	3	2	3	3	3	2	2.66667	-1.5	4	5	4	4	4	4	3	2	3	3	3	2	4	5	4	4	4	4	3	2	3	3	3
U3KQG0;F6S7Q7	U3KQG0;F6S7Q7	7;4	7;4	1;1		TARS2	tr|U3KQG0|U3KQG0_HUMAN Threonine--tRNA ligase, mitochondrial OS=Homo sapiens OX=9606 GN=TARS2 PE=1 SV=1;tr|F6S7Q7|F6S7Q7_HUMAN Threonine--tRNA ligase, mitochondrial OS=Homo sapiens OX=9606 GN=TARS2 PE=1 SV=1	2	7	7	1	4	3	5	6	4	3	4.16667	2	3	2	3	3	2	2.5	-1.66667	4	3	5	6	4	3	2	3	2	3	3	2	0	0	0	1	0	0	0	0	0	0	0
P22626;P22626-2;A0A087WUI2	P22626;P22626-2;A0A087WUI2	8;8;5	8;8;5	8;8;5	Heterogeneous nuclear ribonucleoproteins A2/B1	HNRNPA2B1	sp|P22626|ROA2_HUMAN Heterogeneous nuclear ribonucleoproteins A2/B1 OS=Homo sapiens OX=9606 GN=HNRNPA2B1 PE=1 SV=2;sp|P22626-2|ROA2_HUMAN Isoform A2 of Heterogeneous nuclear ribonucleoproteins A2/B1 OS=Homo sapiens OX=9606 GN=HNRNPA2B1;tr|A0A087WUI2|A0A087	3	8	8	8	6	7	2	4	2	4	4.16667	1	1	3	3	2	1	1.83333	-2.33333	6	7	2	4	2	4	1	1	3	3	2	1	6	7	2	4	2	4	1	1	3	3	2
P35579;P35579-2;B1AH99;Q5BKV1;A0A0C4DFM8;A1L2Z2;P35749-4;P35749-3;P35749;P35749-2	P35579;P35579-2	31;18;1;1;1;1;1;1;1;1	31;18;1;1;1;1;1;1;1;1	28;15;1;1;0;0;0;0;0;0	Myosin-9	MYH9	sp|P35579|MYH9_HUMAN Myosin-9 OS=Homo sapiens OX=9606 GN=MYH9 PE=1 SV=4;sp|P35579-2|MYH9_HUMAN Isoform 2 of Myosin-9 OS=Homo sapiens OX=9606 GN=MYH9	10	31	31	28	5	4	4	5	3	3	4	18	19	22	21	10	16	17.6667	13.6667	5	4	4	5	3	3	18	19	22	21	10	16	5	4	4	5	3	3	16	17	19	19	10
P16615;H7C5W9;P16615-5;P16615-2;P16615-3;P16615-4;O14983-2;O14983;H3BVB2	P16615;H7C5W9;P16615-5;P16615-2;P16615-3;P16615-4	14;13;13;13;13;13;2;2;1	14;13;13;13;13;13;2;2;1	13;12;12;12;12;12;1;1;1	Sarcoplasmic/endoplasmic reticulum calcium ATPase 2	ATP2A2	sp|P16615|AT2A2_HUMAN Sarcoplasmic/endoplasmic reticulum calcium ATPase 2 OS=Homo sapiens OX=9606 GN=ATP2A2 PE=1 SV=1;tr|H7C5W9|H7C5W9_HUMAN Sarcoplasmic/endoplasmic reticulum calcium ATPase 2 (Fragment) OS=Homo sapiens OX=9606 GN=ATP2A2 PE=1 SV=1;sp|P1661	9	14	14	13	4	4	5	4	4	3	4	11	11	10	8	8	8	9.33333	5.33333	4	4	5	4	4	3	11	11	10	8	8	8	3	4	4	4	4	3	11	11	9	8	7
Q00765;B7Z332;B7Z510;H0Y8J8;Q00765-2;E2QRG8	Q00765	9;3;3;3;3;2	9;3;3;3;3;2	9;3;3;3;3;2	Receptor expression-enhancing protein 5	REEP5	sp|Q00765|REEP5_HUMAN Receptor expression-enhancing protein 5 OS=Homo sapiens OX=9606 GN=REEP5 PE=1 SV=3	6	9	9	9	4	3	3	2	6	6	4	6	6	9	7	8	8	7.33333	3.33333	4	3	3	2	6	6	6	6	9	7	8	8	4	3	3	2	6	6	6	6	9	7	8
Q5QPK2;O60762;H0Y368;Q5QPJ9	Q5QPK2;O60762;H0Y368;Q5QPJ9	11;11;9;6	11;11;9;6	11;11;9;6	Dolichol-phosphate mannosyltransferase subunit 1	DPM1	tr|Q5QPK2|Q5QPK2_HUMAN Dolichol-phosphate mannosyltransferase subunit 1 OS=Homo sapiens OX=9606 GN=DPM1 PE=1 SV=1;sp|O60762|DPM1_HUMAN Dolichol-phosphate mannosyltransferase subunit 1 OS=Homo sapiens OX=9606 GN=DPM1 PE=1 SV=1;tr|H0Y368|H0Y368_HUMAN Dolicho	4	11	11	11	3	4	5	5	4	3	4	3	4	7	7	7	8	6	2	3	4	5	5	4	3	3	4	7	7	7	8	3	4	5	5	4	3	3	4	7	7	7
Q86VP6;Q86VP6-2;A0A0C4DGH5;H0YH27;Q86VP6-3;F5H6I6;A0A3B3ISC4;F8WBB8;O75155-2;O75155	Q86VP6;Q86VP6-2	9;7;4;3;3;2;1;1;1;1	9;7;4;3;3;2;1;1;1;1	9;7;4;3;3;2;1;1;1;1	Cullin-associated NEDD8-dissociated protein 1	CAND1	sp|Q86VP6|CAND1_HUMAN Cullin-associated NEDD8-dissociated protein 1 OS=Homo sapiens OX=9606 GN=CAND1 PE=1 SV=2;sp|Q86VP6-2|CAND1_HUMAN Isoform 2 of Cullin-associated NEDD8-dissociated protein 1 OS=Homo sapiens OX=9606 GN=CAND1	10	9	9	9	5	5	4	5	3	2	4	4	5	8	7	6	6	6	2	5	5	4	5	3	2	4	5	8	7	6	6	5	5	4	5	3	2	4	5	8	7	6
CON__REFSEQ:XP_986630	CON__REFSEQ:XP_986630	11	1	1				1	11	1	1	4	4	4	4	4	4	4	10	11	4	5	2	3	5.83333	1.83333	1	1	1	1	1	1	1	1	0	1	0	1	1	1	1	1	1	1	1	1	0	1	0
Q9HCN8	Q9HCN8	7	7	7	Stromal cell-derived factor 2-like protein 1	SDF2L1	sp|Q9HCN8|SDF2L_HUMAN Stromal cell-derived factor 2-like protein 1 OS=Homo sapiens OX=9606 GN=SDF2L1 PE=1 SV=2	1	7	7	7	4	4	4	5	3	4	4	4	4	7	7	7	5	5.66667	1.66667	4	4	4	5	3	4	4	4	7	7	7	5	4	4	4	5	3	4	4	4	7	7	7
P46779;H0YKD8;P46779-2;P46779-3;H0YLP6;H0YMF4;P46779-4;P46779-5	P46779;H0YKD8;P46779-2;P46779-3;H0YLP6;H0YMF4;P46779-4;P46779-5	6;5;5;5;3;3;3;3	6;5;5;5;3;3;3;3	6;5;5;5;3;3;3;3	60S ribosomal protein L28	RPL28	sp|P46779|RL28_HUMAN 60S ribosomal protein L28 OS=Homo sapiens OX=9606 GN=RPL28 PE=1 SV=3;tr|H0YKD8|H0YKD8_HUMAN 60S ribosomal protein L28 OS=Homo sapiens OX=9606 GN=RPL28 PE=1 SV=1;sp|P46779-2|RL28_HUMAN Isoform 2 of 60S ribosomal protein L28 OS=Homo sapi	8	6	6	6	5	4	3	4	4	4	4	5	4	5	6	6	6	5.33333	1.33333	5	4	3	4	4	4	5	4	5	6	6	6	5	4	3	4	4	4	5	4	5	6	6
I3L1P8;Q02978;Q02978-2	I3L1P8;Q02978;Q02978-2	6;6;4	6;6;4	6;6;4	Mitochondrial 2-oxoglutarate/malate carrier protein	SLC25A11	tr|I3L1P8|I3L1P8_HUMAN Mitochondrial 2-oxoglutarate/malate carrier protein (Fragment) OS=Homo sapiens OX=9606 GN=SLC25A11 PE=1 SV=1;sp|Q02978|M2OM_HUMAN Mitochondrial 2-oxoglutarate/malate carrier protein OS=Homo sapiens OX=9606 GN=SLC25A11 PE=1 SV=3;sp|Q0	3	6	6	6	5	4	3	6	3	3	4	3	4	5	5	5	5	4.5	0.5	5	4	3	6	3	3	3	4	5	5	5	5	5	4	3	6	3	3	3	4	5	5	5
CON__ENSEMBL:ENSBTAP00000014147	CON__ENSEMBL:ENSBTAP00000014147	5	5	5				1	5	5	5	4	4	4	4	4	4	4	4	5	4	4	5	4	4.33333	0.333333	4	4	4	4	4	4	4	5	4	4	5	4	4	4	4	4	4	4	4	5	4	4	5
P08574	P08574	7	7	7	Cytochrome c1, heme protein, mitochondrial	CYC1	sp|P08574|CY1_HUMAN Cytochrome c1, heme protein, mitochondrial OS=Homo sapiens OX=9606 GN=CYC1 PE=1 SV=3	1	7	7	7	4	3	4	5	4	4	4	2	1	6	6	4	6	4.16667	0.166667	4	3	4	5	4	4	2	1	6	6	4	6	4	3	4	5	4	4	2	1	6	6	4
F8W914;Q9NQC3-2;Q9NQC3-5;Q9NQC3;H7C106;Q9NQC3-3;Q9NQC3-4;Q9NQC3-6;A0A0U1RQR6	F8W914;Q9NQC3-2;Q9NQC3-5;Q9NQC3;H7C106;Q9NQC3-3;Q9NQC3-4;Q9NQC3-6;A0A0U1RQR6	5;5;5;5;4;4;4;4;3	5;5;5;5;4;4;4;4;3	5;5;5;5;4;4;4;4;3	Reticulon;Reticulon-4	RTN4	tr|F8W914|F8W914_HUMAN Reticulon OS=Homo sapiens OX=9606 GN=RTN4 PE=1 SV=1;sp|Q9NQC3-2|RTN4_HUMAN Isoform B of Reticulon-4 OS=Homo sapiens OX=9606 GN=RTN4;sp|Q9NQC3-5|RTN4_HUMAN Isoform B2 of Reticulon-4 OS=Homo sapiens OX=9606 GN=RTN4;sp|Q9NQC3|RTN4_HUMAN	9	5	5	5	3	3	5	5	4	4	4	3	3	5	5	3	4	3.83333	-0.166667	3	3	5	5	4	4	3	3	5	5	3	4	3	3	5	5	4	4	3	3	5	5	3
A0A075B6R9;A0A0C4DH68	A0A075B6R9	4;1	3;0	3;0		IGKV2D-24	sp|A0A075B6R9|KVD24_HUMAN Probable non-functional immunoglobulin kappa variable 2D-24 OS=Homo sapiens OX=9606 GN=IGKV2D-24 PE=5 SV=1	2	4	3	3	4	4	4	4	4	4	4	3	3	4	4	4	4	3.66667	-0.333333	3	3	3	3	3	3	2	2	3	3	3	3	3	3	3	3	3	3	2	2	3	3	3
P63244;J3KPE3;D6RAC2;D6REE5;H0Y8W2;H0YAM7;H0YAF8;D6RHH4;D6R9Z1;D6R9L0;D6RF23;H0Y8R5;D6RBD0;D6RFX4;D6RFZ9;H0Y9P0;E9PD14;D6RAU2;D6R909;D6RHJ5;D6RGK8	P63244;J3KPE3;D6RAC2;D6REE5;H0Y8W2;H0YAM7;H0YAF8;D6RHH4;D6R9Z1;D6R9L0;D6RF23;H0Y8R5;D6RBD0;D6RFX4	6;5;5;4;4;4;4;4;3;3;3;3;3;3;2;1;1;1;1;1;1	6;5;5;4;4;4;4;4;3;3;3;3;3;3;2;1;1;1;1;1;1	6;5;5;4;4;4;4;4;3;3;3;3;3;3;2;1;1;1;1;1;1	Guanine nucleotide-binding protein subunit beta-2-like 1;Guanine nucleotide-binding protein subunit beta-2-like 1, N-terminally processed	GNB2L1	sp|P63244|RACK1_HUMAN Receptor of activated protein C kinase 1 OS=Homo sapiens OX=9606 GN=RACK1 PE=1 SV=3;tr|J3KPE3|J3KPE3_HUMAN Receptor of-activated protein C kinase 1 OS=Homo sapiens OX=9606 GN=RACK1 PE=1 SV=1;tr|D6RAC2|D6RAC2_HUMAN Receptor of-activate	21	6	6	6	5	5	4	4	3	3	4	4	4	5	3	2	3	3.5	-0.5	5	5	4	4	3	3	4	4	5	3	2	3	5	5	4	4	3	3	4	4	5	3	2
C9J4Z3;P61513;M0R0A1;Q6P4E4;E9PEL3;M0R2L6;G5E9R3;A6NKH3	C9J4Z3;P61513;M0R0A1;Q6P4E4;E9PEL3;M0R2L6;G5E9R3	4;4;3;3;3;3;2;1	4;4;3;3;3;3;2;1	4;4;3;3;3;3;2;1	60S ribosomal protein L37a	RPL37A	tr|C9J4Z3|C9J4Z3_HUMAN 60S ribosomal protein L37a OS=Homo sapiens OX=9606 GN=RPL37A PE=1 SV=1;sp|P61513|RL37A_HUMAN 60S ribosomal protein L37a OS=Homo sapiens OX=9606 GN=RPL37A PE=1 SV=2;tr|M0R0A1|M0R0A1_HUMAN 60S ribosomal protein L37a OS=Homo sapiens OX=	8	4	4	4	4	4	4	4	4	4	4	3	3	3	3	3	3	3	-1	4	4	4	4	4	4	3	3	3	3	3	3	4	4	4	4	4	4	3	3	3	3	3
CON__P02666	CON__P02666	6	6	6				1	6	6	6	3	4	4	3	5	5	4	2	2	2	2	3	3	2.33333	-1.66667	3	4	4	3	5	5	2	2	2	2	3	3	3	4	4	3	5	5	2	2	2	2	3
P20042	P20042	6	6	6	Eukaryotic translation initiation factor 2 subunit 2	EIF2S2	sp|P20042|IF2B_HUMAN Eukaryotic translation initiation factor 2 subunit 2 OS=Homo sapiens OX=9606 GN=EIF2S2 PE=1 SV=2	1	6	6	6	5	4	5	4	3	3	4	1	2	3	3	3	2	2.33333	-1.66667	5	4	5	4	3	3	1	2	3	3	3	2	5	4	5	4	3	3	1	2	3	3	3
Q92896;Q92896-3;Q92896-2;H3BM42;H3BQU9;H3BRD8	Q92896;Q92896-3;Q92896-2;H3BM42	14;14;14;10;2;1	14;14;14;10;2;1	14;14;14;10;2;1	Golgi apparatus protein 1	GLG1	sp|Q92896|GSLG1_HUMAN Golgi apparatus protein 1 OS=Homo sapiens OX=9606 GN=GLG1 PE=1 SV=2;sp|Q92896-3|GSLG1_HUMAN Isoform 3 of Golgi apparatus protein 1 OS=Homo sapiens OX=9606 GN=GLG1;sp|Q92896-2|GSLG1_HUMAN Isoform 2 of Golgi apparatus protein 1 OS=Homo	6	14	14	14	6	6	4	2	3	2	3.83333	10	10	8	8	5	5	7.66667	3.83333	6	6	4	2	3	2	10	10	8	8	5	5	6	6	4	2	3	2	10	10	8	8	5
A0A1W2PS56;Q5RIP0;A0A0G2JIF0;A0A0G2JH50;A2BF26;A0A140TA19;A0A140T9S7;A0A140T9Q4	A0A1W2PS56;Q5RIP0;A0A0G2JIF0;A0A0G2JH50;A2BF26;A0A140TA19;A0A140T9S7;A0A140T9Q4	10;10;10;10;10;5;5;5	4;4;4;4;4;2;2;2	2;2;2;2;2;2;2;2		HLA-Cw;HLA-C	tr|A0A1W2PS56|A0A1W2PS56_HUMAN HLA class I histocompatibility antigen, C alpha chain OS=Homo sapiens OX=9606 GN=HLA-C PE=1 SV=1;tr|Q5RIP0|Q5RIP0_HUMAN HLA class I histocompatibility antigen OS=Homo sapiens OX=9606 GN=HLA-C PE=1 SV=1;tr|A0A0G2JIF0|A0A0G2JIF	8	10	4	2	3	3	5	4	4	4	3.83333	4	4	8	10	8	8	7	3.16667	0	0	2	1	1	1	0	0	3	4	4	4	0	0	1	0	1	0	0	0	1	2	2
A0A3F2YNX0;A0A3F2YNZ0;F1T0I1;O15027-2;O15027-4;O15027-3;O15027;O15027-5;X6RGP5;A0A0C4DH09;Q8N9G1	A0A3F2YNX0;A0A3F2YNZ0;F1T0I1;O15027-2;O15027-4;O15027-3;O15027;O15027-5;X6RGP5;A0A0C4DH09	11;11;11;11;11;11;11;11;9;6;3	11;11;11;11;11;11;11;11;9;6;3	11;11;11;11;11;11;11;11;9;6;3	Protein transport protein Sec16A	SEC16A	tr|A0A3F2YNX0|A0A3F2YNX0_HUMAN Protein transport protein sec16 OS=Homo sapiens OX=9606 GN=SEC16A PE=1 SV=1;tr|A0A3F2YNZ0|A0A3F2YNZ0_HUMAN Protein transport protein sec16 OS=Homo sapiens OX=9606 GN=SEC16A PE=1 SV=1;tr|F1T0I1|F1T0I1_HUMAN Protein transport p	11	11	11	11	4	1	7	5	3	3	3.83333	2	4	9	7	7	7	6	2.16667	4	1	7	5	3	3	2	4	9	7	7	7	4	1	7	5	3	3	2	4	9	7	7
P01893	P01893	8	2	2	Putative HLA class I histocompatibility antigen, alpha chain H	HLA-H	sp|P01893|HLAH_HUMAN Putative HLA class I histocompatibility antigen, alpha chain H OS=Homo sapiens OX=9606 GN=HLA-H PE=5 SV=3	1	8	2	2	4	4	4	4	4	3	3.83333	7	6	6	7	5	5	6	2.16667	1	1	1	1	1	1	2	1	1	1	1	1	1	1	1	1	1	1	2	1	1	1	1
Q96KC8	Q96KC8	6	6	6	DnaJ homolog subfamily C member 1	DNAJC1	sp|Q96KC8|DNJC1_HUMAN DnaJ homolog subfamily C member 1 OS=Homo sapiens OX=9606 GN=DNAJC1 PE=1 SV=1	1	6	6	6	4	4	3	4	4	4	3.83333	4	3	6	5	5	6	4.83333	1	4	4	3	4	4	4	4	3	6	5	5	6	4	4	3	4	4	4	4	3	6	5	5
J3QQ67;Q07020;F8VYV2;G3V203;H0YHA7;Q07020-2;A0A075B7A0;F8VUA6;F8VXR6	J3QQ67;Q07020;F8VYV2;G3V203;H0YHA7;Q07020-2;A0A075B7A0	5;5;4;4;4;4;3;2;1	5;5;4;4;4;4;3;2;1	5;5;4;4;4;4;3;2;1	60S ribosomal protein L18	RPL18	tr|J3QQ67|J3QQ67_HUMAN 60S ribosomal protein L18 (Fragment) OS=Homo sapiens OX=9606 GN=RPL18 PE=1 SV=1;sp|Q07020|RL18_HUMAN 60S ribosomal protein L18 OS=Homo sapiens OX=9606 GN=RPL18 PE=1 SV=2;tr|F8VYV2|F8VYV2_HUMAN 60S ribosomal protein L18 OS=Homo sapien	9	5	5	5	4	4	4	4	4	3	3.83333	3	4	4	5	4	3	3.83333	0	4	4	4	4	4	3	3	4	4	5	4	3	4	4	4	4	4	3	3	4	4	5	4
E7EQB2;E7ER44;P02788-2;P02788	E7EQB2;E7ER44;P02788-2;P02788	6;6;6;6	6;6;6;6	5;5;5;5	Lactotransferrin;Lactoferricin-H;Kaliocin-1;Lactoferroxin-A;Lactoferroxin-B;Lactoferroxin-C	LTF	tr|E7EQB2|E7EQB2_HUMAN Lactotransferrin (Fragment) OS=Homo sapiens OX=9606 GN=LTF PE=1 SV=1;tr|E7ER44|E7ER44_HUMAN Lactotransferrin OS=Homo sapiens OX=9606 GN=LTF PE=1 SV=1;sp|P02788-2|TRFL_HUMAN Isoform DeltaLf of Lactotransferrin OS=Homo sapiens OX=9606	4	6	6	5	2	3	5	5	4	4	3.83333	3	2	6	4	3	4	3.66667	-0.166667	2	3	5	5	4	4	3	2	6	4	3	4	1	2	4	4	3	4	2	1	5	3	2
P14868;P14868-2;C9J7S3;C9JLC1;H7C278;C9JQM9;H7BZ35	P14868;P14868-2;C9J7S3;C9JLC1	6;5;3;3;2;1;1	6;5;3;3;2;1;1	6;5;3;3;2;1;1	Aspartate--tRNA ligase, cytoplasmic	DARS	sp|P14868|SYDC_HUMAN Aspartate--tRNA ligase, cytoplasmic OS=Homo sapiens OX=9606 GN=DARS1 PE=1 SV=2;sp|P14868-2|SYDC_HUMAN Isoform 2 of Aspartate--tRNA ligase, cytoplasmic OS=Homo sapiens OX=9606 GN=DARS1;tr|C9J7S3|C9J7S3_HUMAN Aspartate--tRNA ligase, cyto	7	6	6	6	3	4	4	4	4	4	3.83333	4	3	5	4	3	3	3.66667	-0.166667	3	4	4	4	4	4	4	3	5	4	3	3	3	4	4	4	4	4	4	3	5	4	3
P55060-4;P55060-3;P55060;P55060-2	P55060-4;P55060-3;P55060	10;10;10;4	10;10;10;4	10;10;10;4	Exportin-2	CSE1L	sp|P55060-4|XPO2_HUMAN Isoform 4 of Exportin-2 OS=Homo sapiens OX=9606 GN=CSE1L;sp|P55060-3|XPO2_HUMAN Isoform 3 of Exportin-2 OS=Homo sapiens OX=9606 GN=CSE1L;sp|P55060|XPO2_HUMAN Exportin-2 OS=Homo sapiens OX=9606 GN=CSE1L PE=1 SV=3	4	10	10	10	4	5	6	5	1	2	3.83333	2	2	5	6	5	2	3.66667	-0.166667	4	5	6	5	1	2	2	2	5	6	5	2	4	5	6	5	1	2	2	2	5	6	5
P62851	P62851	7	7	7	40S ribosomal protein S25	RPS25	sp|P62851|RS25_HUMAN 40S ribosomal protein S25 OS=Homo sapiens OX=9606 GN=RPS25 PE=1 SV=1	1	7	7	7	5	4	3	3	4	4	3.83333	3	3	3	3	5	3	3.33333	-0.5	5	4	3	3	4	4	3	3	3	3	5	3	5	4	3	3	4	4	3	3	3	3	5
A0A087X1Z3;Q9UL46;H0YM70;H0YLG1;H0YLD2;H0YKU2	A0A087X1Z3;Q9UL46;H0YM70	7;7;6;2;2;1	7;7;6;2;2;1	7;7;6;2;2;1	Proteasome activator complex subunit 2	PSME2	tr|A0A087X1Z3|A0A087X1Z3_HUMAN Proteasome activator complex subunit 2 OS=Homo sapiens OX=9606 GN=PSME2 PE=1 SV=1;sp|Q9UL46|PSME2_HUMAN Proteasome activator complex subunit 2 OS=Homo sapiens OX=9606 GN=PSME2 PE=1 SV=4;tr|H0YM70|H0YM70_HUMAN Proteasome activ	6	7	7	7	4	4	5	3	3	4	3.83333	4	3	4	3	3	2	3.16667	-0.666667	4	4	5	3	3	4	4	3	4	3	3	2	4	4	5	3	3	4	4	3	4	3	3
O96011;O96011-2;H7C3V6	O96011;O96011-2	5;5;1	5;5;1	5;5;1	Peroxisomal membrane protein 11B	PEX11B	sp|O96011|PX11B_HUMAN Peroxisomal membrane protein 11B OS=Homo sapiens OX=9606 GN=PEX11B PE=1 SV=1;sp|O96011-2|PX11B_HUMAN Isoform 2 of Peroxisomal membrane protein 11B OS=Homo sapiens OX=9606 GN=PEX11B	3	5	5	5	3	4	3	5	4	4	3.83333	1	1	2	2	1	1	1.33333	-2.5	3	4	3	5	4	4	1	1	2	2	1	1	3	4	3	5	4	4	1	1	2	2	1
H3BPE7;P35637-2;P35637;A0A075B7D9;Q92804-2;Q92804	H3BPE7;P35637-2;P35637	6;6;6;1;1;1	6;6;6;1;1;1	6;6;6;1;1;1	RNA-binding protein FUS	FUS	tr|H3BPE7|H3BPE7_HUMAN RNA-binding protein FUS OS=Homo sapiens OX=9606 GN=FUS PE=1 SV=1;sp|P35637-2|FUS_HUMAN Isoform Short of RNA-binding protein FUS OS=Homo sapiens OX=9606 GN=FUS;sp|P35637|FUS_HUMAN RNA-binding protein FUS OS=Homo sapiens OX=9606 GN=FUS	6	6	6	6	5	5	5	4	2	2	3.83333	1	1	1	1	1	2	1.16667	-2.66667	5	5	5	4	2	2	1	1	1	1	1	2	5	5	5	4	2	2	1	1	1	1	1
O00308;O00308-2;O00308-4;O00308-3;H3BPJ8;H3BRX8;H3BS79	O00308;O00308-2	15;13;6;3;2;2;2	15;13;6;3;2;2;2	14;12;6;2;2;2;2	NEDD4-like E3 ubiquitin-protein ligase WWP2	WWP2	sp|O00308|WWP2_HUMAN NEDD4-like E3 ubiquitin-protein ligase WWP2 OS=Homo sapiens OX=9606 GN=WWP2 PE=1 SV=2;sp|O00308-2|WWP2_HUMAN Isoform 2 of NEDD4-like E3 ubiquitin-protein ligase WWP2 OS=Homo sapiens OX=9606 GN=WWP2	7	15	15	14	5	4	3	4	3	3	3.66667	10	12	10	9	7	8	9.33333	5.66667	5	4	3	4	3	3	10	12	10	9	7	8	4	4	3	3	2	3	9	11	9	8	6
H3BNC9;P08708;H0YN88;A0A075B716;H0YN73;A0A0J9YYC4	H3BNC9;P08708;H0YN88;A0A075B716;H0YN73	8;8;7;7;5;3	8;8;7;7;5;3	8;8;7;7;5;3	40S ribosomal protein S17	RPS17	tr|H3BNC9|H3BNC9_HUMAN Uncharacterized protein OS=Homo sapiens OX=9606 PE=3 SV=2;sp|P08708|RS17_HUMAN 40S ribosomal protein S17 OS=Homo sapiens OX=9606 GN=RPS17 PE=1 SV=2;tr|H0YN88|H0YN88_HUMAN 40S ribosomal protein S17 OS=Homo sapiens OX=9606 GN=RPS17 PE=	6	8	8	8	5	6	2	2	3	4	3.66667	6	6	6	8	7	7	6.66667	3	5	6	2	2	3	4	6	6	6	8	7	7	5	6	2	2	3	4	6	6	6	8	7
Q13200-2;Q13200-3;Q13200;H7C1H2	Q13200-2;Q13200-3;Q13200	7;7;7;2	7;7;7;2	7;7;7;2	26S proteasome non-ATPase regulatory subunit 2	PSMD2	sp|Q13200-2|PSMD2_HUMAN Isoform 2 of 26S proteasome non-ATPase regulatory subunit 2 OS=Homo sapiens OX=9606 GN=PSMD2;sp|Q13200-3|PSMD2_HUMAN Isoform 3 of 26S proteasome non-ATPase regulatory subunit 2 OS=Homo sapiens OX=9606 GN=PSMD2;sp|Q13200|PSMD2_HUMAN	4	7	7	7	4	4	4	4	3	3	3.66667	4	4	6	6	5	5	5	1.33333	4	4	4	4	3	3	4	4	6	6	5	5	4	4	4	4	3	3	4	4	6	6	5
P26641;P26641-2	P26641;P26641-2	7;7	7;7	7;7	Elongation factor 1-gamma	EEF1G	sp|P26641|EF1G_HUMAN Elongation factor 1-gamma OS=Homo sapiens OX=9606 GN=EEF1G PE=1 SV=3;sp|P26641-2|EF1G_HUMAN Isoform 2 of Elongation factor 1-gamma OS=Homo sapiens OX=9606 GN=EEF1G	2	7	7	7	5	4	5	4	2	2	3.66667	3	3	6	4	5	5	4.33333	0.666667	5	4	5	4	2	2	3	3	6	4	5	5	5	4	5	4	2	2	3	3	6	4	5
O95197-3;O95197-4;O95197-7;O95197-2;O95197;B7Z4M1;O95197-6;O95197-5	O95197-3;O95197-4;O95197-7;O95197-2;O95197	5;4;4;4;4;1;1;1	5;4;4;4;4;1;1;1	5;4;4;4;4;1;1;1	Reticulon-3	RTN3	sp|O95197-3|RTN3_HUMAN Isoform 3 of Reticulon-3 OS=Homo sapiens OX=9606 GN=RTN3;sp|O95197-4|RTN3_HUMAN Isoform 4 of Reticulon-3 OS=Homo sapiens OX=9606 GN=RTN3;sp|O95197-7|RTN3_HUMAN Isoform 7 of Reticulon-3 OS=Homo sapiens OX=9606 GN=RTN3;sp|O95197-2|RTN3	8	5	5	5	4	4	4	4	3	3	3.66667	2	3	5	5	5	4	4	0.333333	4	4	4	4	3	3	2	3	5	5	5	4	4	4	4	4	3	3	2	3	5	5	5
Q99714;Q5H928;Q99714-2	Q99714;Q5H928;Q99714-2	4;3;3	4;3;3	4;3;3	3-hydroxyacyl-CoA dehydrogenase type-2	HSD17B10	sp|Q99714|HCD2_HUMAN 3-hydroxyacyl-CoA dehydrogenase type-2 OS=Homo sapiens OX=9606 GN=HSD17B10 PE=1 SV=3;tr|Q5H928|Q5H928_HUMAN 3-hydroxyacyl-CoA dehydrogenase type-2 OS=Homo sapiens OX=9606 GN=HSD17B10 PE=1 SV=1;sp|Q99714-2|HCD2_HUMAN Isoform 2 of 3-hydr	3	4	4	4	4	4	4	4	3	3	3.66667	4	4	4	3	4	4	3.83333	0.166667	4	4	4	4	3	3	4	4	4	3	4	4	4	4	4	4	3	3	4	4	4	3	4
Q92947;Q92947-2;K7EQ99;K7ESA6;K7ES74;K7EKT3	Q92947;Q92947-2	4;3;1;1;1;1	4;3;1;1;1;1	4;3;1;1;1;1	Glutaryl-CoA dehydrogenase, mitochondrial	GCDH	sp|Q92947|GCDH_HUMAN Glutaryl-CoA dehydrogenase, mitochondrial OS=Homo sapiens OX=9606 GN=GCDH PE=1 SV=1;sp|Q92947-2|GCDH_HUMAN Isoform Short of Glutaryl-CoA dehydrogenase, mitochondrial OS=Homo sapiens OX=9606 GN=GCDH	6	4	4	4	3	4	4	4	4	3	3.66667	2	1	4	3	4	3	2.83333	-0.833333	3	4	4	4	4	3	2	1	4	3	4	3	3	4	4	4	4	3	2	1	4	3	4
E5RI99;P62888;E5RJH3;A0A0C4DH44;A0A0B4J213	E5RI99;P62888	7;7;3;3;2	7;7;3;3;2	7;7;3;3;2	60S ribosomal protein L30	RPL30	tr|E5RI99|E5RI99_HUMAN 60S ribosomal protein L30 (Fragment) OS=Homo sapiens OX=9606 GN=RPL30 PE=1 SV=1;sp|P62888|RL30_HUMAN 60S ribosomal protein L30 OS=Homo sapiens OX=9606 GN=RPL30 PE=1 SV=2	5	7	7	7	5	5	2	3	3	4	3.66667	3	3	2	4	2	2	2.66667	-1	5	5	2	3	3	4	3	3	2	4	2	2	5	5	2	3	3	4	3	3	2	4	2
K7EMH1;K7ERI7;P35268;K7EP65;K7EKS7;K7ELC4;K7EJT5	K7EMH1;K7ERI7;P35268;K7EP65;K7EKS7;K7ELC4	4;4;4;3;3;3;1	4;4;4;3;3;3;1	4;4;4;3;3;3;1	60S ribosomal protein L22	RPL22	tr|K7EMH1|K7EMH1_HUMAN 60S ribosomal protein L22 (Fragment) OS=Homo sapiens OX=9606 GN=RPL22 PE=1 SV=1;tr|K7ERI7|K7ERI7_HUMAN 60S ribosomal protein L22 OS=Homo sapiens OX=9606 GN=RPL22 PE=1 SV=1;sp|P35268|RL22_HUMAN 60S ribosomal protein L22 OS=Homo sapien	7	4	4	4	4	4	3	3	4	4	3.66667	3	3	3	3	2	2	2.66667	-1	4	4	3	3	4	4	3	3	3	3	2	2	4	4	3	3	4	4	3	3	3	3	2
M0R0P1;M0R299;M0QXL5;M0R2Q4;P22087;M0R2U2;M0R1H0;M0R2B0	M0R0P1;M0R299;M0QXL5;M0R2Q4;P22087;M0R2U2;M0R1H0;M0R2B0	5;5;5;5;5;4;4;4	5;5;5;5;5;4;4;4	5;5;5;5;5;4;4;4	rRNA 2-O-methyltransferase fibrillarin	FBL	tr|M0R0P1|M0R0P1_HUMAN rRNA 2-O-methyltransferase fibrillarin (Fragment) OS=Homo sapiens OX=9606 GN=FBL PE=1 SV=1;tr|M0R299|M0R299_HUMAN rRNA 2-O-methyltransferase fibrillarin (Fragment) OS=Homo sapiens OX=9606 GN=FBL PE=1 SV=1;tr|M0QXL5|M0QXL5_HUMAN rRN	8	5	5	5	5	5	3	3	3	3	3.66667	3	3	3	1	3	3	2.66667	-1	5	5	3	3	3	3	3	3	3	1	3	3	5	5	3	3	3	3	3	3	3	1	3
A2BFX2;A0A5S8K7D1;X5D2U9;A0A0G2JJQ8;P13762	A2BFX2;A0A5S8K7D1	11;9;2;2;2	11;9;2;2;2	6;5;2;2;2		HLA-DRB1	tr|A2BFX2|A2BFX2_HUMAN HLA class II histocompatibility antigen DR beta chain OS=Homo sapiens OX=9606 GN=HLA-DRB1 PE=1 SV=1;tr|A0A5S8K7D1|A0A5S8K7D1_HUMAN HLA class II histocompatibility antigen, DRB1 beta chain (Fragment) OS=Homo sapiens OX=9606 GN=HLA-DRB	5	11	11	6	3	4	4	5	2	3	3.5	7	7	9	9	10	9	8.5	5	3	4	4	5	2	3	7	7	9	9	10	9	1	1	1	2	0	0	4	4	4	4	5
P50454;E9PR70;E9PPV6;E9PNX1;E9PK86;E9PMI5;E9PQ34;E9PKH2;E9PJH8;E9PIG2;E9PRS3;H0YEP8	P50454;E9PR70;E9PPV6;E9PNX1;E9PK86;E9PMI5	9;7;7;5;5;5;4;4;3;3;3;1	9;7;7;5;5;5;4;4;3;3;3;1	9;7;7;5;5;5;4;4;3;3;3;1	Serpin H1	SERPINH1	sp|P50454|SERPH_HUMAN Serpin H1 OS=Homo sapiens OX=9606 GN=SERPINH1 PE=1 SV=2;tr|E9PR70|E9PR70_HUMAN Serpin H1 (Fragment) OS=Homo sapiens OX=9606 GN=SERPINH1 PE=1 SV=1;tr|E9PPV6|E9PPV6_HUMAN Serpin H1 OS=Homo sapiens OX=9606 GN=SERPINH1 PE=1 SV=1;tr|E9PNX1	12	9	9	9	2	4	5	5	3	2	3.5	2	2	9	9	8	8	6.33333	2.83333	2	4	5	5	3	2	2	2	9	9	8	8	2	4	5	5	3	2	2	2	9	9	8
P55084-2;P55084;B5MD38;F5GZQ3;C9JEY0;C9JE81;C9K0M0	P55084-2;P55084;B5MD38;F5GZQ3;C9JEY0;C9JE81	8;8;6;6;4;4;2	8;8;6;6;4;4;2	8;8;6;6;4;4;2	Trifunctional enzyme subunit beta, mitochondrial;3-ketoacyl-CoA thiolase	HADHB	sp|P55084-2|ECHB_HUMAN Isoform 2 of Trifunctional enzyme subunit beta, mitochondrial OS=Homo sapiens OX=9606 GN=HADHB;sp|P55084|ECHB_HUMAN Trifunctional enzyme subunit beta, mitochondrial OS=Homo sapiens OX=9606 GN=HADHB PE=1 SV=3;tr|B5MD38|B5MD38_HUMAN Tr	7	8	8	8	5	3	4	3	3	3	3.5	5	5	6	7	7	5	5.83333	2.33333	5	3	4	3	3	3	5	5	6	7	7	5	5	3	4	3	3	3	5	5	6	7	7
Q562R1	Q562R1	6	1	1	Beta-actin-like protein 2	ACTBL2	sp|Q562R1|ACTBL_HUMAN Beta-actin-like protein 2 OS=Homo sapiens OX=9606 GN=ACTBL2 PE=1 SV=2	1	6	1	1	4	5	3	4	3	2	3.5	5	5	5	5	5	6	5.16667	1.66667	1	1	0	0	0	0	0	0	0	0	0	1	1	1	0	0	0	0	0	0	0	0	0
Q9BQG0;Q9BQG0-2;I3L1L3;I3L2H8	Q9BQG0;Q9BQG0-2;I3L1L3	9;9;6;2	9;9;6;2	9;9;6;2	Myb-binding protein 1A	MYBBP1A	sp|Q9BQG0|MBB1A_HUMAN Myb-binding protein 1A OS=Homo sapiens OX=9606 GN=MYBBP1A PE=1 SV=2;sp|Q9BQG0-2|MBB1A_HUMAN Isoform 2 of Myb-binding protein 1A OS=Homo sapiens OX=9606 GN=MYBBP1A;tr|I3L1L3|I3L1L3_HUMAN Myb-binding protein 1A (Fragment) OS=Homo sapien	4	9	9	9	2	4	5	2	4	4	3.5	3	2	4	5	7	5	4.33333	0.833333	2	4	5	2	4	4	3	2	4	5	7	5	2	4	5	2	4	4	3	2	4	5	7
D6RD47;P62266;D6RIX0;D6R9I7;D6RDJ2	D6RD47;P62266;D6RIX0;D6R9I7;D6RDJ2	6;6;4;4;3	6;6;4;4;3	6;6;4;4;3	40S ribosomal protein S23	RPS23	tr|D6RD47|D6RD47_HUMAN 40S ribosomal protein S23 OS=Homo sapiens OX=9606 GN=RPS23 PE=1 SV=1;sp|P62266|RS23_HUMAN 40S ribosomal protein S23 OS=Homo sapiens OX=9606 GN=RPS23 PE=1 SV=3;tr|D6RIX0|D6RIX0_HUMAN 40S ribosomal protein S23 OS=Homo sapiens OX=9606 G	5	6	6	6	4	4	3	2	4	4	3.5	3	4	5	4	4	5	4.16667	0.666667	4	4	3	2	4	4	3	4	5	4	4	5	4	4	3	2	4	4	3	4	5	4	4
P42766;F2Z388	P42766;F2Z388	5;3	5;3	5;3	60S ribosomal protein L35	RPL35	sp|P42766|RL35_HUMAN 60S ribosomal protein L35 OS=Homo sapiens OX=9606 GN=RPL35 PE=1 SV=2;tr|F2Z388|F2Z388_HUMAN 60S ribosomal protein L35 OS=Homo sapiens OX=9606 GN=RPL35 PE=1 SV=1	2	5	5	5	3	4	3	3	4	4	3.5	3	1	4	5	5	5	3.83333	0.333333	3	4	3	3	4	4	3	1	4	5	5	5	3	4	3	3	4	4	3	1	4	5	5
A0A0A0MT98;A0A0G2JKZ1;A2AB90;A0A0G2JH37;A0A0A0MSV9;O15533-4;O15533-2;O15533;O15533-3;Q6P1N7;A0A140T9B2;A0A0G2JJI5	A0A0A0MT98;A0A0G2JKZ1;A2AB90;A0A0G2JH37;A0A0A0MSV9;O15533-4;O15533-2;O15533;O15533-3	4;4;4;4;4;4;4;4;4;1;1;1	4;4;4;4;4;4;4;4;4;1;1;1	4;4;4;4;4;4;4;4;4;1;1;1	Tapasin	TAPBP	tr|A0A0A0MT98|A0A0A0MT98_HUMAN Tapasin OS=Homo sapiens OX=9606 GN=TAPBP PE=1 SV=1;tr|A0A0G2JKZ1|A0A0G2JKZ1_HUMAN Tapasin OS=Homo sapiens OX=9606 GN=TAPBP PE=1 SV=1;tr|A2AB90|A2AB90_HUMAN Tapasin OS=Homo sapiens OX=9606 GN=TAPBP PE=1 SV=1;tr|A0A0G2JH37|A0A0	12	4	4	4	3	3	4	4	4	3	3.5	3	3	4	4	4	4	3.66667	0.166667	3	3	4	4	4	3	3	3	4	4	4	4	3	3	4	4	4	3	3	3	4	4	4
E9PQD7;P15880;H0YEN5;I3L404;E9PM36;E9PMM9;E9PPT0	E9PQD7;P15880;H0YEN5	7;7;6;2;2;2;1	7;7;6;2;2;2;1	7;7;6;2;2;2;1	40S ribosomal protein S2	RPS2	tr|E9PQD7|E9PQD7_HUMAN 40S ribosomal protein S2 OS=Homo sapiens OX=9606 GN=RPS2 PE=1 SV=1;sp|P15880|RS2_HUMAN 40S ribosomal protein S2 OS=Homo sapiens OX=9606 GN=RPS2 PE=1 SV=2;tr|H0YEN5|H0YEN5_HUMAN 40S ribosomal protein S2 (Fragment) OS=Homo sapiens OX=9	7	7	7	7	4	5	3	5	2	2	3.5	3	3	3	4	3	4	3.33333	-0.166667	4	5	3	5	2	2	3	3	3	4	3	4	4	5	3	5	2	2	3	3	3	4	3
P62879;C9JIS1;C9JXA5;E7EP32;Q9HAV0;C9JZN1;P62879-2;C9JD14;H7C5J5;F5H8J8;F5H100;F5H0S8;E9PCP0;P16520-2;P16520	P62879;C9JIS1;C9JXA5;E7EP32;Q9HAV0;C9JZN1;P62879-2	5;4;4;4;4;3;3;2;1;1;1;1;1;1;1	3;3;3;2;2;2;2;1;1;0;0;0;0;0;0	3;3;3;2;2;2;2;1;1;0;0;0;0;0;0	Guanine nucleotide-binding protein G(I)/G(S)/G(T) subunit beta-2;Guanine nucleotide-binding protein subunit beta-4	GNB2;GNB4	sp|P62879|GBB2_HUMAN Guanine nucleotide-binding protein G(I)/G(S)/G(T) subunit beta-2 OS=Homo sapiens OX=9606 GN=GNB2 PE=1 SV=3;tr|C9JIS1|C9JIS1_HUMAN Guanine nucleotide-binding protein G(I)/G(S)/G(T) subunit beta-2 (Fragment) OS=Homo sapiens OX=9606 GN=GN	15	5	3	3	5	5	3	4	2	2	3.5	3	4	2	4	3	4	3.33333	-0.166667	3	3	1	2	1	1	1	2	1	2	2	2	3	3	1	2	1	1	1	2	1	2	2
P63173;J3KT73;J3QL01;J3KSP2	P63173;J3KT73;J3QL01	5;4;4;2	5;4;4;2	5;4;4;2	60S ribosomal protein L38	RPL38	sp|P63173|RL38_HUMAN 60S ribosomal protein L38 OS=Homo sapiens OX=9606 GN=RPL38 PE=1 SV=2;tr|J3KT73|J3KT73_HUMAN 60S ribosomal protein L38 OS=Homo sapiens OX=9606 GN=RPL38 PE=1 SV=1;tr|J3QL01|J3QL01_HUMAN 60S ribosomal protein L38 OS=Homo sapiens OX=9606 G	4	5	5	5	4	3	3	4	3	4	3.5	1	1	4	2	5	4	2.83333	-0.666667	4	3	3	4	3	4	1	1	4	2	5	4	4	3	3	4	3	4	1	1	4	2	5
A6NLN1;A0A0U1RRM4;P26599;P26599-2;P26599-3;K7EKJ7;A0A087WUW5;K7ELW5;K7ES59;A0A0D9SF20;K7EK45;A0A087WU68	A6NLN1;A0A0U1RRM4;P26599;P26599-2;P26599-3;K7EKJ7	6;6;6;6;6;3;2;2;2;2;2;1	6;6;6;6;6;3;2;2;2;2;2;1	6;6;6;6;6;3;2;2;2;2;2;1	Polypyrimidine tract-binding protein 1	PTBP1	tr|A6NLN1|A6NLN1_HUMAN Polypyrimidine tract binding protein 1, isoform CRA_b OS=Homo sapiens OX=9606 GN=PTBP1 PE=1 SV=4;tr|A0A0U1RRM4|A0A0U1RRM4_HUMAN Polypyrimidine tract-binding protein 1 OS=Homo sapiens OX=9606 GN=PTBP1 PE=1 SV=1;sp|P26599|PTBP1_HUMAN P	12	6	6	6	5	5	4	5	0	2	3.5	1	0	3	2	2	2	1.66667	-1.83333	5	5	4	5	0	2	1	0	3	2	2	2	5	5	4	5	0	2	1	0	3	2	2
Q9ULS5;G3V207;F8VQF2	Q9ULS5;G3V207;F8VQF2	4;4;3	4;4;3	4;4;3	Transmembrane and coiled-coil domains protein 3	TMCC3	sp|Q9ULS5|TMCC3_HUMAN Transmembrane and coiled-coil domain protein 3 OS=Homo sapiens OX=9606 GN=TMCC3 PE=1 SV=3;tr|G3V207|G3V207_HUMAN Transmembrane and coiled-coil domain family 3, isoform CRA_c OS=Homo sapiens OX=9606 GN=TMCC3 PE=1 SV=1;tr|F8VQF2|F8VQF2_	3	4	4	4	4	4	3	4	3	3	3.5	0	0	2	2	2	1	1.16667	-2.33333	4	4	3	4	3	3	0	0	2	2	2	1	4	4	3	4	3	3	0	0	2	2	2
CON__P00761	CON__P00761	5	5	4				1	5	5	4	1	4	2	4	5	5	3.5	1	1	0	0	0	0	0.333333	-3.16667	1	4	2	4	5	5	1	1	0	0	0	0	0	3	1	3	4	4	0	0	0	0	0
P60842;Q14240-2;Q14240;P60842-2;E7EQG2;J3KT12;J3QS69;J3QL43;J3KTB5;J3KSZ0;J3KTN0;J3QR64;J3QLN6;J3QL52;J3KS25;J3KSN7;J3QKZ9;J3KT04;E7EMV8;F8WE11;E9PBH4;J3QQP0;J3KS93	P60842;Q14240-2;Q14240;P60842-2;E7EQG2;J3KT12;J3QS69;J3QL43;J3KTB5;J3KSZ0;J3KTN0	8;6;6;6;6;6;5;5;4;4;4;3;3;2;2;2;2;1;1;1;1;1;1	8;6;6;6;6;6;5;5;4;4;4;3;3;2;2;2;2;1;1;1;1;1;1	5;3;3;3;3;3;2;2;3;2;2;2;2;0;1;1;1;0;0;0;0;0;0	Eukaryotic initiation factor 4A-I;Eukaryotic initiation factor 4A-II;Eukaryotic initiation factor 4A-II, N-terminally processed	EIF4A1;EIF4A2	sp|P60842|IF4A1_HUMAN Eukaryotic initiation factor 4A-I OS=Homo sapiens OX=9606 GN=EIF4A1 PE=1 SV=1;sp|Q14240-2|IF4A2_HUMAN Isoform 2 of Eukaryotic initiation factor 4A-II OS=Homo sapiens OX=9606 GN=EIF4A2;sp|Q14240|IF4A2_HUMAN Eukaryotic initiation factor	23	8	8	5	3	3	3	4	3	4	3.33333	6	5	8	7	5	6	6.16667	2.83333	3	3	3	4	3	4	6	5	8	7	5	6	2	2	2	2	2	3	4	4	5	5	3
P32969;D6RAN4;A0A2R8Y5Y7;E7ESE0;H0Y9V9;H0Y9R4	P32969;D6RAN4;A0A2R8Y5Y7;E7ESE0;H0Y9V9	7;6;6;5;4;3	7;6;6;5;4;3	7;6;6;5;4;3	60S ribosomal protein L9	RPL9	sp|P32969|RL9_HUMAN 60S ribosomal protein L9 OS=Homo sapiens OX=9606 GN=RPL9 PE=1 SV=1;tr|D6RAN4|D6RAN4_HUMAN 60S ribosomal protein L9 (Fragment) OS=Homo sapiens OX=9606 GN=RPL9 PE=1 SV=8;tr|A0A2R8Y5Y7|A0A2R8Y5Y7_HUMAN 60S ribosomal protein L9 OS=Homo sapi	6	7	7	7	4	4	4	3	2	3	3.33333	3	5	6	4	3	6	4.5	1.16667	4	4	4	3	2	3	3	5	6	4	3	6	4	4	4	3	2	3	3	5	6	4	3
Q5Y7H0;A0A1W2PP70;Q08AS3;A0A140TA34;P01906	Q5Y7H0;A0A1W2PP70;Q08AS3	6;3;3;2;2	5;2;2;1;1	3;0;0;0;0		HLA-DQA1	tr|Q5Y7H0|Q5Y7H0_HUMAN HLA class II histocompatibility antigen DQ alpha chain OS=Homo sapiens OX=9606 GN=HLA-DQA1 PE=1 SV=1;tr|A0A1W2PP70|A0A1W2PP70_HUMAN HLA class II histocompatibility antigen, DQ alpha 1 chain OS=Homo sapiens OX=9606 GN=HLA-DQA1 PE=1 SV	5	6	5	3	3	3	4	4	3	3	3.33333	2	3	6	6	5	5	4.5	1.16667	2	2	3	3	2	2	1	2	5	5	4	4	1	1	2	2	1	1	0	1	3	3	3
Q15758;M0QXM4;Q15758-3;Q15758-2;M0QX44	Q15758;M0QXM4;Q15758-3;Q15758-2	5;4;3;3;1	5;4;3;3;1	5;4;3;3;1	Neutral amino acid transporter B(0);Amino acid transporter	SLC1A5	sp|Q15758|AAAT_HUMAN Neutral amino acid transporter B(0) OS=Homo sapiens OX=9606 GN=SLC1A5 PE=1 SV=2;tr|M0QXM4|M0QXM4_HUMAN Amino acid transporter OS=Homo sapiens OX=9606 GN=SLC1A5 PE=1 SV=1;sp|Q15758-3|AAAT_HUMAN Isoform 3 of Neutral amino acid transporte	5	5	5	5	3	3	3	4	3	4	3.33333	2	2	5	5	5	5	4	0.666667	3	3	3	4	3	4	2	2	5	5	5	5	3	3	3	4	3	4	2	2	5	5	5
P54577;A0A0C4DGZ5	P54577;A0A0C4DGZ5	6;4	6;4	6;4	Tyrosine--tRNA ligase, cytoplasmic;Tyrosine--tRNA ligase, cytoplasmic, N-terminally processed;Tyrosine--tRNA ligase	YARS	sp|P54577|SYYC_HUMAN Tyrosine--tRNA ligase, cytoplasmic OS=Homo sapiens OX=9606 GN=YARS1 PE=1 SV=4;tr|A0A0C4DGZ5|A0A0C4DGZ5_HUMAN Tyrosine--tRNA ligase OS=Homo sapiens OX=9606 GN=YARS1 PE=1 SV=1	2	6	6	6	4	3	4	3	3	3	3.33333	3	3	4	3	5	4	3.66667	0.333333	4	3	4	3	3	3	3	3	4	3	5	4	4	3	4	3	3	3	3	3	4	3	5
Q3SXM5-2;Q3SXM5;H3BQI7;H3BT52	Q3SXM5-2;Q3SXM5	6;6;2;2	6;6;2;2	6;6;2;2	Inactive hydroxysteroid dehydrogenase-like protein 1	HSDL1	sp|Q3SXM5-2|HSDL1_HUMAN Isoform 2 of Inactive hydroxysteroid dehydrogenase-like protein 1 OS=Homo sapiens OX=9606 GN=HSDL1;sp|Q3SXM5|HSDL1_HUMAN Inactive hydroxysteroid dehydrogenase-like protein 1 OS=Homo sapiens OX=9606 GN=HSDL1 PE=1 SV=3	4	6	6	6	2	3	4	4	3	4	3.33333	3	4	3	3	5	4	3.66667	0.333333	2	3	4	4	3	4	3	4	3	3	5	4	2	3	4	4	3	4	3	4	3	3	5
A0A5F9ZH07;A0A5F9ZHN8;A0A5F9ZI39;P23458;A0A5F9ZHW0;A0A5F9ZH32;O60674	A0A5F9ZH07;A0A5F9ZHN8;A0A5F9ZI39;P23458;A0A5F9ZHW0	6;6;6;6;3;2;1	6;6;6;6;3;2;1	6;6;6;6;3;2;1	Tyrosine-protein kinase JAK1	JAK1	tr|A0A5F9ZH07|A0A5F9ZH07_HUMAN Tyrosine-protein kinase (Fragment) OS=Homo sapiens OX=9606 GN=JAK1 PE=1 SV=1;tr|A0A5F9ZHN8|A0A5F9ZHN8_HUMAN Tyrosine-protein kinase OS=Homo sapiens OX=9606 GN=JAK1 PE=1 SV=1;tr|A0A5F9ZI39|A0A5F9ZI39_HUMAN Tyrosine-protein kin	7	6	6	6	4	4	3	5	2	2	3.33333	4	5	2	3	3	2	3.16667	-0.166667	4	4	3	5	2	2	4	5	2	3	3	2	4	4	3	5	2	2	4	5	2	3	3
Q93077;Q7L7L0;P04908	Q93077;Q7L7L0;P04908	5;5;5	2;2;2	2;2;2	Histone H2A type 1-C;Histone H2A type 3;Histone H2A type 1-B/E	HIST1H2AC;HIST3H2A;HIST1H2AB	sp|Q93077|H2A1C_HUMAN Histone H2A type 1-C OS=Homo sapiens OX=9606 GN=H2AC6 PE=1 SV=3;sp|Q7L7L0|H2A3_HUMAN Histone H2A type 3 OS=Homo sapiens OX=9606 GN=H2AW PE=1 SV=3;sp|P04908|H2A1B_HUMAN Histone H2A type 1-B/E OS=Homo sapiens OX=9606 GN=H2AC4 PE=1 SV=2	3	5	2	2	3	4	3	3	4	3	3.33333	3	3	4	4	2	2	3	-0.333333	0	1	0	0	1	1	0	1	1	1	0	0	0	1	0	0	1	1	0	1	1	1	0
CON__P19013;P19013	CON__P19013;P19013	4;4	1;1	1;1	Keratin, type II cytoskeletal 4	KRT4	;sp|P19013|K2C4_HUMAN Keratin, type II cytoskeletal 4 OS=Homo sapiens OX=9606 GN=KRT4 PE=1 SV=5	2	4	1	1	3	3	4	4	3	3	3.33333	3	3	3	2	2	3	2.66667	-0.666667	0	0	1	1	0	0	0	0	0	0	0	0	0	0	1	1	0	0	0	0	0	0	0
B4DY09;Q12905;X6R6Z1;A0A0A0MRL0	B4DY09;Q12905;X6R6Z1;A0A0A0MRL0	4;4;2;2	4;4;2;2	4;4;2;2	Interleukin enhancer-binding factor 2	ILF2	tr|B4DY09|B4DY09_HUMAN Interleukin enhancer-binding factor 2 OS=Homo sapiens OX=9606 GN=ILF2 PE=1 SV=1;sp|Q12905|ILF2_HUMAN Interleukin enhancer-binding factor 2 OS=Homo sapiens OX=9606 GN=ILF2 PE=1 SV=2;tr|X6R6Z1|X6R6Z1_HUMAN Interleukin enhancer-binding	4	4	4	4	4	4	3	4	2	3	3.33333	1	0	3	2	2	3	1.83333	-1.5	4	4	3	4	2	3	1	0	3	2	2	3	4	4	3	4	2	3	1	0	3	2	2
Q99720-4;Q99720-3;Q99720;Q99720-5;Q99720-2	Q99720-4;Q99720-3;Q99720;Q99720-5;Q99720-2	4;4;4;2;2	4;4;4;2;2	4;4;4;2;2	Sigma non-opioid intracellular receptor 1	SIGMAR1	sp|Q99720-4|SGMR1_HUMAN Isoform 4 of Sigma non-opioid intracellular receptor 1 OS=Homo sapiens OX=9606 GN=SIGMAR1;sp|Q99720-3|SGMR1_HUMAN Isoform 3 of Sigma non-opioid intracellular receptor 1 OS=Homo sapiens OX=9606 GN=SIGMAR1;sp|Q99720|SGMR1_HUMAN Sigma	5	4	4	4	3	2	4	3	4	4	3.33333	1	1	2	2	3	2	1.83333	-1.5	3	2	4	3	4	4	1	1	2	2	3	2	3	2	4	3	4	4	1	1	2	2	3
Q96PK6;Q96PK6-2;A0A0A6YYI9;F8WDX3;A0A0A0MSL8;B8ZZ74;Q96PK6-3;Q96PK6-4;Q96PK6-5	Q96PK6	5;2;1;1;1;1;1;1;1	5;2;1;1;1;1;1;1;1	5;2;1;1;1;1;1;1;1	RNA-binding protein 14	RBM14	sp|Q96PK6|RBM14_HUMAN RNA-binding protein 14 OS=Homo sapiens OX=9606 GN=RBM14 PE=1 SV=2	9	5	5	5	3	3	4	4	3	3	3.33333	1	2	1	2	2	1	1.5	-1.83333	3	3	4	4	3	3	1	2	1	2	2	1	3	3	4	4	3	3	1	2	1	2	2
Q9BS26	Q9BS26	14	14	14	Endoplasmic reticulum resident protein 44	ERP44	sp|Q9BS26|ERP44_HUMAN Endoplasmic reticulum resident protein 44 OS=Homo sapiens OX=9606 GN=ERP44 PE=1 SV=1	1	14	14	14	3	3	4	4	3	2	3.16667	3	3	10	11	14	13	9	5.83333	3	3	4	4	3	2	3	3	10	11	14	13	3	3	4	4	3	2	3	3	10	11	14
A0A2R8Y833;P31785;D6RDW9;A0A2R8Y437;A0A2R8Y4F3;A0A2R8YE73;P31785-2;H0Y8J6;Q5FC10	A0A2R8Y833;P31785;D6RDW9;A0A2R8Y437;A0A2R8Y4F3;A0A2R8YE73;P31785-2	7;7;5;5;5;5;5;3;2	7;7;5;5;5;5;5;3;2	7;7;5;5;5;5;5;3;2	Cytokine receptor common subunit gamma	IL2RG	tr|A0A2R8Y833|A0A2R8Y833_HUMAN Fibronectin type-III domain-containing protein OS=Homo sapiens OX=9606 PE=4 SV=1;sp|P31785|IL2RG_HUMAN Cytokine receptor common subunit gamma OS=Homo sapiens OX=9606 GN=IL2RG PE=1 SV=1;tr|D6RDW9|D6RDW9_HUMAN Cytokine receptor	9	7	7	7	3	3	4	3	3	3	3.16667	4	4	7	7	4	6	5.33333	2.16667	3	3	4	3	3	3	4	4	7	7	4	6	3	3	4	3	3	3	4	4	7	7	4
Q5JWF2;P63092-4;P63092;A0A590UJ58;P63092-3;P63092-2;Q5JWF2-2;B0AZR9;A0A590UJF0;A0A590UJB0;A0A590UJY2;A0A590UJQ9;A0A590UKB4;A0A590UJR6;A0A590UJI6;A0A590UJJ0;Q5JWE9;A0A590UJ22;A0A590UJQ2;A0A590UJG5;A0A0A0MR13;S4R3E3;A0A590UJB7;A0A590UJS2;H0Y7E8;Q5JWD1;S4R3V9;A0A590UJY8;H0Y7F4;A0A1W2PRJ7;A0A590UJX3;A0A1W2PRE1;A2A2R6;A0A1W2PQK2;A0A1W2PS82;A0A3B3IUA8;P09471-2;P38405;P09471;P38405-2;A0A087WZE5;A0A590UK…	Q5JWF2;P63092-4;P63092;A0A590UJ58;P63092-3;P63092-2;Q5JWF2-2;B0AZR9;A0A590UJF0;A0A590UJB0;A0A590UJY2;A0A590UJQ9;A0A590UKB4;A0A590UJR6;A0A590UJI6	8;8;8;7;7;7;7;7;6;6;5;4;4;4;4;3;3;3;3;3;3;3;2;2;2;2;2;2;2;1;1;1;1;1;1;1;1;1;1;1;1;1;1;1;1;1	8;8;8;7;7;7;7;7;6;6;5;4;4;4;4;3;3;3;3;3;3;3;2;2;2;2;2;2;2;1;1;1;1;1;1;1;1;1;1;1;1;1;1;1;1;1	7;7;7;7;6;6;6;7;6;6;5;4;4;4;4;3;2;3;3;3;3;3;2;2;1;1;2;2;1;0;1;0;0;0;0;0;0;0;0;0;0;1;1;1;1;0	Guanine nucleotide-binding protein G(s) subunit alpha isoforms XLas;Guanine nucleotide-binding protein G(s) subunit alpha isoforms short	GNAS	sp|Q5JWF2|GNAS1_HUMAN Guanine nucleotide-binding protein G(s) subunit alpha isoforms XLas OS=Homo sapiens OX=9606 GN=GNAS PE=1 SV=2;sp|P63092-4|GNAS2_HUMAN Isoform 4 of Guanine nucleotide-binding protein G(s) subunit alpha isoforms short OS=Homo sapiens OX	46	8	8	7	4	4	3	4	2	2	3.16667	6	5	4	6	5	6	5.33333	2.16667	4	4	3	4	2	2	6	5	4	6	5	6	4	4	3	4	2	2	5	4	4	6	5
Q53GQ0;A0A1B0GVY6;A0A1B0GV93;E9PI21;Q53GQ0-2	Q53GQ0;A0A1B0GVY6;A0A1B0GV93	9;6;6;3;1	9;6;6;3;1	9;6;6;3;1	Very-long-chain 3-oxoacyl-CoA reductase	HSD17B12	sp|Q53GQ0|DHB12_HUMAN Very-long-chain 3-oxoacyl-CoA reductase OS=Homo sapiens OX=9606 GN=HSD17B12 PE=1 SV=2;tr|A0A1B0GVY6|A0A1B0GVY6_HUMAN Very-long-chain 3-oxoacyl-CoA reductase (Fragment) OS=Homo sapiens OX=9606 GN=HSD17B12 PE=1 SV=1;tr|A0A1B0GV93|A0A1B0	5	9	9	9	2	3	5	4	2	3	3.16667	3	4	5	8	7	4	5.16667	2	2	3	5	4	2	3	3	4	5	8	7	4	2	3	5	4	2	3	3	4	5	8	7
P42167;G5E972;H0YJH7	P42167;G5E972;H0YJH7	7;6;4	7;6;4	2;1;1	Lamina-associated polypeptide 2, isoforms beta/gamma;Thymopoietin;Thymopentin	TMPO	sp|P42167|LAP2B_HUMAN Lamina-associated polypeptide 2, isoforms beta/gamma OS=Homo sapiens OX=9606 GN=TMPO PE=1 SV=2;tr|G5E972|G5E972_HUMAN Lamina-associated polypeptide 2, isoforms beta/gamma OS=Homo sapiens OX=9606 GN=TMPO PE=1 SV=1;tr|H0YJH7|H0YJH7_HUMA	3	7	7	2	3	4	3	4	3	2	3.16667	4	3	4	4	5	4	4	0.833333	3	4	3	4	3	2	4	3	4	4	5	4	1	1	2	2	2	1	1	1	1	1	1
Q96QA5;J3KRG2	Q96QA5;J3KRG2	7;6	7;6	7;6	Gasdermin-A	GSDMA	sp|Q96QA5|GSDMA_HUMAN Gasdermin-A OS=Homo sapiens OX=9606 GN=GSDMA PE=1 SV=4;tr|J3KRG2|J3KRG2_HUMAN Gasdermin-A (Fragment) OS=Homo sapiens OX=9606 GN=GSDMA PE=1 SV=8	2	7	7	7	3	3	3	3	3	4	3.16667	2	3	5	6	5	3	4	0.833333	3	3	3	3	3	4	2	3	5	6	5	3	3	3	3	3	3	4	2	3	5	6	5
C9JXB8;C9JNW5;P83731	C9JXB8;C9JNW5;P83731	6;6;6	6;6;6	6;6;6	60S ribosomal protein L24	RPL24	tr|C9JXB8|C9JXB8_HUMAN 60S ribosomal protein L24 OS=Homo sapiens OX=9606 GN=RPL24 PE=1 SV=1;tr|C9JNW5|C9JNW5_HUMAN 60S ribosomal protein L24 OS=Homo sapiens OX=9606 GN=RPL24 PE=1 SV=1;sp|P83731|RL24_HUMAN 60S ribosomal protein L24 OS=Homo sapiens OX=9606 G	3	6	6	6	4	5	4	3	1	2	3.16667	2	2	5	3	3	4	3.16667	0	4	5	4	3	1	2	2	2	5	3	3	4	4	5	4	3	1	2	2	2	5	3	3
A0A1W2PQL0;A0A1W2PP34;A0A1W2PPL4;A0A1W2PPH7;Q5RI18;A0A1W2PP35;A0A1X7SBS1;A0A1W2PPS1;Q00839-2;Q00839;A0A1W2PQD4;A0A1W2PRZ7;A0A1W2PQ74	A0A1W2PQL0;A0A1W2PP34;A0A1W2PPL4;A0A1W2PPH7;Q5RI18;A0A1W2PP35;A0A1X7SBS1;A0A1W2PPS1;Q00839-2;Q00839;A0A1W2PQD4;A0A1W2PRZ7;A0A1W2PQ74	4;4;4;4;4;4;4;4;4;4;3;2;2	4;4;4;4;4;4;4;4;4;4;3;2;2	4;4;4;4;4;4;4;4;4;4;3;2;2	Heterogeneous nuclear ribonucleoprotein U	HNRNPU	tr|A0A1W2PQL0|A0A1W2PQL0_HUMAN Heterogeneous nuclear ribonucleoprotein U (Fragment) OS=Homo sapiens OX=9606 GN=HNRNPU PE=1 SV=1;tr|A0A1W2PP34|A0A1W2PP34_HUMAN Heterogeneous nuclear ribonucleoprotein U OS=Homo sapiens OX=9606 GN=HNRNPU PE=1 SV=1;tr|A0A1W2PP	13	4	4	4	4	4	3	2	3	3	3.16667	2	2	2	2	3	3	2.33333	-0.833333	4	4	3	2	3	3	2	2	2	2	3	3	4	4	3	2	3	3	2	2	2	2	3
H0YMZ1;H0YL69;P25789;H0YLS6;H0YLC2;H0YMI6;H0YMA1;H0YN18;H0YKT8;P25789-2	H0YMZ1;H0YL69;P25789;H0YLS6;H0YLC2;H0YMI6;H0YMA1;H0YN18	4;4;4;3;3;3;3;2;1;1	4;4;4;3;3;3;3;2;1;1	4;4;4;3;3;3;3;2;1;1	Proteasome subunit alpha type;Proteasome subunit alpha type-4	PSMA4	tr|H0YMZ1|H0YMZ1_HUMAN Proteasome subunit alpha type (Fragment) OS=Homo sapiens OX=9606 GN=PSMA4 PE=1 SV=8;tr|H0YL69|H0YL69_HUMAN Proteasome subunit alpha type (Fragment) OS=Homo sapiens OX=9606 GN=PSMA4 PE=1 SV=1;sp|P25789|PSA4_HUMAN Proteasome subunit al	10	4	4	4	4	4	3	4	2	2	3.16667	2	2	2	3	2	3	2.33333	-0.833333	4	4	3	4	2	2	2	2	2	3	2	3	4	4	3	4	2	2	2	2	2	3	2
CON__Q15323;CON__Q9UE12;Q15323	CON__Q15323;CON__Q9UE12;Q15323	27;27;27	26;26;26	7;7;7	Keratin, type I cuticular Ha1	KRT31	;;sp|Q15323|K1H1_HUMAN Keratin, type I cuticular Ha1 OS=Homo sapiens OX=9606 GN=KRT31 PE=1 SV=3	3	27	26	7	3	3	3	3	3	3	3	26	27	4	5	2	2	11	8	2	2	2	2	2	2	25	26	3	4	1	1	0	0	0	0	0	0	7	7	0	0	0
CON__Q14525;Q14525	CON__Q14525;Q14525	24;24	4;4	4;4	Keratin, type I cuticular Ha3-II	KRT33B	;sp|Q14525|KT33B_HUMAN Keratin, type I cuticular Ha3-II OS=Homo sapiens OX=9606 GN=KRT33B PE=1 SV=3	2	24	4	4	3	3	3	3	3	3	3	22	23	4	6	1	4	10	7	0	0	0	0	0	0	4	4	1	1	0	2	0	0	0	0	0	0	4	4	1	1	0
Q9NZ08;Q9NZ08-2;H0Y9X5	Q9NZ08;Q9NZ08-2	13;11;2	13;11;2	13;11;2	Endoplasmic reticulum aminopeptidase 1	ERAP1	sp|Q9NZ08|ERAP1_HUMAN Endoplasmic reticulum aminopeptidase 1 OS=Homo sapiens OX=9606 GN=ERAP1 PE=1 SV=3;sp|Q9NZ08-2|ERAP1_HUMAN Isoform 2 of Endoplasmic reticulum aminopeptidase 1 OS=Homo sapiens OX=9606 GN=ERAP1	3	13	13	13	3	2	4	3	3	3	3	5	6	10	9	9	10	8.16667	5.16667	3	2	4	3	3	3	5	6	10	9	9	10	3	2	4	3	3	3	5	6	10	9	9
A0A087WVQ6;Q00610-2;Q00610;J3KS13;K7EJJ5;A0A087WX41;P53675-2;P53675	A0A087WVQ6;Q00610-2;Q00610	10;10;10;4;1;1;1;1	10;10;10;4;1;1;1;1	10;10;10;4;1;1;1;1	Clathrin heavy chain;Clathrin heavy chain 1	CLTC	tr|A0A087WVQ6|A0A087WVQ6_HUMAN Clathrin heavy chain OS=Homo sapiens OX=9606 GN=CLTC PE=1 SV=1;sp|Q00610-2|CLH1_HUMAN Isoform 2 of Clathrin heavy chain 1 OS=Homo sapiens OX=9606 GN=CLTC;sp|Q00610|CLH1_HUMAN Clathrin heavy chain 1 OS=Homo sapiens OX=9606 GN=	8	10	10	10	4	5	2	3	2	2	3	6	4	5	7	5	7	5.66667	2.66667	4	5	2	3	2	2	6	4	5	7	5	7	4	5	2	3	2	2	6	4	5	7	5
P51571;A6NLM8	P51571;A6NLM8	6;4	6;4	6;4	Translocon-associated protein subunit delta	SSR4	sp|P51571|SSRD_HUMAN Translocon-associated protein subunit delta OS=Homo sapiens OX=9606 GN=SSR4 PE=1 SV=1;tr|A6NLM8|A6NLM8_HUMAN Translocon-associated protein subunit delta OS=Homo sapiens OX=9606 GN=SSR4 PE=1 SV=1	2	6	6	6	3	3	3	3	3	3	3	4	4	6	6	5	5	5	2	3	3	3	3	3	3	4	4	6	6	5	5	3	3	3	3	3	3	4	4	6	6	5
CON__P34955	CON__P34955	9	9	9				1	9	9	9	3	4	2	2	3	4	3	2	3	7	5	6	4	4.5	1.5	3	4	2	2	3	4	2	3	7	5	6	4	3	4	2	2	3	4	2	3	7	5	6
Q9UNE7;H3BS86;Q9UNE7-2;H3BTA3;H3BUD0	Q9UNE7;H3BS86;Q9UNE7-2	5;4;3;2;2	5;4;3;2;2	5;4;3;2;2	E3 ubiquitin-protein ligase CHIP	STUB1	sp|Q9UNE7|CHIP_HUMAN E3 ubiquitin-protein ligase CHIP OS=Homo sapiens OX=9606 GN=STUB1 PE=1 SV=2;tr|H3BS86|H3BS86_HUMAN E3 ubiquitin-protein ligase CHIP (Fragment) OS=Homo sapiens OX=9606 GN=STUB1 PE=1 SV=8;sp|Q9UNE7-2|CHIP_HUMAN Isoform 2 of E3 ubiquitin-	5	5	5	5	3	2	4	3	3	3	3	3	4	5	3	5	4	4	1	3	2	4	3	3	3	3	4	5	3	5	4	3	2	4	3	3	3	3	4	5	3	5
F8W6I7;P09651-3;P09651-2;P09651;F8W646;F8VZ49;F8VYN5;F8VTQ5;H0YH80;A0A2R8Y4L2;Q32P51	F8W6I7;P09651-3;P09651-2;P09651;F8W646;F8VZ49	7;7;7;7;5;4;3;3;2;2;2	7;7;7;7;5;4;3;3;2;2;2	7;7;7;7;5;4;3;3;2;2;2	Heterogeneous nuclear ribonucleoprotein A1;Heterogeneous nuclear ribonucleoprotein A1, N-terminally processed	HNRNPA1	tr|F8W6I7|F8W6I7_HUMAN Heterogeneous nuclear ribonucleoprotein A1 OS=Homo sapiens OX=9606 GN=HNRNPA1 PE=1 SV=2;sp|P09651-3|ROA1_HUMAN Isoform 2 of Heterogeneous nuclear ribonucleoprotein A1 OS=Homo sapiens OX=9606 GN=HNRNPA1;sp|P09651-2|ROA1_HUMAN Isoform	11	7	7	7	4	5	3	3	0	3	3	4	3	4	4	3	5	3.83333	0.833333	4	5	3	3	0	3	4	3	4	4	3	5	4	5	3	3	0	3	4	3	4	4	3
P57088;D6RAA6;H0Y8N0	P57088;D6RAA6;H0Y8N0	5;4;3	5;4;3	5;4;3	Transmembrane protein 33	TMEM33	sp|P57088|TMM33_HUMAN Transmembrane protein 33 OS=Homo sapiens OX=9606 GN=TMEM33 PE=1 SV=2;tr|D6RAA6|D6RAA6_HUMAN Transmembrane protein 33 (Fragment) OS=Homo sapiens OX=9606 GN=TMEM33 PE=1 SV=1;tr|H0Y8N0|H0Y8N0_HUMAN Transmembrane protein 33 (Fragment) OS=	3	5	5	5	3	3	3	3	3	3	3	4	4	5	4	3	3	3.83333	0.833333	3	3	3	3	3	3	4	4	5	4	3	3	3	3	3	3	3	3	4	4	5	4	3
P62899;H7C2W9;C9JU56;B7Z4E3;B7Z4C8;P62899-3;P62899-2;B8ZZK4	P62899;H7C2W9;C9JU56;B7Z4E3;B7Z4C8;P62899-3;P62899-2	5;4;4;4;4;4;4;2	5;4;4;4;4;4;4;2	5;4;4;4;4;4;4;2	60S ribosomal protein L31	RPL31	sp|P62899|RL31_HUMAN 60S ribosomal protein L31 OS=Homo sapiens OX=9606 GN=RPL31 PE=1 SV=1;tr|H7C2W9|H7C2W9_HUMAN 60S ribosomal protein L31 (Fragment) OS=Homo sapiens OX=9606 GN=RPL31 PE=1 SV=1;tr|C9JU56|C9JU56_HUMAN 60S ribosomal protein L31 (Fragment) OS=	8	5	5	5	3	4	3	2	3	3	3	3	3	4	4	4	5	3.83333	0.833333	3	4	3	2	3	3	3	3	4	4	4	5	3	4	3	2	3	3	3	3	4	4	4
J3KPS0;Q9NXW2;V9GYN7;Q9NXW2-2;V9GY70	J3KPS0;Q9NXW2;V9GYN7;Q9NXW2-2	5;5;4;4;1	5;5;4;4;1	5;5;4;4;1	DnaJ homolog subfamily B member 12	DNAJB12	tr|J3KPS0|J3KPS0_HUMAN DnaJ (Hsp40) homolog, subfamily B, member 12, isoform CRA_c OS=Homo sapiens OX=9606 GN=DNAJB12 PE=1 SV=1;sp|Q9NXW2|DJB12_HUMAN DnaJ homolog subfamily B member 12 OS=Homo sapiens OX=9606 GN=DNAJB12 PE=1 SV=5;tr|V9GYN7|V9GYN7_HUMAN Dna	5	5	5	5	3	3	3	3	3	3	3	3	3	5	4	3	4	3.66667	0.666667	3	3	3	3	3	3	3	3	5	4	3	4	3	3	3	3	3	3	3	3	5	4	3
P68400;E7EU96;A0A2R8YD58;A0A2R8YF43;Q8NEV1;A0A2R8YFU2;A0A2R8Y5A0;A0A2R8YDP2;A0A2R8Y4D6;P68400-2;A0A2R8Y4H0;V9GYA2;A0A2R8YEW1;A0A2R8Y3W6;A0A2R8Y7T1;A0A2R8YDY7;A0A087WY74;A0A2R8YCK2;A0A2R8YF47;V9GY80;A0A2R8YEL7;A0A2R8Y797;A0A2R8YCC9	P68400;E7EU96;A0A2R8YD58;A0A2R8YF43;Q8NEV1;A0A2R8YFU2;A0A2R8Y5A0;A0A2R8YDP2;A0A2R8Y4D6;P68400-2;A0A2R8Y4H0	5;5;5;5;4;4;4;4;3;3;3;2;2;1;1;1;1;1;1;1;1;1;1	5;5;5;5;4;4;4;4;3;3;3;2;2;1;1;1;1;1;1;1;1;1;1	5;5;5;5;4;4;4;4;3;3;3;2;2;1;1;1;1;1;1;1;1;1;1	Casein kinase II subunit alpha;Casein kinase II subunit alpha 3	CSNK2A1;CSNK2A3	sp|P68400|CSK21_HUMAN Casein kinase II subunit alpha OS=Homo sapiens OX=9606 GN=CSNK2A1 PE=1 SV=1;tr|E7EU96|E7EU96_HUMAN Casein kinase II subunit alpha OS=Homo sapiens OX=9606 GN=CSNK2A1 PE=1 SV=1;tr|A0A2R8YD58|A0A2R8YD58_HUMAN Casein kinase II subunit alp	23	5	5	5	3	3	3	3	3	3	3	1	3	5	3	5	4	3.5	0.5	3	3	3	3	3	3	1	3	5	3	5	4	3	3	3	3	3	3	1	3	5	3	5
P0DP04;P01782	P0DP04;P01782	4;2	4;2	1;1	Ig heavy chain V-III region DOB		sp|P0DP04|HV43D_HUMAN Immunoglobulin heavy variable 3-43D OS=Homo sapiens OX=9606 GN=IGHV3-43D PE=3 SV=1;sp|P01782|HV309_HUMAN Immunoglobulin heavy variable 3-9 OS=Homo sapiens OX=9606 GN=IGHV3-9 PE=1 SV=2	2	4	4	1	3	3	3	3	3	3	3	3	3	4	3	4	4	3.5	0.5	3	3	3	3	3	3	3	3	4	3	4	4	1	1	1	1	1	1	0	0	1	0	1
Q15208;I3L0D0;F5H7Z3;F5GY51;Q9Y2H1	Q15208	7;1;1;1;1	7;1;1;1;1	7;1;1;1;1	Serine/threonine-protein kinase 38	STK38	sp|Q15208|STK38_HUMAN Serine/threonine-protein kinase 38 OS=Homo sapiens OX=9606 GN=STK38 PE=1 SV=1	5	7	7	7	2	3	4	3	3	3	3	3	3	3	3	4	5	3.5	0.5	2	3	4	3	3	3	3	3	3	3	4	5	2	3	4	3	3	3	3	3	3	3	4
P67809;H0Y449;P16989-2;P16989-3;P16989;Q9Y2T7;A0A0D9SEI8;C9J5V9	P67809;H0Y449;P16989-2;P16989-3;P16989	6;4;3;3;3;2;1;1	6;4;3;3;3;2;1;1	6;4;3;3;3;2;1;1	Nuclease-sensitive element-binding protein 1;Y-box-binding protein 3	YBX1;YBX3	sp|P67809|YBOX1_HUMAN Y-box-binding protein 1 OS=Homo sapiens OX=9606 GN=YBX1 PE=1 SV=3;tr|H0Y449|H0Y449_HUMAN Y-box-binding protein 1 (Fragment) OS=Homo sapiens OX=9606 GN=YBX1 PE=1 SV=1;sp|P16989-2|YBOX3_HUMAN Isoform 2 of Y-box-binding protein 3 OS=Homo	8	6	6	6	3	2	3	4	4	2	3	4	2	3	3	4	3	3.16667	0.166667	3	2	3	4	4	2	4	2	3	3	4	3	3	2	3	4	4	2	4	2	3	3	4
Q9Y512	Q9Y512	5	5	5	Sorting and assembly machinery component 50 homolog	SAMM50	sp|Q9Y512|SAM50_HUMAN Sorting and assembly machinery component 50 homolog OS=Homo sapiens OX=9606 GN=SAMM50 PE=1 SV=3	1	5	5	5	1	3	4	5	3	2	3	2	1	3	5	4	4	3.16667	0.166667	1	3	4	5	3	2	2	1	3	5	4	4	1	3	4	5	3	2	2	1	3	5	4
P33992;B1AHB1;B1AHA9;F8WFD7	P33992;B1AHB1	9;8;2;1	9;8;2;1	9;8;2;1	DNA replication licensing factor MCM5;DNA helicase	MCM5	sp|P33992|MCM5_HUMAN DNA replication licensing factor MCM5 OS=Homo sapiens OX=9606 GN=MCM5 PE=1 SV=5;tr|B1AHB1|B1AHB1_HUMAN DNA helicase OS=Homo sapiens OX=9606 GN=MCM5 PE=1 SV=1	4	9	9	9	4	6	1	3	1	3	3	2	4	5	2	2	3	3	0	4	6	1	3	1	3	2	4	5	2	2	3	4	6	1	3	1	3	2	4	5	2	2
P47929	P47929	5	5	5	Galectin-7	LGALS7	sp|P47929|LEG7_HUMAN Galectin-7 OS=Homo sapiens OX=9606 GN=LGALS7 PE=1 SV=2	1	5	5	5	2	2	3	4	4	3	3	3	3	4	1	3	4	3	0	2	2	3	4	4	3	3	3	4	1	3	4	2	2	3	4	4	3	3	3	4	1	3
P06310;A0A5H1ZRS2;A0A087X0Q4;A0A075B6S6;A0A075B6P5;A0A087WW87;P01615;P01614	P06310;A0A5H1ZRS2;A0A087X0Q4;A0A075B6S6;A0A075B6P5;A0A087WW87;P01615;P01614	3;2;2;2;2;2;2;2	1;0;0;0;0;0;0;0	1;0;0;0;0;0;0;0	Ig kappa chain V-II region RPMI 6410;Ig kappa chain V-II region FR;Ig kappa chain V-II region Cum	IGKV2-40;IGKV2D-30;IGKV2D-28	sp|P06310|KV230_HUMAN Immunoglobulin kappa variable 2-30 OS=Homo sapiens OX=9606 GN=IGKV2-30 PE=3 SV=2;tr|A0A5H1ZRS2|A0A5H1ZRS2_HUMAN Immunoglobulin kappa variable 2D-28 OS=Homo sapiens OX=9606 GN=IGKV2D-28 PE=1 SV=1;tr|A0A087X0Q4|A0A087X0Q4_HUMAN Immunogl	8	3	1	1	3	3	3	3	3	3	3	3	2	3	3	3	3	2.83333	-0.166667	1	1	1	1	1	1	1	1	1	1	1	1	1	1	1	1	1	1	1	1	1	1	1
P56134-2;C9JU26;C9JJT5;G3V325;P56134-4	P56134-2;C9JU26;C9JJT5;G3V325;P56134-4	5;4;3;3;3	5;4;3;3;3	1;0;1;1;1	ATP synthase subunit f, mitochondrial	ATP5J2;ATP5J2-PTCD1	sp|P56134-2|ATPK_HUMAN Isoform 2 of ATP synthase subunit f, mitochondrial OS=Homo sapiens OX=9606 GN=ATP5MF;tr|C9JU26|C9JU26_HUMAN ATP synthase subunit f, mitochondrial OS=Homo sapiens OX=9606 GN=ATP5MF PE=1 SV=1;tr|C9JJT5|C9JJT5_HUMAN ATP5MF-PTCD1 readthr	5	5	5	1	3	3	3	3	3	3	3	2	2	3	3	4	3	2.83333	-0.166667	3	3	3	3	3	3	2	2	3	3	4	3	1	1	1	1	1	1	1	1	1	1	1
Q14739;A0A494C1L1;C9JXK0	Q14739;A0A494C1L1;C9JXK0	4;4;3	4;4;3	4;4;3	Lamin-B receptor	LBR	sp|Q14739|LBR_HUMAN Delta(14)-sterol reductase LBR OS=Homo sapiens OX=9606 GN=LBR PE=1 SV=2;tr|A0A494C1L1|A0A494C1L1_HUMAN Delta(14)-sterol reductase LBR OS=Homo sapiens OX=9606 GN=LBR PE=1 SV=1;tr|C9JXK0|C9JXK0_HUMAN Delta(14)-sterol reductase LBR (Fragme	3	4	4	4	3	3	3	3	3	3	3	2	1	3	3	3	3	2.5	-0.5	3	3	3	3	3	3	2	1	3	3	3	3	3	3	3	3	3	3	2	1	3	3	3
Q9UH99-3;Q9UH99;Q9UH99-2;B0QY68;B0QY66;B0QY67;B0QY60;B0QY64	Q9UH99-3;Q9UH99;Q9UH99-2	6;6;6;1;1;1;1;1	6;6;6;1;1;1;1;1	6;6;6;1;1;1;1;1	SUN domain-containing protein 2	SUN2	sp|Q9UH99-3|SUN2_HUMAN Isoform 3 of SUN domain-containing protein 2 OS=Homo sapiens OX=9606 GN=SUN2;sp|Q9UH99|SUN2_HUMAN SUN domain-containing protein 2 OS=Homo sapiens OX=9606 GN=SUN2 PE=1 SV=3;sp|Q9UH99-2|SUN2_HUMAN Isoform 2 of SUN domain-containing pro	8	6	6	6	2	2	2	5	3	4	3	1	1	4	2	2	2	2	-1	2	2	2	5	3	4	1	1	4	2	2	2	2	2	2	5	3	4	1	1	4	2	2
P07910;G3V2Q1;G3V4C1;B2R5W2;P07910-2;B4DY08;G3V4W0;G3V576;G3V251;G3V575;B4DSU6;G3V555;G3V3K6;G3V5X6;P07910-4;P07910-3;G3V4M8;B2RXH8;B7ZW38;O60812;A0A0G2JNQ3;A0A0G2JPF8;P0DMR1;G3V2H6;G3V5V7;G3V2D6	P07910;G3V2Q1;G3V4C1;B2R5W2;P07910-2;B4DY08;G3V4W0;G3V576;G3V251;G3V575;B4DSU6;G3V555;G3V3K6;G3V5X6;P07910-4;P07910-3;G3V4M8;B2RXH8;B7ZW38;O60812;A0A0G2JNQ3;A0A0G2JPF8;P0DMR1;G3V2H6	5;5;5;5;5;5;5;5;4;4;4;4;4;4;4;3;3;3;3;3;3;3;3;3;1;1	5;5;5;5;5;5;5;5;4;4;4;4;4;4;4;3;3;3;3;3;3;3;3;3;1;1	5;5;5;5;5;5;5;5;4;4;4;4;4;4;4;3;3;3;3;3;3;3;3;3;1;1	Heterogeneous nuclear ribonucleoproteins C1/C2;Heterogeneous nuclear ribonucleoprotein C-like 2;Heterogeneous nuclear ribonucleoprotein C-like 3;Heterogeneous nuclear ribonucleoprotein C-like 1;Heterogeneous nuclear ribonucleoprotein C-like 4	HNRNPC;HNRNPCL2;HNRNPCL3;HNRNPCL1;HNRNPCL4	sp|P07910|HNRPC_HUMAN Heterogeneous nuclear ribonucleoproteins C1/C2 OS=Homo sapiens OX=9606 GN=HNRNPC PE=1 SV=4;tr|G3V2Q1|G3V2Q1_HUMAN Heterogeneous nuclear ribonucleoproteins C1/C2 OS=Homo sapiens OX=9606 GN=HNRNPC PE=1 SV=1;tr|G3V4C1|G3V4C1_HUMAN Hetero	26	5	5	5	4	5	3	2	2	2	3	1	0	3	3	2	2	1.83333	-1.16667	4	5	3	2	2	2	1	0	3	3	2	2	4	5	3	2	2	2	1	0	3	3	2
Q96AQ6-2;Q96AQ6;Q96AQ6-3;Q5T173	Q96AQ6-2;Q96AQ6;Q96AQ6-3	13;13;11;1	13;13;11;1	13;13;11;1	Pre-B-cell leukemia transcription factor-interacting protein 1	PBXIP1	sp|Q96AQ6-2|PBIP1_HUMAN Isoform 2 of Pre-B-cell leukemia transcription factor-interacting protein 1 OS=Homo sapiens OX=9606 GN=PBXIP1;sp|Q96AQ6|PBIP1_HUMAN Pre-B-cell leukemia transcription factor-interacting protein 1 OS=Homo sapiens OX=9606 GN=PBXIP1 PE=	4	13	13	13	2	2	2	4	3	4	2.83333	10	10	8	8	10	8	9	6.16667	2	2	2	4	3	4	10	10	8	8	10	8	2	2	2	4	3	4	10	10	8	8	10
D6RHJ6;D6RD17;P01591;C9JA05	D6RHJ6;D6RD17;P01591;C9JA05	9;9;9;5	9;9;9;5	9;9;9;5	Immunoglobulin J chain	JCHAIN;IGJ	tr|D6RHJ6|D6RHJ6_HUMAN Immunoglobulin J chain (Fragment) OS=Homo sapiens OX=9606 GN=JCHAIN PE=1 SV=1;tr|D6RD17|D6RD17_HUMAN Immunoglobulin J chain (Fragment) OS=Homo sapiens OX=9606 GN=JCHAIN PE=1 SV=8;sp|P01591|IGJ_HUMAN Immunoglobulin J chain OS=Homo sap	4	9	9	9	3	2	3	3	3	3	2.83333	5	6	8	9	9	8	7.5	4.66667	3	2	3	3	3	3	5	6	8	9	9	8	3	2	3	3	3	3	5	6	8	9	9
V9GYY3;A0A384N5Y3;F5H2F4;P11586;A0A494C1T2;V9GZ78;A0A087WVM4;B7ZM99;Q6UB35	V9GYY3;A0A384N5Y3;F5H2F4;P11586;A0A494C1T2;V9GZ78	9;9;9;9;8;8;1;1;1	9;9;9;9;8;8;1;1;1	9;9;9;9;8;8;1;1;1	C-1-tetrahydrofolate synthase, cytoplasmic;Methylenetetrahydrofolate dehydrogenase;Methenyltetrahydrofolate cyclohydrolase;Formyltetrahydrofolate synthetase;C-1-tetrahydrofolate synthase, cytoplasmic, N-terminally processed	MTHFD1	tr|V9GYY3|V9GYY3_HUMAN C-1-tetrahydrofolate synthase, cytoplasmic OS=Homo sapiens OX=9606 GN=MTHFD1 PE=1 SV=2;tr|A0A384N5Y3|A0A384N5Y3_HUMAN C-1-tetrahydrofolate synthase, cytoplasmic OS=Homo sapiens OX=9606 GN=MTHFD1 PE=1 SV=1;tr|F5H2F4|F5H2F4_HUMAN C-1-t	9	9	9	9	3	3	3	3	2	3	2.83333	6	6	7	7	6	7	6.5	3.66667	3	3	3	3	2	3	6	6	7	7	6	7	3	3	3	3	2	3	6	6	7	7	6
P50914;E7EPB3	P50914;E7EPB3	8;7	8;7	8;7	60S ribosomal protein L14	RPL14	sp|P50914|RL14_HUMAN 60S ribosomal protein L14 OS=Homo sapiens OX=9606 GN=RPL14 PE=1 SV=4;tr|E7EPB3|E7EPB3_HUMAN 60S ribosomal protein L14 OS=Homo sapiens OX=9606 GN=RPL14 PE=1 SV=1	2	8	8	8	4	4	3	3	1	2	2.83333	7	6	5	6	4	7	5.83333	3	4	4	3	3	1	2	7	6	5	6	4	7	4	4	3	3	1	2	7	6	5	6	4
O60313-10;O60313-2;A0A2R8Y3X5;A0A2R8YDM2;O60313-11;E5KLJ9;O60313-13;O60313-9;O60313;C9JMB8;A0A2R8YE78;A0A2R8YFD1;A0A2R8YGE5;H7C141;A0A2R8YD53;A0A2R8Y4Q3;A0A2R8Y4G4;A0A2R8YE54;H7C3G2	O60313-10;O60313-2;A0A2R8Y3X5;A0A2R8YDM2;O60313-11;E5KLJ9;O60313-13;O60313-9;O60313;C9JMB8;A0A2R8YE78;A0A2R8YFD1	10;10;10;10;10;10;10;10;10;9;9;9;4;3;2;2;1;1;1	10;10;10;10;10;10;10;10;10;9;9;9;4;3;2;2;1;1;1	10;10;10;10;10;10;10;10;10;9;9;9;4;3;2;2;1;1;1	Dynamin-like 120 kDa protein, mitochondrial;Dynamin-like 120 kDa protein, form S1	OPA1	sp|O60313-10|OPA1_HUMAN Isoform 4 of Dynamin-like 120 kDa protein, mitochondrial OS=Homo sapiens OX=9606 GN=OPA1;sp|O60313-2|OPA1_HUMAN Isoform 2 of Dynamin-like 120 kDa protein, mitochondrial OS=Homo sapiens OX=9606 GN=OPA1;tr|A0A2R8Y3X5|A0A2R8Y3X5_HUMAN	19	10	10	10	3	3	3	3	2	3	2.83333	3	4	7	7	5	6	5.33333	2.5	3	3	3	3	2	3	3	4	7	7	5	6	3	3	3	3	2	3	3	4	7	7	5
Q3ZCQ8;Q3ZCQ8-2;Q3ZCQ8-3;M0R0C3;M0R2F8;M0R1Y4;M0R003;M0R047;M0QXC3;M0R2Z3;M0R303;M0R2D2;M0R2Q2	Q3ZCQ8;Q3ZCQ8-2;Q3ZCQ8-3;M0R0C3;M0R2F8	8;8;5;4;4;3;3;2;1;1;1;1;1	8;8;5;4;4;3;3;2;1;1;1;1;1	8;8;5;4;4;3;3;2;1;1;1;1;1	Mitochondrial import inner membrane translocase subunit TIM50	TIMM50	sp|Q3ZCQ8|TIM50_HUMAN Mitochondrial import inner membrane translocase subunit TIM50 OS=Homo sapiens OX=9606 GN=TIMM50 PE=1 SV=2;sp|Q3ZCQ8-2|TIM50_HUMAN Isoform 2 of Mitochondrial import inner membrane translocase subunit TIM50 OS=Homo sapiens OX=9606 GN=TI	13	8	8	8	1	2	4	5	3	2	2.83333	3	4	6	7	5	6	5.16667	2.33333	1	2	4	5	3	2	3	4	6	7	5	6	1	2	4	5	3	2	3	4	6	7	5
Q13835-2;Q13835	Q13835-2;Q13835	5;5	5;5	5;5	Plakophilin-1	PKP1	sp|Q13835-2|PKP1_HUMAN Isoform 1 of Plakophilin-1 OS=Homo sapiens OX=9606 GN=PKP1;sp|Q13835|PKP1_HUMAN Plakophilin-1 OS=Homo sapiens OX=9606 GN=PKP1 PE=1 SV=2	2	5	5	5	3	3	2	3	3	3	2.83333	5	5	4	4	4	4	4.33333	1.5	3	3	2	3	3	3	5	5	4	4	4	4	3	3	2	3	3	3	5	5	4	4	4
A0A140T9B7;D0EV57;A0A0G2JH66;A0A0G2JPA3;A0A140T8X0;A0A140T9V0;P30511-3;A0A0G2JNV5;A0A140T9J8;P30511-2;P30511;A0A140T9K3;A0A140T9M4;A0A140T908;A0A140T925;A0A140T9A3;A0A140T9P9	A0A140T9B7;D0EV57;A0A0G2JH66;A0A0G2JPA3;A0A140T8X0;A0A140T9V0;P30511-3;A0A0G2JNV5;A0A140T9J8;P30511-2;P30511	4;4;4;4;4;4;3;3;3;3;3;1;1;1;1;1;1	1;1;1;1;1;1;1;1;1;1;1;1;1;1;1;1;1	1;1;1;1;1;1;1;1;1;1;1;1;1;1;1;1;1	HLA class I histocompatibility antigen, alpha chain F	HLA-F	tr|A0A140T9B7|A0A140T9B7_HUMAN HLA class I histocompatibility antigen, alpha chain F OS=Homo sapiens OX=9606 GN=HLA-F PE=1 SV=1;tr|D0EV57|D0EV57_HUMAN HLA class I histocompatibility antigen, alpha chain F OS=Homo sapiens OX=9606 GN=HLA-F PE=1 SV=1;tr|A0A0G	17	4	1	1	3	3	3	3	3	2	2.83333	4	4	4	4	4	4	4	1.16667	0	0	0	0	0	0	1	1	1	1	1	1	0	0	0	0	0	0	1	1	1	1	1
Q5QNZ2;P24539	Q5QNZ2;P24539	5;5	5;5	5;5	ATP synthase F(0) complex subunit B1, mitochondrial	ATP5F1	tr|Q5QNZ2|Q5QNZ2_HUMAN ATP synthase F(0) complex subunit B1, mitochondrial OS=Homo sapiens OX=9606 GN=ATP5PB PE=1 SV=1;sp|P24539|AT5F1_HUMAN ATP synthase F(0) complex subunit B1, mitochondrial OS=Homo sapiens OX=9606 GN=ATP5PB PE=1 SV=2	2	5	5	5	3	3	3	3	2	3	2.83333	3	3	5	5	4	4	4	1.16667	3	3	3	3	2	3	3	3	5	5	4	4	3	3	3	3	2	3	3	3	5	5	4
Q9Y4D1;Q9Y4D1-2;Q9Y4D1-3	Q9Y4D1;Q9Y4D1-2;Q9Y4D1-3	8;8;5	8;8;5	8;8;5	Disheveled-associated activator of morphogenesis 1	DAAM1	sp|Q9Y4D1|DAAM1_HUMAN Disheveled-associated activator of morphogenesis 1 OS=Homo sapiens OX=9606 GN=DAAM1 PE=1 SV=2;sp|Q9Y4D1-2|DAAM1_HUMAN Isoform 2 of Disheveled-associated activator of morphogenesis 1 OS=Homo sapiens OX=9606 GN=DAAM1;sp|Q9Y4D1-3|DAAM1_H	3	8	8	8	3	4	3	3	3	1	2.83333	3	2	6	4	4	5	4	1.16667	3	4	3	3	3	1	3	2	6	4	4	5	3	4	3	3	3	1	3	2	6	4	4
M0QXB4;O14579-3;O14579;M0R061;O14579-2	M0QXB4;O14579-3;O14579;M0R061;O14579-2	6;6;6;4;4	6;6;6;4;4	6;6;6;4;4	Coatomer subunit epsilon	COPE	tr|M0QXB4|M0QXB4_HUMAN Coatomer protein complex, subunit epsilon, isoform CRA_g OS=Homo sapiens OX=9606 GN=COPE PE=1 SV=1;sp|O14579-3|COPE_HUMAN Isoform 3 of Coatomer subunit epsilon OS=Homo sapiens OX=9606 GN=COPE;sp|O14579|COPE_HUMAN Coatomer subunit eps	5	6	6	6	3	3	3	3	2	3	2.83333	0	1	6	5	5	6	3.83333	1	3	3	3	3	2	3	0	1	6	5	5	6	3	3	3	3	2	3	0	1	6	5	5
O43772;C9JPE1;F8WEF6	O43772;C9JPE1	7;6;1	7;6;1	7;6;1	Mitochondrial carnitine/acylcarnitine carrier protein	SLC25A20	sp|O43772|MCAT_HUMAN Mitochondrial carnitine/acylcarnitine carrier protein OS=Homo sapiens OX=9606 GN=SLC25A20 PE=1 SV=1;tr|C9JPE1|C9JPE1_HUMAN Mitochondrial carnitine/acylcarnitine carrier protein OS=Homo sapiens OX=9606 GN=SLC25A20 PE=1 SV=1	3	7	7	7	3	3	3	3	3	2	2.83333	3	5	3	3	4	4	3.66667	0.833333	3	3	3	3	3	2	3	5	3	3	4	4	3	3	3	3	3	2	3	5	3	3	4
Q9NXS2;K7EQG1;Q9NXS2-3	Q9NXS2;K7EQG1;Q9NXS2-3	5;3;3	5;3;3	5;3;3	Glutaminyl-peptide cyclotransferase-like protein	QPCTL	sp|Q9NXS2|QPCTL_HUMAN Glutaminyl-peptide cyclotransferase-like protein OS=Homo sapiens OX=9606 GN=QPCTL PE=1 SV=2;tr|K7EQG1|K7EQG1_HUMAN Glutaminyl-peptide cyclotransferase-like protein OS=Homo sapiens OX=9606 GN=QPCTL PE=1 SV=1;sp|Q9NXS2-3|QPCTL_HUMAN Iso	3	5	5	5	3	3	3	3	3	2	2.83333	3	4	4	4	4	3	3.66667	0.833333	3	3	3	3	3	2	3	4	4	4	4	3	3	3	3	3	3	2	3	4	4	4	4
P13010	P13010	4	4	4	X-ray repair cross-complementing protein 5	XRCC5	sp|P13010|XRCC5_HUMAN X-ray repair cross-complementing protein 5 OS=Homo sapiens OX=9606 GN=XRCC5 PE=1 SV=3	1	4	4	4	3	3	3	2	3	3	2.83333	4	2	4	4	3	4	3.5	0.666667	3	3	3	2	3	3	4	2	4	4	3	4	3	3	3	2	3	3	4	2	4	4	3
P05387;H0YDD8	P05387	5;1	5;1	5;1	60S acidic ribosomal protein P2	RPLP2	sp|P05387|RLA2_HUMAN 60S acidic ribosomal protein P2 OS=Homo sapiens OX=9606 GN=RPLP2 PE=1 SV=1	2	5	5	5	4	4	3	3	1	2	2.83333	3	3	4	4	3	3	3.33333	0.5	4	4	3	3	1	2	3	3	4	4	3	3	4	4	3	3	1	2	3	3	4	4	3
E5RHG8;Q15369-2;Q15369;R4GMY8	E5RHG8;Q15369-2;Q15369;R4GMY8	3;3;3;2	3;3;3;2	3;3;3;2	Transcription elongation factor B polypeptide 1	TCEB1	tr|E5RHG8|E5RHG8_HUMAN Elongin-C (Fragment) OS=Homo sapiens OX=9606 GN=ELOC PE=1 SV=1;sp|Q15369-2|ELOC_HUMAN Isoform 2 of Elongin-C OS=Homo sapiens OX=9606 GN=ELOC;sp|Q15369|ELOC_HUMAN Elongin-C OS=Homo sapiens OX=9606 GN=ELOC PE=1 SV=1;tr|R4GMY8|R4GMY8_HU	4	3	3	3	3	3	3	2	3	3	2.83333	3	3	3	3	3	3	3	0.166667	3	3	3	2	3	3	3	3	3	3	3	3	3	3	3	2	3	3	3	3	3	3	3
O95168;O95168-2;C9JXQ9;F2Z3P9	O95168;O95168-2;C9JXQ9	4;3;2;1	4;3;2;1	4;3;2;1	NADH dehydrogenase [ubiquinone] 1 beta subcomplex subunit 4	NDUFB4	sp|O95168|NDUB4_HUMAN NADH dehydrogenase [ubiquinone] 1 beta subcomplex subunit 4 OS=Homo sapiens OX=9606 GN=NDUFB4 PE=1 SV=3;sp|O95168-2|NDUB4_HUMAN Isoform 2 of NADH dehydrogenase [ubiquinone] 1 beta subcomplex subunit 4 OS=Homo sapiens OX=9606 GN=NDUFB4	4	4	4	4	3	3	3	3	3	2	2.83333	3	3	4	3	2	3	3	0.166667	3	3	3	3	3	2	3	3	4	3	2	3	3	3	3	3	3	2	3	3	4	3	2
Q8TAT6;Q8TAT6-2;A0A0D9SFI9;I3L4U9	Q8TAT6;Q8TAT6-2	5;5;1;1	5;5;1;1	5;5;1;1	Nuclear protein localization protein 4 homolog	NPLOC4	sp|Q8TAT6|NPL4_HUMAN Nuclear protein localization protein 4 homolog OS=Homo sapiens OX=9606 GN=NPLOC4 PE=1 SV=3;sp|Q8TAT6-2|NPL4_HUMAN Isoform 2 of Nuclear protein localization protein 4 homolog OS=Homo sapiens OX=9606 GN=NPLOC4	4	5	5	5	2	3	4	4	2	2	2.83333	3	3	3	3	3	3	3	0.166667	2	3	4	4	2	2	3	3	3	3	3	3	2	3	4	4	2	2	3	3	3	3	3
CON__P12763	CON__P12763	5	5	5				1	5	5	5	4	4	3	2	2	2	2.83333	4	3	3	3	1	3	2.83333	0	4	4	3	2	2	2	4	3	3	3	1	3	4	4	3	2	2	2	4	3	3	3	1
Q92890;Q92890-1;Q92890-3;C9JNP9;C9IZG3	Q92890;Q92890-1;Q92890-3;C9JNP9	4;4;3;2;1	4;4;3;2;1	4;4;3;2;1	Ubiquitin fusion degradation protein 1 homolog	UFD1L	sp|Q92890|UFD1_HUMAN Ubiquitin recognition factor in ER-associated degradation protein 1 OS=Homo sapiens OX=9606 GN=UFD1 PE=1 SV=3;sp|Q92890-1|UFD1_HUMAN Isoform Long of Ubiquitin recognition factor in ER-associated degradation protein 1 OS=Homo sapiens OX	5	4	4	4	3	2	2	3	4	3	2.83333	3	3	2	2	2	4	2.66667	-0.166667	3	2	2	3	4	3	3	3	2	2	2	4	3	2	2	3	4	3	3	3	2	2	2
B1ALA9;A0A2R8Y7H4;P60891;B7ZB02;A0A0B4J207;P60891-2;P21108;Q15244;B1ALA7;H7C540	B1ALA9;A0A2R8Y7H4;P60891;B7ZB02;A0A0B4J207;P60891-2;P21108	3;3;3;2;2;2;2;1;1;1	3;3;3;2;2;2;2;1;1;1	1;1;1;0;1;0;1;1;1;0	Ribose-phosphate pyrophosphokinase 1;Ribose-phosphate pyrophosphokinase 3	PRPS1;PRPS1L1	tr|B1ALA9|B1ALA9_HUMAN Ribose-phosphate pyrophosphokinase 1 OS=Homo sapiens OX=9606 GN=PRPS1 PE=1 SV=2;tr|A0A2R8Y7H4|A0A2R8Y7H4_HUMAN Ribose-phosphate pyrophosphokinase OS=Homo sapiens OX=9606 GN=PRPS1 PE=1 SV=1;sp|P60891|PRPS1_HUMAN Ribose-phosphate pyrop	10	3	3	1	3	3	3	3	2	3	2.83333	1	2	3	3	3	3	2.5	-0.333333	3	3	3	3	2	3	1	2	3	3	3	3	1	1	1	1	1	1	1	1	1	1	1
CON__Q1RMK2	CON__Q1RMK2	4	4	2				1	4	4	2	3	3	2	3	3	3	2.83333	3	3	1	2	2	2	2.16667	-0.666667	3	3	2	3	3	3	3	3	1	2	2	2	1	1	1	1	1	1	1	1	0	0	0
Q13162;H7C3T4;A6NJJ0;A6NG45	Q13162;H7C3T4	4;3;1;1	2;1;1;1	2;1;1;1	Peroxiredoxin-4	PRDX4	sp|Q13162|PRDX4_HUMAN Peroxiredoxin-4 OS=Homo sapiens OX=9606 GN=PRDX4 PE=1 SV=1;tr|H7C3T4|H7C3T4_HUMAN Peroxiredoxin-4 (Fragment) OS=Homo sapiens OX=9606 GN=PRDX4 PE=1 SV=1	4	4	2	2	3	3	3	3	3	2	2.83333	1	1	3	2	3	2	2	-0.833333	1	1	1	1	1	1	0	0	1	0	1	0	1	1	1	1	1	1	0	0	1	0	1
F8W930;Q9Y6M1-5;Q9Y6M1-6;Q9Y6M1-3;Q9Y6M1-4;Q9Y6M1-1;Q9Y6M1	F8W930;Q9Y6M1-5;Q9Y6M1-6;Q9Y6M1-3;Q9Y6M1-4;Q9Y6M1-1;Q9Y6M1	4;4;4;4;4;4;4	3;3;3;3;3;3;3	3;3;3;3;3;3;3	Insulin-like growth factor 2 mRNA-binding protein 2	IGF2BP2	tr|F8W930|F8W930_HUMAN Insulin-like growth factor 2 mRNA-binding protein 2 OS=Homo sapiens OX=9606 GN=IGF2BP2 PE=1 SV=1;sp|Q9Y6M1-5|IF2B2_HUMAN Isoform 5 of Insulin-like growth factor 2 mRNA-binding protein 2 OS=Homo sapiens OX=9606 GN=IGF2BP2;sp|Q9Y6M1-6|	7	4	3	3	3	3	2	3	3	3	2.83333	1	1	1	2	3	2	1.66667	-1.16667	3	3	2	3	3	3	1	1	1	1	2	2	3	3	2	3	3	3	1	1	1	1	2
Q92901	Q92901	3	1	1	60S ribosomal protein L3-like	RPL3L	sp|Q92901|RL3L_HUMAN 60S ribosomal protein L3-like OS=Homo sapiens OX=9606 GN=RPL3L PE=2 SV=3	1	3	1	1	3	3	3	2	3	3	2.83333	1	1	2	2	2	2	1.66667	-1.16667	1	1	1	1	1	1	0	0	0	0	0	0	1	1	1	1	1	1	0	0	0	0	0
Q9HBE5	Q9HBE5	3	3	3	Interleukin-21 receptor	IL21R	sp|Q9HBE5|IL21R_HUMAN Interleukin-21 receptor OS=Homo sapiens OX=9606 GN=IL21R PE=1 SV=1	1	3	3	3	3	3	3	3	2	3	2.83333	1	1	1	0	2	2	1.16667	-1.66667	3	3	3	3	2	3	1	1	1	0	2	2	3	3	3	3	2	3	1	1	1	0	2
H3BUF6;Q8WWM7-6;Q8WWM7-8;Q8WWM7-5;Q8WWM7-4;Q8WWM7-9;Q8WWM7-2;Q8WWM7;Q8WWM7-3;H3BSK9;Q8WWM7-7	H3BUF6;Q8WWM7-6;Q8WWM7-8;Q8WWM7-5;Q8WWM7-4;Q8WWM7-9;Q8WWM7-2;Q8WWM7;Q8WWM7-3	3;3;3;3;3;3;3;3;3;1;1	3;3;3;3;3;3;3;3;3;1;1	3;3;3;3;3;3;3;3;3;1;1	Ataxin-2-like protein	ATXN2L	tr|H3BUF6|H3BUF6_HUMAN Ataxin-2-like protein OS=Homo sapiens OX=9606 GN=ATXN2L PE=1 SV=1;sp|Q8WWM7-6|ATX2L_HUMAN Isoform 6 of Ataxin-2-like protein OS=Homo sapiens OX=9606 GN=ATXN2L;sp|Q8WWM7-8|ATX2L_HUMAN Isoform 8 of Ataxin-2-like protein OS=Homo sapiens	11	3	3	3	3	3	3	3	3	2	2.83333	1	1	0	1	1	2	1	-1.83333	3	3	3	3	3	2	1	1	0	1	1	2	3	3	3	3	3	2	1	1	0	1	1
Q9Y5V3;Q9Y5V3-2;Q96JG8-2;Q96JG8;Q96JG8-4	Q9Y5V3;Q9Y5V3-2	17;17;1;1;1	17;17;1;1;1	17;17;1;1;1	Melanoma-associated antigen D1	MAGED1	sp|Q9Y5V3|MAGD1_HUMAN Melanoma-associated antigen D1 OS=Homo sapiens OX=9606 GN=MAGED1 PE=1 SV=3;sp|Q9Y5V3-2|MAGD1_HUMAN Isoform 2 of Melanoma-associated antigen D1 OS=Homo sapiens OX=9606 GN=MAGED1	5	17	17	17	2	2	3	3	3	3	2.66667	7	7	16	17	16	11	12.3333	9.66667	2	2	3	3	3	3	7	7	16	17	16	11	2	2	3	3	3	3	7	7	16	17	16
Q14696;H0YLI4;Q14696-2	Q14696	8;2;2	8;2;2	8;2;2	LDLR chaperone MESD	MESDC2	sp|Q14696|MESD_HUMAN LRP chaperone MESD OS=Homo sapiens OX=9606 GN=MESD PE=1 SV=2	3	8	8	8	3	3	3	3	2	2	2.66667	5	5	7	8	8	8	6.83333	4.16667	3	3	3	3	2	2	5	5	7	8	8	8	3	3	3	3	2	2	5	5	7	8	8
E9PF19;Q9Y4P3;Q96E41;A0A087WXC6;F8WDI9;F8WCR3	E9PF19;Q9Y4P3;Q96E41	12;12;11;3;3;1	12;12;11;3;3;1	12;12;11;3;3;1	Transducin beta-like protein 2	TBL2	tr|E9PF19|E9PF19_HUMAN Transducin beta-like protein 2 OS=Homo sapiens OX=9606 GN=TBL2 PE=1 SV=1;sp|Q9Y4P3|TBL2_HUMAN Transducin beta-like protein 2 OS=Homo sapiens OX=9606 GN=TBL2 PE=1 SV=1;tr|Q96E41|Q96E41_HUMAN TBL2 protein OS=Homo sapiens OX=9606 GN=TBL	6	12	12	12	3	3	3	2	2	3	2.66667	6	6	6	5	7	6	6	3.33333	3	3	3	2	2	3	6	6	6	5	7	6	3	3	3	2	2	3	6	6	6	5	7
Q8NBJ5;M0QYH0;M0QX72	Q8NBJ5	6;2;1	6;2;1	6;2;1	Procollagen galactosyltransferase 1	COLGALT1	sp|Q8NBJ5|GT251_HUMAN Procollagen galactosyltransferase 1 OS=Homo sapiens OX=9606 GN=COLGALT1 PE=1 SV=1	3	6	6	6	3	3	3	3	2	2	2.66667	5	5	5	6	5	5	5.16667	2.5	3	3	3	3	2	2	5	5	5	6	5	5	3	3	3	3	2	2	5	5	5	6	5
Q14789-4;Q14789-3;Q14789;Q14789-2;H0Y867;E7EU81	Q14789-4;Q14789-3;Q14789;Q14789-2	7;7;7;7;1;1	7;7;7;7;1;1	7;7;7;7;1;1	Golgin subfamily B member 1	GOLGB1	sp|Q14789-4|GOGB1_HUMAN Isoform 4 of Golgin subfamily B member 1 OS=Homo sapiens OX=9606 GN=GOLGB1;sp|Q14789-3|GOGB1_HUMAN Isoform 3 of Golgin subfamily B member 1 OS=Homo sapiens OX=9606 GN=GOLGB1;sp|Q14789|GOGB1_HUMAN Golgin subfamily B member 1 OS=Homo	6	7	7	7	3	3	3	3	2	2	2.66667	2	4	4	6	6	5	4.5	1.83333	3	3	3	3	2	2	2	4	4	6	6	5	3	3	3	3	2	2	2	4	4	6	6
P30041	P30041	6	6	6	Peroxiredoxin-6	PRDX6	sp|P30041|PRDX6_HUMAN Peroxiredoxin-6 OS=Homo sapiens OX=9606 GN=PRDX6 PE=1 SV=3	1	6	6	6	4	2	3	3	2	2	2.66667	3	3	5	5	4	4	4	1.33333	4	2	3	3	2	2	3	3	5	5	4	4	4	2	3	3	2	2	3	3	5	5	4
P05109	P05109	5	5	5	Protein S100-A8;Protein S100-A8, N-terminally processed	S100A8	sp|P05109|S10A8_HUMAN Protein S100-A8 OS=Homo sapiens OX=9606 GN=S100A8 PE=1 SV=1	1	5	5	5	3	3	3	2	2	3	2.66667	3	3	4	5	5	3	3.83333	1.16667	3	3	3	2	2	3	3	3	4	5	5	3	3	3	3	2	2	3	3	3	4	5	5
P51570;P51570-2;K7EII7;K7ERJ9	P51570;P51570-2;K7EII7	6;5;3;2	6;5;3;2	6;5;3;2	Galactokinase	GALK1	sp|P51570|GALK1_HUMAN Galactokinase OS=Homo sapiens OX=9606 GN=GALK1 PE=1 SV=1;sp|P51570-2|GALK1_HUMAN Isoform 2 of Galactokinase OS=Homo sapiens OX=9606 GN=GALK1;tr|K7EII7|K7EII7_HUMAN Galactokinase (Fragment) OS=Homo sapiens OX=9606 GN=GALK1 PE=1 SV=1	4	6	6	6	2	3	4	4	1	2	2.66667	1	0	4	5	5	4	3.16667	0.5	2	3	4	4	1	2	1	0	4	5	5	4	2	3	4	4	1	2	1	0	4	5	5
P62244;I3L3P7;H3BVC7	P62244;I3L3P7	5;5;2	5;5;2	2;2;2	40S ribosomal protein S15a	RPS15A	sp|P62244|RS15A_HUMAN 40S ribosomal protein S15a OS=Homo sapiens OX=9606 GN=RPS15A PE=1 SV=2;tr|I3L3P7|I3L3P7_HUMAN 40S ribosomal protein S15a OS=Homo sapiens OX=9606 GN=RPS15A PE=1 SV=1	3	5	5	2	3	3	3	2	3	2	2.66667	3	2	4	3	3	3	3	0.333333	3	3	3	2	3	2	3	2	4	3	3	3	1	1	1	0	1	0	1	0	2	1	0
Q9Y3P4	Q9Y3P4	4	4	4	Rhomboid domain-containing protein 3	RHBDD3	sp|Q9Y3P4|RHBD3_HUMAN Rhomboid domain-containing protein 3 OS=Homo sapiens OX=9606 GN=RHBDD3 PE=2 SV=1	1	4	4	4	4	3	3	2	2	2	2.66667	3	3	3	3	2	3	2.83333	0.166667	4	3	3	2	2	2	3	3	3	3	2	3	4	3	3	2	2	2	3	3	3	3	2
P53985;Q5T8R3;Q5T8R5;P53985-2	P53985	3;1;1;1	3;1;1;1	3;1;1;1	Monocarboxylate transporter 1	SLC16A1	sp|P53985|MOT1_HUMAN Monocarboxylate transporter 1 OS=Homo sapiens OX=9606 GN=SLC16A1 PE=1 SV=3	4	3	3	3	2	2	3	3	3	3	2.66667	2	2	3	3	3	3	2.66667	0	2	2	3	3	3	3	2	2	3	3	3	3	2	2	3	3	3	3	2	2	3	3	3
Q96DA6-2;Q96DA6;A0A2R8Y839;A0A2R8Y817;F2Z3A7	Q96DA6-2;Q96DA6;A0A2R8Y839	3;3;2;1;1	3;3;2;1;1	3;3;2;1;1	Mitochondrial import inner membrane translocase subunit TIM14	DNAJC19	sp|Q96DA6-2|TIM14_HUMAN Isoform 2 of Mitochondrial import inner membrane translocase subunit TIM14 OS=Homo sapiens OX=9606 GN=DNAJC19;sp|Q96DA6|TIM14_HUMAN Mitochondrial import inner membrane translocase subunit TIM14 OS=Homo sapiens OX=9606 GN=DNAJC19 PE=	5	3	3	3	3	3	3	2	3	2	2.66667	3	3	3	2	3	2	2.66667	0	3	3	3	2	3	2	3	3	3	2	3	2	3	3	3	2	3	2	3	3	3	2	3
P51114;P51114-2;B4DXZ6;P51114-3;E9PFF5;E7EU85;P51116;R9WNI0;A8MQB8;G3V0J0;Q06787;C9JAJ4;Q06787-3;Q06787-9;Q06787-2;Q06787-5;Q06787-4;Q06787-6;Q06787-8;Q06787-7	P51114;P51114-2;B4DXZ6;P51114-3;E9PFF5;E7EU85;P51116	4;4;4;3;3;3;2;1;1;1;1;1;1;1;1;1;1;1;1;1	4;4;4;3;3;3;2;1;1;1;1;1;1;1;1;1;1;1;1;1	4;4;4;3;3;3;2;1;1;1;1;1;1;1;1;1;1;1;1;1	Fragile X mental retardation syndrome-related protein 1;Fragile X mental retardation syndrome-related protein 2	FXR1;FXR2	sp|P51114|FXR1_HUMAN Fragile X mental retardation syndrome-related protein 1 OS=Homo sapiens OX=9606 GN=FXR1 PE=1 SV=3;sp|P51114-2|FXR1_HUMAN Isoform 2 of Fragile X mental retardation syndrome-related protein 1 OS=Homo sapiens OX=9606 GN=FXR1;tr|B4DXZ6|B4D	20	4	4	4	4	3	3	2	2	2	2.66667	2	3	2	2	2	3	2.33333	-0.333333	4	3	3	2	2	2	2	3	2	2	2	3	4	3	3	2	2	2	2	3	2	2	2
O94874;O94874-2;O94874-3	O94874;O94874-2;O94874-3	5;4;3	5;4;3	5;4;3	E3 UFM1-protein ligase 1	UFL1	sp|O94874|UFL1_HUMAN E3 UFM1-protein ligase 1 OS=Homo sapiens OX=9606 GN=UFL1 PE=1 SV=2;sp|O94874-2|UFL1_HUMAN Isoform 2 of E3 UFM1-protein ligase 1 OS=Homo sapiens OX=9606 GN=UFL1;sp|O94874-3|UFL1_HUMAN Isoform 3 of E3 UFM1-protein ligase 1 OS=Homo sapien	3	5	5	5	3	3	2	3	2	3	2.66667	0	0	4	3	3	3	2.16667	-0.5	3	3	2	3	2	3	0	0	4	3	3	3	3	3	2	3	2	3	0	0	4	3	3
Q01650;H0YJ95;A0A0C4DGL4;G3V4Z6;Q9UM01;Q92536	Q01650	4;1;1;1;1;1	4;1;1;1;1;1	4;1;1;1;1;1	Large neutral amino acids transporter small subunit 1	SLC7A5	sp|Q01650|LAT1_HUMAN Large neutral amino acids transporter small subunit 1 OS=Homo sapiens OX=9606 GN=SLC7A5 PE=1 SV=2	6	4	4	4	3	3	3	3	2	2	2.66667	2	2	2	2	3	2	2.16667	-0.5	3	3	3	3	2	2	2	2	2	2	3	2	3	3	3	3	2	2	2	2	2	2	3
E5RH50;A0A0B4J210;Q6PKG0-3;Q6PKG0;H0YBW1;E5RHK4;H0YAN4	E5RH50;A0A0B4J210;Q6PKG0-3;Q6PKG0;H0YBW1	3;3;3;3;2;1;1	3;3;3;3;2;1;1	3;3;3;3;2;1;1	La-related protein 1	LARP1	tr|E5RH50|E5RH50_HUMAN La-related protein 1 (Fragment) OS=Homo sapiens OX=9606 GN=LARP1 PE=1 SV=8;tr|A0A0B4J210|A0A0B4J210_HUMAN La-related protein 1 (Fragment) OS=Homo sapiens OX=9606 GN=LARP1 PE=1 SV=5;sp|Q6PKG0-3|LARP1_HUMAN Isoform 2 of La-related prot	7	3	3	3	2	2	3	3	3	3	2.66667	2	2	2	0	2	2	1.66667	-1	2	2	3	3	3	3	2	2	2	0	2	2	2	2	3	3	3	3	2	2	2	0	2
P42357-3;P42357-2;P42357	P42357-3;P42357-2;P42357	4;4;4	4;4;4	4;4;4	Histidine ammonia-lyase	HAL	sp|P42357-3|HUTH_HUMAN Isoform 3 of Histidine ammonia-lyase OS=Homo sapiens OX=9606 GN=HAL;sp|P42357-2|HUTH_HUMAN Isoform 2 of Histidine ammonia-lyase OS=Homo sapiens OX=9606 GN=HAL;sp|P42357|HUTH_HUMAN Histidine ammonia-lyase OS=Homo sapiens OX=9606 GN=HA	3	4	4	4	3	2	3	4	2	2	2.66667	0	0	0	1	0	0	0.166667	-2.5	3	2	3	4	2	2	0	0	0	1	0	0	3	2	3	4	2	2	0	0	0	1	0
A0A3B3ISC6;A0A3B3IT15;A0A3B3IS84;P53621;P53621-2;A0A3B3IU89;A0A3B3ITI7;A0A3B3ISK1;A0A3B3ITV3;A0A3B3IU78	A0A3B3ISC6;A0A3B3IT15;A0A3B3IS84;P53621;P53621-2;A0A3B3IU89	8;8;8;8;8;5;3;3;3;2	8;8;8;8;8;5;3;3;3;2	8;8;8;8;8;5;3;3;3;2	Coatomer subunit alpha;Xenin;Proxenin	COPA	tr|A0A3B3ISC6|A0A3B3ISC6_HUMAN Coatomer subunit alpha (Fragment) OS=Homo sapiens OX=9606 GN=COPA PE=1 SV=1;tr|A0A3B3IT15|A0A3B3IT15_HUMAN Coatomer subunit alpha OS=Homo sapiens OX=9606 GN=COPA PE=1 SV=1;tr|A0A3B3IS84|A0A3B3IS84_HUMAN Coatomer subunit alpha	10	8	8	8	2	3	2	3	2	3	2.5	5	6	6	8	6	4	5.83333	3.33333	2	3	2	3	2	3	5	6	6	8	6	4	2	3	2	3	2	3	5	6	6	8	6
A0A2R8YH90;A0A2R8YE05;K7ENT6;A0A2R8YHD2;A0A2R8Y5V9;P67936;P67936-2;A0A2R8YEU4;A0A2R8YGX3;A0A5F9UN72	A0A2R8YH90;A0A2R8YE05;K7ENT6;A0A2R8YHD2;A0A2R8Y5V9;P67936;P67936-2;A0A2R8YEU4;A0A2R8YGX3;A0A5F9UN72	6;6;6;6;6;6;6;5;5;3	1;1;1;1;1;1;1;1;1;1	1;1;1;1;1;1;1;1;1;1	Tropomyosin alpha-4 chain	TPM4	tr|A0A2R8YH90|A0A2R8YH90_HUMAN Tropomyosin alpha-4 chain (Fragment) OS=Homo sapiens OX=9606 GN=TPM4 PE=1 SV=1;tr|A0A2R8YE05|A0A2R8YE05_HUMAN Tropomyosin alpha-4 chain OS=Homo sapiens OX=9606 GN=TPM4 PE=1 SV=1;tr|K7ENT6|K7ENT6_HUMAN Tropomyosin alpha-4 chai	10	6	1	1	4	2	2	3	2	2	2.5	2	2	5	5	4	3	3.5	1	1	0	0	0	0	0	0	0	0	0	0	0	1	0	0	0	0	0	0	0	0	0	0
P13747	P13747	7	4	4	HLA class I histocompatibility antigen, alpha chain E	HLA-E	sp|P13747|HLAE_HUMAN HLA class I histocompatibility antigen, alpha chain E OS=Homo sapiens OX=9606 GN=HLA-E PE=1 SV=4	1	7	4	4	2	3	3	3	3	1	2.5	4	4	5	3	2	3	3.5	1	0	1	1	1	1	0	3	3	2	1	1	2	0	1	1	1	1	0	3	3	2	1	1
H0YBZ2;P04233-2;P04233;E7EQJ3;H0YBZ8;E7ESL3;P04233-3	H0YBZ2;P04233-2;P04233;E7EQJ3;H0YBZ8;E7ESL3;P04233-3	4;4;4;2;2;2;2	4;4;4;2;2;2;2	4;4;4;2;2;2;2	HLA class II histocompatibility antigen gamma chain	CD74	tr|H0YBZ2|H0YBZ2_HUMAN HLA class II histocompatibility antigen gamma chain (Fragment) OS=Homo sapiens OX=9606 GN=CD74 PE=1 SV=1;sp|P04233-2|HG2A_HUMAN Isoform 2 of HLA class II histocompatibility antigen gamma chain OS=Homo sapiens OX=9606 GN=CD74;sp|P0423	7	4	4	4	3	3	3	2	3	1	2.5	4	4	3	4	2	3	3.33333	0.833333	3	3	3	2	3	1	4	4	3	4	2	3	3	3	3	2	3	1	4	4	3	4	2
H0YKE7;F5GX29;H0YNG9;Q99653;H0YLY7	H0YKE7;F5GX29;H0YNG9;Q99653;H0YLY7	5;5;5;5;4	5;5;5;5;4	5;5;5;5;4	Calcineurin B homologous protein 1	CHP1	tr|H0YKE7|H0YKE7_HUMAN Calcineurin B homologous protein 1 OS=Homo sapiens OX=9606 GN=CHP1 PE=1 SV=1;tr|F5GX29|F5GX29_HUMAN Calcineurin B homologous protein 1 OS=Homo sapiens OX=9606 GN=CHP1 PE=1 SV=1;tr|H0YNG9|H0YNG9_HUMAN Calcineurin B homologous protein	5	5	5	5	1	1	4	4	3	2	2.5	1	1	5	5	4	2	3	0.5	1	1	4	4	3	2	1	1	5	5	4	2	1	1	4	4	3	2	1	1	5	5	4
P46776;E9PLL6;E9PJD9;E9PLX7	P46776;E9PLL6;E9PJD9;E9PLX7	6;5;4;3	6;5;4;3	6;5;4;3	60S ribosomal protein L27a	RPL27A	sp|P46776|RL27A_HUMAN 60S ribosomal protein L27a OS=Homo sapiens OX=9606 GN=RPL27A PE=1 SV=2;tr|E9PLL6|E9PLL6_HUMAN 60S ribosomal protein L27a OS=Homo sapiens OX=9606 GN=RPL27A PE=1 SV=1;tr|E9PJD9|E9PJD9_HUMAN 60S ribosomal protein L27a OS=Homo sapiens OX=	4	6	6	6	3	3	2	1	3	3	2.5	2	3	4	4	3	2	3	0.5	3	3	2	1	3	3	2	3	4	4	3	2	3	3	2	1	3	3	2	3	4	4	3
P25788-2;P25788;G3V4X5;H0YJ03	P25788-2;P25788;G3V4X5	4;4;2;1	4;4;2;1	4;4;2;1	Proteasome subunit alpha type-3	PSMA3	sp|P25788-2|PSA3_HUMAN Isoform 2 of Proteasome subunit alpha type-3 OS=Homo sapiens OX=9606 GN=PSMA3;sp|P25788|PSA3_HUMAN Proteasome subunit alpha type-3 OS=Homo sapiens OX=9606 GN=PSMA3 PE=1 SV=2;tr|G3V4X5|G3V4X5_HUMAN Proteasome endopeptidase complex OS=	4	4	4	4	3	2	3	3	2	2	2.5	2	2	3	3	3	3	2.66667	0.166667	3	2	3	3	2	2	2	2	3	3	3	3	3	2	3	3	2	2	2	2	3	3	3
CON__ENSEMBL:ENSBTAP00000033053	CON__ENSEMBL:ENSBTAP00000033053	3	1	1				1	3	1	1	3	3	2	3	2	2	2.5	2	3	2	3	2	3	2.5	0	1	1	1	1	0	0	0	1	1	1	0	1	1	1	1	1	0	0	0	1	1	1	0
Q9NWB6;Q9NWB6-3;Q9NWB6-2	Q9NWB6;Q9NWB6-3;Q9NWB6-2	5;3;3	5;3;3	5;3;3	Arginine and glutamate-rich protein 1	ARGLU1	sp|Q9NWB6|ARGL1_HUMAN Arginine and glutamate-rich protein 1 OS=Homo sapiens OX=9606 GN=ARGLU1 PE=1 SV=1;sp|Q9NWB6-3|ARGL1_HUMAN Isoform 3 of Arginine and glutamate-rich protein 1 OS=Homo sapiens OX=9606 GN=ARGLU1;sp|Q9NWB6-2|ARGL1_HUMAN Isoform 2 of Argini	3	5	5	5	1	2	2	3	2	5	2.5	2	3	3	2	3	2	2.5	0	1	2	2	3	2	5	2	3	3	2	3	2	1	2	2	3	2	5	2	3	3	2	3
CON__ENSEMBL:ENSBTAP00000011227	CON__ENSEMBL:ENSBTAP00000011227	3	1	1				1	3	1	1	3	3	2	3	2	2	2.5	2	2	2	3	2	2	2.16667	-0.333333	1	1	1	1	0	0	0	0	1	1	0	0	1	1	1	1	0	0	0	0	1	1	0
O96000;H3BPJ9;O96000-2;H3BV16	O96000;H3BPJ9;O96000-2;H3BV16	4;3;3;2	4;3;3;2	4;3;3;2	NADH dehydrogenase [ubiquinone] 1 beta subcomplex subunit 10	NDUFB10	sp|O96000|NDUBA_HUMAN NADH dehydrogenase [ubiquinone] 1 beta subcomplex subunit 10 OS=Homo sapiens OX=9606 GN=NDUFB10 PE=1 SV=3;tr|H3BPJ9|H3BPJ9_HUMAN NADH dehydrogenase [ubiquinone] 1 beta subcomplex subunit 10 OS=Homo sapiens OX=9606 GN=NDUFB10 PE=1 SV=1	4	4	4	4	3	2	3	3	2	2	2.5	2	1	2	2	2	2	1.83333	-0.666667	3	2	3	3	2	2	2	1	2	2	2	2	3	2	3	3	2	2	2	1	2	2	2
H0Y5B4;H7BZ11;J3KQN4;Q969Q0;P83881;R4GN19	H0Y5B4;H7BZ11;J3KQN4;Q969Q0;P83881;R4GN19	3;3;3;3;3;2	3;3;3;3;3;2	3;3;3;3;3;2	60S ribosomal protein L36a-like;60S ribosomal protein L36a	RPL36A;RPL36A-HNRNPH2;RPL36AL	tr|H0Y5B4|H0Y5B4_HUMAN 60S ribosomal protein L36a OS=Homo sapiens OX=9606 GN=RPL36A PE=1 SV=2;tr|H7BZ11|H7BZ11_HUMAN RPL36A-HNRNPH2 readthrough OS=Homo sapiens OX=9606 GN=RPL36A-HNRNPH2 PE=3 SV=2;tr|J3KQN4|J3KQN4_HUMAN 60S ribosomal protein L36a OS=Homo sa	6	3	3	3	3	3	2	2	3	2	2.5	2	1	1	2	3	1	1.66667	-0.833333	3	3	2	2	3	2	2	1	1	2	3	1	3	3	2	2	3	2	2	1	1	2	3
P41091;H7BZU1;Q2VIR3-2;Q2VIR3	P41091	3;1;1;1	3;1;1;1	3;1;1;1	Eukaryotic translation initiation factor 2 subunit 3	EIF2S3	sp|P41091|IF2G_HUMAN Eukaryotic translation initiation factor 2 subunit 3 OS=Homo sapiens OX=9606 GN=EIF2S3 PE=1 SV=3	4	3	3	3	2	3	1	3	3	3	2.5	1	1	1	1	1	1	1	-1.5	2	3	1	3	3	3	1	1	1	1	1	1	2	3	1	3	3	3	1	1	1	1	1
H0Y8X0;H0Y993;A0A494C028;P35659;D6RDA2;B4DFG0;P35659-2;D6R9L5;A0A494C198	H0Y8X0;H0Y993;A0A494C028;P35659;D6RDA2;B4DFG0;P35659-2	3;3;3;3;2;2;2;1;1	3;3;3;3;2;2;2;1;1	3;3;3;3;2;2;2;1;1	Protein DEK	DEK	tr|H0Y8X0|H0Y8X0_HUMAN Protein DEK OS=Homo sapiens OX=9606 GN=DEK PE=1 SV=2;tr|H0Y993|H0Y993_HUMAN DEK oncogene (DNA binding), isoform CRA_b OS=Homo sapiens OX=9606 GN=DEK PE=1 SV=2;tr|A0A494C028|A0A494C028_HUMAN Protein DEK OS=Homo sapiens OX=9606 GN=DEK	9	3	3	3	3	3	2	3	2	2	2.5	0	1	1	1	1	1	0.833333	-1.66667	3	3	2	3	2	2	0	1	1	1	1	1	3	3	2	3	2	2	0	1	1	1	1
Q5Y7D1	Q5Y7D1	7	4	1		HLA-DRB1	tr|Q5Y7D1|Q5Y7D1_HUMAN HLA class II histocompatibility antigen DR beta chain OS=Homo sapiens OX=9606 GN=HLA-DRB1 PE=1 SV=1	1	7	4	1	2	3	3	2	2	2	2.33333	4	3	6	6	5	4	4.66667	2.33333	1	2	2	1	1	1	3	2	3	3	2	2	0	0	0	0	0	0	1	1	1	1	1
Q9HCU5;B5MC98;H7C2N7;H7C0W3	Q9HCU5;B5MC98	5;3;2;1	5;3;2;1	5;3;2;1	Prolactin regulatory element-binding protein	PREB	sp|Q9HCU5|PREB_HUMAN Prolactin regulatory element-binding protein OS=Homo sapiens OX=9606 GN=PREB PE=1 SV=2;tr|B5MC98|B5MC98_HUMAN Prolactin regulatory element-binding protein OS=Homo sapiens OX=9606 GN=PREB PE=1 SV=1	4	5	5	5	3	2	3	1	2	3	2.33333	4	4	5	4	4	5	4.33333	2	3	2	3	1	2	3	4	4	5	4	4	5	3	2	3	1	2	3	4	4	5	4	4
Q86UE4;E5RJU9;H0YB56;H0YBJ8	Q86UE4;E5RJU9;H0YB56	6;4;3;1	6;4;3;1	6;4;3;1	Protein LYRIC	MTDH	sp|Q86UE4|LYRIC_HUMAN Protein LYRIC OS=Homo sapiens OX=9606 GN=MTDH PE=1 SV=2;tr|E5RJU9|E5RJU9_HUMAN Protein LYRIC OS=Homo sapiens OX=9606 GN=MTDH PE=1 SV=1;tr|H0YB56|H0YB56_HUMAN Protein LYRIC (Fragment) OS=Homo sapiens OX=9606 GN=MTDH PE=1 SV=1	4	6	6	6	3	2	3	2	3	1	2.33333	5	5	6	5	2	2	4.16667	1.83333	3	2	3	2	3	1	5	5	6	5	2	2	3	2	3	2	3	1	5	5	6	5	2
Q9UJZ1;A0A087WYB4;Q9UJZ1-2	Q9UJZ1;A0A087WYB4;Q9UJZ1-2	7;5;5	7;5;5	7;5;5	Stomatin-like protein 2, mitochondrial	STOML2	sp|Q9UJZ1|STML2_HUMAN Stomatin-like protein 2, mitochondrial OS=Homo sapiens OX=9606 GN=STOML2 PE=1 SV=1;tr|A0A087WYB4|A0A087WYB4_HUMAN Stomatin-like protein 2, mitochondrial OS=Homo sapiens OX=9606 GN=STOML2 PE=1 SV=1;sp|Q9UJZ1-2|STML2_HUMAN Isoform 2 of	3	7	7	7	2	2	3	2	3	2	2.33333	4	3	5	5	4	4	4.16667	1.83333	2	2	3	2	3	2	4	3	5	5	4	4	2	2	3	2	3	2	4	3	5	5	4
A0A182DWF4;A0A0G2JJV3;Q5EP54;A0A182DWG2;A0A140T9A5;A0A140T966;A0A182DWF5;A0A140T9Q1;A0A140T928	A0A182DWF4;A0A0G2JJV3;Q5EP54;A0A182DWG2;A0A140T9A5;A0A140T966;A0A182DWF5;A0A140T9Q1;A0A140T928	5;5;5;4;4;4;4;4;4	4;4;4;3;3;3;3;3;3	1;1;1;1;1;1;1;1;1		HLA-DPB1	tr|A0A182DWF4|A0A182DWF4_HUMAN HLA class II histocompatibility antigen, DP beta 1 chain OS=Homo sapiens OX=9606 GN=HLA-DPB1 PE=1 SV=1;tr|A0A0G2JJV3|A0A0G2JJV3_HUMAN HLA class II histocompatibility antigen, DP beta 1 chain OS=Homo sapiens OX=9606 GN=HLA-DPB	9	5	4	1	2	2	3	3	2	2	2.33333	2	4	4	4	4	4	3.66667	1.33333	1	1	2	2	1	1	1	3	3	3	3	3	0	0	1	1	0	0	0	0	1	1	1
P53618;E9PP73	P53618;E9PP73	6;3	6;3	6;3	Coatomer subunit beta	COPB1	sp|P53618|COPB_HUMAN Coatomer subunit beta OS=Homo sapiens OX=9606 GN=COPB1 PE=1 SV=3;tr|E9PP73|E9PP73_HUMAN Coatomer subunit beta (Fragment) OS=Homo sapiens OX=9606 GN=COPB1 PE=1 SV=8	2	6	6	6	3	2	2	3	2	2	2.33333	3	4	4	4	2	4	3.5	1.16667	3	2	2	3	2	2	3	4	4	4	2	4	3	2	2	3	2	2	3	4	4	4	2
Q5Y7D2;P01909	Q5Y7D2;P01909	5;5	3;3	3;3	HLA class II histocompatibility antigen, DQ alpha 1 chain	HLA-DQA1	tr|Q5Y7D2|Q5Y7D2_HUMAN HLA class II histocompatibility antigen DQ alpha chain OS=Homo sapiens OX=9606 GN=HLA-DQA2 PE=3 SV=1;sp|P01909|DQA1_HUMAN HLA class II histocompatibility antigen, DQ alpha 1 chain OS=Homo sapiens OX=9606 GN=HLA-DQA1 PE=1 SV=1	2	5	3	3	2	2	3	3	2	2	2.33333	1	1	5	5	3	4	3.16667	0.833333	1	1	2	2	1	1	0	0	3	3	2	3	1	1	2	2	1	1	0	0	3	3	2
J3KR24;A0A0A0MSX9;P41252;Q5TCC6;Q5TCD1	J3KR24;A0A0A0MSX9;P41252	7;7;7;1;1	7;7;7;1;1	7;7;7;1;1	Isoleucine--tRNA ligase, cytoplasmic	IARS	tr|J3KR24|J3KR24_HUMAN Isoleucine--tRNA ligase, cytoplasmic OS=Homo sapiens OX=9606 GN=IARS1 PE=1 SV=1;tr|A0A0A0MSX9|A0A0A0MSX9_HUMAN Isoleucine--tRNA ligase, cytoplasmic OS=Homo sapiens OX=9606 GN=IARS1 PE=1 SV=1;sp|P41252|SYIC_HUMAN Isoleucine--tRNA liga	5	7	7	7	2	3	3	2	2	2	2.33333	1	1	2	3	6	3	2.66667	0.333333	2	3	3	2	2	2	1	1	2	3	6	3	2	3	3	2	2	2	1	1	2	3	6
P62191-2;P62191	P62191-2;P62191	7;7	7;7	7;7	26S protease regulatory subunit 4	PSMC1	sp|P62191-2|PRS4_HUMAN Isoform 2 of 26S proteasome regulatory subunit 4 OS=Homo sapiens OX=9606 GN=PSMC1;sp|P62191|PRS4_HUMAN 26S proteasome regulatory subunit 4 OS=Homo sapiens OX=9606 GN=PSMC1 PE=1 SV=1	2	7	7	7	3	2	2	2	2	3	2.33333	1	3	3	3	3	3	2.66667	0.333333	3	2	2	2	2	3	1	3	3	3	3	3	3	2	2	2	2	3	1	3	3	3	3
CON__Q7Z3Z0;CON__Q7Z3Y8;Q7Z3Z0;Q7Z3Y8	CON__Q7Z3Z0;CON__Q7Z3Y8;Q7Z3Z0;Q7Z3Y8	4;4;4;4	2;2;2;2	1;1;1;1	Keratin, type I cytoskeletal 25;Keratin, type I cytoskeletal 27	KRT25;KRT27	;;sp|Q7Z3Z0|K1C25_HUMAN Keratin, type I cytoskeletal 25 OS=Homo sapiens OX=9606 GN=KRT25 PE=1 SV=1;sp|Q7Z3Y8|K1C27_HUMAN Keratin, type I cytoskeletal 27 OS=Homo sapiens OX=9606 GN=KRT27 PE=1 SV=2	4	4	2	1	3	3	2	2	2	2	2.33333	2	2	3	2	2	4	2.5	0.166667	1	1	0	0	0	0	0	0	1	0	0	2	0	0	0	0	0	0	0	0	0	0	0
Q92499-2;Q92499;F1T0B3;A0A087X2G1;Q92499-3	Q92499-2;Q92499;F1T0B3;A0A087X2G1;Q92499-3	4;4;3;3;3	4;4;3;3;3	4;4;3;3;3	ATP-dependent RNA helicase DDX1	DDX1	sp|Q92499-2|DDX1_HUMAN Isoform 2 of ATP-dependent RNA helicase DDX1 OS=Homo sapiens OX=9606 GN=DDX1;sp|Q92499|DDX1_HUMAN ATP-dependent RNA helicase DDX1 OS=Homo sapiens OX=9606 GN=DDX1 PE=1 SV=2;tr|F1T0B3|F1T0B3_HUMAN ATP-dependent RNA helicase DDX1 OS=Hom	5	4	4	4	2	2	2	2	3	3	2.33333	2	2	3	3	3	2	2.5	0.166667	2	2	2	2	3	3	2	2	3	3	3	2	2	2	2	2	3	3	2	2	3	3	3
Q9Y3U8;J3QSB5;J3KTD3	Q9Y3U8;J3QSB5	3;2;1	3;2;1	3;2;1	60S ribosomal protein L36	RPL36	sp|Q9Y3U8|RL36_HUMAN 60S ribosomal protein L36 OS=Homo sapiens OX=9606 GN=RPL36 PE=1 SV=3;tr|J3QSB5|J3QSB5_HUMAN 60S ribosomal protein L36 OS=Homo sapiens OX=9606 GN=RPL36 PE=1 SV=1	3	3	3	3	2	2	2	2	3	3	2.33333	2	2	3	3	1	3	2.33333	0	2	2	2	2	3	3	2	2	3	3	1	3	2	2	2	2	3	3	2	2	3	3	1
Q9UQE7	Q9UQE7	5	5	5	Structural maintenance of chromosomes protein 3	SMC3	sp|Q9UQE7|SMC3_HUMAN Structural maintenance of chromosomes protein 3 OS=Homo sapiens OX=9606 GN=SMC3 PE=1 SV=2	1	5	5	5	3	4	2	2	2	1	2.33333	3	3	4	1	1	1	2.16667	-0.166667	3	4	2	2	2	1	3	3	4	1	1	1	3	4	2	2	2	1	3	3	4	1	1
Q9UN86;Q9UN86-2;D6R9X5;D6RB17;E5RJU8;E5RIZ6;D6RAC7;D6RGJ4;E5RH42;D6RBW8;E5RH00;E5RIF8;E5RI46;D6RBR0;D6REX8;D6RBM9;D6R9A4;Q13283-2;D6RE13	Q9UN86;Q9UN86-2	5;5;1;1;1;1;1;1;1;1;1;1;1;1;1;1;1;1;1	5;5;1;1;1;1;1;1;1;1;1;1;1;1;1;1;1;1;1	4;4;0;0;0;0;0;0;0;0;0;0;0;0;0;0;0;0;0	Ras GTPase-activating protein-binding protein 2	G3BP2	sp|Q9UN86|G3BP2_HUMAN Ras GTPase-activating protein-binding protein 2 OS=Homo sapiens OX=9606 GN=G3BP2 PE=1 SV=2;sp|Q9UN86-2|G3BP2_HUMAN Isoform B of Ras GTPase-activating protein-binding protein 2 OS=Homo sapiens OX=9606 GN=G3BP2	19	5	5	4	3	3	2	1	3	2	2.33333	3	2	3	1	1	2	2	-0.333333	3	3	2	1	3	2	3	2	3	1	1	2	2	2	1	1	2	2	3	2	3	1	1
Q14498;A0A0U1RQH7;Q14498-3;Q14498-2;H0Y4X3;G3XAC6;A0A0U1RQW2;G3V5Z6;Q5QP22;H0YJJ3;Q5QP23;A0A087X122;G3XAP0;Q86U06;Q86U06-3;Q86U06-2;Q86U06-5;Q86U06-4;G3V546	Q14498;A0A0U1RQH7;Q14498-3;Q14498-2;H0Y4X3;G3XAC6;A0A0U1RQW2	4;4;4;4;4;4;3;1;1;1;1;1;1;1;1;1;1;1;1	4;4;4;4;4;4;3;1;1;1;1;1;1;1;1;1;1;1;1	4;4;4;4;4;4;3;1;1;1;1;1;1;1;1;1;1;1;1	RNA-binding protein 39	RBM39	sp|Q14498|RBM39_HUMAN RNA-binding protein 39 OS=Homo sapiens OX=9606 GN=RBM39 PE=1 SV=2;tr|A0A0U1RQH7|A0A0U1RQH7_HUMAN RNA-binding protein 39 (Fragment) OS=Homo sapiens OX=9606 GN=RBM39 PE=1 SV=1;sp|Q14498-3|RBM39_HUMAN Isoform 3 of RNA-binding protein 39	19	4	4	4	2	2	4	2	2	2	2.33333	1	1	2	2	3	2	1.83333	-0.5	2	2	4	2	2	2	1	1	2	2	3	2	2	2	4	2	2	2	1	1	2	2	3
P09874	P09874	3	3	3	Poly [ADP-ribose] polymerase 1	PARP1	sp|P09874|PARP1_HUMAN Poly [ADP-ribose] polymerase 1 OS=Homo sapiens OX=9606 GN=PARP1 PE=1 SV=4	1	3	3	3	3	2	2	1	3	3	2.33333	1	1	1	1	1	1	1	-1.33333	3	2	2	1	3	3	1	1	1	1	1	1	3	2	2	1	3	3	1	1	1	1	1
Q13283	Q13283	3	2	2	Ras GTPase-activating protein-binding protein 1	G3BP1	sp|Q13283|G3BP1_HUMAN Ras GTPase-activating protein-binding protein 1 OS=Homo sapiens OX=9606 GN=G3BP1 PE=1 SV=1	1	3	2	2	3	3	3	2	2	1	2.33333	0	0	0	0	0	0	0	-2.33333	2	2	2	2	1	1	0	0	0	0	0	0	2	2	2	2	1	1	0	0	0	0	0
Q9UG63;Q9UG63-2;C9JHK9;C9JZV3	Q9UG63;Q9UG63-2;C9JHK9;C9JZV3	8;8;5;5	8;8;5;5	8;8;5;5	ATP-binding cassette sub-family F member 2	ABCF2	sp|Q9UG63|ABCF2_HUMAN ATP-binding cassette sub-family F member 2 OS=Homo sapiens OX=9606 GN=ABCF2 PE=1 SV=2;sp|Q9UG63-2|ABCF2_HUMAN Isoform 2 of ATP-binding cassette sub-family F member 2 OS=Homo sapiens OX=9606 GN=ABCF2;tr|C9JHK9|C9JHK9_HUMAN ATP-binding	4	8	8	8	2	1	3	3	1	3	2.16667	5	5	5	7	2	3	4.5	2.33333	2	1	3	3	1	3	5	5	5	7	2	3	2	1	3	3	1	3	5	5	5	7	2
K7ELL7;P14314-2;P14314;K7EPW7;K7EKX1;K7EJ70	K7ELL7;P14314-2;P14314;K7EPW7	6;6;6;3;2;2	6;6;6;3;2;2	6;6;6;3;2;2	Glucosidase 2 subunit beta	PRKCSH	tr|K7ELL7|K7ELL7_HUMAN Glucosidase 2 subunit beta OS=Homo sapiens OX=9606 GN=PRKCSH PE=1 SV=1;sp|P14314-2|GLU2B_HUMAN Isoform 2 of Glucosidase 2 subunit beta OS=Homo sapiens OX=9606 GN=PRKCSH;sp|P14314|GLU2B_HUMAN Glucosidase 2 subunit beta OS=Homo sapiens	6	6	6	6	1	1	3	3	3	2	2.16667	4	3	3	3	4	5	3.66667	1.5	1	1	3	3	3	2	4	3	3	3	4	5	1	1	3	3	3	2	4	3	3	3	4
A0A1B0GW44;A0A1B0GV23;A0A1B0GWE8;P07339;H7C1V0;H7C469;A0A1B0GVP3;A0A1B0GVD5;A0A1B0GU92;A0A1B0GU03;A0A1B0GVF1;F8W787;F8WD96;C9JH19	A0A1B0GW44;A0A1B0GV23;A0A1B0GWE8;P07339;H7C1V0;H7C469;A0A1B0GVP3;A0A1B0GVD5;A0A1B0GU92;A0A1B0GU03	5;5;5;5;4;4;4;4;3;3;1;1;1;1	5;5;5;5;4;4;4;4;3;3;1;1;1;1	5;5;5;5;4;4;4;4;3;3;1;1;1;1	Cathepsin D;Cathepsin D light chain;Cathepsin D heavy chain	CTSD	tr|A0A1B0GW44|A0A1B0GW44_HUMAN Cathepsin D OS=Homo sapiens OX=9606 GN=CTSD PE=1 SV=1;tr|A0A1B0GV23|A0A1B0GV23_HUMAN Cathepsin D OS=Homo sapiens OX=9606 GN=CTSD PE=1 SV=1;tr|A0A1B0GWE8|A0A1B0GWE8_HUMAN Cathepsin D OS=Homo sapiens OX=9606 GN=CTSD PE=1 SV=1;s	14	5	5	5	3	2	3	2	2	1	2.16667	3	3	4	4	4	3	3.5	1.33333	3	2	3	2	2	1	3	3	4	4	4	3	3	2	3	2	2	1	3	3	4	4	4
A0A182DWH4;D7RIG5;P79483;A0A140T958	A0A182DWH4;D7RIG5;P79483	5;3;3;2	2;0;0;0	2;0;0;0	HLA class II histocompatibility antigen, DR beta 3 chain	HLA-DRB1;HLA-DRB3	tr|A0A182DWH4|A0A182DWH4_HUMAN HLA class II histocompatibility antigen, DR beta 3 chain OS=Homo sapiens OX=9606 GN=HLA-DRB3 PE=1 SV=1;tr|D7RIG5|D7RIG5_HUMAN HLA class II histocompatibility antigen DR beta chain OS=Homo sapiens OX=9606 GN=HLA-DRB1 PE=1 SV=1	4	5	2	2	1	3	3	3	1	2	2.16667	3	3	4	3	4	3	3.33333	1.16667	0	0	0	1	0	0	1	1	2	1	2	1	0	0	0	1	0	0	1	1	2	1	2
O15173;O15173-2	O15173;O15173-2	4;4	4;4	4;4	Membrane-associated progesterone receptor component 2	PGRMC2	sp|O15173|PGRC2_HUMAN Membrane-associated progesterone receptor component 2 OS=Homo sapiens OX=9606 GN=PGRMC2 PE=1 SV=1;sp|O15173-2|PGRC2_HUMAN Isoform 2 of Membrane-associated progesterone receptor component 2 OS=Homo sapiens OX=9606 GN=PGRMC2	2	4	4	4	2	2	2	3	2	2	2.16667	3	3	3	4	4	3	3.33333	1.16667	2	2	2	3	2	2	3	3	3	4	4	3	2	2	2	3	2	2	3	3	3	4	4
Q12904;Q12904-2;A0A5F9ZHC5;D6R937	Q12904;Q12904-2;A0A5F9ZHC5	7;7;6;1	7;7;6;1	7;7;6;1	Aminoacyl tRNA synthase complex-interacting multifunctional protein 1;Endothelial monocyte-activating polypeptide 2	AIMP1	sp|Q12904|AIMP1_HUMAN Aminoacyl tRNA synthase complex-interacting multifunctional protein 1 OS=Homo sapiens OX=9606 GN=AIMP1 PE=1 SV=2;sp|Q12904-2|AIMP1_HUMAN Isoform 2 of Aminoacyl tRNA synthase complex-interacting multifunctional protein 1 OS=Homo sapien	4	7	7	7	3	3	3	3	1	0	2.16667	3	3	4	4	2	4	3.33333	1.16667	3	3	3	3	1	0	3	3	4	4	2	4	3	3	3	3	1	0	3	3	4	4	2
M0R3F1;A0A0A0MRA5;B7Z4B8;Q9BUJ2-4;Q9BUJ2-2;Q9BUJ2;Q9BUJ2-3;M0QYI8;M0QYZ0;M0QYM5;M0QZV6;M0R0K8	M0R3F1;A0A0A0MRA5;B7Z4B8;Q9BUJ2-4;Q9BUJ2-2;Q9BUJ2;Q9BUJ2-3	5;5;5;5;5;5;4;2;2;1;1;1	5;5;5;5;5;5;4;2;2;1;1;1	5;5;5;5;5;5;4;2;2;1;1;1	Heterogeneous nuclear ribonucleoprotein U-like protein 1	HNRNPUL1	tr|M0R3F1|M0R3F1_HUMAN Heterogeneous nuclear ribonucleoprotein U-like protein 1 (Fragment) OS=Homo sapiens OX=9606 GN=HNRNPUL1 PE=1 SV=1;tr|A0A0A0MRA5|A0A0A0MRA5_HUMAN Heterogeneous nuclear ribonucleoprotein U-like protein 1 OS=Homo sapiens OX=9606 GN=HNRN	12	5	5	5	3	3	1	2	2	2	2.16667	3	4	4	4	2	2	3.16667	1	3	3	1	2	2	2	3	4	4	4	2	2	3	3	1	2	2	2	3	4	4	4	2
B3KQV6;P30153;E9PH38;C9J9C1	B3KQV6;P30153;E9PH38	4;4;3;1	4;4;3;1	4;4;3;1	Serine/threonine-protein phosphatase 2A 65 kDa regulatory subunit A alpha isoform	PPP2R1A	tr|B3KQV6|B3KQV6_HUMAN Serine/threonine-protein phosphatase 2A 65 kDa regulatory subunit A alpha isoform OS=Homo sapiens OX=9606 GN=PPP2R1A PE=1 SV=1;sp|P30153|2AAA_HUMAN Serine/threonine-protein phosphatase 2A 65 kDa regulatory subunit A alpha isoform OS=	4	4	4	4	2	1	3	3	2	2	2.16667	2	3	3	3	4	4	3.16667	1	2	1	3	3	2	2	2	3	3	3	4	4	2	1	3	3	2	2	2	3	3	3	4
H0YNG3;P67812-4;P67812;P67812-3;H0YNX5;P67812-2;H0YKT4;H0YNA5;P0C7V7	H0YNG3;P67812-4;P67812;P67812-3;H0YNX5;P67812-2;H0YKT4	5;5;5;5;4;4;3;2;2	5;5;5;5;4;4;3;2;2	5;5;5;5;4;4;3;2;2	Signal peptidase complex catalytic subunit SEC11;Signal peptidase complex catalytic subunit SEC11A	SEC11A	tr|H0YNG3|H0YNG3_HUMAN Signal peptidase complex catalytic subunit SEC11 OS=Homo sapiens OX=9606 GN=SEC11A PE=1 SV=1;sp|P67812-4|SC11A_HUMAN Isoform 4 of Signal peptidase complex catalytic subunit SEC11A OS=Homo sapiens OX=9606 GN=SEC11A;sp|P67812|SC11A_HUM	9	5	5	5	3	3	2	2	2	1	2.16667	1	1	2	5	5	5	3.16667	1	3	3	2	2	2	1	1	1	2	5	5	5	3	3	2	2	2	1	1	1	2	5	5
P31153-2;P31153;Q00266	P31153-2;P31153	5;5;1	5;5;1	5;5;1	S-adenosylmethionine synthase isoform type-2	MAT2A	sp|P31153-2|METK2_HUMAN Isoform 2 of S-adenosylmethionine synthase isoform type-2 OS=Homo sapiens OX=9606 GN=MAT2A;sp|P31153|METK2_HUMAN S-adenosylmethionine synthase isoform type-2 OS=Homo sapiens OX=9606 GN=MAT2A PE=1 SV=1	3	5	5	5	2	2	2	2	3	2	2.16667	1	3	4	4	4	3	3.16667	1	2	2	2	2	3	2	1	3	4	4	4	3	2	2	2	2	3	2	1	3	4	4	4
P62873-2;P62873;F6X3N5;F6UT28;B3KVK2;B1AKQ8	P62873-2;P62873;F6X3N5;F6UT28;B3KVK2	5;5;3;3;3;2	5;5;3;3;3;2	3;3;2;2;2;1	Guanine nucleotide-binding protein G(I)/G(S)/G(T) subunit beta-1	GNB1	sp|P62873-2|GBB1_HUMAN Isoform 2 of Guanine nucleotide-binding protein G(I)/G(S)/G(T) subunit beta-1 OS=Homo sapiens OX=9606 GN=GNB1;sp|P62873|GBB1_HUMAN Guanine nucleotide-binding protein G(I)/G(S)/G(T) subunit beta-1 OS=Homo sapiens OX=9606 GN=GNB1 PE=1	6	5	5	3	3	3	2	3	1	1	2.16667	4	4	3	3	2	3	3.16667	1	3	3	2	3	1	1	4	4	3	3	2	3	1	1	0	1	0	0	2	2	2	1	1
M0R1A7;M0R117;Q02543;M0R3D6;M0R0P7	M0R1A7;M0R117;Q02543;M0R3D6;M0R0P7	5;5;5;4;3	5;5;5;4;3	5;5;5;4;3	60S ribosomal protein L18a	RPL18A	tr|M0R1A7|M0R1A7_HUMAN 60S ribosomal protein L18a OS=Homo sapiens OX=9606 GN=RPL18A PE=1 SV=1;tr|M0R117|M0R117_HUMAN 60S ribosomal protein L18a OS=Homo sapiens OX=9606 GN=RPL18A PE=1 SV=1;sp|Q02543|RL18A_HUMAN 60S ribosomal protein L18a OS=Homo sapiens OX=	5	5	5	5	3	3	2	3	1	1	2.16667	1	1	4	4	3	3	2.66667	0.5	3	3	2	3	1	1	1	1	4	4	3	3	3	3	2	3	1	1	1	1	4	4	3
Q04917;F8WEB6;A2IDB1	Q04917	5;2;2	2;2;2	2;2;2	14-3-3 protein eta	YWHAH	sp|Q04917|1433F_HUMAN 14-3-3 protein eta OS=Homo sapiens OX=9606 GN=YWHAH PE=1 SV=4	3	5	2	2	2	3	2	2	2	2	2.16667	2	1	2	3	3	4	2.5	0.333333	0	1	0	0	0	0	2	1	1	1	1	2	0	1	0	0	0	0	2	1	1	1	1
A0A0C4DFM1;Q92544	A0A0C4DFM1;Q92544	4;4	4;4	4;4	Transmembrane 9 superfamily member 4	TM9SF4	tr|A0A0C4DFM1|A0A0C4DFM1_HUMAN Transmembrane 9 superfamily member OS=Homo sapiens OX=9606 GN=TM9SF4 PE=1 SV=1;sp|Q92544|TM9S4_HUMAN Transmembrane 9 superfamily member 4 OS=Homo sapiens OX=9606 GN=TM9SF4 PE=1 SV=2	2	4	4	4	3	1	2	3	1	3	2.16667	2	1	3	3	2	2	2.16667	0	3	1	2	3	1	3	2	1	3	3	2	2	3	1	2	3	1	3	2	1	3	3	2
Q9GZT3-2;Q9GZT3;A0A087WUN7;H0YJ40;G3V4X6;G3V2S9;H0YJI1;H0YJW7	Q9GZT3-2;Q9GZT3;A0A087WUN7;H0YJ40;G3V4X6;G3V2S9	3;3;2;2;2;2;1;1	3;3;2;2;2;2;1;1	3;3;2;2;2;2;1;1	SRA stem-loop-interacting RNA-binding protein, mitochondrial	SLIRP	sp|Q9GZT3-2|SLIRP_HUMAN Isoform 2 of SRA stem-loop-interacting RNA-binding protein, mitochondrial OS=Homo sapiens OX=9606 GN=SLIRP;sp|Q9GZT3|SLIRP_HUMAN SRA stem-loop-interacting RNA-binding protein, mitochondrial OS=Homo sapiens OX=9606 GN=SLIRP PE=1 SV=1	8	3	3	3	3	3	2	2	2	1	2.16667	2	2	2	2	2	3	2.16667	0	3	3	2	2	2	1	2	2	2	2	2	3	3	3	2	2	2	1	2	2	2	2	2
P61009	P61009	4	4	4	Signal peptidase complex subunit 3	SPCS3	sp|P61009|SPCS3_HUMAN Signal peptidase complex subunit 3 OS=Homo sapiens OX=9606 GN=SPCS3 PE=1 SV=1	1	4	4	4	3	2	2	2	2	2	2.16667	2	2	1	2	2	2	1.83333	-0.333333	3	2	2	2	2	2	2	2	1	2	2	2	3	2	2	2	2	2	2	2	1	2	2
Q9UJV9;H0Y8L8;A0A499FJW5	Q9UJV9	4;1;1	4;1;1	4;1;1	Probable ATP-dependent RNA helicase DDX41	DDX41	sp|Q9UJV9|DDX41_HUMAN Probable ATP-dependent RNA helicase DDX41 OS=Homo sapiens OX=9606 GN=DDX41 PE=1 SV=2	3	4	4	4	2	2	2	2	2	3	2.16667	2	2	2	2	1	1	1.66667	-0.5	2	2	2	2	2	3	2	2	2	2	1	1	2	2	2	2	2	3	2	2	2	2	1
P10155-3;P10155-5;P10155-4;P10155;P10155-2;H0Y9N5	P10155-3;P10155-5;P10155-4;P10155;P10155-2	3;3;3;3;2;1	3;3;3;3;2;1	3;3;3;3;2;1	60 kDa SS-A/Ro ribonucleoprotein	TROVE2	sp|P10155-3|RO60_HUMAN Isoform 3 of 60 kDa SS-A/Ro ribonucleoprotein OS=Homo sapiens OX=9606 GN=RO60;sp|P10155-5|RO60_HUMAN Isoform 5 of 60 kDa SS-A/Ro ribonucleoprotein OS=Homo sapiens OX=9606 GN=RO60;sp|P10155-4|RO60_HUMAN Isoform 4 of 60 kDa SS-A/Ro rib	6	3	3	3	3	2	2	3	2	1	2.16667	0	0	2	1	2	2	1.16667	-1	3	2	2	3	2	1	0	0	2	1	2	2	3	2	2	3	2	1	0	0	2	1	2
J3KTL2;Q07955;Q07955-3;Q07955-2;J3KSR8;J3QQV5;J3KSW7	J3KTL2;Q07955;Q07955-3;Q07955-2;J3KSR8	6;6;5;5;3;2;2	6;6;5;5;3;2;2	6;6;5;5;3;2;2	Serine/arginine-rich splicing factor 1	SRSF1	tr|J3KTL2|J3KTL2_HUMAN Serine/arginine-rich-splicing factor 1 OS=Homo sapiens OX=9606 GN=SRSF1 PE=1 SV=1;sp|Q07955|SRSF1_HUMAN Serine/arginine-rich splicing factor 1 OS=Homo sapiens OX=9606 GN=SRSF1 PE=1 SV=2;sp|Q07955-3|SRSF1_HUMAN Isoform ASF-3 of Serine	7	6	6	6	4	4	1	2	1	1	2.16667	1	2	1	1	0	0	0.833333	-1.33333	4	4	1	2	1	1	1	2	1	1	0	0	4	4	1	2	1	1	1	2	1	1	0
Q13643	Q13643	3	3	3	Four and a half LIM domains protein 3	FHL3	sp|Q13643|FHL3_HUMAN Four and a half LIM domains protein 3 OS=Homo sapiens OX=9606 GN=FHL3 PE=1 SV=4	1	3	3	3	2	2	3	3	2	1	2.16667	0	0	1	1	1	1	0.666667	-1.5	2	2	3	3	2	1	0	0	1	1	1	1	2	2	3	3	2	1	0	0	1	1	1
P43243;A0A0R4J2E8;A8MXP9;D6REM6;D6R991;H0Y8T4;A0A1B0GX04;B3KM87;Q68E03;D6RIA2;D6RE02;D6RB45;D6R8Z5;D6REK4;D6RCM3;D6RBS2;D6RAY2;D6RAM9;D6R9F3;P43243-2;D6RBI2	P43243;A0A0R4J2E8;A8MXP9;D6REM6;D6R991;H0Y8T4	4;4;4;4;4;2;1;1;1;1;1;1;1;1;1;1;1;1;1;1;1	4;4;4;4;4;2;1;1;1;1;1;1;1;1;1;1;1;1;1;1;1	4;4;4;4;4;2;1;1;1;1;1;1;1;1;1;1;1;1;1;1;1	Matrin-3	MATR3	sp|P43243|MATR3_HUMAN Matrin-3 OS=Homo sapiens OX=9606 GN=MATR3 PE=1 SV=2;tr|A0A0R4J2E8|A0A0R4J2E8_HUMAN Matrin-3 OS=Homo sapiens OX=9606 GN=MATR3 PE=1 SV=1;tr|A8MXP9|A8MXP9_HUMAN Matrin-3 OS=Homo sapiens OX=9606 GN=MATR3 PE=1 SV=1;tr|D6REM6|D6REM6_HUMAN M	21	4	4	4	2	3	2	2	2	2	2.16667	1	1	0	1	0	0	0.5	-1.66667	2	3	2	2	2	2	1	1	0	1	0	0	2	3	2	2	2	2	1	1	0	1	0
A0A2U3TZU2;P06744;P06744-2;K7EQ48;CON__Q3ZBD7;A0A0J9YXP8;A0A0J9YX90;A0A0J9YYH3;A0A2R8Y6C7	A0A2U3TZU2;P06744;P06744-2;K7EQ48;CON__Q3ZBD7	4;4;4;2;2;1;1;1;1	4;4;4;2;2;1;1;1;1	4;4;4;2;2;1;1;1;1	Glucose-6-phosphate isomerase	GPI	tr|A0A2U3TZU2|A0A2U3TZU2_HUMAN Glucose-6-phosphate isomerase OS=Homo sapiens OX=9606 GN=GPI PE=1 SV=1;sp|P06744|G6PI_HUMAN Glucose-6-phosphate isomerase OS=Homo sapiens OX=9606 GN=GPI PE=1 SV=4;sp|P06744-2|G6PI_HUMAN Isoform 2 of Glucose-6-phosphate isomer	9	4	4	4	4	4	2	3	0	0	2.16667	0	0	0	0	0	0	0	-2.16667	4	4	2	3	0	0	0	0	0	0	0	0	4	4	2	3	0	0	0	0	0	0	0
O76009;CON__O76009;CON__Q6NTB9	O76009;CON__O76009;CON__Q6NTB9	26;26;25	13;13;13	5;5;5	Keratin, type I cuticular Ha3-I	KRT33A	sp|O76009|KT33A_HUMAN Keratin, type I cuticular Ha3-I OS=Homo sapiens OX=9606 GN=KRT33A PE=2 SV=2;;	3	26	13	5	2	2	2	2	2	2	2	23	26	3	3	0	1	9.33333	7.33333	0	0	0	0	0	0	10	13	0	0	0	0	0	0	0	0	0	0	5	5	0	0	0
Q9BRR6-2;Q9BRR6;H3BRS6;H3BTH4;H3BN66;Q9BRR6-6;Q9BRR6-4;Q9BRR6-3;H3BU35;Q9BRR6-5	Q9BRR6-2;Q9BRR6;H3BRS6	10;10;7;3;3;3;3;3;2;2	10;10;7;3;3;3;3;3;2;2	10;10;7;3;3;3;3;3;2;2	ADP-dependent glucokinase	ADPGK	sp|Q9BRR6-2|ADPGK_HUMAN Isoform 2 of ADP-dependent glucokinase OS=Homo sapiens OX=9606 GN=ADPGK;sp|Q9BRR6|ADPGK_HUMAN ADP-dependent glucokinase OS=Homo sapiens OX=9606 GN=ADPGK PE=1 SV=1;tr|H3BRS6|H3BRS6_HUMAN ADP-dependent glucokinase (Fragment) OS=Homo s	10	10	10	10	2	2	2	2	2	2	2	3	2	9	7	8	7	6	4	2	2	2	2	2	2	3	2	9	7	8	7	2	2	2	2	2	2	3	2	9	7	8
P04844-2;P04844;Q5JYR3;Q5JYR4;Q5JYR7	P04844-2;P04844	7;7;2;1;1	7;7;2;1;1	7;7;2;1;1	Dolichyl-diphosphooligosaccharide--protein glycosyltransferase subunit 2	RPN2	sp|P04844-2|RPN2_HUMAN Isoform 2 of Dolichyl-diphosphooligosaccharide--protein glycosyltransferase subunit 2 OS=Homo sapiens OX=9606 GN=RPN2;sp|P04844|RPN2_HUMAN Dolichyl-diphosphooligosaccharide--protein glycosyltransferase subunit 2 OS=Homo sapiens OX=96	5	7	7	7	2	2	2	2	2	2	2	5	4	4	5	4	5	4.5	2.5	2	2	2	2	2	2	5	4	4	5	4	5	2	2	2	2	2	2	5	4	4	5	4
Q15233-2;Q15233;H7C367;C9IZL7;C9JYS8	Q15233-2;Q15233;H7C367;C9IZL7	8;8;6;4;3	6;6;4;2;3	6;6;4;2;3	Non-POU domain-containing octamer-binding protein	NONO	sp|Q15233-2|NONO_HUMAN Isoform 2 of Non-POU domain-containing octamer-binding protein OS=Homo sapiens OX=9606 GN=NONO;sp|Q15233|NONO_HUMAN Non-POU domain-containing octamer-binding protein OS=Homo sapiens OX=9606 GN=NONO PE=1 SV=4;tr|H7C367|H7C367_HUMAN No	5	8	6	6	2	2	2	2	2	2	2	3	3	7	5	4	5	4.5	2.5	1	1	1	1	1	1	2	2	5	4	4	4	1	1	1	1	1	1	2	2	5	4	4
P04181;P04181-2	P04181;P04181-2	10;7	10;7	10;7	Ornithine aminotransferase, mitochondrial;Ornithine aminotransferase, hepatic form;Ornithine aminotransferase, renal form	OAT	sp|P04181|OAT_HUMAN Ornithine aminotransferase, mitochondrial OS=Homo sapiens OX=9606 GN=OAT PE=1 SV=1;sp|P04181-2|OAT_HUMAN Isoform 2 of Ornithine aminotransferase, mitochondrial OS=Homo sapiens OX=9606 GN=OAT	2	10	10	10	1	1	3	3	2	2	2	2	3	7	4	4	5	4.16667	2.16667	1	1	3	3	2	2	2	3	7	4	4	5	1	1	3	3	2	2	2	3	7	4	4
A0A4W8ZXM2;A0A0B4J1Y9;A0A0B4J1V6;A0A0B4J1V0;A0A0A0MS15	A0A4W8ZXM2;A0A0B4J1Y9;A0A0B4J1V6;A0A0B4J1V0;A0A0A0MS15	4;4;3;3;3	3;3;2;2;2	3;3;2;2;2		IGHV3-72;IGHV3-73;IGHV3-15;IGHV3-49	tr|A0A4W8ZXM2|A0A4W8ZXM2_HUMAN Immunoglobulin heavy variable 3-72 OS=Homo sapiens OX=9606 GN=IGHV3-72 PE=1 SV=1;sp|A0A0B4J1Y9|HV372_HUMAN Immunoglobulin heavy variable 3-72 OS=Homo sapiens OX=9606 GN=IGHV3-72 PE=3 SV=1;sp|A0A0B4J1V6|HV373_HUMAN Immunoglobu	5	4	3	3	2	2	2	2	2	2	2	3	3	4	4	4	4	3.66667	1.66667	2	2	2	2	2	2	2	2	3	3	3	3	2	2	2	2	2	2	2	2	3	3	3
A0A0J9YY99;P01768;P01772;P0DP02;P0DP03;A0A0B4J1X8;P01767;P01764;A0A075B6Q5;A0A0C4DH36;A0A0C4DH42;A0A0J9YX35;S4R460;A0A0B4J1V1;A0A0C4DH32;A0A0B4J1X5;A0A075B7F0;A0A0B4J2B5;S4R3C0;P01762;P01763;P01780	A0A0J9YY99;P01768;P01772;P0DP02;P0DP03;A0A0B4J1X8;P01767;P01764;A0A075B6Q5;A0A0C4DH36;A0A0C4DH42;A0A0J9YX35	4;4;4;4;4;3;3;3;3;3;3;3;1;1;1;1;1;1;1;1;1;1	1;1;1;1;1;0;0;0;0;0;0;0;0;0;0;0;0;0;0;0;0;0	1;1;1;1;1;0;0;0;0;0;0;0;0;0;0;0;0;0;0;0;0;0	Ig heavy chain V-III region CAM;Ig heavy chain V-III region KOL;Ig heavy chain V-III region BUT;Ig heavy chain V-III region 23	IGHV3-43;IGHV3-23;IGHV3-64;IGHV3-38;IGHV3-66	tr|A0A0J9YY99|A0A0J9YY99_HUMAN Ig-like domain-containing protein (Fragment) OS=Homo sapiens OX=9606 PE=1 SV=1;sp|P01768|HV330_HUMAN Immunoglobulin heavy variable 3-30 OS=Homo sapiens OX=9606 GN=IGHV3-30 PE=1 SV=2;sp|P01772|HV333_HUMAN Immunoglobulin heavy	22	4	1	1	2	2	2	2	2	2	2	4	4	4	3	4	3	3.66667	1.66667	0	0	0	0	0	0	1	1	1	0	1	0	0	0	0	0	0	0	1	1	1	0	1
H0Y8C6;O00410;O00410-3;O00410-2;E7EV12;E7EQT5;E7ETV3;C9J875;C9JQT6;C9JZD8;E7ETV8;E7ESZ1;E7EWK4;E7EX05;H0Y3V4	H0Y8C6;O00410;O00410-3;O00410-2	5;5;5;4;2;2;2;1;1;1;1;1;1;1;1	5;5;5;4;2;2;2;1;1;1;1;1;1;1;1	5;5;5;4;2;2;2;1;1;1;1;1;1;1;1	Importin-5	IPO5	tr|H0Y8C6|H0Y8C6_HUMAN Importin-5 (Fragment) OS=Homo sapiens OX=9606 GN=IPO5 PE=1 SV=1;sp|O00410|IPO5_HUMAN Importin-5 OS=Homo sapiens OX=9606 GN=IPO5 PE=1 SV=4;sp|O00410-3|IPO5_HUMAN Isoform 3 of Importin-5 OS=Homo sapiens OX=9606 GN=IPO5;sp|O00410-2|IPO5	15	5	5	5	3	2	3	3	1	0	2	2	2	3	5	5	5	3.66667	1.66667	3	2	3	3	1	0	2	2	3	5	5	5	3	2	3	3	1	0	2	2	3	5	5
P55795	P55795	4	1	1	Heterogeneous nuclear ribonucleoprotein H2	HNRNPH2	sp|P55795|HNRH2_HUMAN Heterogeneous nuclear ribonucleoprotein H2 OS=Homo sapiens OX=9606 GN=HNRNPH2 PE=1 SV=1	1	4	1	1	2	2	2	2	2	2	2	3	3	4	4	4	4	3.66667	1.66667	0	0	0	0	0	0	0	0	1	1	1	1	0	0	0	0	0	0	0	0	1	1	1
Q92598-2;Q92598-3;Q92598;Q92598-4;A0A0A0MSM0;D6RJ96;E9PDE8;O95757	Q92598-2;Q92598-3;Q92598;Q92598-4;A0A0A0MSM0	7;7;7;7;6;1;1;1	7;7;7;7;6;1;1;1	7;7;7;7;6;1;1;1	Heat shock protein 105 kDa	HSPH1	sp|Q92598-2|HS105_HUMAN Isoform Beta of Heat shock protein 105 kDa OS=Homo sapiens OX=9606 GN=HSPH1;sp|Q92598-3|HS105_HUMAN Isoform 3 of Heat shock protein 105 kDa OS=Homo sapiens OX=9606 GN=HSPH1;sp|Q92598|HS105_HUMAN Heat shock protein 105 kDa OS=Homo sa	8	7	7	7	3	3	2	2	1	1	2	4	3	6	4	3	2	3.66667	1.66667	3	3	2	2	1	1	4	3	6	4	3	2	3	3	2	2	1	1	4	3	6	4	3
A0A0G2JII1;P04440;H0Y7G7;A0A140T9P1;A0A140T976;H0Y5P2;A0A140T9Y0;A0A140T9I3;A0A140T8Z3;A0A140T8Z7;A0A140T9P7	A0A0G2JII1;P04440;H0Y7G7;A0A140T9P1;A0A140T976;H0Y5P2;A0A140T9Y0;A0A140T9I3;A0A140T8Z3	5;5;4;4;4;4;4;4;3;2;2	2;2;2;2;2;2;2;2;0;0;0	2;2;2;2;2;2;2;2;0;0;0	HLA class II histocompatibility antigen, DP beta 1 chain	HLA-DPB1	tr|A0A0G2JII1|A0A0G2JII1_HUMAN HLA class II histocompatibility antigen, DP beta 1 chain OS=Homo sapiens OX=9606 GN=HLA-DPB1 PE=1 SV=1;sp|P04440|DPB1_HUMAN HLA class II histocompatibility antigen, DP beta 1 chain OS=Homo sapiens OX=9606 GN=HLA-DPB1 PE=1 SV=	11	5	2	2	2	2	2	2	2	2	2	3	4	2	3	4	3	3.16667	1.16667	0	0	0	0	0	0	1	1	0	1	2	1	0	0	0	0	0	0	1	1	0	1	2
Q9BT67	Q9BT67	5	5	5	NEDD4 family-interacting protein 1	NDFIP1	sp|Q9BT67|NFIP1_HUMAN NEDD4 family-interacting protein 1 OS=Homo sapiens OX=9606 GN=NDFIP1 PE=1 SV=1	1	5	5	5	2	2	3	3	1	1	2	3	3	4	3	2	4	3.16667	1.16667	2	2	3	3	1	1	3	3	4	3	2	4	2	2	3	3	1	1	3	3	4	3	2
Q9P035;H3BPZ1;H3BS72;H3BMZ1;H3BRL8;Q9P035-2	Q9P035;H3BPZ1;H3BS72;H3BMZ1;H3BRL8;Q9P035-2	5;4;4;3;3;3	5;4;4;3;3;3	5;4;4;3;3;3	Very-long-chain (3R)-3-hydroxyacyl-CoA dehydratase 3	HACD3	sp|Q9P035|HACD3_HUMAN Very-long-chain (3R)-3-hydroxyacyl-CoA dehydratase 3 OS=Homo sapiens OX=9606 GN=HACD3 PE=1 SV=2;tr|H3BPZ1|H3BPZ1_HUMAN Very-long-chain (3R)-3-hydroxyacyl-CoA dehydratase OS=Homo sapiens OX=9606 GN=HACD3 PE=1 SV=1;tr|H3BS72|H3BS72_HUMA	6	5	5	5	2	2	3	2	1	2	2	2	3	4	4	3	3	3.16667	1.16667	2	2	3	2	1	2	2	3	4	4	3	3	2	2	3	2	1	2	2	3	4	4	3
F5H006;A0A1B0GU45;Q12912-2;Q12912;F8W9L6;H0YJ39;H0YJC6	F5H006;A0A1B0GU45;Q12912-2;Q12912;F8W9L6	6;6;6;6;5;2;2	6;6;6;6;5;2;2	6;6;6;6;5;2;2	Lymphoid-restricted membrane protein;Processed lymphoid-restricted membrane protein	LRMP	tr|F5H006|F5H006_HUMAN Inositol 1,4,5-triphosphate receptor-associated 2 OS=Homo sapiens OX=9606 GN=IRAG2 PE=1 SV=1;tr|A0A1B0GU45|A0A1B0GU45_HUMAN Inositol 1,4,5-triphosphate receptor-associated 2 OS=Homo sapiens OX=9606 GN=IRAG2 PE=1 SV=1;sp|Q12912-2|IRAG	7	6	6	6	2	2	1	4	2	1	2	3	4	3	4	2	2	3	1	2	2	1	4	2	1	3	4	3	4	2	2	2	2	1	4	2	1	3	4	3	4	2
Q969V3-2;Q969V3;K7ELZ9;K7ENM2;A0A0C4DGP7;K7EMW4;K7EQ66	Q969V3-2;Q969V3;K7ELZ9;K7ENM2;A0A0C4DGP7;K7EMW4;K7EQ66	4;4;3;3;3;3;2	4;4;3;3;3;3;2	4;4;3;3;3;3;2	Nicalin	NCLN	sp|Q969V3-2|NCLN_HUMAN Isoform 2 of Nicalin OS=Homo sapiens OX=9606 GN=NCLN;sp|Q969V3|NCLN_HUMAN Nicalin OS=Homo sapiens OX=9606 GN=NCLN PE=1 SV=2;tr|K7ELZ9|K7ELZ9_HUMAN Nicalin (Fragment) OS=Homo sapiens OX=9606 GN=NCLN PE=1 SV=1;tr|K7ENM2|K7ENM2_HUMAN Ni	7	4	4	4	2	2	2	2	2	2	2	2	3	4	4	2	3	3	1	2	2	2	2	2	2	2	3	4	4	2	3	2	2	2	2	2	2	2	3	4	4	2
B4DJ81;P28331-3;P28331-4;P28331-5;P28331;P28331-2	B4DJ81;P28331-3;P28331-4;P28331-5;P28331;P28331-2	4;4;4;4;4;4	4;4;4;4;4;4	4;4;4;4;4;4	NADH-ubiquinone oxidoreductase 75 kDa subunit, mitochondrial	NDUFS1	tr|B4DJ81|B4DJ81_HUMAN NADH-ubiquinone oxidoreductase 75 kDa subunit, mitochondrial OS=Homo sapiens OX=9606 GN=NDUFS1 PE=1 SV=1;sp|P28331-3|NDUS1_HUMAN Isoform 3 of NADH-ubiquinone oxidoreductase 75 kDa subunit, mitochondrial OS=Homo sapiens OX=9606 GN=NDU	6	4	4	4	2	2	2	2	2	2	2	1	1	4	4	3	2	2.5	0.5	2	2	2	2	2	2	1	1	4	4	3	2	2	2	2	2	2	2	1	1	4	4	3
P56134;P56134-3	P56134;P56134-3	5;3	1;1	1;1	ATP synthase subunit f, mitochondrial	ATP5J2	sp|P56134|ATPK_HUMAN ATP synthase subunit f, mitochondrial OS=Homo sapiens OX=9606 GN=ATP5MF PE=1 SV=3;sp|P56134-3|ATPK_HUMAN Isoform 3 of ATP synthase subunit f, mitochondrial OS=Homo sapiens OX=9606 GN=ATP5MF	2	5	1	1	2	2	2	2	2	2	2	2	2	3	3	3	2	2.5	0.5	0	0	0	0	0	0	1	1	1	1	0	0	0	0	0	0	0	0	1	1	1	1	0
Q9Y394-2;Q9Y394;H0YJE4;H0YJ66	Q9Y394-2;Q9Y394;H0YJE4;H0YJ66	3;3;2;2	3;3;2;2	3;3;2;2	Dehydrogenase/reductase SDR family member 7	DHRS7	sp|Q9Y394-2|DHRS7_HUMAN Isoform 2 of Dehydrogenase/reductase SDR family member 7 OS=Homo sapiens OX=9606 GN=DHRS7;sp|Q9Y394|DHRS7_HUMAN Dehydrogenase/reductase SDR family member 7 OS=Homo sapiens OX=9606 GN=DHRS7 PE=1 SV=1;tr|H0YJE4|H0YJE4_HUMAN Dehydrogen	4	3	3	3	2	1	2	3	2	2	2	2	2	2	2	3	3	2.33333	0.333333	2	1	2	3	2	2	2	2	2	2	3	3	2	1	2	3	2	2	2	2	2	2	3
Q9UBM7;E9PRL8;E9PQ71;E9PIP9;E9PJ54;H0YE57;E9PM00	Q9UBM7	3;1;1;1;1;1;1	3;1;1;1;1;1;1	3;1;1;1;1;1;1	7-dehydrocholesterol reductase	DHCR7	sp|Q9UBM7|DHCR7_HUMAN 7-dehydrocholesterol reductase OS=Homo sapiens OX=9606 GN=DHCR7 PE=1 SV=1	7	3	3	3	2	2	2	2	2	2	2	3	3	1	2	2	2	2.16667	0.166667	2	2	2	2	2	2	3	3	1	2	2	2	2	2	2	2	2	2	3	3	1	2	2
A0A494C128;O00567;H0Y653;H0YDU4;Q5JXT2	A0A494C128;O00567;H0Y653;H0YDU4;Q5JXT2	6;6;3;3;3	6;6;3;3;3	6;6;3;3;3	Nucleolar protein 56	NOP56	tr|A0A494C128|A0A494C128_HUMAN Nucleolar protein 56 OS=Homo sapiens OX=9606 GN=NOP56 PE=1 SV=1;sp|O00567|NOP56_HUMAN Nucleolar protein 56 OS=Homo sapiens OX=9606 GN=NOP56 PE=1 SV=4;tr|H0Y653|H0Y653_HUMAN Nucleolar protein 56 (Fragment) OS=Homo sapiens OX=9	5	6	6	6	3	3	1	1	2	2	2	3	3	1	0	2	3	2	0	3	3	1	1	2	2	3	3	1	0	2	3	3	3	1	1	2	2	3	3	1	0	2
B1ALM5;Q9P0T7;B1ALM7;B1ALM8;B1ALM4	B1ALM5;Q9P0T7;B1ALM7;B1ALM8;B1ALM4	2;2;1;1;1	2;2;1;1;1	2;2;1;1;1	Transmembrane protein 9	TMEM9	tr|B1ALM5|B1ALM5_HUMAN Transmembrane protein 9 OS=Homo sapiens OX=9606 GN=TMEM9 PE=1 SV=1;sp|Q9P0T7|TMEM9_HUMAN Transmembrane protein 9 OS=Homo sapiens OX=9606 GN=TMEM9 PE=1 SV=1;tr|B1ALM7|B1ALM7_HUMAN Transmembrane protein 9 (Fragment) OS=Homo sapiens OX=	5	2	2	2	2	2	2	2	2	2	2	2	2	2	2	2	2	2	0	2	2	2	2	2	2	2	2	2	2	2	2	2	2	2	2	2	2	2	2	2	2	2
P61073;P61073-2	P61073;P61073-2	2;2	2;2	2;2	C-X-C chemokine receptor type 4	CXCR4	sp|P61073|CXCR4_HUMAN C-X-C chemokine receptor type 4 OS=Homo sapiens OX=9606 GN=CXCR4 PE=1 SV=1;sp|P61073-2|CXCR4_HUMAN Isoform 2 of C-X-C chemokine receptor type 4 OS=Homo sapiens OX=9606 GN=CXCR4	2	2	2	2	2	2	2	2	2	2	2	2	2	2	2	2	2	2	0	2	2	2	2	2	2	2	2	2	2	2	2	2	2	2	2	2	2	2	2	2	2	2
Q9P2X0;Q9P2X0-2	Q9P2X0;Q9P2X0-2	2;2	2;2	2;2	Dolichol-phosphate mannosyltransferase subunit 3	DPM3	sp|Q9P2X0|DPM3_HUMAN Dolichol-phosphate mannosyltransferase subunit 3 OS=Homo sapiens OX=9606 GN=DPM3 PE=1 SV=2;sp|Q9P2X0-2|DPM3_HUMAN Isoform 2 of Dolichol-phosphate mannosyltransferase subunit 3 OS=Homo sapiens OX=9606 GN=DPM3	2	2	2	2	2	2	2	2	2	2	2	2	2	2	2	2	2	2	0	2	2	2	2	2	2	2	2	2	2	2	2	2	2	2	2	2	2	2	2	2	2	2
P32322;P32322-3;J3QL24;J3QKT4;J3KQ22;E2QRB3;P32322-2;J3QR88;J3QLK9;J3QL23;J3QL32	P32322;P32322-3;J3QL24;J3QKT4;J3KQ22;E2QRB3;P32322-2	3;3;2;2;2;2;2;1;1;1;1	3;3;2;2;2;2;2;1;1;1;1	3;3;2;2;2;2;2;1;1;1;1	Pyrroline-5-carboxylate reductase 1, mitochondrial;Pyrroline-5-carboxylate reductase	PYCR1	sp|P32322|P5CR1_HUMAN Pyrroline-5-carboxylate reductase 1, mitochondrial OS=Homo sapiens OX=9606 GN=PYCR1 PE=1 SV=2;sp|P32322-3|P5CR1_HUMAN Isoform 3 of Pyrroline-5-carboxylate reductase 1, mitochondrial OS=Homo sapiens OX=9606 GN=PYCR1;tr|J3QL24|J3QL24_HU	11	3	3	3	2	3	1	2	2	2	2	2	2	2	2	1	2	1.83333	-0.166667	2	3	1	2	2	2	2	2	2	2	1	2	2	3	1	2	2	2	2	2	2	2	1
P32745	P32745	2	2	2	Somatostatin receptor type 3	SSTR3	sp|P32745|SSR3_HUMAN Somatostatin receptor type 3 OS=Homo sapiens OX=9606 GN=SSTR3 PE=1 SV=1	1	2	2	2	2	2	2	2	2	2	2	2	2	1	2	2	2	1.83333	-0.166667	2	2	2	2	2	2	2	2	1	2	2	2	2	2	2	2	2	2	2	2	1	2	2
Q9Y6C9;E9PIE4	Q9Y6C9;E9PIE4	2;1	2;1	2;1	Mitochondrial carrier homolog 2	MTCH2	sp|Q9Y6C9|MTCH2_HUMAN Mitochondrial carrier homolog 2 OS=Homo sapiens OX=9606 GN=MTCH2 PE=1 SV=1;tr|E9PIE4|E9PIE4_HUMAN Mitochondrial carrier homolog 2 (Fragment) OS=Homo sapiens OX=9606 GN=MTCH2 PE=1 SV=8	2	2	2	2	2	2	2	2	2	2	2	2	2	2	2	2	1	1.83333	-0.166667	2	2	2	2	2	2	2	2	2	2	2	1	2	2	2	2	2	2	2	2	2	2	2
A0A087WZP9	A0A087WZP9	3	2	2		LIME1	tr|A0A087WZP9|A0A087WZP9_HUMAN Lck-interacting transmembrane adapter 1 OS=Homo sapiens OX=9606 GN=LIME1 PE=1 SV=1	1	3	2	2	1	2	1	3	2	3	2	2	2	1	2	2	1	1.66667	-0.333333	1	1	1	2	1	2	2	2	1	2	2	1	1	1	1	2	1	2	2	2	1	2	2
F5GY56;Q9UMS4;H0YGF3;F5H2I0	F5GY56;Q9UMS4;H0YGF3;F5H2I0	3;3;2;2	3;3;2;2	3;3;2;2	Pre-mRNA-processing factor 19	PRPF19	tr|F5GY56|F5GY56_HUMAN Pre-mRNA-processing factor 19 (Fragment) OS=Homo sapiens OX=9606 GN=PRPF19 PE=1 SV=1;sp|Q9UMS4|PRP19_HUMAN Pre-mRNA-processing factor 19 OS=Homo sapiens OX=9606 GN=PRPF19 PE=1 SV=1;tr|H0YGF3|H0YGF3_HUMAN Pre-mRNA-processing factor 19	4	3	3	3	3	2	2	1	2	2	2	2	2	2	2	2	0	1.66667	-0.333333	3	2	2	1	2	2	2	2	2	2	2	0	3	2	2	1	2	2	2	2	2	2	2
A0A3B3IRQ9;P55265-5;P55265-3;P55265-2;P55265;P55265-4;A0A3B3ISX1	A0A3B3IRQ9;P55265-5;P55265-3;P55265-2;P55265;P55265-4;A0A3B3ISX1	3;3;3;3;3;3;2	3;3;3;3;3;3;2	3;3;3;3;3;3;2	Double-stranded RNA-specific adenosine deaminase	ADAR	tr|A0A3B3IRQ9|A0A3B3IRQ9_HUMAN Double-stranded RNA-specific adenosine deaminase (Fragment) OS=Homo sapiens OX=9606 GN=ADAR PE=1 SV=1;sp|P55265-5|DSRAD_HUMAN Isoform 5 of Double-stranded RNA-specific adenosine deaminase OS=Homo sapiens OX=9606 GN=ADAR;sp|P5	7	3	3	3	2	2	2	2	2	2	2	1	1	1	2	2	2	1.5	-0.5	2	2	2	2	2	2	1	1	1	2	2	2	2	2	2	2	2	2	1	1	1	2	2
P25787;A0A024RA52;C9JCK5	P25787;A0A024RA52	3;3;1	3;3;1	3;3;1	Proteasome subunit alpha type-2;Proteasome subunit alpha type	PSMA2	sp|P25787|PSA2_HUMAN Proteasome subunit alpha type-2 OS=Homo sapiens OX=9606 GN=PSMA2 PE=1 SV=2;tr|A0A024RA52|A0A024RA52_HUMAN Proteasome subunit alpha type OS=Homo sapiens OX=9606 GN=PSMA2 PE=1 SV=1	3	3	3	3	2	1	2	2	2	3	2	2	2	1	1	1	1	1.33333	-0.666667	2	1	2	2	2	3	2	2	1	1	1	1	2	1	2	2	2	3	2	2	1	1	1
A6XGL3;CON__P07477;E7EQ64;P07477;H0Y8D1;Q9BYE2-3;Q9BYE2-2;Q9BYE2-6;Q9BYE2	A6XGL3;CON__P07477;E7EQ64;P07477;H0Y8D1;Q9BYE2-3;Q9BYE2-2;Q9BYE2-6;Q9BYE2	2;2;2;2;1;1;1;1;1	1;1;1;1;1;0;0;0;0	1;1;1;1;1;0;0;0;0	Trypsin-1;Alpha-trypsin chain 1;Alpha-trypsin chain 2;Transmembrane protease serine 13	PRSS1;TMPRSS13	tr|A6XGL3|A6XGL3_HUMAN Protease serine 1 OS=Homo sapiens OX=9606 GN=PRSS1 PE=1 SV=1;;tr|E7EQ64|E7EQ64_HUMAN Trypsin-1 OS=Homo sapiens OX=9606 GN=PRSS1 PE=1 SV=1;sp|P07477|TRY1_HUMAN Trypsin-1 OS=Homo sapiens OX=9606 GN=PRSS1 PE=1 SV=1;tr|H0Y8D1|H0Y8D1_HUMA	9	2	1	1	2	2	2	2	2	2	2	2	2	1	1	1	1	1.33333	-0.666667	1	1	1	1	1	1	1	1	1	1	1	1	1	1	1	1	1	1	1	1	1	1	1
A0A0A0MRP0;Q8IWC1-2;Q8IWC1-3;Q8IWC1-4;Q8IWC1	A0A0A0MRP0;Q8IWC1-2;Q8IWC1-3;Q8IWC1-4;Q8IWC1	3;3;3;3;3	3;3;3;3;3	3;3;3;3;3	MAP7 domain-containing protein 3	MAP7D3	tr|A0A0A0MRP0|A0A0A0MRP0_HUMAN MAP7 domain-containing protein 3 (Fragment) OS=Homo sapiens OX=9606 GN=MAP7D3 PE=1 SV=1;sp|Q8IWC1-2|MA7D3_HUMAN Isoform 2 of MAP7 domain-containing protein 3 OS=Homo sapiens OX=9606 GN=MAP7D3;sp|Q8IWC1-3|MA7D3_HUMAN Isoform 3	5	3	3	3	2	2	2	2	2	2	2	1	1	1	1	2	1	1.16667	-0.833333	2	2	2	2	2	2	1	1	1	1	2	1	2	2	2	2	2	2	1	1	1	1	2
F8VPF7;Q96D96-4;Q96D96-3;Q96D96;F8W0B3	F8VPF7;Q96D96-4;Q96D96-3;Q96D96;F8W0B3	2;2;2;2;1	2;2;2;2;1	2;2;2;2;1	Voltage-gated hydrogen channel 1	HVCN1	tr|F8VPF7|F8VPF7_HUMAN Voltage-gated hydrogen channel 1 (Fragment) OS=Homo sapiens OX=9606 GN=HVCN1 PE=1 SV=2;sp|Q96D96-4|HVCN1_HUMAN Isoform 4 of Voltage-gated hydrogen channel 1 OS=Homo sapiens OX=9606 GN=HVCN1;sp|Q96D96-3|HVCN1_HUMAN Isoform 3 of Voltag	5	2	2	2	2	2	2	2	2	2	2	1	1	1	2	1	1	1.16667	-0.833333	2	2	2	2	2	2	1	1	1	2	1	1	2	2	2	2	2	2	1	1	1	2	1
P51991-2;P51991	P51991-2;P51991	4;4	4;4	4;4	Heterogeneous nuclear ribonucleoprotein A3	HNRNPA3	sp|P51991-2|ROA3_HUMAN Isoform 2 of Heterogeneous nuclear ribonucleoprotein A3 OS=Homo sapiens OX=9606 GN=HNRNPA3;sp|P51991|ROA3_HUMAN Heterogeneous nuclear ribonucleoprotein A3 OS=Homo sapiens OX=9606 GN=HNRNPA3 PE=1 SV=2	2	4	4	4	3	3	1	3	1	1	2	1	1	2	1	1	1	1.16667	-0.833333	3	3	1	3	1	1	1	1	2	1	1	1	3	3	1	3	1	1	1	1	2	1	1
Q08E86;K7EQ86;Q14667-3;Q14667-2;Q14667	Q08E86;K7EQ86;Q14667-3;Q14667-2;Q14667	2;2;2;2;2	2;2;2;2;2	2;2;2;2;2	Protein KIAA0100	KIAA0100	tr|Q08E86|Q08E86_HUMAN KIAA0100 protein OS=Homo sapiens OX=9606 GN=KIAA0100 PE=1 SV=1;tr|K7EQ86|K7EQ86_HUMAN KIAA0100, isoform CRA_a OS=Homo sapiens OX=9606 GN=KIAA0100 PE=1 SV=1;sp|Q14667-3|K0100_HUMAN Isoform 3 of Protein KIAA0100 OS=Homo sapiens OX=9606	5	2	2	2	2	2	2	2	2	2	2	1	1	1	1	1	1	1	-1	2	2	2	2	2	2	1	1	1	1	1	1	2	2	2	2	2	2	1	1	1	1	1
P28907;H0Y950;P28907-2	P28907;H0Y950	3;2;1	3;2;1	3;2;1	ADP-ribosyl cyclase/cyclic ADP-ribose hydrolase 1	CD38	sp|P28907|CD38_HUMAN ADP-ribosyl cyclase/cyclic ADP-ribose hydrolase 1 OS=Homo sapiens OX=9606 GN=CD38 PE=1 SV=2;tr|H0Y950|H0Y950_HUMAN ADP-ribosyl cyclase/cyclic ADP-ribose hydrolase 1 (Fragment) OS=Homo sapiens OX=9606 GN=CD38 PE=1 SV=8	3	3	3	3	2	2	2	2	2	2	2	1	1	1	1	1	1	1	-1	2	2	2	2	2	2	1	1	1	1	1	1	2	2	2	2	2	2	1	1	1	1	1
Q99828-2;Q99828;A0A3B3ISY8	Q99828-2;Q99828;A0A3B3ISY8	2;2;1	2;2;1	2;2;1	Calcium and integrin-binding protein 1	CIB1	sp|Q99828-2|CIB1_HUMAN Isoform 2 of Calcium and integrin-binding protein 1 OS=Homo sapiens OX=9606 GN=CIB1;sp|Q99828|CIB1_HUMAN Calcium and integrin-binding protein 1 OS=Homo sapiens OX=9606 GN=CIB1 PE=1 SV=4;tr|A0A3B3ISY8|A0A3B3ISY8_HUMAN Calcium and inte	3	2	2	2	2	2	2	2	2	2	2	1	1	1	1	1	1	1	-1	2	2	2	2	2	2	1	1	1	1	1	1	2	2	2	2	2	2	1	1	1	1	1
A0A0B4J1R6;P29401;P29401-2;E9PFF2	A0A0B4J1R6;P29401;P29401-2;E9PFF2	4;4;4;2	4;4;4;2	4;4;4;2	Transketolase	TKT	tr|A0A0B4J1R6|A0A0B4J1R6_HUMAN Transketolase OS=Homo sapiens OX=9606 GN=TKT PE=1 SV=1;sp|P29401|TKT_HUMAN Transketolase OS=Homo sapiens OX=9606 GN=TKT PE=1 SV=3;sp|P29401-2|TKT_HUMAN Isoform 2 of Transketolase OS=Homo sapiens OX=9606 GN=TKT;tr|E9PFF2|E9PFF	4	4	4	4	4	3	2	2	1	0	2	2	2	0	0	0	0	0.666667	-1.33333	4	3	2	2	1	0	2	2	0	0	0	0	4	3	2	2	1	0	2	2	0	0	0
Q14683;G8JLG1;V9GYN9;H0Y7K8	Q14683;G8JLG1	3;2;1;1	3;2;1;1	3;2;1;1	Structural maintenance of chromosomes protein 1A;Structural maintenance of chromosomes protein	SMC1A	sp|Q14683|SMC1A_HUMAN Structural maintenance of chromosomes protein 1A OS=Homo sapiens OX=9606 GN=SMC1A PE=1 SV=2;tr|G8JLG1|G8JLG1_HUMAN Structural maintenance of chromosomes protein OS=Homo sapiens OX=9606 GN=SMC1A PE=1 SV=2	4	3	3	3	2	2	2	2	2	2	2	1	1	0	0	0	1	0.5	-1.5	2	2	2	2	2	2	1	1	0	0	0	1	2	2	2	2	2	2	1	1	0	0	0
J3KQJ1;Q8NBJ7;C9J660;C9JL30;Q8NBJ7-3;A8MXB9;F8WA42;A0A494C1B1;H7C3B2;Q8NBJ7-2;E9PBT8;J3QT17;E9PG02;Q8NBJ7-5;F8WEX5;F8WES7;Q8NBJ7-4;F8WEV7	J3KQJ1;Q8NBJ7;C9J660;C9JL30;Q8NBJ7-3;A8MXB9;F8WA42;A0A494C1B1;H7C3B2;Q8NBJ7-2;E9PBT8	12;12;11;11;10;10;10;10;10;9;6;5;5;5;4;3;3;3	12;12;11;11;10;10;10;10;10;9;6;5;5;5;4;3;3;3	12;12;11;11;10;10;10;10;10;9;6;5;5;5;4;3;3;3	Sulfatase-modifying factor 2	SUMF2	tr|J3KQJ1|J3KQJ1_HUMAN Inactive C-alpha-formylglycine-generating enzyme 2 OS=Homo sapiens OX=9606 GN=SUMF2 PE=1 SV=1;sp|Q8NBJ7|SUMF2_HUMAN Inactive C-alpha-formylglycine-generating enzyme 2 OS=Homo sapiens OX=9606 GN=SUMF2 PE=1 SV=2;tr|C9J660|C9J660_HUMAN	18	12	12	12	2	3	2	2	1	1	1.83333	5	5	8	10	8	8	7.33333	5.5	2	3	2	2	1	1	5	5	8	10	8	8	2	3	2	2	1	1	5	5	8	10	8
P13674;P13674-2;P13674-3	P13674;P13674-2;P13674-3	10;10;9	10;10;9	10;10;9	Prolyl 4-hydroxylase subunit alpha-1	P4HA1	sp|P13674|P4HA1_HUMAN Prolyl 4-hydroxylase subunit alpha-1 OS=Homo sapiens OX=9606 GN=P4HA1 PE=1 SV=2;sp|P13674-2|P4HA1_HUMAN Isoform 2 of Prolyl 4-hydroxylase subunit alpha-1 OS=Homo sapiens OX=9606 GN=P4HA1;sp|P13674-3|P4HA1_HUMAN Isoform 3 of Prolyl 4-h	3	10	10	10	2	2	1	2	2	2	1.83333	4	5	6	8	7	8	6.33333	4.5	2	2	1	2	2	2	4	5	6	8	7	8	2	2	1	2	2	2	4	5	6	8	7
A0A0C4DGS1;P39656-3;P39656;U3KQ84;P39656-2	A0A0C4DGS1;P39656-3;P39656;U3KQ84;P39656-2	7;7;7;5;5	7;7;7;5;5	7;7;7;5;5	Dolichyl-diphosphooligosaccharide--protein glycosyltransferase 48 kDa subunit	DDOST	tr|A0A0C4DGS1|A0A0C4DGS1_HUMAN Dolichyl-diphosphooligosaccharide--protein glycosyltransferase 48 kDa subunit OS=Homo sapiens OX=9606 GN=DDOST PE=1 SV=1;sp|P39656-3|OST48_HUMAN Isoform 3 of Dolichyl-diphosphooligosaccharide--protein glycosyltransferase 48 k	5	7	7	7	2	2	3	3	1	0	1.83333	2	4	6	6	5	5	4.66667	2.83333	2	2	3	3	1	0	2	4	6	6	5	5	2	2	3	3	1	0	2	4	6	6	5
Q7KZF4;H7C597	Q7KZF4;H7C597	6;3	6;3	6;3	Staphylococcal nuclease domain-containing protein 1	SND1	sp|Q7KZF4|SND1_HUMAN Staphylococcal nuclease domain-containing protein 1 OS=Homo sapiens OX=9606 GN=SND1 PE=1 SV=1;tr|H7C597|H7C597_HUMAN Staphylococcal nuclease domain-containing protein 1 (Fragment) OS=Homo sapiens OX=9606 GN=SND1 PE=1 SV=1	2	6	6	6	2	2	2	2	2	1	1.83333	5	5	3	5	4	3	4.16667	2.33333	2	2	2	2	2	1	5	5	3	5	4	3	2	2	2	2	2	1	5	5	3	5	4
Q9NSD9;Q9NSD9-2	Q9NSD9;Q9NSD9-2	6;4	6;4	6;4	Phenylalanine--tRNA ligase beta subunit	FARSB	sp|Q9NSD9|SYFB_HUMAN Phenylalanine--tRNA ligase beta subunit OS=Homo sapiens OX=9606 GN=FARSB PE=1 SV=3;sp|Q9NSD9-2|SYFB_HUMAN Isoform 2 of Phenylalanine--tRNA ligase beta subunit OS=Homo sapiens OX=9606 GN=FARSB	2	6	6	6	3	2	1	2	2	1	1.83333	3	3	4	5	5	4	4	2.16667	3	2	1	2	2	1	3	3	4	5	5	4	3	2	1	2	2	1	3	3	4	5	5
P23381;P23381-2;G3V3P2;G3V277;G3V227;G3V3X0;G3V3Y5;G3V3H8;H0YJP3;G3V2Y7;G3V456;G3V5U1;G3V2F2;G3V3R3;G3V3S7;G3V5W1;G3V4N8;G3V4C7;G3V2C0;G3V339;G3V313;G3V4S4;G3V423	P23381;P23381-2	6;5;2;2;2;2;1;1;1;1;1;1;1;1;1;1;1;1;1;1;1;1;1	6;5;2;2;2;2;1;1;1;1;1;1;1;1;1;1;1;1;1;1;1;1;1	6;5;2;2;2;2;1;1;1;1;1;1;1;1;1;1;1;1;1;1;1;1;1	Tryptophan--tRNA ligase, cytoplasmic;T1-TrpRS;T2-TrpRS	WARS	sp|P23381|SYWC_HUMAN Tryptophan--tRNA ligase, cytoplasmic OS=Homo sapiens OX=9606 GN=WARS1 PE=1 SV=2;sp|P23381-2|SYWC_HUMAN Isoform 2 of Tryptophan--tRNA ligase, cytoplasmic OS=Homo sapiens OX=9606 GN=WARS1	23	6	6	6	2	2	3	3	1	0	1.83333	1	1	5	5	5	5	3.66667	1.83333	2	2	3	3	1	0	1	1	5	5	5	5	2	2	3	3	1	0	1	1	5	5	5
P49755;G3V2K7	P49755;G3V2K7	7;4	7;4	7;4	Transmembrane emp24 domain-containing protein 10	TMED10	sp|P49755|TMEDA_HUMAN Transmembrane emp24 domain-containing protein 10 OS=Homo sapiens OX=9606 GN=TMED10 PE=1 SV=2;tr|G3V2K7|G3V2K7_HUMAN Transmembrane emp24 domain-containing protein 10 OS=Homo sapiens OX=9606 GN=TMED10 PE=1 SV=1	2	7	7	7	1	1	2	2	3	2	1.83333	3	3	5	4	3	4	3.66667	1.83333	1	1	2	2	3	2	3	3	5	4	3	4	1	1	2	2	3	2	3	3	5	4	3
A0A087WU53;Q9H0U3;Q9H0U3-2	A0A087WU53;Q9H0U3	4;4;1	4;4;1	4;4;1	Magnesium transporter protein 1	MAGT1	tr|A0A087WU53|A0A087WU53_HUMAN Magnesium transporter protein 1 OS=Homo sapiens OX=9606 GN=MAGT1 PE=1 SV=1;sp|Q9H0U3|MAGT1_HUMAN Magnesium transporter protein 1 OS=Homo sapiens OX=9606 GN=MAGT1 PE=1 SV=1	3	4	4	4	2	2	2	1	2	2	1.83333	3	4	4	3	3	4	3.5	1.66667	2	2	2	1	2	2	3	4	4	3	3	4	2	2	2	1	2	2	3	4	4	3	3
E9PM69;R4GNH3;P17980;E9PKD5;E9PN50;E9PMD8;E9PLG2	E9PM69;R4GNH3;P17980;E9PKD5;E9PN50;E9PMD8	6;6;6;5;3;3;1	6;6;6;5;3;3;1	6;6;6;5;3;3;1	26S protease regulatory subunit 6A	PSMC3	tr|E9PM69|E9PM69_HUMAN 26S proteasome regulatory subunit 6A OS=Homo sapiens OX=9606 GN=PSMC3 PE=1 SV=1;tr|R4GNH3|R4GNH3_HUMAN 26S proteasome regulatory subunit 6A OS=Homo sapiens OX=9606 GN=PSMC3 PE=1 SV=1;sp|P17980|PRS6A_HUMAN 26S proteasome regulatory su	7	6	6	6	2	2	2	2	1	2	1.83333	3	2	3	5	4	4	3.5	1.66667	2	2	2	2	1	2	3	2	3	5	4	4	2	2	2	2	1	2	3	2	3	5	4
K7EID2;Q9BT22-2;Q9BT22	K7EID2;Q9BT22-2;Q9BT22	4;4;4	4;4;4	4;4;4	Chitobiosyldiphosphodolichol beta-mannosyltransferase	ALG1	tr|K7EID2|K7EID2_HUMAN Chitobiosyldiphosphodolichol beta-mannosyltransferase (Fragment) OS=Homo sapiens OX=9606 GN=ALG1 PE=1 SV=8;sp|Q9BT22-2|ALG1_HUMAN Isoform 2 of Chitobiosyldiphosphodolichol beta-mannosyltransferase OS=Homo sapiens OX=9606 GN=ALG1;sp|Q	3	4	4	4	2	2	2	1	2	2	1.83333	4	4	2	4	4	2	3.33333	1.5	2	2	2	1	2	2	4	4	2	4	4	2	2	2	2	1	2	2	4	4	2	4	4
Q9H3N1;G3V448	Q9H3N1;G3V448	3;2	3;2	3;2	Thioredoxin-related transmembrane protein 1	TMX1	sp|Q9H3N1|TMX1_HUMAN Thioredoxin-related transmembrane protein 1 OS=Homo sapiens OX=9606 GN=TMX1 PE=1 SV=1;tr|G3V448|G3V448_HUMAN Thioredoxin-related transmembrane protein 1 OS=Homo sapiens OX=9606 GN=TMX1 PE=1 SV=1	2	3	3	3	2	2	2	2	2	1	1.83333	3	3	3	3	3	3	3	1.16667	2	2	2	2	2	1	3	3	3	3	3	3	2	2	2	2	2	1	3	3	3	3	3
C9J3L8;C9J5W0;A0A3B3IRT8;E9PAL7;C9IZQ1;P43307;P43307-2	C9J3L8;C9J5W0;A0A3B3IRT8;E9PAL7;C9IZQ1;P43307;P43307-2	3;3;3;3;3;3;2	3;3;3;3;3;3;2	3;3;3;3;3;3;2	Translocon-associated protein subunit alpha	SSR1	tr|C9J3L8|C9J3L8_HUMAN Translocon-associated protein subunit alpha OS=Homo sapiens OX=9606 GN=SSR1 PE=1 SV=1;tr|C9J5W0|C9J5W0_HUMAN Translocon-associated protein subunit alpha OS=Homo sapiens OX=9606 GN=SSR1 PE=1 SV=1;tr|A0A3B3IRT8|A0A3B3IRT8_HUMAN Translo	7	3	3	3	1	2	2	2	2	2	1.83333	2	2	3	3	3	3	2.66667	0.833333	1	2	2	2	2	2	2	2	3	3	3	3	1	2	2	2	2	2	2	2	3	3	3
Q9Y678	Q9Y678	6	6	6	Coatomer subunit gamma-1	COPG1	sp|Q9Y678|COPG1_HUMAN Coatomer subunit gamma-1 OS=Homo sapiens OX=9606 GN=COPG1 PE=1 SV=1	1	6	6	6	1	2	3	2	2	1	1.83333	3	4	3	2	2	2	2.66667	0.833333	1	2	3	2	2	1	3	4	3	2	2	2	1	2	3	2	2	1	3	4	3	2	2
P61769;H0YLF3;F5H6I0	P61769	3;1;1	3;1;1	3;1;1	Beta-2-microglobulin;Beta-2-microglobulin form pI 5.3	B2M	sp|P61769|B2MG_HUMAN Beta-2-microglobulin OS=Homo sapiens OX=9606 GN=B2M PE=1 SV=1	3	3	3	3	2	2	1	2	2	2	1.83333	2	2	3	2	3	3	2.5	0.666667	2	2	1	2	2	2	2	2	3	2	3	3	2	2	1	2	2	2	2	2	3	2	3
E7ETK0;A0A2R8Y849;A0A2R8YD14;P62847-2;P62847-3;P62847;P62847-4;A0A2R8Y8A0	E7ETK0;A0A2R8Y849;A0A2R8YD14;P62847-2;P62847-3;P62847;P62847-4	3;3;3;3;3;3;3;1	3;3;3;3;3;3;3;1	3;3;3;3;3;3;3;1	40S ribosomal protein S24	RPS24	tr|E7ETK0|E7ETK0_HUMAN 40S ribosomal protein S24 OS=Homo sapiens OX=9606 GN=RPS24 PE=1 SV=1;tr|A0A2R8Y849|A0A2R8Y849_HUMAN 40S ribosomal protein S24 OS=Homo sapiens OX=9606 GN=RPS24 PE=1 SV=1;tr|A0A2R8YD14|A0A2R8YD14_HUMAN 40S ribosomal protein S24 OS=Homo	8	3	3	3	2	2	2	1	2	2	1.83333	2	1	3	2	3	3	2.33333	0.5	2	2	2	1	2	2	2	1	3	2	3	3	2	2	2	1	2	2	2	1	3	2	3
E9PN17;A0A3B3ITX4;O75964;A0A3B3IRW3	E9PN17;A0A3B3ITX4;O75964	3;3;3;1	3;3;3;1	3;3;3;1	ATP synthase subunit g, mitochondrial	ATP5L	tr|E9PN17|E9PN17_HUMAN ATP synthase subunit g, mitochondrial OS=Homo sapiens OX=9606 GN=ATP5MG PE=1 SV=1;tr|A0A3B3ITX4|A0A3B3ITX4_HUMAN Uncharacterized protein OS=Homo sapiens OX=9606 PE=4 SV=1;sp|O75964|ATP5L_HUMAN ATP synthase subunit g, mitochondrial OS	4	3	3	3	2	1	2	2	2	2	1.83333	2	1	3	3	3	2	2.33333	0.5	2	1	2	2	2	2	2	1	3	3	3	2	2	1	2	2	2	2	2	1	3	3	3
Q9NS69	Q9NS69	3	3	3	Mitochondrial import receptor subunit TOM22 homolog	TOMM22	sp|Q9NS69|TOM22_HUMAN Mitochondrial import receptor subunit TOM22 homolog OS=Homo sapiens OX=9606 GN=TOMM22 PE=1 SV=3	1	3	3	3	2	3	2	3	1	0	1.83333	3	3	2	3	1	2	2.33333	0.5	2	3	2	3	1	0	3	3	2	3	1	2	2	3	2	3	1	0	3	3	2	3	1
B4E1G1;Q9BUN8-2;Q9BUN8;E5RGY0	B4E1G1;Q9BUN8-2;Q9BUN8;E5RGY0	3;3;3;2	3;3;3;2	3;3;3;2	Derlin-1	DERL1	tr|B4E1G1|B4E1G1_HUMAN Derlin OS=Homo sapiens OX=9606 GN=DERL1 PE=1 SV=1;sp|Q9BUN8-2|DERL1_HUMAN Isoform 2 of Derlin-1 OS=Homo sapiens OX=9606 GN=DERL1;sp|Q9BUN8|DERL1_HUMAN Derlin-1 OS=Homo sapiens OX=9606 GN=DERL1 PE=1 SV=1;tr|E5RGY0|E5RGY0_HUMAN Derlin	4	3	3	3	2	2	2	2	2	1	1.83333	2	2	2	3	2	2	2.16667	0.333333	2	2	2	2	2	1	2	2	2	3	2	2	2	2	2	2	2	1	2	2	2	3	2
A0A087X0L7;J3KNA0;Q15070-2;Q15070;C9JC63;E7EVY0;Q15070-3	A0A087X0L7;J3KNA0;Q15070-2;Q15070;C9JC63;E7EVY0;Q15070-3	2;2;2;2;1;1;1	2;2;2;2;1;1;1	2;2;2;2;1;1;1	Mitochondrial inner membrane protein OXA1L	OXA1L	tr|A0A087X0L7|A0A087X0L7_HUMAN Mitochondrial inner membrane protein OXA1L OS=Homo sapiens OX=9606 GN=OXA1L PE=1 SV=1;tr|J3KNA0|J3KNA0_HUMAN Mitochondrial inner membrane protein OXA1L OS=Homo sapiens OX=9606 GN=OXA1L PE=1 SV=1;sp|Q15070-2|OXA1L_HUMAN Isofor	7	2	2	2	1	2	2	2	2	2	1.83333	1	2	2	2	2	2	1.83333	0	1	2	2	2	2	2	1	2	2	2	2	2	1	2	2	2	2	2	1	2	2	2	2
J3KSC4;J3QLK0;B1AH77;B1AH80;P63000;P60763;P15153;P63000-2;B1AH78	J3KSC4;J3QLK0;B1AH77;B1AH80;P63000;P60763;P15153;P63000-2;B1AH78	2;2;2;2;2;2;2;2;1	2;2;2;2;2;2;2;2;1	2;2;2;2;2;2;2;2;1	Ras-related C3 botulinum toxin substrate 1;Ras-related C3 botulinum toxin substrate 3;Ras-related C3 botulinum toxin substrate 2	RAC3;RAC2;RAC1	tr|J3KSC4|J3KSC4_HUMAN Ras-related C3 botulinum toxin substrate 3 (Fragment) OS=Homo sapiens OX=9606 GN=RAC3 PE=1 SV=1;tr|J3QLK0|J3QLK0_HUMAN Ras-related C3 botulinum toxin substrate 3 (Fragment) OS=Homo sapiens OX=9606 GN=RAC3 PE=1 SV=1;tr|B1AH77|B1AH77_H	9	2	2	2	2	2	1	2	2	2	1.83333	2	2	2	2	1	2	1.83333	0	2	2	1	2	2	2	2	2	2	2	1	2	2	2	1	2	2	2	2	2	2	2	1
F8VR33;H0YIV5;F8W1Z2;F8VP71;F8VZA2;Q6P1Q0-5;Q6P1Q0-4;Q6P1Q0-2;Q6P1Q0;Q6P1Q0-7;H0YHF4;F8VS60;F8W0R0;F8VVQ3	F8VR33;H0YIV5;F8W1Z2;F8VP71;F8VZA2;Q6P1Q0-5;Q6P1Q0-4;Q6P1Q0-2;Q6P1Q0;Q6P1Q0-7;H0YHF4;F8VS60;F8W0R0;F8VVQ3	2;2;2;2;2;2;2;2;2;2;1;1;1;1	2;2;2;2;2;2;2;2;2;2;1;1;1;1	2;2;2;2;2;2;2;2;2;2;1;1;1;1	LETM1 domain-containing protein 1	LETMD1	tr|F8VR33|F8VR33_HUMAN LETM1 domain-containing protein 1 (Fragment) OS=Homo sapiens OX=9606 GN=LETMD1 PE=1 SV=1;tr|H0YIV5|H0YIV5_HUMAN LETM1 domain-containing protein 1 (Fragment) OS=Homo sapiens OX=9606 GN=LETMD1 PE=1 SV=1;tr|F8W1Z2|F8W1Z2_HUMAN LETM1 dom	14	2	2	2	1	2	2	2	2	2	1.83333	2	1	2	2	2	2	1.83333	0	1	2	2	2	2	2	2	1	2	2	2	2	1	2	2	2	2	2	2	1	2	2	2
P11908;P11908-2;A6NMS2;D3YTJ7	P11908;P11908-2	3;3;1;1	1;1;1;1	1;1;1;1	Ribose-phosphate pyrophosphokinase 2	PRPS2	sp|P11908|PRPS2_HUMAN Ribose-phosphate pyrophosphokinase 2 OS=Homo sapiens OX=9606 GN=PRPS2 PE=1 SV=2;sp|P11908-2|PRPS2_HUMAN Isoform 2 of Ribose-phosphate pyrophosphokinase 2 OS=Homo sapiens OX=9606 GN=PRPS2	4	3	1	1	2	2	2	2	1	2	1.83333	0	1	3	2	2	3	1.83333	0	0	0	0	0	0	0	0	0	1	0	0	1	0	0	0	0	0	0	0	0	1	0	0
Q02223;Q02223-2;H3BMB5	Q02223;Q02223-2	3;2;1	3;2;1	3;2;1	Tumor necrosis factor receptor superfamily member 17	TNFRSF17	sp|Q02223|TNR17_HUMAN Tumor necrosis factor receptor superfamily member 17 OS=Homo sapiens OX=9606 GN=TNFRSF17 PE=1 SV=2;sp|Q02223-2|TNR17_HUMAN Isoform 2 of Tumor necrosis factor receptor superfamily member 17 OS=Homo sapiens OX=9606 GN=TNFRSF17	3	3	3	3	2	2	2	2	1	2	1.83333	2	1	3	2	1	2	1.83333	0	2	2	2	2	1	2	2	1	3	2	1	2	2	2	2	2	1	2	2	1	3	2	1
O14949	O14949	2	2	2	Cytochrome b-c1 complex subunit 8	UQCRQ	sp|O14949|QCR8_HUMAN Cytochrome b-c1 complex subunit 8 OS=Homo sapiens OX=9606 GN=UQCRQ PE=1 SV=4	1	2	2	2	2	2	2	2	2	1	1.83333	1	1	2	2	1	2	1.5	-0.333333	2	2	2	2	2	1	1	1	2	2	1	2	2	2	2	2	2	1	1	1	2	2	1
P40227;P40227-2;Q92526-2;Q92526-3;Q92526	P40227;P40227-2	4;3;1;1;1	4;3;1;1;1	4;3;1;1;1	T-complex protein 1 subunit zeta	CCT6A	sp|P40227|TCPZ_HUMAN T-complex protein 1 subunit zeta OS=Homo sapiens OX=9606 GN=CCT6A PE=1 SV=3;sp|P40227-2|TCPZ_HUMAN Isoform 2 of T-complex protein 1 subunit zeta OS=Homo sapiens OX=9606 GN=CCT6A	5	4	4	4	2	3	1	2	2	1	1.83333	2	1	0	1	2	3	1.5	-0.333333	2	3	1	2	2	1	2	1	0	1	2	3	2	3	1	2	2	1	2	1	0	1	2
P46783;A0A2R8Y6L3;F6U211;A0A2R8Y7H1;A0A2R8YFH6;A0A1W2PQS6;S4R435	P46783;A0A2R8Y6L3;F6U211;A0A2R8Y7H1;A0A2R8YFH6;A0A1W2PQS6	7;6;6;6;6;6;3	7;6;6;6;6;6;3	7;6;6;6;6;6;3	40S ribosomal protein S10	RPS10	sp|P46783|RS10_HUMAN 40S ribosomal protein S10 OS=Homo sapiens OX=9606 GN=RPS10 PE=1 SV=1;tr|A0A2R8Y6L3|A0A2R8Y6L3_HUMAN RPS10-NUDT3 readthrough (Fragment) OS=Homo sapiens OX=9606 GN=RPS10-NUDT3 PE=4 SV=1;tr|F6U211|F6U211_HUMAN 40S ribosomal protein S10 OS	7	7	7	7	2	2	1	2	2	2	1.83333	1	1	3	2	1	1	1.5	-0.333333	2	2	1	2	2	2	1	1	3	2	1	1	2	2	1	2	2	2	1	1	3	2	1
H0Y8Z9;Q9H845	H0Y8Z9;Q9H845	3;3	3;3	3;3	Acyl-CoA dehydrogenase family member 9, mitochondrial	ACAD9	tr|H0Y8Z9|H0Y8Z9_HUMAN Complex I assembly factor ACAD9, mitochondrial (Fragment) OS=Homo sapiens OX=9606 GN=ACAD9 PE=1 SV=1;sp|Q9H845|ACAD9_HUMAN Complex I assembly factor ACAD9, mitochondrial OS=Homo sapiens OX=9606 GN=ACAD9 PE=1 SV=1	2	3	3	3	2	1	2	2	2	2	1.83333	1	1	2	2	1	1	1.33333	-0.5	2	1	2	2	2	2	1	1	2	2	1	1	2	1	2	2	2	2	1	1	2	2	1
H3BQZ9;H3BQB1;P07741-2;P07741;H3BSW3;H3BQF1	H3BQZ9;H3BQB1;P07741-2;P07741;H3BSW3;H3BQF1	2;2;2;2;1;1	2;2;2;2;1;1	2;2;2;2;1;1	Adenine phosphoribosyltransferase	APRT	tr|H3BQZ9|H3BQZ9_HUMAN Adenine phosphoribosyltransferase OS=Homo sapiens OX=9606 GN=APRT PE=1 SV=1;tr|H3BQB1|H3BQB1_HUMAN Adenine phosphoribosyltransferase (Fragment) OS=Homo sapiens OX=9606 GN=APRT PE=1 SV=1;sp|P07741-2|APT_HUMAN Isoform 2 of Adenine phos	6	2	2	2	2	2	2	2	2	1	1.83333	2	1	2	1	1	1	1.33333	-0.5	2	2	2	2	2	1	2	1	2	1	1	1	2	2	2	2	2	1	2	1	2	1	1
Q71UI9;P0C0S5;C9J0D1;A0A494C189;Q71UI9-3;Q71UI9-4;Q71UI9-2;C9J386;Q71UI9-5;Q8IUE6	Q71UI9;P0C0S5;C9J0D1;A0A494C189;Q71UI9-3;Q71UI9-4;Q71UI9-2	3;3;2;2;2;2;2;1;1;1	2;2;1;1;2;2;1;1;0;0	2;2;1;1;2;2;1;1;0;0	Histone H2A.V;Histone H2A.Z;Histone H2A	H2AFV;H2AFZ	sp|Q71UI9|H2AV_HUMAN Histone H2A.V OS=Homo sapiens OX=9606 GN=H2AZ2 PE=1 SV=3;sp|P0C0S5|H2AZ_HUMAN Histone H2A.Z OS=Homo sapiens OX=9606 GN=H2AZ1 PE=1 SV=2;tr|C9J0D1|C9J0D1_HUMAN Histone H2A OS=Homo sapiens OX=9606 GN=H2AZ2 PE=1 SV=1;tr|A0A494C189|A0A494C1	10	3	2	2	3	3	1	1	2	1	1.83333	2	2	1	1	1	1	1.33333	-0.5	2	2	0	0	1	0	1	1	0	0	0	0	2	2	0	0	1	0	1	1	0	0	0
P61626;F8VV32;A0A0B4J259	P61626;F8VV32;A0A0B4J259	3;2;2	3;2;2	3;2;2	Lysozyme C;Lysozyme	LYZ	sp|P61626|LYSC_HUMAN Lysozyme C OS=Homo sapiens OX=9606 GN=LYZ PE=1 SV=1;tr|F8VV32|F8VV32_HUMAN Lysozyme OS=Homo sapiens OX=9606 GN=LYZ PE=1 SV=1;tr|A0A0B4J259|A0A0B4J259_HUMAN Lysozyme OS=Homo sapiens OX=9606 GN=LYZ PE=1 SV=1	3	3	3	3	2	2	2	2	1	2	1.83333	1	1	2	2	1	1	1.33333	-0.5	2	2	2	2	1	2	1	1	2	2	1	1	2	2	2	2	1	2	1	1	2	2	1
Q9NVH1-3;Q9NVH1;Q9NVH1-2;B1AK20;Q5TH61	Q9NVH1-3;Q9NVH1;Q9NVH1-2	3;3;2;1;1	3;3;2;1;1	3;3;2;1;1	DnaJ homolog subfamily C member 11	DNAJC11	sp|Q9NVH1-3|DJC11_HUMAN Isoform 3 of DnaJ homolog subfamily C member 11 OS=Homo sapiens OX=9606 GN=DNAJC11;sp|Q9NVH1|DJC11_HUMAN DnaJ homolog subfamily C member 11 OS=Homo sapiens OX=9606 GN=DNAJC11 PE=1 SV=2;sp|Q9NVH1-2|DJC11_HUMAN Isoform 2 of DnaJ homol	5	3	3	3	2	3	2	2	1	1	1.83333	1	2	1	2	1	1	1.33333	-0.5	2	3	2	2	1	1	1	2	1	2	1	1	2	3	2	2	1	1	1	2	1	2	1
Q15306;Q15306-2;F2Z3D5	Q15306;Q15306-2;F2Z3D5	5;5;4	5;5;4	5;5;4	Interferon regulatory factor 4	IRF4	sp|Q15306|IRF4_HUMAN Interferon regulatory factor 4 OS=Homo sapiens OX=9606 GN=IRF4 PE=1 SV=1;sp|Q15306-2|IRF4_HUMAN Isoform 2 of Interferon regulatory factor 4 OS=Homo sapiens OX=9606 GN=IRF4;tr|F2Z3D5|F2Z3D5_HUMAN Interferon regulatory factor 4 OS=Homo s	3	5	5	5	1	2	2	2	2	2	1.83333	0	1	2	1	1	1	1	-0.833333	1	2	2	2	2	2	0	1	2	1	1	1	1	2	2	2	2	2	0	1	2	1	1
Q8IW75	Q8IW75	2	2	2	Serpin A12	SERPINA12	sp|Q8IW75|SPA12_HUMAN Serpin A12 OS=Homo sapiens OX=9606 GN=SERPINA12 PE=1 SV=1	1	2	2	2	2	1	2	2	2	2	1.83333	1	1	1	0	1	1	0.833333	-1	2	1	2	2	2	2	1	1	1	0	1	1	2	1	2	2	2	2	1	1	1	0	1
K7EJV1;K7EMY9;K7EPM4;K7EQR7;D6W5Y5;Q14011;Q14011-2;K7ENX8;K7ELV6;K7EJV5;K7ELT6;K7ER40;Q14011-3	K7EJV1;K7EMY9;K7EPM4;K7EQR7;D6W5Y5;Q14011;Q14011-2;K7ENX8;K7ELV6;K7EJV5;K7ELT6;K7ER40;Q14011-3	2;2;2;2;2;2;2;1;1;1;1;1;1	2;2;2;2;2;2;2;1;1;1;1;1;1	2;2;2;2;2;2;2;1;1;1;1;1;1	Cold-inducible RNA-binding protein	CIRBP	tr|K7EJV1|K7EJV1_HUMAN Cold-inducible RNA-binding protein (Fragment) OS=Homo sapiens OX=9606 GN=CIRBP PE=1 SV=6;tr|K7EMY9|K7EMY9_HUMAN Cold-inducible RNA-binding protein OS=Homo sapiens OX=9606 GN=CIRBP PE=1 SV=1;tr|K7EPM4|K7EPM4_HUMAN Cold-inducible RNA-b	13	2	2	2	2	2	2	2	2	1	1.83333	0	0	0	1	1	1	0.5	-1.33333	2	2	2	2	2	1	0	0	0	1	1	1	2	2	2	2	2	1	0	0	0	1	1
P62195-2;P62195;J3QQM1;J3QSA9;J3KRP2;J3QLH6;J3QSE0;J3QRR3;J3QRW1	P62195-2;P62195;J3QQM1;J3QSA9;J3KRP2;J3QLH6	9;9;8;7;6;5;3;2;2	9;9;8;7;6;5;3;2;2	9;9;8;7;6;5;3;2;2	26S protease regulatory subunit 8	PSMC5	sp|P62195-2|PRS8_HUMAN Isoform 2 of 26S proteasome regulatory subunit 8 OS=Homo sapiens OX=9606 GN=PSMC5;sp|P62195|PRS8_HUMAN 26S proteasome regulatory subunit 8 OS=Homo sapiens OX=9606 GN=PSMC5 PE=1 SV=1;tr|J3QQM1|J3QQM1_HUMAN 26S proteasome regulatory su	9	9	9	9	1	2	2	1	2	2	1.66667	5	5	7	7	6	5	5.83333	4.16667	1	2	2	1	2	2	5	5	7	7	6	5	1	2	2	1	2	2	5	5	7	7	6
Q9NXV2;H3BSS5	Q9NXV2;H3BSS5	6;4	6;4	6;4	BTB/POZ domain-containing protein KCTD5	KCTD5	sp|Q9NXV2|KCTD5_HUMAN BTB/POZ domain-containing protein KCTD5 OS=Homo sapiens OX=9606 GN=KCTD5 PE=1 SV=1;tr|H3BSS5|H3BSS5_HUMAN BTB/POZ domain-containing protein KCTD5 OS=Homo sapiens OX=9606 GN=KCTD5 PE=1 SV=1	2	6	6	6	2	2	2	2	1	1	1.66667	5	4	4	5	6	3	4.5	2.83333	2	2	2	2	1	1	5	4	4	5	6	3	2	2	2	2	1	1	5	4	4	5	6
CON__O76013;O76013-2;O76013	CON__O76013;O76013-2;O76013	9;9;9	4;4;4	3;3;3	Keratin, type I cuticular Ha6	KRT36	;sp|O76013-2|KRT36_HUMAN Isoform 2 of Keratin, type I cuticular Ha6 OS=Homo sapiens OX=9606 GN=KRT36;sp|O76013|KRT36_HUMAN Keratin, type I cuticular Ha6 OS=Homo sapiens OX=9606 GN=KRT36 PE=1 SV=1	3	9	4	3	2	2	2	2	1	1	1.66667	7	8	2	2	2	1	3.66667	2	1	1	1	1	0	0	2	3	1	1	0	0	1	1	1	1	0	0	2	2	1	1	0
O60512;O60512-2	O60512;O60512-2	4;2	4;2	4;2	Beta-1,4-galactosyltransferase 3;N-acetyllactosamine synthase;Beta-N-acetylglucosaminylglycopeptide beta-1,4-galactosyltransferase;Beta-N-acetylglucosaminyl-glycolipid beta-1,4-galactosyltransferase	B4GALT3	sp|O60512|B4GT3_HUMAN Beta-1,4-galactosyltransferase 3 OS=Homo sapiens OX=9606 GN=B4GALT3 PE=1 SV=2;sp|O60512-2|B4GT3_HUMAN Isoform 2 of Beta-1,4-galactosyltransferase 3 OS=Homo sapiens OX=9606 GN=B4GALT3	2	4	4	4	1	2	2	1	2	2	1.66667	4	4	3	3	4	4	3.66667	2	1	2	2	1	2	2	4	4	3	3	4	4	1	2	2	1	2	2	4	4	3	3	4
P43490;A0A0C4DFS8	P43490	7;3	7;3	7;3	Nicotinamide phosphoribosyltransferase	NAMPT	sp|P43490|NAMPT_HUMAN Nicotinamide phosphoribosyltransferase OS=Homo sapiens OX=9606 GN=NAMPT PE=1 SV=1	2	7	7	7	2	1	1	2	2	2	1.66667	2	0	5	5	5	5	3.66667	2	2	1	1	2	2	2	2	0	5	5	5	5	2	1	1	2	2	2	2	0	5	5	5
CON__Q1RMN8	CON__Q1RMN8	5	5	5				1	5	5	5	2	1	2	2	2	1	1.66667	5	5	3	4	2	2	3.5	1.83333	2	1	2	2	2	1	5	5	3	4	2	2	2	1	2	2	2	1	5	5	3	4	2
B4E1E0;A0A3B3IRI2;P17812-2;P17812;A0A3B3IRQ8;A0A3B3ITF6;A0A3B3ISY3;A0A3B3ITB8	B4E1E0;A0A3B3IRI2;P17812-2;P17812;A0A3B3IRQ8;A0A3B3ITF6	4;4;4;4;3;3;1;1	4;4;4;4;3;3;1;1	4;4;4;4;3;3;1;1	CTP synthase;CTP synthase 1	CTPS1	tr|B4E1E0|B4E1E0_HUMAN CTP synthase OS=Homo sapiens OX=9606 GN=CTPS1 PE=1 SV=1;tr|A0A3B3IRI2|A0A3B3IRI2_HUMAN CTP synthase OS=Homo sapiens OX=9606 GN=CTPS1 PE=1 SV=1;sp|P17812-2|PYRG1_HUMAN Isoform 2 of CTP synthase 1 OS=Homo sapiens OX=9606 GN=CTPS1;sp|P1	8	4	4	4	2	2	2	2	1	1	1.66667	2	3	4	4	4	3	3.33333	1.66667	2	2	2	2	1	1	2	3	4	4	4	3	2	2	2	2	1	1	2	3	4	4	4
Q9UJJ9;H0YEA7;A0A087WWA2;E9PQQ5	Q9UJJ9;H0YEA7	5;3;1;1	5;3;1;1	5;3;1;1	N-acetylglucosamine-1-phosphotransferase subunit gamma	GNPTG	sp|Q9UJJ9|GNPTG_HUMAN N-acetylglucosamine-1-phosphotransferase subunit gamma OS=Homo sapiens OX=9606 GN=GNPTG PE=1 SV=1;tr|H0YEA7|H0YEA7_HUMAN N-acetylglucosamine-1-phosphotransferase subunit gamma (Fragment) OS=Homo sapiens OX=9606 GN=GNPTG PE=1 SV=8	4	5	5	5	2	1	4	2	1	0	1.66667	1	1	5	5	4	4	3.33333	1.66667	2	1	4	2	1	0	1	1	5	5	4	4	2	1	4	2	1	0	1	1	5	5	4
O75746-2;O75746	O75746-2;O75746	5;5	5;5	4;4	Calcium-binding mitochondrial carrier protein Aralar1	SLC25A12	sp|O75746-2|CMC1_HUMAN Isoform 2 of Calcium-binding mitochondrial carrier protein Aralar1 OS=Homo sapiens OX=9606 GN=SLC25A12;sp|O75746|CMC1_HUMAN Calcium-binding mitochondrial carrier protein Aralar1 OS=Homo sapiens OX=9606 GN=SLC25A12 PE=1 SV=2	2	5	5	4	2	2	2	2	1	1	1.66667	3	3	3	5	2	3	3.16667	1.5	2	2	2	2	1	1	3	3	3	5	2	3	2	2	2	2	1	1	2	2	2	4	2
P42167-2	P42167-2	6	1	1	Lamina-associated polypeptide 2, isoforms beta/gamma;Thymopoietin;Thymopentin	TMPO	sp|P42167-2|LAP2B_HUMAN Isoform Gamma of Lamina-associated polypeptide 2, isoforms beta/gamma OS=Homo sapiens OX=9606 GN=TMPO	1	6	1	1	2	3	1	2	1	1	1.66667	3	2	3	3	5	3	3.16667	1.5	0	0	0	0	0	0	0	0	0	0	1	0	0	0	0	0	0	0	0	0	0	0	1
P55209;F8VV59;P55209-2;H0YIV4;F5H4R6;H0YH88;H0YHC3;F8W020;F8W118;F8W0J6;F8VY35;B7Z9C2;F8W543;F8VRJ2;F8VVB5;F8VXI6;P55209-3;F8VUX1;C9JZI7;E9PKT8	P55209;F8VV59;P55209-2;H0YIV4;F5H4R6;H0YH88;H0YHC3;F8W020;F8W118;F8W0J6;F8VY35;B7Z9C2;F8W543;F8VRJ2;F8VVB5;F8VXI6;P55209-3;F8VUX1	5;5;5;5;5;5;5;5;5;5;5;5;5;4;4;4;4;4;2;2	5;5;5;5;5;5;5;5;5;5;5;5;5;4;4;4;4;4;2;2	3;3;3;3;3;3;3;3;3;3;3;3;3;2;2;2;2;2;0;0	Nucleosome assembly protein 1-like 1	NAP1L1	sp|P55209|NP1L1_HUMAN Nucleosome assembly protein 1-like 1 OS=Homo sapiens OX=9606 GN=NAP1L1 PE=1 SV=1;tr|F8VV59|F8VV59_HUMAN Nucleosome assembly protein 1-like 1 OS=Homo sapiens OX=9606 GN=NAP1L1 PE=1 SV=1;sp|P55209-2|NP1L1_HUMAN Isoform 2 of Nucleosome a	20	5	5	3	1	2	2	3	1	1	1.66667	0	1	4	4	4	5	3	1.33333	1	2	2	3	1	1	0	1	4	4	4	5	1	2	2	2	1	1	0	0	2	3	2
P42166;P42167-3	P42166;P42167-3	5;4	1;0	1;0	Lamina-associated polypeptide 2, isoform alpha;Thymopoietin;Thymopentin;Lamina-associated polypeptide 2, isoforms beta/gamma;Thymopoietin;Thymopentin	TMPO	sp|P42166|LAP2A_HUMAN Lamina-associated polypeptide 2, isoform alpha OS=Homo sapiens OX=9606 GN=TMPO PE=1 SV=2;sp|P42167-3|LAP2B_HUMAN Isoform Zeta of Lamina-associated polypeptide 2, isoforms beta/gamma OS=Homo sapiens OX=9606 GN=TMPO	2	5	1	1	2	3	1	2	1	1	1.66667	3	2	3	3	4	3	3	1.33333	0	0	0	0	0	0	1	1	1	1	1	1	0	0	0	0	0	0	1	1	1	1	1
Q99832-3;Q99832;F8WAM2;Q99832-4;Q99832-2	Q99832-3;Q99832;F8WAM2;Q99832-4	5;5;3;3;2	5;5;3;3;2	5;5;3;3;2	T-complex protein 1 subunit eta	CCT7	sp|Q99832-3|TCPH_HUMAN Isoform 3 of T-complex protein 1 subunit eta OS=Homo sapiens OX=9606 GN=CCT7;sp|Q99832|TCPH_HUMAN T-complex protein 1 subunit eta OS=Homo sapiens OX=9606 GN=CCT7 PE=1 SV=2;tr|F8WAM2|F8WAM2_HUMAN T-complex protein 1 subunit eta (Fragm	5	5	5	5	1	2	3	2	1	1	1.66667	4	4	3	5	1	1	3	1.33333	1	2	3	2	1	1	4	4	3	5	1	1	1	2	3	2	1	1	4	4	3	5	1
A0A1B0GVU9;B4DDN1;P47897-2;P47897;A0A0U1RR79;A0A1B0GTT3;A0A0U1RQQ5;H7C0R3	A0A1B0GVU9;B4DDN1;P47897-2;P47897;A0A0U1RR79;A0A1B0GTT3;A0A0U1RQQ5	4;3;3;3;2;2;2;1	4;3;3;3;2;2;2;1	4;3;3;3;2;2;2;1	Glutamine--tRNA ligase	QARS	tr|A0A1B0GVU9|A0A1B0GVU9_HUMAN Glutamine--tRNA ligase (Fragment) OS=Homo sapiens OX=9606 GN=QARS1 PE=1 SV=1;tr|B4DDN1|B4DDN1_HUMAN Glutamine--tRNA ligase OS=Homo sapiens OX=9606 GN=QARS1 PE=1 SV=1;sp|P47897-2|SYQ_HUMAN Isoform 2 of Glutamine--tRNA ligase O	8	4	4	4	3	2	2	2	0	1	1.66667	3	3	2	4	3	2	2.83333	1.16667	3	2	2	2	0	1	3	3	2	4	3	2	3	2	2	2	0	1	3	3	2	4	3
P09382;F8WEI7	P09382;F8WEI7	4;2	4;2	4;2	Galectin-1	LGALS1	sp|P09382|LEG1_HUMAN Galectin-1 OS=Homo sapiens OX=9606 GN=LGALS1 PE=1 SV=2;tr|F8WEI7|F8WEI7_HUMAN Galectin-1 OS=Homo sapiens OX=9606 GN=LGALS1 PE=1 SV=1	2	4	4	4	3	2	2	1	1	1	1.66667	3	4	2	2	3	3	2.83333	1.16667	3	2	2	1	1	1	3	4	2	2	3	3	3	2	2	1	1	1	3	4	2	2	3
P08559-3;P08559;P08559-2;P08559-4;Q5JPU3;Q5JPU0;Q5JPT9;Q5JPU1;P29803	P08559-3;P08559;P08559-2;P08559-4	3;3;3;3;1;1;1;1;1	3;3;3;3;1;1;1;1;1	3;3;3;3;1;1;1;1;1	Pyruvate dehydrogenase E1 component subunit alpha, somatic form, mitochondrial	PDHA1	sp|P08559-3|ODPA_HUMAN Isoform 3 of Pyruvate dehydrogenase E1 component subunit alpha, somatic form, mitochondrial OS=Homo sapiens OX=9606 GN=PDHA1;sp|P08559|ODPA_HUMAN Pyruvate dehydrogenase E1 component subunit alpha, somatic form, mitochondrial OS=Homo	9	3	3	3	1	2	2	2	1	2	1.66667	2	3	2	3	3	3	2.66667	1	1	2	2	2	1	2	2	3	2	3	3	3	1	2	2	2	1	2	2	3	2	3	3
Q03252	Q03252	4	1	1	Lamin-B2	LMNB2	sp|Q03252|LMNB2_HUMAN Lamin-B2 OS=Homo sapiens OX=9606 GN=LMNB2 PE=1 SV=4	1	4	1	1	2	2	1	2	1	2	1.66667	2	3	3	3	3	2	2.66667	1	1	1	0	1	0	1	0	0	1	1	0	0	1	1	0	1	0	1	0	0	1	1	0
A0A2R8Y653;Q9BZX2;Q9BZX2-2;Q9HA47-3;Q9HA47;Q9HA47-4	A0A2R8Y653;Q9BZX2;Q9BZX2-2	4;4;2;1;1;1	4;4;2;1;1;1	4;4;2;1;1;1	Uridine-cytidine kinase 2	UCK2	tr|A0A2R8Y653|A0A2R8Y653_HUMAN Uridine-cytidine kinase 2 OS=Homo sapiens OX=9606 GN=UCK2 PE=1 SV=1;sp|Q9BZX2|UCK2_HUMAN Uridine-cytidine kinase 2 OS=Homo sapiens OX=9606 GN=UCK2 PE=1 SV=1;sp|Q9BZX2-2|UCK2_HUMAN Isoform 2 of Uridine-cytidine kinase 2 OS=Hom	6	4	4	4	2	1	3	2	1	1	1.66667	1	2	3	3	3	3	2.5	0.833333	2	1	3	2	1	1	1	2	3	3	3	3	2	1	3	2	1	1	1	2	3	3	3
P62829;J3KTJ3;J3KT29;C9JD32;B9ZVP7	P62829;J3KTJ3;J3KT29	5;3;3;2;2	5;3;3;2;2	5;3;3;2;2	60S ribosomal protein L23	RPL23	sp|P62829|RL23_HUMAN 60S ribosomal protein L23 OS=Homo sapiens OX=9606 GN=RPL23 PE=1 SV=1;tr|J3KTJ3|J3KTJ3_HUMAN 60S ribosomal protein L23 OS=Homo sapiens OX=9606 GN=RPL23 PE=1 SV=1;tr|J3KT29|J3KT29_HUMAN 60S ribosomal protein L23 OS=Homo sapiens OX=9606 G	5	5	5	5	2	2	1	1	2	2	1.66667	3	3	3	2	2	1	2.33333	0.666667	2	2	1	1	2	2	3	3	3	2	2	1	2	2	1	1	2	2	3	3	3	2	2
Q5T5P0;Q5T5P1;Q5T5P2-4;Q5T5P2-8;Q5T5P2-6;Q5T5P2-9;Q5T5P2-2;Q5T5P2-7;Q5T5P2-10;Q5T5P2-3;Q5T5P2	Q5T5P0;Q5T5P1;Q5T5P2-4;Q5T5P2-8;Q5T5P2-6;Q5T5P2-9;Q5T5P2-2;Q5T5P2-7;Q5T5P2-10;Q5T5P2-3;Q5T5P2	3;3;3;3;3;3;3;3;3;3;3	3;3;3;3;3;3;3;3;3;3;3	3;3;3;3;3;3;3;3;3;3;3	Sickle tail protein homolog	KIAA1217	tr|Q5T5P0|Q5T5P0_HUMAN Sickle tail protein homolog (Fragment) OS=Homo sapiens OX=9606 GN=KIAA1217 PE=1 SV=1;tr|Q5T5P1|Q5T5P1_HUMAN Sickle tail protein homolog (Fragment) OS=Homo sapiens OX=9606 GN=KIAA1217 PE=1 SV=2;sp|Q5T5P2-4|SKT_HUMAN Isoform 4 of Sickl	11	3	3	3	1	2	1	2	2	2	1.66667	1	1	3	3	3	3	2.33333	0.666667	1	2	1	2	2	2	1	1	3	3	3	3	1	2	1	2	2	2	1	1	3	3	3
A0A669KBF5;A0A669KBE6;Q9NV96-3;Q9NV96-2;Q9NV96;Q3MIR4	A0A669KBF5;A0A669KBE6;Q9NV96-3;Q9NV96-2;Q9NV96	3;3;3;3;3;1	3;3;3;3;3;1	3;3;3;3;3;1	Cell cycle control protein 50A	TMEM30A	tr|A0A669KBF5|A0A669KBF5_HUMAN Cell cycle control protein 50A OS=Homo sapiens OX=9606 GN=TMEM30A PE=4 SV=1;tr|A0A669KBE6|A0A669KBE6_HUMAN Cell cycle control protein 50A OS=Homo sapiens OX=9606 GN=TMEM30A PE=4 SV=1;sp|Q9NV96-3|CC50A_HUMAN Isoform 3 of Cell	6	3	3	3	1	2	1	2	2	2	1.66667	2	2	2	2	2	3	2.16667	0.5	1	2	1	2	2	2	2	2	2	2	2	3	1	2	1	2	2	2	2	2	2	2	2
P14324-2;P14324;A0A087X1D8;A0A087WVN4;A0A087X090;A0A087WTP2	P14324-2;P14324;A0A087X1D8;A0A087WVN4	5;5;3;3;2;1	5;5;3;3;2;1	5;5;3;3;2;1	Farnesyl pyrophosphate synthase	FDPS	sp|P14324-2|FPPS_HUMAN Isoform 2 of Farnesyl pyrophosphate synthase OS=Homo sapiens OX=9606 GN=FDPS;sp|P14324|FPPS_HUMAN Farnesyl pyrophosphate synthase OS=Homo sapiens OX=9606 GN=FDPS PE=1 SV=4;tr|A0A087X1D8|A0A087X1D8_HUMAN Farnesyl pyrophosphate synthas	6	5	5	5	3	3	1	1	1	1	1.66667	0	2	3	4	2	2	2.16667	0.5	3	3	1	1	1	1	0	2	3	4	2	2	3	3	1	1	1	1	0	2	3	4	2
Q68CQ7;C9J880;Q68CQ7-2;C9JNB0;C9JY96;C9JPK4	Q68CQ7;C9J880;Q68CQ7-2	3;2;2;1;1;1	3;2;2;1;1;1	3;2;2;1;1;1	Glycosyltransferase 8 domain-containing protein 1	GLT8D1	sp|Q68CQ7|GL8D1_HUMAN Glycosyltransferase 8 domain-containing protein 1 OS=Homo sapiens OX=9606 GN=GLT8D1 PE=1 SV=2;tr|C9J880|C9J880_HUMAN Glycosyltransferase 8 domain-containing protein 1 (Fragment) OS=Homo sapiens OX=9606 GN=GLT8D1 PE=1 SV=1;sp|Q68CQ7-2|	6	3	3	3	2	2	3	1	1	1	1.66667	1	2	3	3	2	2	2.16667	0.5	2	2	3	1	1	1	1	2	3	3	2	2	2	2	3	1	1	1	1	2	3	3	2
C9JJU1;C9JMY2;C9JHH7;C9JWG4;C9JNK4;Q8WUX1;Q8WUX1-2	C9JJU1;C9JMY2;C9JHH7;C9JWG4;C9JNK4;Q8WUX1	3;3;3;3;3;3;1	3;3;3;3;3;3;1	3;3;3;3;3;3;1	Sodium-coupled neutral amino acid transporter 5	SLC38A5	tr|C9JJU1|C9JJU1_HUMAN Sodium-coupled neutral amino acid transporter 5 (Fragment) OS=Homo sapiens OX=9606 GN=SLC38A5 PE=1 SV=8;tr|C9JMY2|C9JMY2_HUMAN Sodium-coupled neutral amino acid transporter 5 (Fragment) OS=Homo sapiens OX=9606 GN=SLC38A5 PE=1 SV=1;tr	7	3	3	3	2	2	2	1	1	2	1.66667	2	2	2	3	2	1	2	0.333333	2	2	2	1	1	2	2	2	2	3	2	1	2	2	2	1	1	2	2	2	2	3	2
E9PR30;P62861	E9PR30;P62861	2;2	2;2	2;2	40S ribosomal protein S30	FAU	tr|E9PR30|E9PR30_HUMAN 40S ribosomal protein S30 OS=Homo sapiens OX=9606 GN=FAU PE=1 SV=1;sp|P62861|RS30_HUMAN 40S ribosomal protein S30 OS=Homo sapiens OX=9606 GN=FAU PE=1 SV=1	2	2	2	2	2	2	2	2	1	1	1.66667	2	2	2	2	2	2	2	0.333333	2	2	2	2	1	1	2	2	2	2	2	2	2	2	2	2	1	1	2	2	2	2	2
A0A0J9YYD9;A0A087WT39;V9GYI1	A0A0J9YYD9;A0A087WT39;V9GYI1	3;3;2	3;3;2	2;2;2		LIME1	tr|A0A0J9YYD9|A0A0J9YYD9_HUMAN Uncharacterized protein (Fragment) OS=Homo sapiens OX=9606 PE=4 SV=1;tr|A0A087WT39|A0A087WT39_HUMAN Lck-interacting transmembrane adapter 1 OS=Homo sapiens OX=9606 GN=LIME1 PE=4 SV=1;tr|V9GYI1|V9GYI1_HUMAN Lck-interacting tra	3	3	3	2	1	2	1	2	2	2	1.66667	2	1	2	2	2	2	1.83333	0.166667	1	2	1	2	2	2	2	1	2	2	2	2	1	1	1	1	1	1	2	1	2	2	2
H0YLA2;P37108	H0YLA2;P37108	3;3	3;3	3;3	Signal recognition particle 14 kDa protein	SRP14	tr|H0YLA2|H0YLA2_HUMAN Signal recognition particle 14 kDa protein OS=Homo sapiens OX=9606 GN=SRP14 PE=1 SV=1;sp|P37108|SRP14_HUMAN Signal recognition particle 14 kDa protein OS=Homo sapiens OX=9606 GN=SRP14 PE=1 SV=2	2	3	3	3	2	2	2	1	2	1	1.66667	2	1	2	1	2	3	1.83333	0.166667	2	2	2	1	2	1	2	1	2	1	2	3	2	2	2	1	2	1	2	1	2	1	2
A0A5H1ZRQ3;P01834	A0A5H1ZRQ3;P01834	4;4	4;4	4;4	Ig kappa chain C region	IGKC	tr|A0A5H1ZRQ3|A0A5H1ZRQ3_HUMAN Immunoglobulin kappa constant (Fragment) OS=Homo sapiens OX=9606 GN=IGKC PE=1 SV=1;sp|P01834|IGKC_HUMAN Immunoglobulin kappa constant OS=Homo sapiens OX=9606 GN=IGKC PE=1 SV=2	2	4	4	4	1	0	3	3	1	2	1.66667	1	0	3	2	2	2	1.66667	0	1	0	3	3	1	2	1	0	3	2	2	2	1	0	3	3	1	2	1	0	3	2	2
O60234;M0QYG8;M0R1D2;M0R0C1;M0QYJ8;G3V4P8;P60983;M0QX47;M0QXC2	O60234;M0QYG8;M0R1D2;M0R0C1;M0QYJ8;G3V4P8;P60983	4;3;3;3;2;2;2;1;1	4;3;3;3;2;2;2;1;1	4;3;3;3;2;2;2;1;1	Glia maturation factor gamma;Glia maturation factor beta	GMFG;GMFB	sp|O60234|GMFG_HUMAN Glia maturation factor gamma OS=Homo sapiens OX=9606 GN=GMFG PE=1 SV=1;tr|M0QYG8|M0QYG8_HUMAN Glia maturation factor gamma OS=Homo sapiens OX=9606 GN=GMFG PE=1 SV=1;tr|M0R1D2|M0R1D2_HUMAN Glia maturation factor OS=Homo sapiens OX=9606	9	4	4	4	1	1	2	2	2	2	1.66667	1	2	2	1	2	2	1.66667	0	1	1	2	2	2	2	1	2	2	1	2	2	1	1	2	2	2	2	1	2	2	1	2
P62834;F5H823;B7ZB78;F5GZG1;A0A075B6Q0;F5GX62;E7ESV4;F5H7Y6;P61224-2;P61224-4;P61224-3;P61224;A6NIZ1	P62834;F5H823;B7ZB78;F5GZG1;A0A075B6Q0;F5GX62;E7ESV4;F5H7Y6;P61224-2;P61224-4;P61224-3;P61224;A6NIZ1	2;1;1;1;1;1;1;1;1;1;1;1;1	2;1;1;1;1;1;1;1;1;1;1;1;1	2;1;1;1;1;1;1;1;1;1;1;1;1	Ras-related protein Rap-1A;Ras-related protein Rap-1b;Ras-related protein Rap-1b-like protein	RAP1A;RAP1B	sp|P62834|RAP1A_HUMAN Ras-related protein Rap-1A OS=Homo sapiens OX=9606 GN=RAP1A PE=1 SV=1;tr|F5H823|F5H823_HUMAN Ras-related protein Rap-1b (Fragment) OS=Homo sapiens OX=9606 GN=RAP1B PE=1 SV=1;tr|B7ZB78|B7ZB78_HUMAN Ras-related protein Rap-1b OS=Homo sa	13	2	2	2	1	2	2	2	1	2	1.66667	2	2	2	2	1	1	1.66667	0	1	2	2	2	1	2	2	2	2	2	1	1	1	2	2	2	1	2	2	2	2	2	1
P80748;A0A075B6K5	P80748;A0A075B6K5	2;1	2;1	2;1	Ig lambda chain V-III region LOI	IGLV3-9	sp|P80748|LV321_HUMAN Immunoglobulin lambda variable 3-21 OS=Homo sapiens OX=9606 GN=IGLV3-21 PE=1 SV=2;sp|A0A075B6K5|LV39_HUMAN Immunoglobulin lambda variable 3-9 OS=Homo sapiens OX=9606 GN=IGLV3-9 PE=3 SV=1	2	2	2	2	2	2	2	2	1	1	1.66667	1	1	2	2	2	2	1.66667	0	2	2	2	2	1	1	1	1	2	2	2	2	2	2	2	2	1	1	1	1	2	2	2
E7ERL0;J3KPD9;Q32Q12;P22392;P15531;P15531-2;P22392-2;C9K028;F6XY72;E5RHP0;O60361	E7ERL0;J3KPD9;Q32Q12;P22392;P15531;P15531-2;P22392-2;C9K028;F6XY72;E5RHP0;O60361	2;2;2;2;2;2;2;1;1;1;1	2;2;2;2;2;2;2;1;1;1;1	2;2;2;2;2;2;2;1;1;1;1	Nucleoside diphosphate kinase;Nucleoside diphosphate kinase B;Nucleoside diphosphate kinase A;Putative nucleoside diphosphate kinase	NME1;NME2;NME1-NME2;NME2P1	tr|E7ERL0|E7ERL0_HUMAN Nucleoside diphosphate kinase A OS=Homo sapiens OX=9606 GN=NME1 PE=1 SV=1;tr|J3KPD9|J3KPD9_HUMAN NME1-NME2 readthrough OS=Homo sapiens OX=9606 GN=NME1-NME2 PE=1 SV=1;tr|Q32Q12|Q32Q12_HUMAN Nucleoside diphosphate kinase OS=Homo sapien	11	2	2	2	2	2	1	1	2	2	1.66667	2	1	1	1	2	2	1.5	-0.166667	2	2	1	1	2	2	2	1	1	1	2	2	2	2	1	1	2	2	2	1	1	1	2
Q13155;A8MU58;Q13155-2	Q13155;A8MU58;Q13155-2	2;1;1	2;1;1	2;1;1	Aminoacyl tRNA synthase complex-interacting multifunctional protein 2	AIMP2	sp|Q13155|AIMP2_HUMAN Aminoacyl tRNA synthase complex-interacting multifunctional protein 2 OS=Homo sapiens OX=9606 GN=AIMP2 PE=1 SV=2;tr|A8MU58|A8MU58_HUMAN Aminoacyl tRNA synthase complex-interacting multifunctional protein 2 OS=Homo sapiens OX=9606 GN=A	3	2	2	2	2	1	2	2	1	2	1.66667	1	1	2	1	2	2	1.5	-0.166667	2	1	2	2	1	2	1	1	2	1	2	2	2	1	2	2	1	2	1	1	2	1	2
CON__Q0IIK2;CON__Q29443;CON__Q2HJF0	CON__Q0IIK2;CON__Q29443	4;4;1	3;3;1	2;2;1			;	3	4	3	2	2	3	1	1	2	1	1.66667	2	2	1	1	1	1	1.33333	-0.333333	1	2	0	0	1	1	1	1	0	0	0	0	1	1	0	0	1	1	1	1	0	0	0
P25398	P25398	4	4	4	40S ribosomal protein S12	RPS12	sp|P25398|RS12_HUMAN 40S ribosomal protein S12 OS=Homo sapiens OX=9606 GN=RPS12 PE=1 SV=3	1	4	4	4	2	2	2	2	2	0	1.66667	1	2	0	1	0	0	0.666667	-1	2	2	2	2	2	0	1	2	0	1	0	0	2	2	2	2	2	0	1	2	0	1	0
P56537;B7ZBH1	P56537;B7ZBH1	2;1	2;1	2;1	Eukaryotic translation initiation factor 6	EIF6	sp|P56537|IF6_HUMAN Eukaryotic translation initiation factor 6 OS=Homo sapiens OX=9606 GN=EIF6 PE=1 SV=1;tr|B7ZBH1|B7ZBH1_HUMAN Eukaryotic translation initiation factor 6 (Fragment) OS=Homo sapiens OX=9606 GN=EIF6 PE=1 SV=1	2	2	2	2	2	2	2	2	1	1	1.66667	0	0	0	0	0	0	0	-1.66667	2	2	2	2	1	1	0	0	0	0	0	0	2	2	2	2	1	1	0	0	0	0	0
P49588-2;P49588;H3BPK7	P49588-2;P49588;H3BPK7	9;9;5	9;9;5	9;9;5	Alanine--tRNA ligase, cytoplasmic	AARS	sp|P49588-2|SYAC_HUMAN Isoform 2 of Alanine--tRNA ligase, cytoplasmic OS=Homo sapiens OX=9606 GN=AARS1;sp|P49588|SYAC_HUMAN Alanine--tRNA ligase, cytoplasmic OS=Homo sapiens OX=9606 GN=AARS1 PE=1 SV=2;tr|H3BPK7|H3BPK7_HUMAN Alanine--tRNA ligase, cytoplasmi	3	9	9	9	2	2	1	1	1	2	1.5	5	6	6	7	7	6	6.16667	4.66667	2	2	1	1	1	2	5	6	6	7	7	6	2	2	1	1	1	2	5	6	6	7	7
Q14764;I3L155;H3BQK6	Q14764	8;1;1	8;1;1	8;1;1	Major vault protein	MVP	sp|Q14764|MVP_HUMAN Major vault protein OS=Homo sapiens OX=9606 GN=MVP PE=1 SV=4	3	8	8	8	2	2	1	1	1	2	1.5	5	6	6	6	4	4	5.16667	3.66667	2	2	1	1	1	2	5	6	6	6	4	4	2	2	1	1	1	2	5	6	6	6	4
O75489;E9PS48;O75489-2;G3V194	O75489	6;2;2;1	6;2;2;1	6;2;2;1	NADH dehydrogenase [ubiquinone] iron-sulfur protein 3, mitochondrial	NDUFS3	sp|O75489|NDUS3_HUMAN NADH dehydrogenase [ubiquinone] iron-sulfur protein 3, mitochondrial OS=Homo sapiens OX=9606 GN=NDUFS3 PE=1 SV=1	4	6	6	6	2	2	2	2	1	0	1.5	3	3	6	5	5	4	4.33333	2.83333	2	2	2	2	1	0	3	3	6	5	5	4	2	2	2	2	1	0	3	3	6	5	5
Q8N1F7;H3BVG0;H3BV11;H3BRI8;H3BM93;H3BNN5;Q8N1F7-2;H3BV15;H3BRD9	Q8N1F7;H3BVG0;H3BV11;H3BRI8;H3BM93	7;6;4;4;4;3;3;1;1	7;6;4;4;4;3;3;1;1	7;6;4;4;4;3;3;1;1	Nuclear pore complex protein Nup93	NUP93	sp|Q8N1F7|NUP93_HUMAN Nuclear pore complex protein Nup93 OS=Homo sapiens OX=9606 GN=NUP93 PE=1 SV=2;tr|H3BVG0|H3BVG0_HUMAN Nuclear pore complex protein Nup93 OS=Homo sapiens OX=9606 GN=NUP93 PE=1 SV=1;tr|H3BV11|H3BV11_HUMAN Nuclear pore complex protein Nup	9	7	7	7	1	1	2	2	1	2	1.5	2	3	5	5	5	6	4.33333	2.83333	1	1	2	2	1	2	2	3	5	5	5	6	1	1	2	2	1	2	2	3	5	5	5
Q96A33;Q96A33-2;A0A087WYW6;J3QR89	Q96A33;Q96A33-2;A0A087WYW6	10;9;6;3	10;9;6;3	10;9;6;3	Coiled-coil domain-containing protein 47	CCDC47	sp|Q96A33|CCD47_HUMAN Coiled-coil domain-containing protein 47 OS=Homo sapiens OX=9606 GN=CCDC47 PE=1 SV=1;sp|Q96A33-2|CCD47_HUMAN Isoform 2 of Coiled-coil domain-containing protein 47 OS=Homo sapiens OX=9606 GN=CCDC47;tr|A0A087WYW6|A0A087WYW6_HUMAN Coiled	4	10	10	10	0	1	2	2	2	2	1.5	3	2	7	5	3	6	4.33333	2.83333	0	1	2	2	2	2	3	2	7	5	3	6	0	1	2	2	2	2	3	2	7	5	3
Q9BTV4	Q9BTV4	5	5	5	Transmembrane protein 43	TMEM43	sp|Q9BTV4|TMM43_HUMAN Transmembrane protein 43 OS=Homo sapiens OX=9606 GN=TMEM43 PE=1 SV=1	1	5	5	5	1	1	2	2	1	2	1.5	1	1	5	4	5	3	3.16667	1.66667	1	1	2	2	1	2	1	1	5	4	5	3	1	1	2	2	1	2	1	1	5	4	5
A0A494C0M1;P52701;P52701-4;P52701-3;A0A087WWJ1;P52701-2;A0A087WYT6;C9JH55;C9J8Y8;C9J7Y7;F8WAX8	A0A494C0M1;P52701;P52701-4;P52701-3;A0A087WWJ1;P52701-2	6;6;5;5;4;4;2;1;1;1;1	6;6;5;5;4;4;2;1;1;1;1	6;6;5;5;4;4;2;1;1;1;1	DNA mismatch repair protein Msh6	MSH6	tr|A0A494C0M1|A0A494C0M1_HUMAN DNA mismatch repair protein OS=Homo sapiens OX=9606 GN=MSH6 PE=1 SV=1;sp|P52701|MSH6_HUMAN DNA mismatch repair protein Msh6 OS=Homo sapiens OX=9606 GN=MSH6 PE=1 SV=2;sp|P52701-4|MSH6_HUMAN Isoform 4 of DNA mismatch repair pro	11	6	6	6	1	2	2	3	1	0	1.5	4	2	4	3	2	2	2.83333	1.33333	1	2	2	3	1	0	4	2	4	3	2	2	1	2	2	3	1	0	4	2	4	3	2
P25311;C9JEV0	P25311;C9JEV0	4;2	4;2	4;2	Zinc-alpha-2-glycoprotein	AZGP1	sp|P25311|ZA2G_HUMAN Zinc-alpha-2-glycoprotein OS=Homo sapiens OX=9606 GN=AZGP1 PE=1 SV=2;tr|C9JEV0|C9JEV0_HUMAN Zinc-alpha-2-glycoprotein OS=Homo sapiens OX=9606 GN=AZGP1 PE=1 SV=1	2	4	4	4	2	1	2	2	1	1	1.5	2	3	3	2	3	3	2.66667	1.16667	2	1	2	2	1	1	2	3	3	2	3	3	2	1	2	2	1	1	2	3	3	2	3
Q15773;F5H0Y3;F5H7L5;F5H800	Q15773	5;2;1;1	5;2;1;1	5;2;1;1	Myeloid leukemia factor 2	MLF2	sp|Q15773|MLF2_HUMAN Myeloid leukemia factor 2 OS=Homo sapiens OX=9606 GN=MLF2 PE=1 SV=1	4	5	5	5	1	1	2	2	1	2	1.5	1	2	4	3	3	3	2.66667	1.16667	1	1	2	2	1	2	1	2	4	3	3	3	1	1	2	2	1	2	1	2	4	3	3
A0A087WXC5;E7ESZ7;O95299;O95299-2;Q8N1B9;C9J6X0;H7C2W5;H7C1Y7;H7C2X4	A0A087WXC5;E7ESZ7;O95299;O95299-2	5;5;5;4;2;2;1;1;1	5;5;5;4;2;2;1;1;1	5;5;5;4;2;2;1;1;1	NADH dehydrogenase [ubiquinone] 1 alpha subcomplex subunit 10, mitochondrial	NDUFA10	tr|A0A087WXC5|A0A087WXC5_HUMAN NADH dehydrogenase [ubiquinone] 1 alpha subcomplex subunit 10, mitochondrial OS=Homo sapiens OX=9606 GN=NDUFA10 PE=1 SV=1;tr|E7ESZ7|E7ESZ7_HUMAN NADH dehydrogenase [ubiquinone] 1 alpha subcomplex subunit 10, mitochondrial OS=	9	5	5	5	2	2	1	2	1	1	1.5	0	2	3	4	3	3	2.5	1	2	2	1	2	1	1	0	2	3	4	3	3	2	2	1	2	1	1	0	2	3	4	3
P21796;C9JI87	P21796;C9JI87	4;2	4;2	4;2	Voltage-dependent anion-selective channel protein 1	VDAC1	sp|P21796|VDAC1_HUMAN Voltage-dependent anion-selective channel protein 1 OS=Homo sapiens OX=9606 GN=VDAC1 PE=1 SV=2;tr|C9JI87|C9JI87_HUMAN Voltage-dependent anion-selective channel protein 1 (Fragment) OS=Homo sapiens OX=9606 GN=VDAC1 PE=1 SV=6	2	4	4	4	2	2	2	2	1	0	1.5	3	1	2	3	3	3	2.5	1	2	2	2	2	1	0	3	1	2	3	3	3	2	2	2	2	1	0	3	1	2	3	3
Q9H6E4;B0QY51	Q9H6E4	3;1	3;1	3;1	Coiled-coil domain-containing protein 134	CCDC134	sp|Q9H6E4|CC134_HUMAN Coiled-coil domain-containing protein 134 OS=Homo sapiens OX=9606 GN=CCDC134 PE=1 SV=1	2	3	3	3	1	2	2	2	1	1	1.5	1	2	3	3	3	3	2.5	1	1	2	2	2	1	1	1	2	3	3	3	3	1	2	2	2	1	1	1	2	3	3	3
Q9UN37;I3L4J1;O75351	Q9UN37;I3L4J1	4;3;1	4;3;1	4;3;1	Vacuolar protein sorting-associated protein 4A	VPS4A	sp|Q9UN37|VPS4A_HUMAN Vacuolar protein sorting-associated protein 4A OS=Homo sapiens OX=9606 GN=VPS4A PE=1 SV=1;tr|I3L4J1|I3L4J1_HUMAN Uncharacterized protein (Fragment) OS=Homo sapiens OX=9606 PE=1 SV=3	3	4	4	4	1	1	2	2	1	2	1.5	2	0	4	3	2	4	2.5	1	1	1	2	2	1	2	2	0	4	3	2	4	1	1	2	2	1	2	2	0	4	3	2
O75223;M0QZK8;B8ZZK2;H7BZK5;O75223-3;O75223-2;O75223-4	O75223;M0QZK8;B8ZZK2	3;2;2;1;1;1;1	3;2;2;1;1;1;1	3;2;2;1;1;1;1	Gamma-glutamylcyclotransferase	GGCT	sp|O75223|GGCT_HUMAN Gamma-glutamylcyclotransferase OS=Homo sapiens OX=9606 GN=GGCT PE=1 SV=1;tr|M0QZK8|M0QZK8_HUMAN Uncharacterized protein OS=Homo sapiens OX=9606 PE=4 SV=1;tr|B8ZZK2|B8ZZK2_HUMAN Gamma-glutamylcyclotransferase OS=Homo sapiens OX=9606 GN=	7	3	3	3	1	1	2	2	2	1	1.5	3	2	2	3	2	2	2.33333	0.833333	1	1	2	2	2	1	3	2	2	3	2	2	1	1	2	2	2	1	3	2	2	3	2
Q9UM00-1;Q9UM00-2;Q9UM00;J3QQY2;J3KS45;J3KTQ7	Q9UM00-1;Q9UM00-2;Q9UM00;J3QQY2;J3KS45	3;3;3;2;2;1	3;3;3;2;2;1	3;3;3;2;2;1	Transmembrane and coiled-coil domain-containing protein 1	TMCO1	sp|Q9UM00-1|TMCO1_HUMAN Isoform 3 of Calcium load-activated calcium channel OS=Homo sapiens OX=9606 GN=TMCO1;sp|Q9UM00-2|TMCO1_HUMAN Isoform 2 of Calcium load-activated calcium channel OS=Homo sapiens OX=9606 GN=TMCO1;sp|Q9UM00|TMCO1_HUMAN Calcium load-act	6	3	3	3	2	2	1	2	1	1	1.5	2	2	2	2	3	3	2.33333	0.833333	2	2	1	2	1	1	2	2	2	2	3	3	2	2	1	2	1	1	2	2	2	2	3
P52907	P52907	3	3	2	F-actin-capping protein subunit alpha-1	CAPZA1	sp|P52907|CAZA1_HUMAN F-actin-capping protein subunit alpha-1 OS=Homo sapiens OX=9606 GN=CAPZA1 PE=1 SV=3	1	3	3	2	3	3	2	1	0	0	1.5	1	2	2	2	3	3	2.16667	0.666667	3	3	2	1	0	0	1	2	2	2	3	3	2	2	2	1	0	0	1	1	1	1	2
Q15029-2;Q15029-3;Q15029	Q15029-2;Q15029-3;Q15029	4;4;4	3;3;3	3;3;3	116 kDa U5 small nuclear ribonucleoprotein component	EFTUD2	sp|Q15029-2|U5S1_HUMAN Isoform 2 of 116 kDa U5 small nuclear ribonucleoprotein component OS=Homo sapiens OX=9606 GN=EFTUD2;sp|Q15029-3|U5S1_HUMAN Isoform 3 of 116 kDa U5 small nuclear ribonucleoprotein component OS=Homo sapiens OX=9606 GN=EFTUD2;sp|Q15029|	3	4	3	3	2	2	1	1	1	2	1.5	2	2	2	2	3	1	2	0.5	1	1	0	0	0	1	1	1	1	1	2	1	1	1	0	0	0	1	1	1	1	1	2
O43615;M0QXU7;M0R301;M0QXM9;M0R124	O43615;M0QXU7	5;4;1;1;1	5;4;1;1;1	5;4;1;1;1	Mitochondrial import inner membrane translocase subunit TIM44	TIMM44	sp|O43615|TIM44_HUMAN Mitochondrial import inner membrane translocase subunit TIM44 OS=Homo sapiens OX=9606 GN=TIMM44 PE=1 SV=2;tr|M0QXU7|M0QXU7_HUMAN Mitochondrial import inner membrane translocase subunit TIM44 (Fragment) OS=Homo sapiens OX=9606 GN=TIMM4	5	5	5	5	2	2	1	2	1	1	1.5	2	0	4	2	1	2	1.83333	0.333333	2	2	1	2	1	1	2	0	4	2	1	2	2	2	1	2	1	1	2	0	4	2	1
Q9HBH5	Q9HBH5	3	3	3	Retinol dehydrogenase 14	RDH14	sp|Q9HBH5|RDH14_HUMAN Retinol dehydrogenase 14 OS=Homo sapiens OX=9606 GN=RDH14 PE=1 SV=1	1	3	3	3	1	1	2	2	2	1	1.5	2	2	2	1	2	2	1.83333	0.333333	1	1	2	2	2	1	2	2	2	1	2	2	1	1	2	2	2	1	2	2	2	1	2
H0YFP3;A0A494C0D4;A0A494C146;P50336;A0A1W2PQM0;F5H825;H0YFE1;F5GZT7;A0A1W2PPA5	H0YFP3;A0A494C0D4;A0A494C146;P50336;A0A1W2PQM0;F5H825;H0YFE1;F5GZT7;A0A1W2PPA5	2;2;2;2;1;1;1;1;1	2;2;2;2;1;1;1;1;1	2;2;2;2;1;1;1;1;1	Protoporphyrinogen oxidase	PPOX	tr|H0YFP3|H0YFP3_HUMAN Protoporphyrinogen oxidase (Fragment) OS=Homo sapiens OX=9606 GN=PPOX PE=1 SV=1;tr|A0A494C0D4|A0A494C0D4_HUMAN Protoporphyrinogen oxidase (Fragment) OS=Homo sapiens OX=9606 GN=PPOX PE=1 SV=1;tr|A0A494C146|A0A494C146_HUMAN Protoporphy	9	2	2	2	1	2	2	2	1	1	1.5	1	2	2	1	2	2	1.66667	0.166667	1	2	2	2	1	1	1	2	2	1	2	2	1	2	2	2	1	1	1	2	2	1	2
O00743-2;O00743;O00743-3	O00743-2;O00743;O00743-3	2;2;1	2;2;1	2;2;1	Serine/threonine-protein phosphatase 6 catalytic subunit;Serine/threonine-protein phosphatase 6 catalytic subunit, N-terminally processed	PPP6C	sp|O00743-2|PPP6_HUMAN Isoform 2 of Serine/threonine-protein phosphatase 6 catalytic subunit OS=Homo sapiens OX=9606 GN=PPP6C;sp|O00743|PPP6_HUMAN Serine/threonine-protein phosphatase 6 catalytic subunit OS=Homo sapiens OX=9606 GN=PPP6C PE=1 SV=1;sp|O00743	3	2	2	2	2	2	2	2	0	1	1.5	1	1	2	2	2	2	1.66667	0.166667	2	2	2	2	0	1	1	1	2	2	2	2	2	2	2	2	0	1	1	1	2	2	2
Q02818;H7BZI1;C9JKZ2	Q02818;H7BZI1	3;2;1	3;2;1	3;2;1	Nucleobindin-1	NUCB1	sp|Q02818|NUCB1_HUMAN Nucleobindin-1 OS=Homo sapiens OX=9606 GN=NUCB1 PE=1 SV=4;tr|H7BZI1|H7BZI1_HUMAN Nucleobindin-1 (Fragment) OS=Homo sapiens OX=9606 GN=NUCB1 PE=1 SV=1	3	3	3	3	3	2	1	1	1	1	1.5	2	2	2	2	1	1	1.66667	0.166667	3	2	1	1	1	1	2	2	2	2	1	1	3	2	1	1	1	1	2	2	2	2	1
P51151;A0A1B0GUI0;Q9NP90	P51151	3;1;1	3;1;1	3;1;1	Ras-related protein Rab-9A	RAB9A	sp|P51151|RAB9A_HUMAN Ras-related protein Rab-9A OS=Homo sapiens OX=9606 GN=RAB9A PE=1 SV=1	3	3	3	3	1	3	2	2	0	1	1.5	1	1	2	2	2	1	1.5	0	1	3	2	2	0	1	1	1	2	2	2	1	1	3	2	2	0	1	1	1	2	2	2
Q9BRX2	Q9BRX2	3	3	3	Protein pelota homolog	PELO	sp|Q9BRX2|PELO_HUMAN Protein pelota homolog OS=Homo sapiens OX=9606 GN=PELO PE=1 SV=2	1	3	3	3	1	2	1	2	1	2	1.5	2	1	2	1	2	1	1.5	0	1	2	1	2	1	2	2	1	2	1	2	1	1	2	1	2	1	2	2	1	2	1	2
Q04637-3;E9PGM1;Q04637-6;Q04637-9;Q04637-8;Q04637;E7EUU4;Q04637-7;E7EX73;Q04637-5;Q04637-4;A0A0A0MSA7;C9JF13;A0A0U1RQK7;O43432;O43432-3;O43432-4	Q04637-3;E9PGM1;Q04637-6;Q04637-9;Q04637-8;Q04637;E7EUU4;Q04637-7;E7EX73;Q04637-5;Q04637-4;A0A0A0MSA7;C9JF13;A0A0U1RQK7;O43432;O43432-3;O43432-4	2;2;2;2;2;2;2;2;2;2;2;1;1;1;1;1;1	2;2;2;2;2;2;2;2;2;2;2;1;1;1;1;1;1	2;2;2;2;2;2;2;2;2;2;2;1;1;1;1;1;1	Eukaryotic translation initiation factor 4 gamma 1;Eukaryotic translation initiation factor 4 gamma 3	EIF4G1;EIF4G3	sp|Q04637-3|IF4G1_HUMAN Isoform B of Eukaryotic translation initiation factor 4 gamma 1 OS=Homo sapiens OX=9606 GN=EIF4G1;tr|E9PGM1|E9PGM1_HUMAN Eukaryotic translation initiation factor 4 gamma 1 OS=Homo sapiens OX=9606 GN=EIF4G1 PE=1 SV=1;sp|Q04637-6|IF4G	17	2	2	2	1	2	2	1	1	2	1.5	0	0	2	2	2	2	1.33333	-0.166667	1	2	2	1	1	2	0	0	2	2	2	2	1	2	2	1	1	2	0	0	2	2	2
P00403	P00403	2	2	2	Cytochrome c oxidase subunit 2	MT-CO2	sp|P00403|COX2_HUMAN Cytochrome c oxidase subunit 2 OS=Homo sapiens OX=9606 GN=MT-CO2 PE=1 SV=1	1	2	2	2	2	1	2	2	1	1	1.5	1	1	2	2	1	1	1.33333	-0.166667	2	1	2	2	1	1	1	1	2	2	1	1	2	1	2	2	1	1	1	1	2	2	1
A0A2R8YFH5;Q15437;Q5QPE1;Q5QPE2	A0A2R8YFH5;Q15437;Q5QPE1;Q5QPE2	2;2;1;1	2;2;1;1	2;2;1;1	Protein transport protein Sec23B	SEC23B	tr|A0A2R8YFH5|A0A2R8YFH5_HUMAN Protein transport protein SEC23 OS=Homo sapiens OX=9606 GN=SEC23B PE=1 SV=1;sp|Q15437|SC23B_HUMAN Protein transport protein Sec23B OS=Homo sapiens OX=9606 GN=SEC23B PE=1 SV=2;tr|Q5QPE1|Q5QPE1_HUMAN Protein transport protein S	4	2	2	2	2	2	2	1	1	1	1.5	1	1	1	1	2	1	1.16667	-0.333333	2	2	2	1	1	1	1	1	1	1	2	1	2	2	2	1	1	1	1	1	1	1	2
F5GX11;P25786;P25786-2	F5GX11;P25786;P25786-2	3;3;3	3;3;3	3;3;3	Proteasome subunit alpha type-1	PSMA1	tr|F5GX11|F5GX11_HUMAN Proteasome endopeptidase complex OS=Homo sapiens OX=9606 GN=PSMA1 PE=1 SV=1;sp|P25786|PSA1_HUMAN Proteasome subunit alpha type-1 OS=Homo sapiens OX=9606 GN=PSMA1 PE=1 SV=1;sp|P25786-2|PSA1_HUMAN Isoform Long of Proteasome subunit alp	3	3	3	3	2	2	1	1	1	2	1.5	1	1	1	1	1	2	1.16667	-0.333333	2	2	1	1	1	2	1	1	1	1	1	2	2	2	1	1	1	2	1	1	1	1	1
P32970;P32970-2	P32970;P32970-2	2;1	2;1	2;1	CD70 antigen	CD70	sp|P32970|CD70_HUMAN CD70 antigen OS=Homo sapiens OX=9606 GN=CD70 PE=1 SV=2;sp|P32970-2|CD70_HUMAN Isoform 2 of CD70 antigen OS=Homo sapiens OX=9606 GN=CD70	2	2	2	2	1	2	2	2	1	1	1.5	0	0	1	2	2	2	1.16667	-0.333333	1	2	2	2	1	1	0	0	1	2	2	2	1	2	2	2	1	1	0	0	1	2	2
E9PLK3;P55786;P55786-2;H0YDG0;E9PP11;A6NEC2	E9PLK3;P55786;P55786-2	5;5;4;2;1;1	5;5;4;2;1;1	5;5;4;2;1;1	Puromycin-sensitive aminopeptidase	NPEPPS	tr|E9PLK3|E9PLK3_HUMAN Aminopeptidase OS=Homo sapiens OX=9606 GN=NPEPPS PE=1 SV=1;sp|P55786|PSA_HUMAN Puromycin-sensitive aminopeptidase OS=Homo sapiens OX=9606 GN=NPEPPS PE=1 SV=2;sp|P55786-2|PSA_HUMAN Isoform 2 of Puromycin-sensitive aminopeptidase OS=Ho	6	5	5	5	1	1	3	1	2	1	1.5	0	1	2	0	1	2	1	-0.5	1	1	3	1	2	1	0	1	2	0	1	2	1	1	3	1	2	1	0	1	2	0	1
P10599-2;P10599	P10599-2;P10599	3;3	3;3	3;3	Thioredoxin	TXN	sp|P10599-2|THIO_HUMAN Isoform 2 of Thioredoxin OS=Homo sapiens OX=9606 GN=TXN;sp|P10599|THIO_HUMAN Thioredoxin OS=Homo sapiens OX=9606 GN=TXN PE=1 SV=3	2	3	3	3	1	1	2	2	1	2	1.5	1	1	1	1	1	1	1	-0.5	1	1	2	2	1	2	1	1	1	1	1	1	1	1	2	2	1	2	1	1	1	1	1
P60174-4;P60174-1;P60174;U3KPZ0	P60174-4;P60174-1;P60174	3;3;3;1	3;3;3;1	3;3;3;1	Triosephosphate isomerase	TPI1	sp|P60174-4|TPIS_HUMAN Isoform 4 of Triosephosphate isomerase OS=Homo sapiens OX=9606 GN=TPI1;sp|P60174-1|TPIS_HUMAN Isoform 2 of Triosephosphate isomerase OS=Homo sapiens OX=9606 GN=TPI1;sp|P60174|TPIS_HUMAN Triosephosphate isomerase OS=Homo sapiens OX=96	4	3	3	3	1	1	1	1	3	2	1.5	2	0	1	1	1	1	1	-0.5	1	1	1	1	3	2	2	0	1	1	1	1	1	1	1	1	3	2	2	0	1	1	1
Q00534	Q00534	3	2	2	Cyclin-dependent kinase 6	CDK6	sp|Q00534|CDK6_HUMAN Cyclin-dependent kinase 6 OS=Homo sapiens OX=9606 GN=CDK6 PE=1 SV=1	1	3	2	2	2	3	1	1	1	1	1.5	1	1	1	1	1	1	1	-0.5	1	2	0	0	0	0	0	0	0	0	0	0	1	2	0	0	0	0	0	0	0	0	0
Q07666;Q07666-2;Q07666-3	Q07666;Q07666-2;Q07666-3	2;2;1	2;2;1	2;2;1	KH domain-containing, RNA-binding, signal transduction-associated protein 1	KHDRBS1	sp|Q07666|KHDR1_HUMAN KH domain-containing, RNA-binding, signal transduction-associated protein 1 OS=Homo sapiens OX=9606 GN=KHDRBS1 PE=1 SV=1;sp|Q07666-2|KHDR1_HUMAN Isoform 2 of KH domain-containing, RNA-binding, signal transduction-associated protein 1	3	2	2	2	2	2	1	2	1	1	1.5	1	1	1	1	1	1	1	-0.5	2	2	1	2	1	1	1	1	1	1	1	1	2	2	1	2	1	1	1	1	1	1	1
Q9Y3I0	Q9Y3I0	2	2	2	tRNA-splicing ligase RtcB homolog	RTCB	sp|Q9Y3I0|RTCB_HUMAN RNA-splicing ligase RtcB homolog OS=Homo sapiens OX=9606 GN=RTCB PE=1 SV=1	1	2	2	2	2	2	2	1	1	1	1.5	1	1	1	1	1	1	1	-0.5	2	2	2	1	1	1	1	1	1	1	1	1	2	2	2	1	1	1	1	1	1	1	1
Q9Y619;Q5VZD9	Q9Y619	3;1	3;1	3;1	Mitochondrial ornithine transporter 1	SLC25A15	sp|Q9Y619|ORNT1_HUMAN Mitochondrial ornithine transporter 1 OS=Homo sapiens OX=9606 GN=SLC25A15 PE=1 SV=1	2	3	3	3	0	2	2	2	2	1	1.5	1	1	1	1	1	1	1	-0.5	0	2	2	2	2	1	1	1	1	1	1	1	0	2	2	2	2	1	1	1	1	1	1
A0A5F9ZHD4;A0A5F9ZHJ7;A0A5F9ZI66;A0A5F9ZHJ0;A0A5F9ZHL1;P24752	A0A5F9ZHD4;A0A5F9ZHJ7;A0A5F9ZI66;A0A5F9ZHJ0;A0A5F9ZHL1;P24752	2;2;2;2;2;2	2;2;2;2;2;2	2;2;2;2;2;2	Acetyl-CoA acetyltransferase, mitochondrial	ACAT1	tr|A0A5F9ZHD4|A0A5F9ZHD4_HUMAN Acetyl-CoA acetyltransferase, mitochondrial OS=Homo sapiens OX=9606 GN=ACAT1 PE=1 SV=1;tr|A0A5F9ZHJ7|A0A5F9ZHJ7_HUMAN Acetyl-CoA acetyltransferase, mitochondrial OS=Homo sapiens OX=9606 GN=ACAT1 PE=1 SV=1;tr|A0A5F9ZI66|A0A5F9	6	2	2	2	2	2	1	1	2	1	1.5	1	1	0	1	1	1	0.833333	-0.666667	2	2	1	1	2	1	1	1	0	1	1	1	2	2	1	1	2	1	1	1	0	1	1
E9PB90;P52789	E9PB90;P52789	2;2	2;2	2;2	Hexokinase;Hexokinase-2	HK2	tr|E9PB90|E9PB90_HUMAN Hexokinase-2 OS=Homo sapiens OX=9606 GN=HK2 PE=1 SV=1;sp|P52789|HXK2_HUMAN Hexokinase-2 OS=Homo sapiens OX=9606 GN=HK2 PE=1 SV=2	2	2	2	2	1	1	2	2	1	2	1.5	0	0	1	1	1	1	0.666667	-0.833333	1	1	2	2	1	2	0	0	1	1	1	1	1	1	2	2	1	2	0	0	1	1	1
E9PKP7;P17480-2;P17480;E9PMM2	E9PKP7;P17480-2;P17480	3;3;3;1	3;3;3;1	3;3;3;1	Nucleolar transcription factor 1	UBTF	tr|E9PKP7|E9PKP7_HUMAN Nucleolar transcription factor 1 OS=Homo sapiens OX=9606 GN=UBTF PE=1 SV=1;sp|P17480-2|UBF1_HUMAN Isoform UBF2 of Nucleolar transcription factor 1 OS=Homo sapiens OX=9606 GN=UBTF;sp|P17480|UBF1_HUMAN Nucleolar transcription factor 1	4	3	3	3	1	2	1	2	1	2	1.5	1	0	1	0	1	1	0.666667	-0.833333	1	2	1	2	1	2	1	0	1	0	1	1	1	2	1	2	1	2	1	0	1	0	1
Q14126	Q14126	2	2	2	Desmoglein-2	DSG2	sp|Q14126|DSG2_HUMAN Desmoglein-2 OS=Homo sapiens OX=9606 GN=DSG2 PE=1 SV=2	1	2	2	2	1	2	2	2	1	1	1.5	1	0	0	1	1	1	0.666667	-0.833333	1	2	2	2	1	1	1	0	0	1	1	1	1	2	2	2	1	1	1	0	0	1	1
O14763-2;O14763	O14763-2;O14763	2;2	2;2	2;2	Tumor necrosis factor receptor superfamily member 10B	TNFRSF10B	sp|O14763-2|TR10B_HUMAN Isoform Short of Tumor necrosis factor receptor superfamily member 10B OS=Homo sapiens OX=9606 GN=TNFRSF10B;sp|O14763|TR10B_HUMAN Tumor necrosis factor receptor superfamily member 10B OS=Homo sapiens OX=9606 GN=TNFRSF10B PE=1 SV=2	2	2	2	2	1	1	2	2	1	2	1.5	1	1	0	0	0	1	0.5	-1	1	1	2	2	1	2	1	1	0	0	0	1	1	1	2	2	1	2	1	1	0	0	0
Q9BQ95;K7EPL5;Q9BQ95-4;Q9BQ95-2;Q9BQ95-3	Q9BQ95;K7EPL5;Q9BQ95-4;Q9BQ95-2	3;2;2;2;1	3;2;2;2;1	3;2;2;2;1	Evolutionarily conserved signaling intermediate in Toll pathway, mitochondrial	ECSIT	sp|Q9BQ95|ECSIT_HUMAN Evolutionarily conserved signaling intermediate in Toll pathway, mitochondrial OS=Homo sapiens OX=9606 GN=ECSIT PE=1 SV=1;tr|K7EPL5|K7EPL5_HUMAN Evolutionarily conserved-signaling intermediate in Toll pathway, mitochondrial (Fragment)	5	3	3	3	2	2	2	1	1	1	1.5	0	0	1	2	0	0	0.5	-1	2	2	2	1	1	1	0	0	1	2	0	0	2	2	2	1	1	1	0	0	1	2	0
P46940;A0A0J9YXZ5;H0YLE8	P46940;A0A0J9YXZ5;H0YLE8	2;2;1	2;2;1	2;2;1	Ras GTPase-activating-like protein IQGAP1	IQGAP1	sp|P46940|IQGA1_HUMAN Ras GTPase-activating-like protein IQGAP1 OS=Homo sapiens OX=9606 GN=IQGAP1 PE=1 SV=1;tr|A0A0J9YXZ5|A0A0J9YXZ5_HUMAN Ras GTPase-activating-like protein IQGAP1 OS=Homo sapiens OX=9606 GN=IQGAP1 PE=1 SV=1;tr|H0YLE8|H0YLE8_HUMAN Ras GTPa	3	2	2	2	2	2	2	1	1	1	1.5	0	1	1	0	0	0	0.333333	-1.16667	2	2	2	1	1	1	0	1	1	0	0	0	2	2	2	1	1	1	0	1	1	0	0
H0YMB1;Q96TC7-2;Q96TC7	H0YMB1;Q96TC7-2;Q96TC7	2;2;2	2;2;2	2;2;2	Regulator of microtubule dynamics protein 3	RMDN3	tr|H0YMB1|H0YMB1_HUMAN Regulator of microtubule dynamics protein 3 (Fragment) OS=Homo sapiens OX=9606 GN=RMDN3 PE=1 SV=1;sp|Q96TC7-2|RMD3_HUMAN Isoform 2 of Regulator of microtubule dynamics protein 3 OS=Homo sapiens OX=9606 GN=RMDN3;sp|Q96TC7|RMD3_HUMAN R	3	2	2	2	1	1	2	2	2	1	1.5	0	0	1	0	0	1	0.333333	-1.16667	1	1	2	2	2	1	0	0	1	0	0	1	1	1	2	2	2	1	0	0	1	0	0
CON__Q3ZBS7;P04004	CON__Q3ZBS7;P04004	5;3	5;3	5;3	Vitronectin;Vitronectin V65 subunit;Vitronectin V10 subunit;Somatomedin-B	VTN	;sp|P04004|VTNC_HUMAN Vitronectin OS=Homo sapiens OX=9606 GN=VTN PE=1 SV=1	2	5	5	5	0	0	2	2	2	2	1.33333	1	1	5	5	4	5	3.5	2.16667	0	0	2	2	2	2	1	1	5	5	4	5	0	0	2	2	2	2	1	1	5	5	4
Q9NZ01;M0R2N5;Q9NZ01-2;M0R3C3;M0R329	Q9NZ01;M0R2N5	6;5;2;1;1	6;5;2;1;1	6;5;2;1;1	Very-long-chain enoyl-CoA reductase	TECR	sp|Q9NZ01|TECR_HUMAN Very-long-chain enoyl-CoA reductase OS=Homo sapiens OX=9606 GN=TECR PE=1 SV=1;tr|M0R2N5|M0R2N5_HUMAN Very-long-chain enoyl-CoA reductase OS=Homo sapiens OX=9606 GN=TECR PE=1 SV=1	5	6	6	6	1	1	0	2	2	2	1.33333	2	2	5	4	5	2	3.33333	2	1	1	0	2	2	2	2	2	5	4	5	2	1	1	0	2	2	2	2	2	5	4	5
Q16698-2;Q16698;E5RJG7;E5RFV2;E5RID6;E5RJD2;H0YAW3	Q16698-2;Q16698;E5RJG7;E5RFV2	5;5;3;3;2;2;1	5;5;3;3;2;2;1	5;5;3;3;2;2;1	2,4-dienoyl-CoA reductase, mitochondrial	DECR1	sp|Q16698-2|DECR_HUMAN Isoform 2 of 2,4-dienoyl-CoA reductase, mitochondrial OS=Homo sapiens OX=9606 GN=DECR1;sp|Q16698|DECR_HUMAN 2,4-dienoyl-CoA reductase, mitochondrial OS=Homo sapiens OX=9606 GN=DECR1 PE=1 SV=1;tr|E5RJG7|E5RJG7_HUMAN 2,4-dienoyl-CoA re	7	5	5	5	2	2	1	1	1	1	1.33333	2	3	4	3	4	3	3.16667	1.83333	2	2	1	1	1	1	2	3	4	3	4	3	2	2	1	1	1	1	2	3	4	3	4
O43242;O43242-2;H0YGV8	O43242;O43242-2	5;3;1	5;3;1	5;3;1	26S proteasome non-ATPase regulatory subunit 3	PSMD3	sp|O43242|PSMD3_HUMAN 26S proteasome non-ATPase regulatory subunit 3 OS=Homo sapiens OX=9606 GN=PSMD3 PE=1 SV=2;sp|O43242-2|PSMD3_HUMAN Isoform 2 of 26S proteasome non-ATPase regulatory subunit 3 OS=Homo sapiens OX=9606 GN=PSMD3	3	5	5	5	2	2	1	0	2	1	1.33333	2	2	3	4	1	4	2.66667	1.33333	2	2	1	0	2	1	2	2	3	4	1	4	2	2	1	0	2	1	2	2	3	4	1
O95831-3;O95831;E9PMA0;O95831-5;O95831-2;O95831-6;O95831-4	O95831-3;O95831;E9PMA0;O95831-5;O95831-2	5;5;3;3;3;2;2	5;5;3;3;3;2;2	5;5;3;3;3;2;2	Apoptosis-inducing factor 1, mitochondrial	AIFM1	sp|O95831-3|AIFM1_HUMAN Isoform 3 of Apoptosis-inducing factor 1, mitochondrial OS=Homo sapiens OX=9606 GN=AIFM1;sp|O95831|AIFM1_HUMAN Apoptosis-inducing factor 1, mitochondrial OS=Homo sapiens OX=9606 GN=AIFM1 PE=1 SV=1;tr|E9PMA0|E9PMA0_HUMAN Apoptosis-in	7	5	5	5	2	0	2	1	1	2	1.33333	1	1	4	3	3	4	2.66667	1.33333	2	0	2	1	1	2	1	1	4	3	3	4	2	0	2	1	1	2	1	1	4	3	3
Q16531;F5GY55;Q16531-2	Q16531;F5GY55;Q16531-2	4;2;2	4;2;2	4;2;2	DNA damage-binding protein 1	DDB1	sp|Q16531|DDB1_HUMAN DNA damage-binding protein 1 OS=Homo sapiens OX=9606 GN=DDB1 PE=1 SV=1;tr|F5GY55|F5GY55_HUMAN DNA damage-binding protein 1 OS=Homo sapiens OX=9606 GN=DDB1 PE=1 SV=1;sp|Q16531-2|DDB1_HUMAN Isoform 2 of DNA damage-binding protein 1 OS=Ho	3	4	4	4	1	1	1	2	2	1	1.33333	1	1	4	3	3	3	2.5	1.16667	1	1	1	2	2	1	1	1	4	3	3	3	1	1	1	2	2	1	1	1	4	3	3
Q9BSJ8-2;Q9BSJ8;F8VZB1	Q9BSJ8-2;Q9BSJ8	3;3;1	3;3;1	3;3;1	Extended synaptotagmin-1	ESYT1	sp|Q9BSJ8-2|ESYT1_HUMAN Isoform 2 of Extended synaptotagmin-1 OS=Homo sapiens OX=9606 GN=ESYT1;sp|Q9BSJ8|ESYT1_HUMAN Extended synaptotagmin-1 OS=Homo sapiens OX=9606 GN=ESYT1 PE=1 SV=1	3	3	3	3	2	0	2	2	1	1	1.33333	2	1	3	3	3	3	2.5	1.16667	2	0	2	2	1	1	2	1	3	3	3	3	2	0	2	2	1	1	2	1	3	3	3
I3L3H2;P38919	I3L3H2;P38919	4;4	1;1	1;1	Eukaryotic initiation factor 4A-III;Eukaryotic initiation factor 4A-III, N-terminally processed	EIF4A3	tr|I3L3H2|I3L3H2_HUMAN Eukaryotic initiation factor 4A-III OS=Homo sapiens OX=9606 GN=EIF4A3 PE=1 SV=2;sp|P38919|IF4A3_HUMAN Eukaryotic initiation factor 4A-III OS=Homo sapiens OX=9606 GN=EIF4A3 PE=1 SV=4	2	4	1	1	2	1	1	2	1	1	1.33333	2	1	4	2	2	3	2.33333	1	1	0	0	0	0	0	0	0	1	0	0	0	1	0	0	0	0	0	0	0	1	0	0
J3QTA6;Q9BRQ6;J3QTB2;H0Y922	J3QTA6;Q9BRQ6;J3QTB2;H0Y922	4;4;3;2	4;4;3;2	4;4;3;2	MICOS complex subunit MIC25	CHCHD6	tr|J3QTA6|J3QTA6_HUMAN MICOS complex subunit OS=Homo sapiens OX=9606 GN=CHCHD6 PE=1 SV=1;sp|Q9BRQ6|MIC25_HUMAN MICOS complex subunit MIC25 OS=Homo sapiens OX=9606 GN=CHCHD6 PE=1 SV=1;tr|J3QTB2|J3QTB2_HUMAN MICOS complex subunit OS=Homo sapiens OX=9606 GN=C	4	4	4	4	2	1	2	2	1	0	1.33333	2	4	4	2	1	1	2.33333	1	2	1	2	2	1	0	2	4	4	2	1	1	2	1	2	2	1	0	2	4	4	2	1
Q9Y277;E5RJN6;E5RHZ6;Q9Y277-2;E5RHE1;E5RFP6;E5RFL1;E5RK27	Q9Y277;E5RJN6;E5RHZ6;Q9Y277-2;E5RHE1;E5RFP6	4;3;3;3;2;2;1;1	4;3;3;3;2;2;1;1	4;3;3;3;2;2;1;1	Voltage-dependent anion-selective channel protein 3	VDAC3	sp|Q9Y277|VDAC3_HUMAN Voltage-dependent anion-selective channel protein 3 OS=Homo sapiens OX=9606 GN=VDAC3 PE=1 SV=1;tr|E5RJN6|E5RJN6_HUMAN Voltage-dependent anion-selective channel protein 3 (Fragment) OS=Homo sapiens OX=9606 GN=VDAC3 PE=1 SV=8;tr|E5RHZ6|	8	4	4	4	2	1	1	2	1	1	1.33333	2	3	2	3	2	2	2.33333	1	2	1	1	2	1	1	2	3	2	3	2	2	2	1	1	2	1	1	2	3	2	3	2
A0A0A6YYL4;P57737-3;I3L0X9;I3L3T0;Q9Y3D7;I3L1U7;P57737-2;P57737-4;P57737;E7EP81;I3L167	A0A0A6YYL4;P57737-3;I3L0X9;I3L3T0;Q9Y3D7	5;5;3;3;3;2;2;2;2;1;1	5;5;3;3;3;2;2;2;2;1;1	5;5;3;3;3;2;2;2;2;1;1	Coronin;Coronin-7;Mitochondrial import inner membrane translocase subunit TIM16	CORO7-PAM16;CORO7;PAM16	tr|A0A0A6YYL4|A0A0A6YYL4_HUMAN Coronin OS=Homo sapiens OX=9606 GN=CORO7-PAM16 PE=1 SV=1;sp|P57737-3|CORO7_HUMAN Isoform 3 of Coronin-7 OS=Homo sapiens OX=9606 GN=CORO7;tr|I3L0X9|I3L0X9_HUMAN Mitochondrial import inner membrane translocase subunit TIM16 OS=	11	5	5	5	2	2	1	1	1	1	1.33333	3	1	2	2	2	3	2.16667	0.833333	2	2	1	1	1	1	3	1	2	2	2	3	2	2	1	1	1	1	3	1	2	2	2
O14980;C9JF49;C9IYM2;F8WF71;C9IZS4;C9JQ02;C9JV99;C9J673;C9JKM9	O14980	5;1;1;1;1;1;1;1;1	5;1;1;1;1;1;1;1;1	5;1;1;1;1;1;1;1;1	Exportin-1	XPO1	sp|O14980|XPO1_HUMAN Exportin-1 OS=Homo sapiens OX=9606 GN=XPO1 PE=1 SV=1	9	5	5	5	2	2	2	2	0	0	1.33333	0	1	3	3	4	2	2.16667	0.833333	2	2	2	2	0	0	0	1	3	3	4	2	2	2	2	2	0	0	0	1	3	3	4
Q86SJ6-2;Q86SJ6;P32926	Q86SJ6-2;Q86SJ6	6;6;1	5;5;0	5;5;0	Desmoglein-4	DSG4	sp|Q86SJ6-2|DSG4_HUMAN Isoform 2 of Desmoglein-4 OS=Homo sapiens OX=9606 GN=DSG4;sp|Q86SJ6|DSG4_HUMAN Desmoglein-4 OS=Homo sapiens OX=9606 GN=DSG4 PE=1 SV=1	3	6	5	5	2	2	1	1	1	1	1.33333	5	5	1	1	1	0	2.16667	0.833333	1	1	0	0	0	0	5	5	1	1	1	0	1	1	0	0	0	0	5	5	1	1	1
C9JUG7;F8W9N7;A0A0D9SET8;P47755-2;P47755	C9JUG7;F8W9N7;A0A0D9SET8;P47755-2;P47755	3;3;3;3;3	2;2;2;2;2	2;2;2;2;2	F-actin-capping protein subunit alpha-2	CAPZA2	tr|C9JUG7|C9JUG7_HUMAN F-actin-capping protein subunit alpha OS=Homo sapiens OX=9606 GN=CAPZA2 PE=1 SV=1;tr|F8W9N7|F8W9N7_HUMAN F-actin-capping protein subunit alpha OS=Homo sapiens OX=9606 GN=CAPZA2 PE=1 SV=1;tr|A0A0D9SET8|A0A0D9SET8_HUMAN F-actin-capping	5	3	2	2	2	2	1	1	1	1	1.33333	0	2	3	3	2	2	2	0.666667	1	1	1	1	1	1	0	1	2	2	1	1	1	1	1	1	1	1	0	1	2	2	1
O14925;Q5SRD1	O14925;Q5SRD1	3;3	3;3	2;2	Mitochondrial import inner membrane translocase subunit Tim23;Putative mitochondrial import inner membrane translocase subunit Tim23B	TIMM23;TIMM23B	sp|O14925|TIM23_HUMAN Mitochondrial import inner membrane translocase subunit Tim23 OS=Homo sapiens OX=9606 GN=TIMM23 PE=1 SV=1;sp|Q5SRD1|TI23B_HUMAN Putative mitochondrial import inner membrane translocase subunit Tim23B OS=Homo sapiens OX=9606 GN=TIMM23B	2	3	3	2	1	1	2	2	1	1	1.33333	2	2	2	1	2	3	2	0.666667	1	1	2	2	1	1	2	2	2	1	2	3	0	1	1	1	1	0	1	1	1	0	1
Q9HC21-2;Q9HC21;J3KSB1;J3KTL0;J3KSI7;J3QL84;J3KS44;J3QLV3;J3KRY6	Q9HC21-2;Q9HC21	3;3;1;1;1;1;1;1;1	3;3;1;1;1;1;1;1;1	3;3;1;1;1;1;1;1;1	Mitochondrial thiamine pyrophosphate carrier	SLC25A19	sp|Q9HC21-2|TPC_HUMAN Isoform 2 of Mitochondrial thiamine pyrophosphate carrier OS=Homo sapiens OX=9606 GN=SLC25A19;sp|Q9HC21|TPC_HUMAN Mitochondrial thiamine pyrophosphate carrier OS=Homo sapiens OX=9606 GN=SLC25A19 PE=1 SV=1	9	3	3	3	1	1	2	1	1	2	1.33333	2	2	2	3	2	1	2	0.666667	1	1	2	1	1	2	2	2	2	3	2	1	1	1	2	1	1	2	2	2	2	3	2
D3YTB1;F8W727;P62910	D3YTB1;F8W727;P62910	2;2;2	2;2;2	2;2;2	60S ribosomal protein L32	RPL32	tr|D3YTB1|D3YTB1_HUMAN 60S ribosomal protein L32 (Fragment) OS=Homo sapiens OX=9606 GN=RPL32 PE=1 SV=1;tr|F8W727|F8W727_HUMAN 60S ribosomal protein L32 OS=Homo sapiens OX=9606 GN=RPL32 PE=1 SV=1;sp|P62910|RL32_HUMAN 60S ribosomal protein L32 OS=Homo sapien	3	2	2	2	2	2	1	0	1	2	1.33333	1	2	2	2	2	2	1.83333	0.5	2	2	1	0	1	2	1	2	2	2	2	2	2	2	1	0	1	2	1	2	2	2	2
G3V153;Q14444-2;Q14444;E9PLA9	G3V153;Q14444-2;Q14444;E9PLA9	4;4;4;3	4;4;4;3	4;4;4;3	Caprin-1	CAPRIN1	tr|G3V153|G3V153_HUMAN Caprin-1 OS=Homo sapiens OX=9606 GN=CAPRIN1 PE=1 SV=1;sp|Q14444-2|CAPR1_HUMAN Isoform 2 of Caprin-1 OS=Homo sapiens OX=9606 GN=CAPRIN1;sp|Q14444|CAPR1_HUMAN Caprin-1 OS=Homo sapiens OX=9606 GN=CAPRIN1 PE=1 SV=2;tr|E9PLA9|E9PLA9_HUMAN	4	4	4	4	2	2	1	1	1	1	1.33333	2	1	2	2	3	1	1.83333	0.5	2	2	1	1	1	1	2	1	2	2	3	1	2	2	1	1	1	1	2	1	2	2	3
P11177-3;P11177-2;P11177;F8WF02;C9J634	P11177-3;P11177-2;P11177;F8WF02;C9J634	4;4;4;2;2	4;4;4;2;2	4;4;4;2;2	Pyruvate dehydrogenase E1 component subunit beta, mitochondrial	PDHB	sp|P11177-3|ODPB_HUMAN Isoform 3 of Pyruvate dehydrogenase E1 component subunit beta, mitochondrial OS=Homo sapiens OX=9606 GN=PDHB;sp|P11177-2|ODPB_HUMAN Isoform 2 of Pyruvate dehydrogenase E1 component subunit beta, mitochondrial OS=Homo sapiens OX=9606	5	4	4	4	1	1	2	2	1	1	1.33333	2	3	2	1	1	2	1.83333	0.5	1	1	2	2	1	1	2	3	2	1	1	2	1	1	2	2	1	1	2	3	2	1	1
C9K0U8;A0A0G2JLD8;E7EUY5;Q04837	C9K0U8;A0A0G2JLD8;E7EUY5;Q04837	3;3;3;3	3;3;3;3	3;3;3;3	Single-stranded DNA-binding protein, mitochondrial	SSBP1	tr|C9K0U8|C9K0U8_HUMAN Single-stranded DNA-binding protein, mitochondrial (Fragment) OS=Homo sapiens OX=9606 GN=SSBP1 PE=1 SV=1;tr|A0A0G2JLD8|A0A0G2JLD8_HUMAN Single-stranded DNA-binding protein, mitochondrial (Fragment) OS=Homo sapiens OX=9606 GN=SSBP1 PE	4	3	3	3	1	1	1	2	1	2	1.33333	1	1	1	2	2	3	1.66667	0.333333	1	1	1	2	1	2	1	1	1	2	2	3	1	1	1	2	1	2	1	1	1	2	2
A0A3B3IUD2;Q9BUK6-7;Q9BUK6-3;Q9BUK6-2;Q9BUK6;Q9BUK6-4;Q9BUK6-5	A0A3B3IUD2;Q9BUK6-7;Q9BUK6-3;Q9BUK6-2;Q9BUK6;Q9BUK6-4	3;3;3;3;3;2;1	3;3;3;3;3;2;1	3;3;3;3;3;2;1	Protein misato homolog 1	MSTO1	tr|A0A3B3IUD2|A0A3B3IUD2_HUMAN Protein misato homolog 1 OS=Homo sapiens OX=9606 GN=MSTO1 PE=1 SV=1;sp|Q9BUK6-7|MSTO1_HUMAN Isoform 7 of Protein misato homolog 1 OS=Homo sapiens OX=9606 GN=MSTO1;sp|Q9BUK6-3|MSTO1_HUMAN Isoform 3 of Protein misato homolog 1	7	3	3	3	2	1	2	2	1	0	1.33333	1	2	2	2	2	1	1.66667	0.333333	2	1	2	2	1	0	1	2	2	2	2	1	2	1	2	2	1	0	1	2	2	2	2
P38117-2;P38117;M0QY67	P38117-2;P38117;M0QY67	3;3;2	3;3;2	3;3;2	Electron transfer flavoprotein subunit beta	ETFB	sp|P38117-2|ETFB_HUMAN Isoform 2 of Electron transfer flavoprotein subunit beta OS=Homo sapiens OX=9606 GN=ETFB;sp|P38117|ETFB_HUMAN Electron transfer flavoprotein subunit beta OS=Homo sapiens OX=9606 GN=ETFB PE=1 SV=3;tr|M0QY67|M0QY67_HUMAN Electron trans	3	3	3	3	2	2	1	1	1	1	1.33333	2	1	3	1	1	2	1.66667	0.333333	2	2	1	1	1	1	2	1	3	1	1	2	2	2	1	1	1	1	2	1	3	1	1
P49756;E9PQU5;P49756-2;P49756-3	P49756;E9PQU5;P49756-2;P49756-3	2;1;1;1	2;1;1;1	2;1;1;1	RNA-binding protein 25	RBM25	sp|P49756|RBM25_HUMAN RNA-binding protein 25 OS=Homo sapiens OX=9606 GN=RBM25 PE=1 SV=3;tr|E9PQU5|E9PQU5_HUMAN RNA-binding protein 25 (Fragment) OS=Homo sapiens OX=9606 GN=RBM25 PE=1 SV=1;sp|P49756-2|RBM25_HUMAN Isoform 2 of RNA-binding protein 25 OS=Homo	4	2	2	2	2	2	1	1	1	1	1.33333	1	2	1	2	2	2	1.66667	0.333333	2	2	1	1	1	1	1	2	1	2	2	2	2	2	1	1	1	1	1	2	1	2	2
Q12931-2;Q12931;I3L253;I3L0K7	Q12931-2;Q12931;I3L253;I3L0K7	2;2;1;1	2;2;1;1	2;2;1;1	Heat shock protein 75 kDa, mitochondrial	TRAP1	sp|Q12931-2|TRAP1_HUMAN Isoform 2 of Heat shock protein 75 kDa, mitochondrial OS=Homo sapiens OX=9606 GN=TRAP1;sp|Q12931|TRAP1_HUMAN Heat shock protein 75 kDa, mitochondrial OS=Homo sapiens OX=9606 GN=TRAP1 PE=1 SV=3;tr|I3L253|I3L253_HUMAN Heat shock prote	4	2	2	2	1	1	1	2	2	1	1.33333	2	1	1	2	2	2	1.66667	0.333333	1	1	1	2	2	1	2	1	1	2	2	2	1	1	1	2	2	1	2	1	1	2	2
Q13867;J3KS79;K7ENH5;K7ES02;K7ESE8;J3KSD8	Q13867;J3KS79;K7ENH5;K7ES02	4;2;2;2;1;1	4;2;2;2;1;1	4;2;2;2;1;1	Bleomycin hydrolase	BLMH	sp|Q13867|BLMH_HUMAN Bleomycin hydrolase OS=Homo sapiens OX=9606 GN=BLMH PE=1 SV=1;tr|J3KS79|J3KS79_HUMAN Bleomycin hydrolase OS=Homo sapiens OX=9606 GN=BLMH PE=1 SV=1;tr|K7ENH5|K7ENH5_HUMAN Bleomycin hydrolase OS=Homo sapiens OX=9606 GN=BLMH PE=1 SV=1;tr|	6	4	4	4	1	1	1	1	2	2	1.33333	1	1	2	2	2	2	1.66667	0.333333	1	1	1	1	2	2	1	1	2	2	2	2	1	1	1	1	2	2	1	1	2	2	2
A0A087WW66;Q99460-2;Q99460;H7BZR6;H7C378;C9J9M4	A0A087WW66;Q99460-2;Q99460	3;3;3;1;1;1	3;3;3;1;1;1	3;3;3;1;1;1	26S proteasome non-ATPase regulatory subunit 1	PSMD1	tr|A0A087WW66|A0A087WW66_HUMAN 26S proteasome non-ATPase regulatory subunit 1 OS=Homo sapiens OX=9606 GN=PSMD1 PE=1 SV=1;sp|Q99460-2|PSMD1_HUMAN Isoform 2 of 26S proteasome non-ATPase regulatory subunit 1 OS=Homo sapiens OX=9606 GN=PSMD1;sp|Q99460|PSMD1_HU	6	3	3	3	2	2	1	2	0	1	1.33333	2	2	1	2	1	1	1.5	0.166667	2	2	1	2	0	1	2	2	1	2	1	1	2	2	1	2	0	1	2	2	1	2	1
A0A3B3ITT5;P47914;F8WF43;C9IYI4	A0A3B3ITT5;P47914	3;3;1;1	3;3;1;1	3;3;1;1	60S ribosomal protein L29	RPL29	tr|A0A3B3ITT5|A0A3B3ITT5_HUMAN 60S ribosomal protein L29 OS=Homo sapiens OX=9606 GN=RPL29 PE=1 SV=1;sp|P47914|RL29_HUMAN 60S ribosomal protein L29 OS=Homo sapiens OX=9606 GN=RPL29 PE=1 SV=2	4	3	3	3	2	2	2	0	2	0	1.33333	2	2	1	0	3	1	1.5	0.166667	2	2	2	0	2	0	2	2	1	0	3	1	2	2	2	0	2	0	2	2	1	0	3
J3QR55;CON__Q9C075;Q9C075	J3QR55;CON__Q9C075;Q9C075	2;2;2	1;1;1	1;1;1	Keratin, type I cytoskeletal 23	KRT23	tr|J3QR55|J3QR55_HUMAN Keratin, type I cytoskeletal 23 (Fragment) OS=Homo sapiens OX=9606 GN=KRT23 PE=1 SV=1;;sp|Q9C075|K1C23_HUMAN Keratin, type I cytoskeletal 23 OS=Homo sapiens OX=9606 GN=KRT23 PE=1 SV=2	3	2	1	1	0	0	2	2	2	2	1.33333	1	1	2	2	1	1	1.33333	0	0	0	1	1	1	1	0	0	1	1	1	1	0	0	1	1	1	1	0	0	1	1	1
P46821	P46821	4	4	4	Microtubule-associated protein 1B;MAP1B heavy chain;MAP1 light chain LC1	MAP1B	sp|P46821|MAP1B_HUMAN Microtubule-associated protein 1B OS=Homo sapiens OX=9606 GN=MAP1B PE=1 SV=2	1	4	4	4	1	1	2	2	1	1	1.33333	1	1	3	1	1	1	1.33333	0	1	1	2	2	1	1	1	1	3	1	1	1	1	1	2	2	1	1	1	1	3	1	1
Q6P179;Q6P179-3;H0Y9X9	Q6P179;Q6P179-3	3;3;1	3;3;1	3;3;1	Endoplasmic reticulum aminopeptidase 2	ERAP2	sp|Q6P179|ERAP2_HUMAN Endoplasmic reticulum aminopeptidase 2 OS=Homo sapiens OX=9606 GN=ERAP2 PE=1 SV=2;sp|Q6P179-3|ERAP2_HUMAN Isoform 3 of Endoplasmic reticulum aminopeptidase 2 OS=Homo sapiens OX=9606 GN=ERAP2	3	3	3	3	1	1	1	2	2	1	1.33333	0	1	2	1	1	3	1.33333	0	1	1	1	2	2	1	0	1	2	1	1	3	1	1	1	2	2	1	0	1	2	1	1
O15371-2;O15371-3;O15371;A0A0D9SGB5	O15371-2;O15371-3;O15371	3;3;3;1	3;3;3;1	3;3;3;1	Eukaryotic translation initiation factor 3 subunit D	EIF3D	sp|O15371-2|EIF3D_HUMAN Isoform 2 of Eukaryotic translation initiation factor 3 subunit D OS=Homo sapiens OX=9606 GN=EIF3D;sp|O15371-3|EIF3D_HUMAN Isoform 3 of Eukaryotic translation initiation factor 3 subunit D OS=Homo sapiens OX=9606 GN=EIF3D;sp|O15371|	4	3	3	3	2	3	1	2	0	0	1.33333	1	2	0	1	1	2	1.16667	-0.166667	2	3	1	2	0	0	1	2	0	1	1	2	2	3	1	2	0	0	1	2	0	1	1
P26368;P26368-2;K7ENG2	P26368;P26368-2;K7ENG2	3;3;2	3;3;2	3;3;2	Splicing factor U2AF 65 kDa subunit	U2AF2	sp|P26368|U2AF2_HUMAN Splicing factor U2AF 65 kDa subunit OS=Homo sapiens OX=9606 GN=U2AF2 PE=1 SV=4;sp|P26368-2|U2AF2_HUMAN Isoform 2 of Splicing factor U2AF 65 kDa subunit OS=Homo sapiens OX=9606 GN=U2AF2;tr|K7ENG2|K7ENG2_HUMAN U2 snRNP auxiliary factor	3	3	3	3	2	2	2	1	1	0	1.33333	1	1	2	2	1	0	1.16667	-0.166667	2	2	2	1	1	0	1	1	2	2	1	0	2	2	2	1	1	0	1	1	2	2	1
Q14204;A0A2R8Y6H2;A0A2R8Y5T0;A0A2R8YFZ7;A0A2R8Y706	Q14204	3;1;1;1;1	3;1;1;1;1	3;1;1;1;1	Cytoplasmic dynein 1 heavy chain 1	DYNC1H1	sp|Q14204|DYHC1_HUMAN Cytoplasmic dynein 1 heavy chain 1 OS=Homo sapiens OX=9606 GN=DYNC1H1 PE=1 SV=5	5	3	3	3	2	2	1	1	1	1	1.33333	1	2	1	1	1	1	1.16667	-0.166667	2	2	1	1	1	1	1	2	1	1	1	1	2	2	1	1	1	1	1	2	1	1	1
Q5T750	Q5T750	2	2	2	Skin-specific protein 32	XP32	sp|Q5T750|XP32_HUMAN Skin-specific protein 32 OS=Homo sapiens OX=9606 GN=XP32 PE=1 SV=1	1	2	2	2	2	1	1	1	1	2	1.33333	1	1	2	1	1	1	1.16667	-0.166667	2	1	1	1	1	2	1	1	2	1	1	1	2	1	1	1	1	2	1	1	2	1	1
B4DDK6	B4DDK6	2	1	1		TIMM23B	tr|B4DDK6|B4DDK6_HUMAN Putative mitochondrial import inner membrane translocase subunit Tim23B OS=Homo sapiens OX=9606 GN=TIMM23B PE=2 SV=1	1	2	1	1	2	0	2	2	1	1	1.33333	1	1	1	1	1	1	1	-0.333333	1	0	1	1	1	0	0	0	0	0	0	0	1	0	1	1	1	0	0	0	0	0	0
Q9NZT1	Q9NZT1	3	3	3	Calmodulin-like protein 5	CALML5	sp|Q9NZT1|CALL5_HUMAN Calmodulin-like protein 5 OS=Homo sapiens OX=9606 GN=CALML5 PE=1 SV=2	1	3	3	3	2	0	1	1	2	2	1.33333	1	1	2	1	1	0	1	-0.333333	2	0	1	1	2	2	1	1	2	1	1	0	2	0	1	1	2	2	1	1	2	1	1
Q9P0J0;Q9P0J0-2;U3KQP3;B4DEZ3;K7EJE1;E7ENQ6	Q9P0J0;Q9P0J0-2;U3KQP3;B4DEZ3;K7EJE1;E7ENQ6	2;2;1;1;1;1	2;2;1;1;1;1	2;2;1;1;1;1	NADH dehydrogenase [ubiquinone] 1 alpha subcomplex subunit 13	NDUFA13	sp|Q9P0J0|NDUAD_HUMAN NADH dehydrogenase [ubiquinone] 1 alpha subcomplex subunit 13 OS=Homo sapiens OX=9606 GN=NDUFA13 PE=1 SV=3;sp|Q9P0J0-2|NDUAD_HUMAN Isoform 2 of NADH dehydrogenase [ubiquinone] 1 alpha subcomplex subunit 13 OS=Homo sapiens OX=9606 GN=N	6	2	2	2	1	1	2	2	1	1	1.33333	0	0	1	2	1	2	1	-0.333333	1	1	2	2	1	1	0	0	1	2	1	2	1	1	2	2	1	1	0	0	1	2	1
A0A0C4DFV9;Q01105-3;Q01105-4;Q01105-2;Q01105;A0A087X027;P0DME0	A0A0C4DFV9;Q01105-3;Q01105-4;Q01105-2;Q01105;A0A087X027;P0DME0	2;2;2;2;2;1;1	2;2;2;2;2;1;1	2;2;2;2;2;1;1	Protein SET;Protein SETSIP	SET;SETSIP	tr|A0A0C4DFV9|A0A0C4DFV9_HUMAN Protein SET OS=Homo sapiens OX=9606 GN=SET PE=1 SV=1;sp|Q01105-3|SET_HUMAN Isoform 3 of Protein SET OS=Homo sapiens OX=9606 GN=SET;sp|Q01105-4|SET_HUMAN Isoform 4 of Protein SET OS=Homo sapiens OX=9606 GN=SET;sp|Q01105-2|SET_	7	2	2	2	2	2	1	1	1	1	1.33333	1	1	1	0	1	1	0.833333	-0.5	2	2	1	1	1	1	1	1	1	0	1	1	2	2	1	1	1	1	1	1	1	0	1
Q14152-2;Q14152	Q14152-2;Q14152	3;3	3;3	3;3	Eukaryotic translation initiation factor 3 subunit A	EIF3A	sp|Q14152-2|EIF3A_HUMAN Isoform 2 of Eukaryotic translation initiation factor 3 subunit A OS=Homo sapiens OX=9606 GN=EIF3A;sp|Q14152|EIF3A_HUMAN Eukaryotic translation initiation factor 3 subunit A OS=Homo sapiens OX=9606 GN=EIF3A PE=1 SV=1	2	3	3	3	2	2	0	1	2	1	1.33333	1	1	1	1	0	1	0.833333	-0.5	2	2	0	1	2	1	1	1	1	1	0	1	2	2	0	1	2	1	1	1	1	1	0
Q9Y2X3;H7BZ72	Q9Y2X3;H7BZ72	2;1	2;1	2;1	Nucleolar protein 58	NOP58	sp|Q9Y2X3|NOP58_HUMAN Nucleolar protein 58 OS=Homo sapiens OX=9606 GN=NOP58 PE=1 SV=1;tr|H7BZ72|H7BZ72_HUMAN Nucleolar protein 58 (Fragment) OS=Homo sapiens OX=9606 GN=NOP58 PE=1 SV=1	2	2	2	2	2	2	1	1	1	1	1.33333	1	1	1	0	1	1	0.833333	-0.5	2	2	1	1	1	1	1	1	1	0	1	1	2	2	1	1	1	1	1	1	1	0	1
P08758;E9PHT9;D6RBL5;D6RBE9	P08758;E9PHT9;D6RBL5	4;3;2;1	4;3;2;1	4;3;2;1	Annexin A5;Annexin	ANXA5	sp|P08758|ANXA5_HUMAN Annexin A5 OS=Homo sapiens OX=9606 GN=ANXA5 PE=1 SV=2;tr|E9PHT9|E9PHT9_HUMAN Annexin OS=Homo sapiens OX=9606 GN=ANXA5 PE=1 SV=1;tr|D6RBL5|D6RBL5_HUMAN Annexin OS=Homo sapiens OX=9606 GN=ANXA5 PE=1 SV=1	4	4	4	4	3	3	1	0	0	1	1.33333	0	0	1	1	1	1	0.666667	-0.666667	3	3	1	0	0	1	0	0	1	1	1	1	3	3	1	0	0	1	0	0	1	1	1
A6NJH9;P47813;O14602;X6RAC9	A6NJH9;P47813;O14602;X6RAC9	2;2;2;1	2;2;2;1	2;2;2;1	Eukaryotic translation initiation factor 1A, X-chromosomal;Eukaryotic translation initiation factor 1A, Y-chromosomal	EIF1AY;EIF1AX	tr|A6NJH9|A6NJH9_HUMAN Eukaryotic translation initiation factor 1A, Y-chromosomal OS=Homo sapiens OX=9606 GN=EIF1AY PE=1 SV=1;sp|P47813|IF1AX_HUMAN Eukaryotic translation initiation factor 1A, X-chromosomal OS=Homo sapiens OX=9606 GN=EIF1AX PE=1 SV=2;sp|O1	4	2	2	2	1	1	1	2	1	2	1.33333	0	0	1	1	0	1	0.5	-0.833333	1	1	1	2	1	2	0	0	1	1	0	1	1	1	1	2	1	2	0	0	1	1	0
Q9Y3B7-2;Q9Y3B7-3;Q9Y3B7;H0YCD5;E9PQB6	Q9Y3B7-2;Q9Y3B7-3;Q9Y3B7;H0YCD5;E9PQB6	2;2;2;1;1	2;2;2;1;1	2;2;2;1;1	39S ribosomal protein L11, mitochondrial	MRPL11	sp|Q9Y3B7-2|RM11_HUMAN Isoform 2 of 39S ribosomal protein L11, mitochondrial OS=Homo sapiens OX=9606 GN=MRPL11;sp|Q9Y3B7-3|RM11_HUMAN Isoform 3 of 39S ribosomal protein L11, mitochondrial OS=Homo sapiens OX=9606 GN=MRPL11;sp|Q9Y3B7|RM11_HUMAN 39S ribosomal	5	2	2	2	2	2	2	1	0	1	1.33333	0	0	1	1	1	0	0.5	-0.833333	2	2	2	1	0	1	0	0	1	1	1	0	2	2	2	1	0	1	0	0	1	1	1
Q9UKD2	Q9UKD2	2	2	2	mRNA turnover protein 4 homolog	MRTO4	sp|Q9UKD2|MRT4_HUMAN mRNA turnover protein 4 homolog OS=Homo sapiens OX=9606 GN=MRTO4 PE=1 SV=2	1	2	2	2	2	2	0	1	2	1	1.33333	0	0	0	0	0	0	0	-1.33333	2	2	0	1	2	1	0	0	0	0	0	0	2	2	0	1	2	1	0	0	0	0	0
Q16795;A0A3B3ISG8;F5H0J3;F5GY40;H3BRM9	Q16795;A0A3B3ISG8	13;11;2;2;1	13;11;2;2;1	13;11;2;2;1	NADH dehydrogenase [ubiquinone] 1 alpha subcomplex subunit 9, mitochondrial	NDUFA9	sp|Q16795|NDUA9_HUMAN NADH dehydrogenase [ubiquinone] 1 alpha subcomplex subunit 9, mitochondrial OS=Homo sapiens OX=9606 GN=NDUFA9 PE=1 SV=2;tr|A0A3B3ISG8|A0A3B3ISG8_HUMAN Ricin B-type lectin domain-containing protein OS=Homo sapiens OX=9606 PE=1 SV=1	5	13	13	13	0	0	1	2	2	2	1.16667	4	4	10	9	9	9	7.5	6.33333	0	0	1	2	2	2	4	4	10	9	9	9	0	0	1	2	2	2	4	4	10	9	9
Q8N2K0;Q8N2K0-2;A0A5F9ZGT4;I3L206;A0A5F9ZH71;Q8N2K0-3;A0A5F9ZHQ8;A0A5F9ZHQ0;A0A5F9ZHH2;A0A5F9ZH49;A0A5F9ZHF0;A0A5F9ZGZ9;I3L294;A0A5F9ZH28;A0A5F9ZHG5;A0A5F9ZGW7;I3L380;A0A5F9ZHM3;I3L440;I3L1V0;Q5T712	Q8N2K0;Q8N2K0-2;A0A5F9ZGT4;I3L206;A0A5F9ZH71;Q8N2K0-3;A0A5F9ZHQ8;A0A5F9ZHQ0;A0A5F9ZHH2;A0A5F9ZH49	8;7;6;6;6;6;5;5;5;5;2;2;2;2;2;2;2;2;1;1;1	8;7;6;6;6;6;5;5;5;5;2;2;2;2;2;2;2;2;1;1;1	8;7;6;6;6;6;5;5;5;5;2;2;2;2;2;2;2;2;1;1;1	Monoacylglycerol lipase ABHD12	ABHD12	sp|Q8N2K0|ABD12_HUMAN Lysophosphatidylserine lipase ABHD12 OS=Homo sapiens OX=9606 GN=ABHD12 PE=1 SV=2;sp|Q8N2K0-2|ABD12_HUMAN Isoform 2 of Lysophosphatidylserine lipase ABHD12 OS=Homo sapiens OX=9606 GN=ABHD12;tr|A0A5F9ZGT4|A0A5F9ZGT4_HUMAN Lysophosphatid	21	8	8	8	1	1	1	1	1	2	1.16667	1	2	6	6	7	7	4.83333	3.66667	1	1	1	1	1	2	1	2	6	6	7	7	1	1	1	1	1	2	1	2	6	6	7
O75947;O75947-2;F5H608	O75947;O75947-2;F5H608	8;7;5	8;7;5	8;7;5	ATP synthase subunit d, mitochondrial	ATP5H	sp|O75947|ATP5H_HUMAN ATP synthase subunit d, mitochondrial OS=Homo sapiens OX=9606 GN=ATP5PD PE=1 SV=3;sp|O75947-2|ATP5H_HUMAN Isoform 2 of ATP synthase subunit d, mitochondrial OS=Homo sapiens OX=9606 GN=ATP5PD;tr|F5H608|F5H608_HUMAN ATP synthase subunit	3	8	8	8	0	1	2	2	1	1	1.16667	3	5	4	4	5	3	4	2.83333	0	1	2	2	1	1	3	5	4	4	5	3	0	1	2	2	1	1	3	5	4	4	5
Q02809;Q02809-2;Q5JXB8;Q5JXB7	Q02809;Q02809-2	6;6;2;2	6;6;2;2	6;6;2;2	Procollagen-lysine,2-oxoglutarate 5-dioxygenase 1	PLOD1	sp|Q02809|PLOD1_HUMAN Procollagen-lysine,2-oxoglutarate 5-dioxygenase 1 OS=Homo sapiens OX=9606 GN=PLOD1 PE=1 SV=2;sp|Q02809-2|PLOD1_HUMAN Isoform 2 of Procollagen-lysine,2-oxoglutarate 5-dioxygenase 1 OS=Homo sapiens OX=9606 GN=PLOD1	4	6	6	6	0	1	1	2	1	2	1.16667	4	4	4	4	3	5	4	2.83333	0	1	1	2	1	2	4	4	4	4	3	5	0	1	1	2	1	2	4	4	4	4	3
C9J9K3;A0A0C4DG17;P08865;F8WD59	C9J9K3;A0A0C4DG17;P08865;F8WD59	4;4;4;2	4;4;4;2	4;4;4;2	40S ribosomal protein SA	RPSA	tr|C9J9K3|C9J9K3_HUMAN 40S ribosomal protein SA (Fragment) OS=Homo sapiens OX=9606 GN=RPSA PE=1 SV=8;tr|A0A0C4DG17|A0A0C4DG17_HUMAN 40S ribosomal protein SA OS=Homo sapiens OX=9606 GN=RPSA PE=1 SV=1;sp|P08865|RSSA_HUMAN 40S ribosomal protein SA OS=Homo sap	4	4	4	4	1	1	1	1	1	2	1.16667	2	3	4	4	4	4	3.5	2.33333	1	1	1	1	1	2	2	3	4	4	4	4	1	1	1	1	1	2	2	3	4	4	4
O15269	O15269	7	7	7	Serine palmitoyltransferase 1	SPTLC1	sp|O15269|SPTC1_HUMAN Serine palmitoyltransferase 1 OS=Homo sapiens OX=9606 GN=SPTLC1 PE=1 SV=1	1	7	7	7	2	2	2	1	0	0	1.16667	4	4	4	6	2	1	3.5	2.33333	2	2	2	1	0	0	4	4	4	6	2	1	2	2	2	1	0	0	4	4	4	6	2
P60468;S4R3B5	P60468	4;1	4;1	4;1	Protein transport protein Sec61 subunit beta	SEC61B	sp|P60468|SC61B_HUMAN Protein transport protein Sec61 subunit beta OS=Homo sapiens OX=9606 GN=SEC61B PE=1 SV=2	2	4	4	4	1	1	1	2	1	1	1.16667	3	4	4	4	3	3	3.5	2.33333	1	1	1	2	1	1	3	4	4	4	3	3	1	1	1	2	1	1	3	4	4	4	3
Q06210-2;Q06210	Q06210-2;Q06210	5;5	5;5	5;5	Glutamine--fructose-6-phosphate aminotransferase [isomerizing] 1	GFPT1	sp|Q06210-2|GFPT1_HUMAN Isoform 2 of Glutamine--fructose-6-phosphate aminotransferase [isomerizing] 1 OS=Homo sapiens OX=9606 GN=GFPT1;sp|Q06210|GFPT1_HUMAN Glutamine--fructose-6-phosphate aminotransferase [isomerizing] 1 OS=Homo sapiens OX=9606 GN=GFPT1 P	2	5	5	5	1	1	2	2	1	0	1.16667	0	2	5	4	5	4	3.33333	2.16667	1	1	2	2	1	0	0	2	5	4	5	4	1	1	2	2	1	0	0	2	5	4	5
Q9ULH0-2;Q9ULH0-4;Q9ULH0;H0Y8E4;E9PH70;A0A1W2PPB7;Q9ULH0-5;Q9ULH0-3	Q9ULH0-2;Q9ULH0-4;Q9ULH0;H0Y8E4;E9PH70;A0A1W2PPB7;Q9ULH0-5;Q9ULH0-3	6;6;6;5;5;5;3;3	6;6;6;5;5;5;3;3	6;6;6;5;5;5;3;3	Kinase D-interacting substrate of 220 kDa	KIDINS220	sp|Q9ULH0-2|KDIS_HUMAN Isoform 2 of Kinase D-interacting substrate of 220 kDa OS=Homo sapiens OX=9606 GN=KIDINS220;sp|Q9ULH0-4|KDIS_HUMAN Isoform 4 of Kinase D-interacting substrate of 220 kDa OS=Homo sapiens OX=9606 GN=KIDINS220;sp|Q9ULH0|KDIS_HUMAN Kinas	8	6	6	6	1	1	2	2	0	1	1.16667	5	3	2	4	2	3	3.16667	2	1	1	2	2	0	1	5	3	2	4	2	3	1	1	2	2	0	1	5	3	2	4	2
P31930	P31930	4	4	4	Cytochrome b-c1 complex subunit 1, mitochondrial	UQCRC1	sp|P31930|QCR1_HUMAN Cytochrome b-c1 complex subunit 1, mitochondrial OS=Homo sapiens OX=9606 GN=UQCRC1 PE=1 SV=3	1	4	4	4	2	1	1	1	1	1	1.16667	3	3	3	3	2	2	2.66667	1.5	2	1	1	1	1	1	3	3	3	3	2	2	2	1	1	1	1	1	3	3	3	3	2
H3BSA1;P19784;H3BV19;H3BNI9	H3BSA1;P19784;H3BV19	4;4;2;1	4;4;2;1	4;4;2;1	Casein kinase II subunit alpha	CSNK2A2	tr|H3BSA1|H3BSA1_HUMAN Casein kinase II subunit alpha (Fragment) OS=Homo sapiens OX=9606 GN=CSNK2A2 PE=1 SV=2;sp|P19784|CSK22_HUMAN Casein kinase II subunit alpha OS=Homo sapiens OX=9606 GN=CSNK2A2 PE=1 SV=1;tr|H3BV19|H3BV19_HUMAN Casein kinase II subuni	4	4	4	4	1	1	2	2	1	0	1.16667	2	2	3	3	3	2	2.5	1.33333	1	1	2	2	1	0	2	2	3	3	3	2	1	1	2	2	1	0	2	2	3	3	3
Q93084-4;Q93084-2;Q93084-3;Q93084-7;Q93084;Q93084-6;Q93084-5;O14983-3	Q93084-4;Q93084-2;Q93084-3;Q93084-7;Q93084;Q93084-6;Q93084-5	5;5;5;5;5;5;5;1	4;4;4;4;4;4;4;0	4;4;4;4;4;4;4;0	Sarcoplasmic/endoplasmic reticulum calcium ATPase 3	ATP2A3	sp|Q93084-4|AT2A3_HUMAN Isoform SERCA3G of Sarcoplasmic/endoplasmic reticulum calcium ATPase 3 OS=Homo sapiens OX=9606 GN=ATP2A3;sp|Q93084-2|AT2A3_HUMAN Isoform SERCA3A of Sarcoplasmic/endoplasmic reticulum calcium ATPase 3 OS=Homo sapiens OX=9606 GN=ATP2A	8	5	4	4	2	0	2	1	1	1	1.16667	2	1	3	3	4	2	2.5	1.33333	1	0	1	1	1	1	2	1	2	3	3	1	1	0	1	1	1	1	2	1	2	3	3
F8VPF3;F8W1R7;J3KND3;G8JLA2;G3V1V0;B7Z6Z4;P60660-2;P60660;F8VZU9;G3V1Y7;F8W180;F8VXL3;H0YI43	F8VPF3;F8W1R7;J3KND3;G8JLA2;G3V1V0;B7Z6Z4;P60660-2;P60660;F8VZU9;G3V1Y7;F8W180	4;4;4;4;4;4;4;4;3;3;3;1;1	4;4;4;4;4;4;4;4;3;3;3;1;1	4;4;4;4;4;4;4;4;3;3;3;1;1	Myosin light polypeptide 6	MYL6	tr|F8VPF3|F8VPF3_HUMAN Myosin light polypeptide 6 (Fragment) OS=Homo sapiens OX=9606 GN=MYL6 PE=1 SV=1;tr|F8W1R7|F8W1R7_HUMAN Myosin light polypeptide 6 OS=Homo sapiens OX=9606 GN=MYL6 PE=1 SV=1;tr|J3KND3|J3KND3_HUMAN Myosin light polypeptide 6 OS=Homo sap	13	4	4	4	1	2	1	1	1	1	1.16667	2	2	3	4	1	2	2.33333	1.16667	1	2	1	1	1	1	2	2	3	4	1	2	1	2	1	1	1	1	2	2	3	4	1
P28072;I3L3X7;A0A087X2I4	P28072;I3L3X7;A0A087X2I4	3;2;2	3;2;2	3;2;2	Proteasome subunit beta type-6;Proteasome subunit beta type	PSMB6	sp|P28072|PSB6_HUMAN Proteasome subunit beta type-6 OS=Homo sapiens OX=9606 GN=PSMB6 PE=1 SV=4;tr|I3L3X7|I3L3X7_HUMAN Proteasome subunit beta type-6 (Fragment) OS=Homo sapiens OX=9606 GN=PSMB6 PE=1 SV=1;tr|A0A087X2I4|A0A087X2I4_HUMAN Proteasome subunit bet	3	3	3	3	1	1	1	1	1	2	1.16667	2	2	3	2	3	2	2.33333	1.16667	1	1	1	1	1	2	2	2	3	2	3	2	1	1	1	1	1	2	2	2	3	2	3
Q96HS1;Q96HS1-2;F5GXG4	Q96HS1;Q96HS1-2	5;4;2	5;4;2	5;4;2	Serine/threonine-protein phosphatase PGAM5, mitochondrial	PGAM5	sp|Q96HS1|PGAM5_HUMAN Serine/threonine-protein phosphatase PGAM5, mitochondrial OS=Homo sapiens OX=9606 GN=PGAM5 PE=1 SV=2;sp|Q96HS1-2|PGAM5_HUMAN Isoform 2 of Serine/threonine-protein phosphatase PGAM5, mitochondrial OS=Homo sapiens OX=9606 GN=PGAM5	3	5	5	5	1	1	1	1	2	1	1.16667	2	3	2	2	3	2	2.33333	1.16667	1	1	1	1	2	1	2	3	2	2	3	2	1	1	1	1	2	1	2	3	2	2	3
P04899;P04899-4;P04899-6;P04899-3;P04899-5;P04899-2;P63096;P63096-2;P11488;P19087;A8MTJ3;A0A3B3ITM0;P38405-3	P04899;P04899-4;P04899-6;P04899-3;P04899-5;P04899-2;P63096;P63096-2;P11488;P19087;A8MTJ3	4;4;3;3;3;3;3;2;2;2;2;1;1	3;3;3;3;3;3;2;2;1;1;1;1;1	1;1;1;1;1;1;0;0;0;0;0;0;0	Guanine nucleotide-binding protein G(i) subunit alpha-2;Guanine nucleotide-binding protein G(i) subunit alpha-1;Guanine nucleotide-binding protein G(t) subunit alpha-1;Guanine nucleotide-binding protein G(t) subunit alpha-2;Guanine nucleotide-binding protein G(t) subunit alpha-3	GNAI2;GNAI1;GNAT1;GNAT2;GNAT3	sp|P04899|GNAI2_HUMAN Guanine nucleotide-binding protein G(i) subunit alpha-2 OS=Homo sapiens OX=9606 GN=GNAI2 PE=1 SV=3;sp|P04899-4|GNAI2_HUMAN Isoform sGi2 of Guanine nucleotide-binding protein G(i) subunit alpha-2 OS=Homo sapiens OX=9606 GN=GNAI2;sp|P04	13	4	3	1	1	2	2	2	0	0	1.16667	4	4	2	1	0	2	2.16667	1	1	2	2	2	0	0	3	3	2	1	0	1	1	1	1	1	0	0	1	1	1	1	0
A0A140T977;A0A140T9G9;A0A140T9Y8;A0A140T9U1;A0A140T9J4;A0A140T980;A0A140T8Z9;A0A140T900;A0A140T909;A0A140T9H1;A0A140T9Y9;A0A140T9U4;A0A140T9R4;A0A140T914;A0A140T9F8;J3KQ99;A0A140T9D6;A0A140T968;A0A140T9G7;A0A140T9A6;A0A140T992;A0A140T961;H0Y6F8;P20036	A0A140T977;A0A140T9G9;A0A140T9Y8;A0A140T9U1;A0A140T9J4;A0A140T980;A0A140T8Z9;A0A140T900;A0A140T909;A0A140T9H1;A0A140T9Y9;A0A140T9U4;A0A140T9R4;A0A140T914;A0A140T9F8;J3KQ99;A0A140T9D6;A0A140T968;A0A140T9G7;A0A140T9A6;A0A140T992;A0A140T961;H0Y6F8;P20036	2;2;2;2;2;2;2;2;2;2;2;2;2;2;2;2;2;2;2;2;2;2;2;2	2;2;2;2;2;2;2;2;2;2;2;2;2;2;2;2;2;2;2;2;2;2;2;2	1;1;1;1;1;1;1;1;1;1;1;1;1;1;1;1;1;1;1;1;1;1;1;1	HLA class II histocompatibility antigen, DP alpha 1 chain	HLA-DPA1	tr|A0A140T977|A0A140T977_HUMAN HLA class II histocompatibility antigen, DP alpha 1 chain (Fragment) OS=Homo sapiens OX=9606 GN=HLA-DPA1 PE=1 SV=1;tr|A0A140T9G9|A0A140T9G9_HUMAN HLA class II histocompatibility antigen, DP alpha 1 chain (Fragment) OS=Homo sa	24	2	2	1	1	2	1	1	1	1	1.16667	1	1	2	2	1	2	1.5	0.333333	1	2	1	1	1	1	1	1	2	2	1	2	0	1	0	1	1	1	0	0	1	1	0
P29692-2;P29692;E9PRY8;E9PQ49;A0A087X1X7;E9PK01;E9PMW7;E9PI39;H0YCK7;E9PL12;E9PPR1;E9PIZ1;P29692-3;E9PL71;H0YE72;E9PQZ1;P29692-4;E9PN91	P29692-2;P29692;E9PRY8;E9PQ49;A0A087X1X7;E9PK01;E9PMW7;E9PI39;H0YCK7;E9PL12;E9PPR1;E9PIZ1;P29692-3	3;3;3;2;2;2;2;2;2;2;2;2;2;1;1;1;1;1	3;3;3;2;2;2;2;2;2;2;2;2;2;1;1;1;1;1	3;3;3;2;2;2;2;2;2;2;2;2;2;1;1;1;1;1	Elongation factor 1-delta	EEF1D	sp|P29692-2|EF1D_HUMAN Isoform 2 of Elongation factor 1-delta OS=Homo sapiens OX=9606 GN=EEF1D;sp|P29692|EF1D_HUMAN Elongation factor 1-delta OS=Homo sapiens OX=9606 GN=EEF1D PE=1 SV=5;tr|E9PRY8|E9PRY8_HUMAN Elongation factor 1-delta OS=Homo sapiens OX=960	18	3	3	3	2	2	1	0	1	1	1.16667	2	2	1	1	2	1	1.5	0.333333	2	2	1	0	1	1	2	2	1	1	2	1	2	2	1	0	1	1	2	2	1	1	2
H0Y4R1;P12268;E7ETK5;C9K0R9;A0A3B3IRL5;C9J381;P20839-2;P20839-4;P20839;P20839-3;P20839-7;P20839-5;P20839-6	H0Y4R1;P12268	5;5;2;1;1;1;1;1;1;1;1;1;1	5;5;2;1;1;1;1;1;1;1;1;1;1	5;5;2;1;1;1;1;1;1;1;1;1;1	Inosine-5-monophosphate dehydrogenase 2	IMPDH2	tr|H0Y4R1|H0Y4R1_HUMAN Inosine-5-monophosphate dehydrogenase 2 (Fragment) OS=Homo sapiens OX=9606 GN=IMPDH2 PE=1 SV=1;sp|P12268|IMDH2_HUMAN Inosine-5-monophosphate dehydrogenase 2 OS=Homo sapiens OX=9606 GN=IMPDH2 PE=1 SV=2	13	5	5	5	3	1	1	1	0	1	1.16667	0	1	2	3	1	2	1.5	0.333333	3	1	1	1	0	1	0	1	2	3	1	2	3	1	1	1	0	1	0	1	2	3	1
A0A087X2E5;A0A087WZN1;O43837-2;O43837;O43837-3;A0A0D9SG66	A0A087X2E5;A0A087WZN1;O43837-2;O43837;O43837-3	3;3;3;3;2;1	3;3;3;3;2;1	3;3;3;3;2;1	Isocitrate dehydrogenase [NAD] subunit, mitochondrial;Isocitrate dehydrogenase [NAD] subunit beta, mitochondrial	IDH3B	tr|A0A087X2E5|A0A087X2E5_HUMAN Isocitrate dehydrogenase [NAD] subunit, mitochondrial OS=Homo sapiens OX=9606 GN=IDH3B PE=1 SV=1;tr|A0A087WZN1|A0A087WZN1_HUMAN Isocitrate dehydrogenase [NAD] subunit, mitochondrial OS=Homo sapiens OX=9606 GN=IDH3B PE=1 SV=1;	6	3	3	3	2	1	0	2	1	1	1.16667	1	1	1	2	2	1	1.33333	0.166667	2	1	0	2	1	1	1	1	1	2	2	1	2	1	0	2	1	1	1	1	1	2	2
Q9NUL3-3;Q9NUL3-8;Q9NUL3;Q9NUL3-2;Q9NUL3-4;Q9NUL3-7;E7EVJ4;E5RJN7;Q9NUL3-6;E7EPX0;E5RJ67;E7EVI1;H0YBY0;O95793-2;A0A087X1A5;Q5JW30;O95793-3;O95793	Q9NUL3-3;Q9NUL3-8;Q9NUL3;Q9NUL3-2;Q9NUL3-4;Q9NUL3-7;E7EVJ4;E5RJN7;Q9NUL3-6;E7EPX0;E5RJ67;E7EVI1;H0YBY0	4;4;4;4;4;4;4;4;4;4;3;2;2;1;1;1;1;1	4;4;4;4;4;4;4;4;4;4;3;2;2;1;1;1;1;1	4;4;4;4;4;4;4;4;4;4;3;2;2;1;1;1;1;1	Double-stranded RNA-binding protein Staufen homolog 2	STAU2	sp|Q9NUL3-3|STAU2_HUMAN Isoform 3 of Double-stranded RNA-binding protein Staufen homolog 2 OS=Homo sapiens OX=9606 GN=STAU2;sp|Q9NUL3-8|STAU2_HUMAN Isoform 8 of Double-stranded RNA-binding protein Staufen homolog 2 OS=Homo sapiens OX=9606 GN=STAU2;sp|Q9NUL	18	4	4	4	1	2	1	1	1	1	1.16667	1	2	2	2	1	0	1.33333	0.166667	1	2	1	1	1	1	1	2	2	2	1	0	1	2	1	1	1	1	1	2	2	2	1
Q8WUY1	Q8WUY1	2	2	2	Protein THEM6	THEM6	sp|Q8WUY1|THEM6_HUMAN Protein THEM6 OS=Homo sapiens OX=9606 GN=THEM6 PE=1 SV=2	1	2	2	2	1	2	1	2	1	0	1.16667	1	0	2	2	1	2	1.33333	0.166667	1	2	1	2	1	0	1	0	2	2	1	2	1	2	1	2	1	0	1	0	2	2	1
F5H2X1;H3BND8;A0A669KBL1;Q93009-3;Q93009	F5H2X1;H3BND8;A0A669KBL1;Q93009-3;Q93009	3;3;3;3;3	3;3;3;3;3	3;3;3;3;3	Ubiquitin carboxyl-terminal hydrolase;Ubiquitin carboxyl-terminal hydrolase 7	USP7	tr|F5H2X1|F5H2X1_HUMAN Ubiquitin carboxyl-terminal hydrolase OS=Homo sapiens OX=9606 GN=USP7 PE=1 SV=1;tr|H3BND8|H3BND8_HUMAN Ubiquitin carboxyl-terminal hydrolase (Fragment) OS=Homo sapiens OX=9606 GN=USP7 PE=1 SV=1;tr|A0A669KBL1|A0A669KBL1_HUMAN Ubiquiti	5	3	3	3	1	2	1	1	1	1	1.16667	0	1	2	1	1	2	1.16667	0	1	2	1	1	1	1	0	1	2	1	1	2	1	2	1	1	1	1	0	1	2	1	1
O14818-2;O14818;H0Y586;A0A087WYS6;Q8TAA3-2;Q8TAA3-5;Q8TAA3	O14818-2;O14818;H0Y586;A0A087WYS6;Q8TAA3-2;Q8TAA3-5;Q8TAA3	3;3;2;2;2;2;2	3;3;2;2;2;2;2	3;3;2;2;2;2;2	Proteasome subunit alpha type-7;Proteasome subunit alpha type-7-like	PSMA7;PSMA8	sp|O14818-2|PSA7_HUMAN Isoform 2 of Proteasome subunit alpha type-7 OS=Homo sapiens OX=9606 GN=PSMA7;sp|O14818|PSA7_HUMAN Proteasome subunit alpha type-7 OS=Homo sapiens OX=9606 GN=PSMA7 PE=1 SV=1;tr|H0Y586|H0Y586_HUMAN Proteasome endopeptidase complex (Fr	7	3	3	3	1	1	1	2	1	1	1.16667	2	1	1	1	1	1	1.16667	0	1	1	1	2	1	1	2	1	1	1	1	1	1	1	1	2	1	1	2	1	1	1	1
O94906-2;O94906	O94906-2;O94906	3;3	3;3	3;3	Pre-mRNA-processing factor 6	PRPF6	sp|O94906-2|PRP6_HUMAN Isoform 2 of Pre-mRNA-processing factor 6 OS=Homo sapiens OX=9606 GN=PRPF6;sp|O94906|PRP6_HUMAN Pre-mRNA-processing factor 6 OS=Homo sapiens OX=9606 GN=PRPF6 PE=1 SV=1	2	3	3	3	1	2	1	1	1	1	1.16667	3	2	1	0	0	1	1.16667	0	1	2	1	1	1	1	3	2	1	0	0	1	1	2	1	1	1	1	3	2	1	0	0
A0A3B3ITK9;A0A3B3IS01;A0A3B3IT01;A0A3B3ISK7;Q6PI48;A0A3B3ITS3;A0A3B3IS54	A0A3B3ITK9;A0A3B3IS01;A0A3B3IT01;A0A3B3ISK7;Q6PI48;A0A3B3ITS3;A0A3B3IS54	2;2;2;2;2;1;1	2;2;2;2;2;1;1	2;2;2;2;2;1;1	Aspartate--tRNA ligase, mitochondrial	DARS2	tr|A0A3B3ITK9|A0A3B3ITK9_HUMAN Aspartate--tRNA ligase, mitochondrial (Fragment) OS=Homo sapiens OX=9606 GN=DARS2 PE=1 SV=1;tr|A0A3B3IS01|A0A3B3IS01_HUMAN Aspartate--tRNA ligase, mitochondrial OS=Homo sapiens OX=9606 GN=DARS2 PE=1 SV=1;tr|A0A3B3IT01|A0A3B3I	7	2	2	2	0	1	2	2	0	2	1.16667	0	0	2	1	2	1	1	-0.166667	0	1	2	2	0	2	0	0	2	1	2	1	0	1	2	2	0	2	0	0	2	1	2
Q9NR30-2;Q9NR30	Q9NR30-2;Q9NR30	3;3	3;3	3;3	Nucleolar RNA helicase 2	DDX21	sp|Q9NR30-2|DDX21_HUMAN Isoform 2 of Nucleolar RNA helicase 2 OS=Homo sapiens OX=9606 GN=DDX21;sp|Q9NR30|DDX21_HUMAN Nucleolar RNA helicase 2 OS=Homo sapiens OX=9606 GN=DDX21 PE=1 SV=5	2	3	3	3	2	2	1	1	1	0	1.16667	1	1	1	1	1	1	1	-0.166667	2	2	1	1	1	0	1	1	1	1	1	1	2	2	1	1	1	0	1	1	1	1	1
K7EM56;A0A0B4J2B4;S4R417;K7EQJ5;K7ELC2;P62841;S4R456;K7EJ78	K7EM56;A0A0B4J2B4;S4R417;K7EQJ5;K7ELC2;P62841;S4R456;K7EJ78	2;2;2;2;2;2;1;1	2;2;2;2;2;2;1;1	2;2;2;2;2;2;1;1	40S ribosomal protein S15	RPS15	tr|K7EM56|K7EM56_HUMAN 40S ribosomal protein S15 OS=Homo sapiens OX=9606 GN=RPS15 PE=1 SV=2;tr|A0A0B4J2B4|A0A0B4J2B4_HUMAN 40S ribosomal protein S15 OS=Homo sapiens OX=9606 GN=RPS15 PE=1 SV=1;tr|S4R417|S4R417_HUMAN 40S ribosomal protein S15 OS=Homo sapiens	8	2	2	2	2	1	1	1	1	1	1.16667	1	0	1	1	1	1	0.833333	-0.333333	2	1	1	1	1	1	1	0	1	1	1	1	2	1	1	1	1	1	1	0	1	1	1
P62854;Q5JNZ5	P62854;Q5JNZ5	2;1	2;1	2;1	40S ribosomal protein S26;Putative 40S ribosomal protein S26-like 1	RPS26;RPS26P11	sp|P62854|RS26_HUMAN 40S ribosomal protein S26 OS=Homo sapiens OX=9606 GN=RPS26 PE=1 SV=3;sp|Q5JNZ5|RS26L_HUMAN Putative 40S ribosomal protein S26-like 1 OS=Homo sapiens OX=9606 GN=RPS26P11 PE=5 SV=1	2	2	2	2	2	2	1	1	0	1	1.16667	0	1	1	1	1	1	0.833333	-0.333333	2	2	1	1	0	1	0	1	1	1	1	1	2	2	1	1	0	1	0	1	1	1	1
A0A0B4J1W3;Q9BXJ9-4;Q9BXJ9	A0A0B4J1W3;Q9BXJ9-4;Q9BXJ9	2;2;2	2;2;2	2;2;2	N-alpha-acetyltransferase 15, NatA auxiliary subunit	NAA15	tr|A0A0B4J1W3|A0A0B4J1W3_HUMAN N-alpha-acetyltransferase 15, NatA auxiliary subunit OS=Homo sapiens OX=9606 GN=NAA15 PE=1 SV=1;sp|Q9BXJ9-4|NAA15_HUMAN Isoform 2 of N-alpha-acetyltransferase 15, NatA auxiliary subunit OS=Homo sapiens OX=9606 GN=NAA15;sp|Q9B	3	2	2	2	2	2	1	0	1	1	1.16667	0	1	0	1	1	1	0.666667	-0.5	2	2	1	0	1	1	0	1	0	1	1	1	2	2	1	0	1	1	0	1	0	1	1
P13995-2;P13995;B9A062;B8ZZU9	P13995-2;P13995;B9A062;B8ZZU9	2;2;1;1	2;2;1;1	2;2;1;1	Bifunctional methylenetetrahydrofolate dehydrogenase/cyclohydrolase, mitochondrial;NAD-dependent methylenetetrahydrofolate dehydrogenase;Methenyltetrahydrofolate cyclohydrolase	MTHFD2	sp|P13995-2|MTDC_HUMAN Isoform 2 of Bifunctional methylenetetrahydrofolate dehydrogenase/cyclohydrolase, mitochondrial OS=Homo sapiens OX=9606 GN=MTHFD2;sp|P13995|MTDC_HUMAN Bifunctional methylenetetrahydrofolate dehydrogenase/cyclohydrolase, mitochondrial	4	2	2	2	1	2	2	1	0	1	1.16667	0	0	1	1	0	1	0.5	-0.666667	1	2	2	1	0	1	0	0	1	1	0	1	1	2	2	1	0	1	0	0	1	1	0
P26196	P26196	2	2	2	Probable ATP-dependent RNA helicase DDX6	DDX6	sp|P26196|DDX6_HUMAN Probable ATP-dependent RNA helicase DDX6 OS=Homo sapiens OX=9606 GN=DDX6 PE=1 SV=2	1	2	2	2	1	1	1	1	2	1	1.16667	0	0	1	0	1	1	0.5	-0.666667	1	1	1	1	2	1	0	0	1	0	1	1	1	1	1	1	2	1	0	0	1	0	1
Q9Y5Y2;H3BRK5;B7Z6P0;H3BMW1;H3BQR2;H3BNF0;H3BNS4	Q9Y5Y2;H3BRK5;B7Z6P0;H3BMW1;H3BQR2;H3BNF0;H3BNS4	2;1;1;1;1;1;1	2;1;1;1;1;1;1	2;1;1;1;1;1;1	Cytosolic Fe-S cluster assembly factor NUBP2	NUBP2	sp|Q9Y5Y2|NUBP2_HUMAN Cytosolic Fe-S cluster assembly factor NUBP2 OS=Homo sapiens OX=9606 GN=NUBP2 PE=1 SV=1;tr|H3BRK5|H3BRK5_HUMAN Cytosolic Fe-S cluster assembly factor NUBP2 OS=Homo sapiens OX=9606 GN=NUBP2 PE=1 SV=1;tr|B7Z6P0|B7Z6P0_HUMAN Cytosolic Fe	7	2	2	2	1	0	1	1	2	2	1.16667	0	0	1	0	1	1	0.5	-0.666667	1	0	1	1	2	2	0	0	1	0	1	1	1	0	1	1	2	2	0	0	1	0	1
Q13409;Q13409-5;Q13409-2;Q13409-7;Q13409-3;Q13409-6;E7EQL5;E7EMU4;E7EV09;E7EUM4;E7ESD3;E9PGG1;E7ETL8;E7EQU2;E7ERH4;E7ERR6;E7ET01	Q13409;Q13409-5;Q13409-2;Q13409-7;Q13409-3;Q13409-6;E7EQL5;E7EMU4;E7EV09;E7EUM4;E7ESD3;E9PGG1;E7ETL8;E7EQU2;E7ERH4;E7ERR6;E7ET01	2;2;2;2;2;2;2;1;1;1;1;1;1;1;1;1;1	2;2;2;2;2;2;2;1;1;1;1;1;1;1;1;1;1	2;2;2;2;2;2;2;1;1;1;1;1;1;1;1;1;1	Cytoplasmic dynein 1 intermediate chain 2	DYNC1I2	sp|Q13409|DC1I2_HUMAN Cytoplasmic dynein 1 intermediate chain 2 OS=Homo sapiens OX=9606 GN=DYNC1I2 PE=1 SV=3;sp|Q13409-5|DC1I2_HUMAN Isoform 2E of Cytoplasmic dynein 1 intermediate chain 2 OS=Homo sapiens OX=9606 GN=DYNC1I2;sp|Q13409-2|DC1I2_HUMAN Isoform	17	2	2	2	1	1	2	2	1	0	1.16667	0	0	0	1	0	1	0.333333	-0.833333	1	1	2	2	1	0	0	0	0	1	0	1	1	1	2	2	1	0	0	0	0	1	0
P45954-2;P45954	P45954-2;P45954	2;2	2;2	2;2	Short/branched chain specific acyl-CoA dehydrogenase, mitochondrial	ACADSB	sp|P45954-2|ACDSB_HUMAN Isoform 2 of Short/branched chain specific acyl-CoA dehydrogenase, mitochondrial OS=Homo sapiens OX=9606 GN=ACADSB;sp|P45954|ACDSB_HUMAN Short/branched chain specific acyl-CoA dehydrogenase, mitochondrial OS=Homo sapiens OX=9606 GN=	2	2	2	2	1	1	1	1	1	2	1.16667	0	1	0	1	0	0	0.333333	-0.833333	1	1	1	1	1	2	0	1	0	1	0	0	1	1	1	1	1	2	0	1	0	1	0
Q15149-7;Q15149-8;Q15149-9;Q15149-5;Q15149-4;Q15149-6;Q15149-3;Q15149-2;Q15149;H0YDN1;A0A5F9ZGX0;H3BPE1;H3BQK9;Q9UPN3-5;Q9UPN3	Q15149-7;Q15149-8;Q15149-9;Q15149-5;Q15149-4;Q15149-6;Q15149-3;Q15149-2;Q15149;H0YDN1	4;4;4;4;4;4;4;4;4;3;1;1;1;1;1	4;4;4;4;4;4;4;4;4;3;1;1;1;1;1	4;4;4;4;4;4;4;4;4;3;1;1;1;1;1	Plectin	PLEC	sp|Q15149-7|PLEC_HUMAN Isoform 7 of Plectin OS=Homo sapiens OX=9606 GN=PLEC;sp|Q15149-8|PLEC_HUMAN Isoform 8 of Plectin OS=Homo sapiens OX=9606 GN=PLEC;sp|Q15149-9|PLEC_HUMAN Isoform 9 of Plectin OS=Homo sapiens OX=9606 GN=PLEC;sp|Q15149-5|PLEC_HUMAN Isofo	15	4	4	4	2	2	1	1	0	1	1.16667	1	1	0	0	0	0	0.333333	-0.833333	2	2	1	1	0	1	1	1	0	0	0	0	2	2	1	1	0	1	1	1	0	0	0
CON__O76011;O76011	CON__O76011;O76011	26;25	15;14	2;1	Keratin, type I cuticular Ha4	KRT34	;sp|O76011|KRT34_HUMAN Keratin, type I cuticular Ha4 OS=Homo sapiens OX=9606 GN=KRT34 PE=1 SV=2	2	26	15	2	1	1	1	1	1	1	1	25	24	4	2	2	0	9.5	8.5	0	0	0	0	0	0	15	13	2	0	1	0	0	0	0	0	0	0	2	2	0	0	0
CON__Q14532	CON__Q14532	18	13	1				1	18	13	1	1	1	1	1	1	1	1	16	18	4	3	5	3	8.16667	7.16667	0	0	0	0	0	0	12	13	3	2	4	2	0	0	0	0	0	0	1	1	0	0	0
O14967;O14967-2;D6RAZ4	O14967;O14967-2	12;6;4	12;6;4	12;6;4	Calmegin	CLGN	sp|O14967|CLGN_HUMAN Calmegin OS=Homo sapiens OX=9606 GN=CLGN PE=1 SV=1;sp|O14967-2|CLGN_HUMAN Isoform 2 of Calmegin OS=Homo sapiens OX=9606 GN=CLGN	3	12	12	12	1	1	1	1	1	1	1	4	6	10	10	9	9	8	7	1	1	1	1	1	1	4	6	10	10	9	9	1	1	1	1	1	1	4	6	10	10	9
Q92764;C4AM86;CON__Q92764	Q92764;C4AM86;CON__Q92764	18;17;16	13;12;11	5;4;4	Keratin, type I cuticular Ha5	KRT35	sp|Q92764|KRT35_HUMAN Keratin, type I cuticular Ha5 OS=Homo sapiens OX=9606 GN=KRT35 PE=1 SV=5;tr|C4AM86|C4AM86_HUMAN Keratin, type I cuticular Ha5 OS=Homo sapiens OX=9606 GN=KRT35 PE=1 SV=1;	3	18	13	5	1	1	1	1	1	1	1	18	17	3	2	3	5	8	7	0	0	0	0	0	0	13	12	0	0	1	4	0	0	0	0	0	0	5	4	0	0	0
Q96J02-2;Q96J02;A0A590UJQ1;A0A590UK44;Q96J02-3;A0A590UJW8;A0A590UK95;Q96PU5-2;Q96PU5-6;Q96PU5-5;Q96PU5-4;Q96PU5-9;Q96PU5-7;A0A1B0GVY1;K7ERN1;Q96PU5;Q96PU5-3	Q96J02-2;Q96J02;A0A590UJQ1;A0A590UK44;Q96J02-3;A0A590UJW8;A0A590UK95	7;7;7;7;7;6;6;1;1;1;1;1;1;1;1;1;1	7;7;7;7;7;6;6;1;1;1;1;1;1;1;1;1;1	6;6;6;6;6;5;6;1;1;1;1;1;1;1;1;1;1	E3 ubiquitin-protein ligase Itchy homolog	ITCH	sp|Q96J02-2|ITCH_HUMAN Isoform 2 of E3 ubiquitin-protein ligase Itchy homolog OS=Homo sapiens OX=9606 GN=ITCH;sp|Q96J02|ITCH_HUMAN E3 ubiquitin-protein ligase Itchy homolog OS=Homo sapiens OX=9606 GN=ITCH PE=1 SV=2;tr|A0A590UJQ1|A0A590UJQ1_HUMAN E3 ubiquit	17	7	7	6	1	1	1	1	1	1	1	6	7	5	4	2	2	4.33333	3.33333	1	1	1	1	1	1	6	7	5	4	2	2	1	1	1	1	1	1	5	6	4	4	2
CON__O76015;O76015	CON__O76015;O76015	9;9	6;6	2;2	Keratin, type I cuticular Ha8	KRT38	;sp|O76015|KRT38_HUMAN Keratin, type I cuticular Ha8 OS=Homo sapiens OX=9606 GN=KRT38 PE=1 SV=3	2	9	6	2	1	1	1	1	1	1	1	8	9	3	2	2	2	4.33333	3.33333	0	0	0	0	0	0	6	6	2	1	1	1	0	0	0	0	0	0	2	2	0	0	0
D6REA1;Q9H173;D6RG16;D6RBP7;D6RAI3;D6RIU8	D6REA1;Q9H173;D6RG16;D6RBP7;D6RAI3;D6RIU8	6;6;3;3;3;3	6;6;3;3;3;3	6;6;3;3;3;3	Nucleotide exchange factor SIL1	SIL1	tr|D6REA1|D6REA1_HUMAN Nucleotide exchange factor SIL1 OS=Homo sapiens OX=9606 GN=SIL1 PE=1 SV=1;sp|Q9H173|SIL1_HUMAN Nucleotide exchange factor SIL1 OS=Homo sapiens OX=9606 GN=SIL1 PE=1 SV=1;tr|D6RG16|D6RG16_HUMAN Nucleotide exchange factor SIL1 (Fragment	6	6	6	6	1	0	1	2	1	1	1	3	3	5	6	5	4	4.33333	3.33333	1	0	1	2	1	1	3	3	5	6	5	4	1	0	1	2	1	1	3	3	5	6	5
P48723	P48723	6	6	6	Heat shock 70 kDa protein 13	HSPA13	sp|P48723|HSP13_HUMAN Heat shock 70 kDa protein 13 OS=Homo sapiens OX=9606 GN=HSPA13 PE=1 SV=1	1	6	6	6	1	0	2	2	1	0	1	3	2	4	5	6	5	4.16667	3.16667	1	0	2	2	1	0	3	2	4	5	6	5	1	0	2	2	1	0	3	2	4	5	6
A0A0A0MRG2;E9PG40;P05067-10;P05067-3;P05067-4;P05067-5;P05067-6;P05067-7;P05067-11;P05067-8;P05067-9;P05067;H7C0V9;H7C2L2	A0A0A0MRG2;E9PG40;P05067-10;P05067-3;P05067-4;P05067-5;P05067-6;P05067-7;P05067-11;P05067-8;P05067-9;P05067;H7C0V9	7;7;7;7;7;7;7;7;7;7;7;7;4;1	7;7;7;7;7;7;7;7;7;7;7;7;4;1	6;6;6;6;6;6;6;6;6;6;6;6;3;1	Amyloid beta A4 protein;N-APP;Soluble APP-alpha;Soluble APP-beta;C99;Beta-amyloid protein 42;Beta-amyloid protein 40;C83;P3(42);P3(40);C80;Gamma-secretase C-terminal fragment 59;Gamma-secretase C-terminal fragment 57;Gamma-secretase C-terminal fragment 50;C31	APP	tr|A0A0A0MRG2|A0A0A0MRG2_HUMAN Amyloid-beta precursor protein OS=Homo sapiens OX=9606 GN=APP PE=1 SV=1;tr|E9PG40|E9PG40_HUMAN Amyloid-beta precursor protein OS=Homo sapiens OX=9606 GN=APP PE=1 SV=1;sp|P05067-10|A4_HUMAN Isoform APP639 of Amyloid-beta precu	14	7	7	6	1	1	1	1	1	1	1	6	6	4	4	2	2	4	3	1	1	1	1	1	1	6	6	4	4	2	2	1	1	1	1	1	1	5	5	4	4	2
O76031;H0YM48	O76031	5;1	5;1	5;1	ATP-dependent Clp protease ATP-binding subunit clpX-like, mitochondrial	CLPX	sp|O76031|CLPX_HUMAN ATP-dependent Clp protease ATP-binding subunit clpX-like, mitochondrial OS=Homo sapiens OX=9606 GN=CLPX PE=1 SV=2	2	5	5	5	1	2	1	1	0	1	1	3	4	4	4	4	3	3.66667	2.66667	1	2	1	1	0	1	3	4	4	4	4	3	1	2	1	1	0	1	3	4	4	4	4
Q5T6Z8;Q9BXS4;Q5T706;Q5T704	Q5T6Z8;Q9BXS4	5;5;1;1	5;5;1;1	5;5;1;1	Transmembrane protein 59	TMEM59	tr|Q5T6Z8|Q5T6Z8_HUMAN Transmembrane protein 59 OS=Homo sapiens OX=9606 GN=TMEM59 PE=1 SV=1;sp|Q9BXS4|TMM59_HUMAN Transmembrane protein 59 OS=Homo sapiens OX=9606 GN=TMEM59 PE=1 SV=1	4	5	5	5	1	1	1	1	1	1	1	5	5	4	3	3	2	3.66667	2.66667	1	1	1	1	1	1	5	5	4	3	3	2	1	1	1	1	1	1	5	5	4	3	3
A0A0G2JP90;A0A087WW46;A0A0G2JN29;A0A087X117;Q15155;J3KN36;Q5JPE7-3;Q5JPE7-2;P69849;Q5JPE7;A0A087WTD5;H3BUC9	A0A0G2JP90;A0A087WW46;A0A0G2JN29;A0A087X117;Q15155;J3KN36;Q5JPE7-3;Q5JPE7-2;P69849;Q5JPE7;A0A087WTD5	6;6;6;6;6;5;5;5;5;5;3;2	6;6;6;6;6;5;5;5;5;5;3;2	6;6;6;6;6;5;5;5;5;5;3;2	Nodal modulator 1;Nodal modulator 2;Nodal modulator 3	NOMO1;NOMO3;NOMO2	tr|A0A0G2JP90|A0A0G2JP90_HUMAN Nodal modulator 1 OS=Homo sapiens OX=9606 GN=NOMO1 PE=1 SV=1;tr|A0A087WW46|A0A087WW46_HUMAN Nodal modulator 1 OS=Homo sapiens OX=9606 GN=NOMO1 PE=1 SV=1;tr|A0A0G2JN29|A0A0G2JN29_HUMAN Nodal modulator 1 OS=Homo sapiens OX=9606	12	6	6	6	1	1	1	1	1	1	1	4	3	4	4	2	3	3.33333	2.33333	1	1	1	1	1	1	4	3	4	4	2	3	1	1	1	1	1	1	4	3	4	4	2
Q30154	Q30154	5	2	1	HLA class II histocompatibility antigen, DR beta 5 chain	HLA-DRB5	sp|Q30154|DRB5_HUMAN HLA class II histocompatibility antigen, DR beta 5 chain OS=Homo sapiens OX=9606 GN=HLA-DRB5 PE=1 SV=1	1	5	2	1	0	1	1	1	1	2	1	4	3	4	3	3	3	3.33333	2.33333	0	0	0	0	0	1	2	2	1	0	1	1	0	0	0	0	0	0	1	1	0	0	0
H0YMV8;Q71UM5;C9J1C5;C9JLI6	H0YMV8;Q71UM5;C9J1C5;C9JLI6	4;4;2;2	1;1;0;1	1;1;0;1	40S ribosomal protein S27;40S ribosomal protein S27-like	RPS27L	tr|H0YMV8|H0YMV8_HUMAN 40S ribosomal protein S27 OS=Homo sapiens OX=9606 GN=RPS27L PE=1 SV=1;sp|Q71UM5|RS27L_HUMAN 40S ribosomal protein S27-like OS=Homo sapiens OX=9606 GN=RPS27L PE=1 SV=3;tr|C9J1C5|C9J1C5_HUMAN 40S ribosomal protein S27 OS=Homo sapiens O	4	4	1	1	1	1	1	1	1	1	1	2	2	4	4	3	3	3	2	0	0	0	0	0	0	0	0	1	1	1	1	0	0	0	0	0	0	0	0	1	1	1
Q8NCW5;Q8NCW5-2;Q5T3I4;Q5T3I3	Q8NCW5;Q8NCW5-2	5;4;2;2	5;4;2;2	5;4;2;2	NAD(P)H-hydrate epimerase	APOA1BP	sp|Q8NCW5|NNRE_HUMAN NAD(P)H-hydrate epimerase OS=Homo sapiens OX=9606 GN=NAXE PE=1 SV=2;sp|Q8NCW5-2|NNRE_HUMAN Isoform 2 of NAD(P)H-hydrate epimerase OS=Homo sapiens OX=9606 GN=NAXE	4	5	5	5	1	1	1	1	1	1	1	2	1	4	4	3	4	3	2	1	1	1	1	1	1	2	1	4	4	3	4	1	1	1	1	1	1	2	1	4	4	3
Q9P0L0;Q9P0L0-2	Q9P0L0;Q9P0L0-2	4;4	4;4	4;4	Vesicle-associated membrane protein-associated protein A	VAPA	sp|Q9P0L0|VAPA_HUMAN Vesicle-associated membrane protein-associated protein A OS=Homo sapiens OX=9606 GN=VAPA PE=1 SV=3;sp|Q9P0L0-2|VAPA_HUMAN Isoform 2 of Vesicle-associated membrane protein-associated protein A OS=Homo sapiens OX=9606 GN=VAPA	2	4	4	4	0	1	1	2	0	2	1	2	2	3	3	3	3	2.66667	1.66667	0	1	1	2	0	2	2	2	3	3	3	3	0	1	1	2	0	2	2	2	3	3	3
A0A140T9T6;A0A140T915;A0A140T9Y2;A0A182DWE9	A0A140T9T6;A0A140T915;A0A140T9Y2;A0A182DWE9	3;3;3;3	1;1;1;1	1;1;1;1			tr|A0A140T9T6|A0A140T9T6_HUMAN HLA class II histocompatibility antigen, DP beta 1 chain OS=Homo sapiens OX=9606 GN=HLA-DPB1 PE=1 SV=1;tr|A0A140T915|A0A140T915_HUMAN HLA class II histocompatibility antigen, DP beta 1 chain (Fragment) OS=Homo sapiens OX=9606	4	3	1	1	1	1	1	1	1	1	1	2	3	2	3	2	3	2.5	1.5	0	0	0	0	0	0	1	1	0	1	0	1	0	0	0	0	0	0	1	1	0	1	0
P16435;H0Y4R2;E7EWU0	P16435;H0Y4R2	3;3;1	3;3;1	3;3;1	NADPH--cytochrome P450 reductase	POR	sp|P16435|NCPR_HUMAN NADPH--cytochrome P450 reductase OS=Homo sapiens OX=9606 GN=POR PE=1 SV=2;tr|H0Y4R2|H0Y4R2_HUMAN NADPH--cytochrome P450 reductase (Fragment) OS=Homo sapiens OX=9606 GN=POR PE=1 SV=1	3	3	3	3	1	1	1	1	1	1	1	2	2	3	3	3	2	2.5	1.5	1	1	1	1	1	1	2	2	3	3	3	2	1	1	1	1	1	1	2	2	3	3	3
O15258;Q5T092;A0A0A0MR06;Q5T091;Q5T093	O15258;Q5T092;A0A0A0MR06;Q5T091	3;2;2;2;1	3;2;2;2;1	3;2;2;2;1	Protein RER1	RER1	sp|O15258|RER1_HUMAN Protein RER1 OS=Homo sapiens OX=9606 GN=RER1 PE=1 SV=1;tr|Q5T092|Q5T092_HUMAN Protein RER1 (Fragment) OS=Homo sapiens OX=9606 GN=RER1 PE=1 SV=1;tr|A0A0A0MR06|A0A0A0MR06_HUMAN Protein RER1 (Fragment) OS=Homo sapiens OX=9606 GN=RER1 PE=1	5	3	3	3	1	1	1	1	1	1	1	2	2	3	3	2	3	2.5	1.5	1	1	1	1	1	1	2	2	3	3	2	3	1	1	1	1	1	1	2	2	3	3	2
O15127;H3BV04;H3BN93;H3BUB6;H3BPL9	O15127	4;1;1;1;1	4;1;1;1;1	4;1;1;1;1	Secretory carrier-associated membrane protein 2	SCAMP2	sp|O15127|SCAM2_HUMAN Secretory carrier-associated membrane protein 2 OS=Homo sapiens OX=9606 GN=SCAMP2 PE=1 SV=2	5	4	4	4	2	0	2	1	1	0	1	2	1	3	3	3	2	2.33333	1.33333	2	0	2	1	1	0	2	1	3	3	3	2	2	0	2	1	1	0	2	1	3	3	3
Q96JJ7;Q96JJ7-2	Q96JJ7	4;1	4;1	4;1	Protein disulfide-isomerase TMX3	TMX3	sp|Q96JJ7|TMX3_HUMAN Protein disulfide-isomerase TMX3 OS=Homo sapiens OX=9606 GN=TMX3 PE=1 SV=2	2	4	4	4	0	0	1	2	2	1	1	0	0	3	3	4	4	2.33333	1.33333	0	0	1	2	2	1	0	0	3	3	4	4	0	0	1	2	2	1	0	0	3	3	4
Q9NPA0;H0YDT8;H0YDX2	Q9NPA0;H0YDT8	3;2;1	3;2;1	3;2;1	ER membrane protein complex subunit 7	EMC7	sp|Q9NPA0|EMC7_HUMAN ER membrane protein complex subunit 7 OS=Homo sapiens OX=9606 GN=EMC7 PE=1 SV=1;tr|H0YDT8|H0YDT8_HUMAN ER membrane protein complex subunit 7 (Fragment) OS=Homo sapiens OX=9606 GN=EMC7 PE=1 SV=1	3	3	3	3	1	1	1	1	1	1	1	2	1	3	3	2	3	2.33333	1.33333	1	1	1	1	1	1	2	1	3	3	2	3	1	1	1	1	1	1	2	1	3	3	2
Q9Y5Y5;Q9Y5Y5-2;E9PLS4;E9PMM3;E9PP98;E9PMS3;E9PQW0	Q9Y5Y5;Q9Y5Y5-2;E9PLS4;E9PMM3;E9PP98	3;3;2;2;2;1;1	3;3;2;2;2;1;1	3;3;2;2;2;1;1	Peroxisomal membrane protein PEX16	PEX16	sp|Q9Y5Y5|PEX16_HUMAN Peroxisomal membrane protein PEX16 OS=Homo sapiens OX=9606 GN=PEX16 PE=1 SV=2;sp|Q9Y5Y5-2|PEX16_HUMAN Isoform 2 of Peroxisomal membrane protein PEX16 OS=Homo sapiens OX=9606 GN=PEX16;tr|E9PLS4|E9PLS4_HUMAN Peroxisomal membrane protein	7	3	3	3	1	1	1	1	1	1	1	2	3	3	2	1	3	2.33333	1.33333	1	1	1	1	1	1	2	3	3	2	1	3	1	1	1	1	1	1	2	3	3	2	1
J3KNQ3;Q9UNM6;A0A087WUL9;Q9UNM6-2;E9PPD2;E9PQG3;H0YD73;E9PL38	J3KNQ3;Q9UNM6;A0A087WUL9;Q9UNM6-2	3;3;2;2;1;1;1;1	3;3;2;2;1;1;1;1	3;3;2;2;1;1;1;1	26S proteasome non-ATPase regulatory subunit 13	PSMD13	tr|J3KNQ3|J3KNQ3_HUMAN 26S proteasome non-ATPase regulatory subunit 13 OS=Homo sapiens OX=9606 GN=PSMD13 PE=1 SV=1;sp|Q9UNM6|PSD13_HUMAN 26S proteasome non-ATPase regulatory subunit 13 OS=Homo sapiens OX=9606 GN=PSMD13 PE=1 SV=2;tr|A0A087WUL9|A0A087WUL9_HU	8	3	3	3	1	1	1	1	1	1	1	2	2	3	3	1	2	2.16667	1.16667	1	1	1	1	1	1	2	2	3	3	1	2	1	1	1	1	1	1	2	2	3	3	1
X6RJP6;P37802;P37802-2	X6RJP6;P37802;P37802-2	3;3;2	3;3;2	3;3;2	Transgelin-2	TAGLN2	tr|X6RJP6|X6RJP6_HUMAN Transgelin-2 (Fragment) OS=Homo sapiens OX=9606 GN=TAGLN2 PE=1 SV=1;sp|P37802|TAGL2_HUMAN Transgelin-2 OS=Homo sapiens OX=9606 GN=TAGLN2 PE=1 SV=3;sp|P37802-2|TAGL2_HUMAN Isoform 2 of Transgelin-2 OS=Homo sapiens OX=9606 GN=TAGLN2	3	3	3	3	1	1	0	2	1	1	1	3	3	1	1	3	2	2.16667	1.16667	1	1	0	2	1	1	3	3	1	1	3	2	1	1	0	2	1	1	3	3	1	1	3
Q00535-2;Q00535	Q00535-2;Q00535	3;3	2;2	2;2	Cyclin-dependent-like kinase 5	CDK5	sp|Q00535-2|CDK5_HUMAN Isoform 2 of Cyclin-dependent-like kinase 5 OS=Homo sapiens OX=9606 GN=CDK5;sp|Q00535|CDK5_HUMAN Cyclin-dependent-like kinase 5 OS=Homo sapiens OX=9606 GN=CDK5 PE=1 SV=3	2	3	2	2	1	1	1	1	1	1	1	1	1	2	3	3	3	2.16667	1.16667	0	0	0	0	0	0	0	0	1	2	2	2	0	0	0	0	0	0	0	0	1	2	2
B3KY94;O14735-3;O14735;H3BUR9	B3KY94;O14735-3;O14735;H3BUR9	2;2;2;1	2;2;2;1	2;2;2;1	CDP-diacylglycerol--inositol 3-phosphatidyltransferase	CDIPT	tr|B3KY94|B3KY94_HUMAN CDP-diacylglycerol--inositol 3-phosphatidyltransferase OS=Homo sapiens OX=9606 GN=CDIPT PE=1 SV=1;sp|O14735-3|CDIPT_HUMAN Isoform 3 of CDP-diacylglycerol--inositol 3-phosphatidyltransferase OS=Homo sapiens OX=9606 GN=CDIPT;sp|O14735|	4	2	2	2	1	1	1	1	1	1	1	2	2	2	2	2	2	2	1	1	1	1	1	1	1	2	2	2	2	2	2	1	1	1	1	1	1	2	2	2	2	2
P01766	P01766	2	1	1	Ig heavy chain V-III region BRO		sp|P01766|HV313_HUMAN Immunoglobulin heavy variable 3-13 OS=Homo sapiens OX=9606 GN=IGHV3-13 PE=1 SV=2	1	2	1	1	1	1	1	1	1	1	1	2	2	2	2	2	2	2	1	1	1	1	1	1	1	1	1	1	1	1	1	1	1	1	1	1	1	1	1	1	1	1
P51572;P51572-2;C9JSP1;C9JQ75;C9J0M4;A0A2R8Y5M6	P51572;P51572-2;C9JSP1;C9JQ75;C9J0M4	3;3;2;2;2;1	3;3;2;2;2;1	3;3;2;2;2;1	B-cell receptor-associated protein 31	BCAP31	sp|P51572|BAP31_HUMAN B-cell receptor-associated protein 31 OS=Homo sapiens OX=9606 GN=BCAP31 PE=1 SV=3;sp|P51572-2|BAP31_HUMAN Isoform 2 of B-cell receptor-associated protein 31 OS=Homo sapiens OX=9606 GN=BCAP31;tr|C9JSP1|C9JSP1_HUMAN B-cell receptor-asso	6	3	3	3	1	1	1	1	1	1	1	0	1	3	3	3	2	2	1	1	1	1	1	1	1	0	1	3	3	3	2	1	1	1	1	1	1	0	1	3	3	3
Q8MH48;Q5RJ85;A0A0G2JPQ3;P17693-5;P17693;P17693-4	Q8MH48;Q5RJ85;A0A0G2JPQ3;P17693-5;P17693;P17693-4	2;2;2;2;2;1	1;1;1;1;1;1	1;1;1;1;1;1	HLA class I histocompatibility antigen, alpha chain G	HLA-G	tr|Q8MH48|Q8MH48_HUMAN HLA class I histocompatibility antigen, alpha chain G OS=Homo sapiens OX=9606 GN=HLA-G PE=1 SV=1;tr|Q5RJ85|Q5RJ85_HUMAN HLA class I histocompatibility antigen, alpha chain G OS=Homo sapiens OX=9606 GN=HLA-G PE=1 SV=1;tr|A0A0G2JPQ3|A0	6	2	1	1	1	1	1	1	1	1	1	2	2	2	1	2	2	1.83333	0.833333	0	0	0	0	0	0	1	1	1	0	1	1	0	0	0	0	0	0	1	1	1	0	1
A0A2R8Y7I4;A0A2R8YGD1;O14773-2;O14773;A0A2R8YD72;A0A2R8YDY1;A0A2R8Y7U1;A0A2R8YD45	A0A2R8Y7I4;A0A2R8YGD1;O14773-2;O14773;A0A2R8YD72;A0A2R8YDY1;A0A2R8Y7U1;A0A2R8YD45	2;2;2;2;1;1;1;1	2;2;2;2;1;1;1;1	2;2;2;2;1;1;1;1	Tripeptidyl-peptidase 1	TPP1	tr|A0A2R8Y7I4|A0A2R8Y7I4_HUMAN Tripeptidyl-peptidase 1 OS=Homo sapiens OX=9606 GN=TPP1 PE=1 SV=1;tr|A0A2R8YGD1|A0A2R8YGD1_HUMAN Tripeptidyl-peptidase 1 OS=Homo sapiens OX=9606 GN=TPP1 PE=1 SV=1;sp|O14773-2|TPP1_HUMAN Isoform 2 of Tripeptidyl-peptidase 1 OS	8	2	2	2	1	1	1	1	1	1	1	2	2	1	2	2	2	1.83333	0.833333	1	1	1	1	1	1	2	2	1	2	2	2	1	1	1	1	1	1	2	2	1	2	2
F8W785;O00461	F8W785;O00461	3;3	3;3	3;3	Golgi integral membrane protein 4	GOLIM4	tr|F8W785|F8W785_HUMAN Golgi integral membrane protein 4 OS=Homo sapiens OX=9606 GN=GOLIM4 PE=1 SV=1;sp|O00461|GOLI4_HUMAN Golgi integral membrane protein 4 OS=Homo sapiens OX=9606 GN=GOLIM4 PE=1 SV=1	2	3	3	3	1	1	1	1	1	1	1	1	2	2	2	2	2	1.83333	0.833333	1	1	1	1	1	1	1	2	2	2	2	2	1	1	1	1	1	1	1	2	2	2	2
P30837	P30837	4	4	4	Aldehyde dehydrogenase X, mitochondrial	ALDH1B1	sp|P30837|AL1B1_HUMAN Aldehyde dehydrogenase X, mitochondrial OS=Homo sapiens OX=9606 GN=ALDH1B1 PE=1 SV=3	1	4	4	4	1	1	1	1	1	1	1	0	0	4	3	2	2	1.83333	0.833333	1	1	1	1	1	1	0	0	4	3	2	2	1	1	1	1	1	1	0	0	4	3	2
P43007;P43007-2	P43007	3;1	3;1	3;1	Neutral amino acid transporter A	SLC1A4	sp|P43007|SATT_HUMAN Neutral amino acid transporter A OS=Homo sapiens OX=9606 GN=SLC1A4 PE=1 SV=1	2	3	3	3	1	1	2	2	0	0	1	1	1	2	3	2	2	1.83333	0.833333	1	1	2	2	0	0	1	1	2	3	2	2	1	1	2	2	0	0	1	1	2	3	2
P54709;C9JXZ1;C9JA36;P54709-2;H7C547;F8WBY4;C9J6S2	P54709;C9JXZ1;C9JA36;P54709-2	4;2;2;2;1;1;1	4;2;2;2;1;1;1	4;2;2;2;1;1;1	Sodium/potassium-transporting ATPase subunit beta-3	ATP1B3	sp|P54709|AT1B3_HUMAN Sodium/potassium-transporting ATPase subunit beta-3 OS=Homo sapiens OX=9606 GN=ATP1B3 PE=1 SV=1;tr|C9JXZ1|C9JXZ1_HUMAN Sodium/potassium-transporting ATPase subunit beta-3 (Fragment) OS=Homo sapiens OX=9606 GN=ATP1B3 PE=1 SV=1;tr|C9JA3	7	4	4	4	1	1	1	1	1	1	1	2	3	1	1	2	2	1.83333	0.833333	1	1	1	1	1	1	2	3	1	1	2	2	1	1	1	1	1	1	2	3	1	1	2
P60228;E5RIT4;H0YBR5;E5RHS5;E5RGA2	P60228;E5RIT4;H0YBR5;E5RHS5;E5RGA2	2;1;1;1;1	2;1;1;1;1	2;1;1;1;1	Eukaryotic translation initiation factor 3 subunit E	EIF3E	sp|P60228|EIF3E_HUMAN Eukaryotic translation initiation factor 3 subunit E OS=Homo sapiens OX=9606 GN=EIF3E PE=1 SV=1;tr|E5RIT4|E5RIT4_HUMAN Eukaryotic translation initiation factor 3 subunit E (Fragment) OS=Homo sapiens OX=9606 GN=EIF3E PE=1 SV=1;tr|H0YBR	5	2	2	2	1	1	1	1	1	1	1	1	2	2	2	2	2	1.83333	0.833333	1	1	1	1	1	1	1	2	2	2	2	2	1	1	1	1	1	1	1	2	2	2	2
P69905;A0A2R8Y7C0;G3V1N2	P69905;A0A2R8Y7C0;G3V1N2	2;2;1	2;2;1	1;1;0	Hemoglobin subunit alpha	HBA1;HBA2	sp|P69905|HBA_HUMAN Hemoglobin subunit alpha OS=Homo sapiens OX=9606 GN=HBA1 PE=1 SV=2;tr|A0A2R8Y7C0|A0A2R8Y7C0_HUMAN Hemoglobin subunit alpha (Fragment) OS=Homo sapiens OX=9606 GN=HBA2 PE=1 SV=1;tr|G3V1N2|G3V1N2_HUMAN HCG1745306, isoform CRA_a OS=Homo sap	3	2	2	1	1	1	1	1	1	1	1	1	1	2	2	2	2	1.66667	0.666667	1	1	1	1	1	1	1	1	2	2	2	2	1	1	1	1	1	1	1	1	1	1	1
CON__P01966	CON__P01966	2	1	1				1	2	1	1	1	1	1	1	1	1	1	1	1	2	2	2	2	1.66667	0.666667	1	1	1	1	1	1	1	1	1	1	1	1	1	1	1	1	1	1	1	1	1	1	1
E9PBS1;P22234;P22234-2;D6RF62	E9PBS1;P22234;P22234-2;D6RF62	2;2;2;1	2;2;2;1	2;2;2;1	Multifunctional protein ADE2;Phosphoribosylaminoimidazole-succinocarboxamide synthase;Phosphoribosylaminoimidazole carboxylase	PAICS	tr|E9PBS1|E9PBS1_HUMAN Multifunctional protein ADE2 (Fragment) OS=Homo sapiens OX=9606 GN=PAICS PE=1 SV=1;sp|P22234|PUR6_HUMAN Multifunctional protein ADE2 OS=Homo sapiens OX=9606 GN=PAICS PE=1 SV=3;sp|P22234-2|PUR6_HUMAN Isoform 2 of Multifunctional prote	4	2	2	2	1	1	1	1	1	1	1	1	2	2	1	2	2	1.66667	0.666667	1	1	1	1	1	1	1	2	2	1	2	2	1	1	1	1	1	1	1	2	2	1	2
F8VXD2;F8VYH9;F8VZZ0;F8VTV8;F8VWX7;F8VZ51;P11802;F8W1L8	F8VXD2;F8VYH9;F8VZZ0;F8VTV8;F8VWX7;F8VZ51;P11802;F8W1L8	2;2;2;2;2;2;2;1	1;1;1;1;1;1;1;1	1;1;1;1;1;1;1;1	Cyclin-dependent kinase 4	CDK4	tr|F8VXD2|F8VXD2_HUMAN Cyclin-dependent kinase 4 (Fragment) OS=Homo sapiens OX=9606 GN=CDK4 PE=1 SV=1;tr|F8VYH9|F8VYH9_HUMAN Cyclin-dependent kinase 4 (Fragment) OS=Homo sapiens OX=9606 GN=CDK4 PE=1 SV=1;tr|F8VZZ0|F8VZZ0_HUMAN Cyclin-dependent kinase 4 (Fr	8	2	1	1	1	1	1	1	1	1	1	1	1	2	2	2	2	1.66667	0.666667	0	0	0	0	0	0	0	0	1	1	1	1	0	0	0	0	0	0	0	0	1	1	1
Q9BQE5;J3KQL8;E9PM95	Q9BQE5;J3KQL8;E9PM95	2;2;1	2;2;1	2;2;1	Apolipoprotein L2	APOL2	sp|Q9BQE5|APOL2_HUMAN Apolipoprotein L2 OS=Homo sapiens OX=9606 GN=APOL2 PE=1 SV=1;tr|J3KQL8|J3KQL8_HUMAN Apolipoprotein L2 OS=Homo sapiens OX=9606 GN=APOL2 PE=1 SV=2;tr|E9PM95|E9PM95_HUMAN Apolipoprotein L2 (Fragment) OS=Homo sapiens OX=9606 GN=APOL2 PE=1	3	2	2	2	1	1	1	1	1	1	1	1	1	2	2	2	2	1.66667	0.666667	1	1	1	1	1	1	1	1	2	2	2	2	1	1	1	1	1	1	1	1	2	2	2
P61026;A0A2R8YDI9;H0YLJ8;H0YL94;G3V196;A0A2R8YFB8;P62820-3;Q92928;P59190-2;P59190	P61026;A0A2R8YDI9;H0YLJ8;H0YL94;G3V196;A0A2R8YFB8;P62820-3;Q92928;P59190-2;P59190	2;1;1;1;1;1;1;1;1;1	1;0;0;0;0;0;0;0;0;0	1;0;0;0;0;0;0;0;0;0	Ras-related protein Rab-10;Ras-related protein Rab-1A;Putative Ras-related protein Rab-1C;Ras-related protein Rab-15	RAB10;RAB8B;RAB15;RAB1A;RAB1C	sp|P61026|RAB10_HUMAN Ras-related protein Rab-10 OS=Homo sapiens OX=9606 GN=RAB10 PE=1 SV=1;tr|A0A2R8YDI9|A0A2R8YDI9_HUMAN Ras-related protein Rab-15 OS=Homo sapiens OX=9606 GN=RAB15 PE=1 SV=1;tr|H0YLJ8|H0YLJ8_HUMAN Ras-related protein Rab-8B OS=Homo sapie	10	2	1	1	1	1	1	1	1	1	1	2	2	2	2	1	1	1.66667	0.666667	1	1	1	1	1	1	1	1	1	1	1	1	1	1	1	1	1	1	1	1	1	1	1
Q8NFQ8	Q8NFQ8	2	2	2	Torsin-1A-interacting protein 2	TOR1AIP2	sp|Q8NFQ8|TOIP2_HUMAN Torsin-1A-interacting protein 2 OS=Homo sapiens OX=9606 GN=TOR1AIP2 PE=1 SV=1	1	2	2	2	1	1	1	1	1	1	1	2	2	2	2	1	1	1.66667	0.666667	1	1	1	1	1	1	2	2	2	2	1	1	1	1	1	1	1	1	2	2	2	2	1
Q96IX5	Q96IX5	2	2	2	Up-regulated during skeletal muscle growth protein 5	USMG5	sp|Q96IX5|ATPMD_HUMAN ATP synthase membrane subunit DAPIT, mitochondrial OS=Homo sapiens OX=9606 GN=ATP5MD PE=1 SV=1	1	2	2	2	1	1	1	1	1	1	1	2	2	2	1	2	1	1.66667	0.666667	1	1	1	1	1	1	2	2	2	1	2	1	1	1	1	1	1	1	2	2	2	1	2
Q9BXW7;Q9BXW7-2;A8MYZ9	Q9BXW7;Q9BXW7-2;A8MYZ9	2;2;1	2;2;1	2;2;1	Cat eye syndrome critical region protein 5	CECR5	sp|Q9BXW7|HDHD5_HUMAN Haloacid dehalogenase-like hydrolase domain-containing 5 OS=Homo sapiens OX=9606 GN=HDHD5 PE=1 SV=1;sp|Q9BXW7-2|HDHD5_HUMAN Isoform 1 of Haloacid dehalogenase-like hydrolase domain-containing 5 OS=Homo sapiens OX=9606 GN=HDHD5;tr|A8MY	3	2	2	2	1	1	1	1	1	1	1	1	1	2	2	2	2	1.66667	0.666667	1	1	1	1	1	1	1	1	2	2	2	2	1	1	1	1	1	1	1	1	2	2	2
Q9Y4W6	Q9Y4W6	4	4	4	AFG3-like protein 2	AFG3L2	sp|Q9Y4W6|AFG32_HUMAN AFG3-like protein 2 OS=Homo sapiens OX=9606 GN=AFG3L2 PE=1 SV=2	1	4	4	4	0	1	2	1	1	1	1	2	1	3	2	1	1	1.66667	0.666667	0	1	2	1	1	1	2	1	3	2	1	1	0	1	2	1	1	1	2	1	3	2	1
B1AK87;B1AK88;P47756-2;P47756;B1AK85	B1AK87;B1AK88;P47756-2;P47756;B1AK85	2;2;2;2;1	2;2;2;2;1	2;2;2;2;1	F-actin-capping protein subunit beta	CAPZB	tr|B1AK87|B1AK87_HUMAN F-actin-capping protein subunit beta OS=Homo sapiens OX=9606 GN=CAPZB PE=1 SV=1;tr|B1AK88|B1AK88_HUMAN F-actin-capping protein subunit beta OS=Homo sapiens OX=9606 GN=CAPZB PE=1 SV=1;sp|P47756-2|CAPZB_HUMAN Isoform 2 of F-actin-cappi	5	2	2	2	1	1	1	1	1	1	1	1	1	2	1	2	2	1.5	0.5	1	1	1	1	1	1	1	1	2	1	2	2	1	1	1	1	1	1	1	1	2	1	2
E5RK99;Q96CG8-3;Q96CG8-2;Q96CG8	E5RK99;Q96CG8-3;Q96CG8-2;Q96CG8	2;2;2;2	2;2;2;2	2;2;2;2	Collagen triple helix repeat-containing protein 1	CTHRC1	tr|E5RK99|E5RK99_HUMAN Collagen triple helix repeat-containing protein 1 OS=Homo sapiens OX=9606 GN=CTHRC1 PE=1 SV=1;sp|Q96CG8-3|CTHR1_HUMAN Isoform 3 of Collagen triple helix repeat-containing protein 1 OS=Homo sapiens OX=9606 GN=CTHRC1;sp|Q96CG8-2|CTHR1_	4	2	2	2	1	1	1	1	1	1	1	1	2	2	2	1	1	1.5	0.5	1	1	1	1	1	1	1	2	2	2	1	1	1	1	1	1	1	1	1	2	2	2	1
H3BNE1;H3BR18;H3BM38;H3BPJ0;O00161-2;O00161;H3BNG6;H3BU94;H3BR99	H3BNE1;H3BR18;H3BM38;H3BPJ0;O00161-2;O00161;H3BNG6;H3BU94;H3BR99	2;2;2;2;2;2;1;1;1	2;2;2;2;2;2;1;1;1	2;2;2;2;2;2;1;1;1	Synaptosomal-associated protein;Synaptosomal-associated protein 23	SNAP23	tr|H3BNE1|H3BNE1_HUMAN Synaptosomal-associated protein 23 OS=Homo sapiens OX=9606 GN=SNAP23 PE=1 SV=1;tr|H3BR18|H3BR18_HUMAN Synaptosomal-associated protein (Fragment) OS=Homo sapiens OX=9606 GN=SNAP23 PE=1 SV=1;tr|H3BM38|H3BM38_HUMAN Synaptosomal-associat	9	2	2	2	1	1	1	1	1	1	1	1	2	2	2	1	1	1.5	0.5	1	1	1	1	1	1	1	2	2	2	1	1	1	1	1	1	1	1	1	2	2	2	1
P31151;Q86SG5	P31151	3;1	3;1	3;1	Protein S100-A7	S100A7	sp|P31151|S10A7_HUMAN Protein S100-A7 OS=Homo sapiens OX=9606 GN=S100A7 PE=1 SV=4	2	3	3	3	2	2	1	1	0	0	1	1	1	2	2	1	2	1.5	0.5	2	2	1	1	0	0	1	1	2	2	1	2	2	2	1	1	0	0	1	1	2	2	1
P46092	P46092	2	2	2	C-C chemokine receptor type 10	CCR10	sp|P46092|CCR10_HUMAN C-C chemokine receptor type 10 OS=Homo sapiens OX=9606 GN=CCR10 PE=1 SV=3	1	2	2	2	1	1	1	1	1	1	1	2	2	1	2	1	1	1.5	0.5	1	1	1	1	1	1	2	2	1	2	1	1	1	1	1	1	1	1	2	2	1	2	1
P54886-2;P54886	P54886-2;P54886	2;2	2;2	2;2	Delta-1-pyrroline-5-carboxylate synthase;Glutamate 5-kinase;Gamma-glutamyl phosphate reductase	ALDH18A1	sp|P54886-2|P5CS_HUMAN Isoform Short of Delta-1-pyrroline-5-carboxylate synthase OS=Homo sapiens OX=9606 GN=ALDH18A1;sp|P54886|P5CS_HUMAN Delta-1-pyrroline-5-carboxylate synthase OS=Homo sapiens OX=9606 GN=ALDH18A1 PE=1 SV=2	2	2	2	2	1	1	1	1	1	1	1	1	1	2	2	2	1	1.5	0.5	1	1	1	1	1	1	1	1	2	2	2	1	1	1	1	1	1	1	1	1	2	2	2
Q96HJ9-2;A0A0A6YYJ8;Q9Y383-3;Q9Y383-2;Q9Y383;B8ZZ09;B8ZZ10;A8MYV2;Q9NQ29-2;Q9NQ29-3;Q9NQ29	Q96HJ9-2;A0A0A6YYJ8;Q9Y383-3;Q9Y383-2;Q9Y383;B8ZZ09;B8ZZ10;A8MYV2;Q9NQ29-2;Q9NQ29-3;Q9NQ29	2;2;2;2;2;1;1;1;1;1;1	2;2;2;2;2;1;1;1;1;1;1	2;2;2;2;2;1;1;1;1;1;1	Putative RNA-binding protein Luc7-like 2;Putative RNA-binding protein Luc7-like 1	LUC7L2;LUC7L	sp|Q96HJ9-2|FMC1_HUMAN Isoform 2 of Protein FMC1 homolog OS=Homo sapiens OX=9606 GN=FMC1;tr|A0A0A6YYJ8|A0A0A6YYJ8_HUMAN Putative RNA-binding protein Luc7-like 2 OS=Homo sapiens OX=9606 GN=LUC7L2 PE=4 SV=1;sp|Q9Y383-3|LC7L2_HUMAN Isoform 3 of Putative RNA-b	11	2	2	2	1	1	1	1	1	1	1	1	2	1	1	1	2	1.33333	0.333333	1	1	1	1	1	1	1	2	1	1	1	2	1	1	1	1	1	1	1	2	1	1	1
Q99613-2;Q99613;B5ME19;H3BPE4	Q99613-2;Q99613;B5ME19;H3BPE4	2;2;2;1	2;2;2;1	2;2;2;1	Eukaryotic translation initiation factor 3 subunit C;Eukaryotic translation initiation factor 3 subunit C-like protein	EIF3C;EIF3CL	sp|Q99613-2|EIF3C_HUMAN Isoform 2 of Eukaryotic translation initiation factor 3 subunit C OS=Homo sapiens OX=9606 GN=EIF3C;sp|Q99613|EIF3C_HUMAN Eukaryotic translation initiation factor 3 subunit C OS=Homo sapiens OX=9606 GN=EIF3C PE=1 SV=1;sp|B5ME19|EIFCL	4	2	2	2	1	1	1	1	1	1	1	1	1	1	1	2	2	1.33333	0.333333	1	1	1	1	1	1	1	1	1	1	2	2	1	1	1	1	1	1	1	1	1	1	2
CON__P15497	CON__P15497	2	2	2				1	2	2	2	1	1	1	1	1	1	1	0	1	2	2	1	2	1.33333	0.333333	1	1	1	1	1	1	0	1	2	2	1	2	1	1	1	1	1	1	0	1	2	2	1
CON__Q3SZR3	CON__Q3SZR3	3	3	3				1	3	3	3	1	1	1	1	1	1	1	1	0	2	2	2	1	1.33333	0.333333	1	1	1	1	1	1	1	0	2	2	2	1	1	1	1	1	1	1	1	0	2	2	2
E7EVW7;P14317-2;P14317	E7EVW7;P14317-2;P14317	2;2;2	2;2;2	2;2;2	Hematopoietic lineage cell-specific protein	HCLS1	tr|E7EVW7|E7EVW7_HUMAN Hematopoietic lineage cell-specific protein OS=Homo sapiens OX=9606 GN=HCLS1 PE=1 SV=1;sp|P14317-2|HCLS1_HUMAN Isoform 2 of Hematopoietic lineage cell-specific protein OS=Homo sapiens OX=9606 GN=HCLS1;sp|P14317|HCLS1_HUMAN Hematopoie	3	2	2	2	1	1	1	1	1	1	1	1	0	2	2	2	1	1.33333	0.333333	1	1	1	1	1	1	1	0	2	2	2	1	1	1	1	1	1	1	1	0	2	2	2
Q14681	Q14681	2	2	2	BTB/POZ domain-containing protein KCTD2	KCTD2	sp|Q14681|KCTD2_HUMAN BTB/POZ domain-containing protein KCTD2 OS=Homo sapiens OX=9606 GN=KCTD2 PE=1 SV=3	1	2	2	2	1	1	1	1	1	1	1	0	0	2	2	2	2	1.33333	0.333333	1	1	1	1	1	1	0	0	2	2	2	2	1	1	1	1	1	1	0	0	2	2	2
Q15717;Q15717-2	Q15717;Q15717-2	2;2	2;2	2;2	ELAV-like protein 1	ELAVL1	sp|Q15717|ELAV1_HUMAN ELAV-like protein 1 OS=Homo sapiens OX=9606 GN=ELAVL1 PE=1 SV=2;sp|Q15717-2|ELAV1_HUMAN Isoform 2 of ELAV-like protein 1 OS=Homo sapiens OX=9606 GN=ELAVL1	2	2	2	2	1	1	1	1	1	1	1	1	1	1	2	2	1	1.33333	0.333333	1	1	1	1	1	1	1	1	1	2	2	1	1	1	1	1	1	1	1	1	1	2	2
Q96BW9-3;Q96BW9;A0A0G2JQ92;Q96BW9-2	Q96BW9-3;Q96BW9;A0A0G2JQ92;Q96BW9-2	2;2;1;1	2;2;1;1	2;2;1;1	Phosphatidate cytidylyltransferase, mitochondrial	TAMM41	sp|Q96BW9-3|TAM41_HUMAN Isoform 3 of Phosphatidate cytidylyltransferase, mitochondrial OS=Homo sapiens OX=9606 GN=TAMM41;sp|Q96BW9|TAM41_HUMAN Phosphatidate cytidylyltransferase, mitochondrial OS=Homo sapiens OX=9606 GN=TAMM41 PE=1 SV=2;tr|A0A0G2JQ92|A0A0G	4	2	2	2	1	1	1	1	1	1	1	1	1	1	2	2	1	1.33333	0.333333	1	1	1	1	1	1	1	1	1	2	2	1	1	1	1	1	1	1	1	1	1	2	2
O75915;F8WF90;C9JQU6;F8WF33	O75915;F8WF90;C9JQU6;F8WF33	2;1;1;1	2;1;1;1	2;1;1;1	PRA1 family protein 3	ARL6IP5	sp|O75915|PRAF3_HUMAN PRA1 family protein 3 OS=Homo sapiens OX=9606 GN=ARL6IP5 PE=1 SV=1;tr|F8WF90|F8WF90_HUMAN PRA1 family protein OS=Homo sapiens OX=9606 GN=ARL6IP5 PE=1 SV=1;tr|C9JQU6|C9JQU6_HUMAN PRA1 family protein OS=Homo sapiens OX=9606 GN=ARL6IP5 P	4	2	2	2	1	1	1	1	1	1	1	1	2	1	1	1	1	1.16667	0.166667	1	1	1	1	1	1	1	2	1	1	1	1	1	1	1	1	1	1	1	2	1	1	1
P00846	P00846	2	2	2	ATP synthase subunit a	MT-ATP6	sp|P00846|ATP6_HUMAN ATP synthase subunit a OS=Homo sapiens OX=9606 GN=MT-ATP6 PE=1 SV=1	1	2	2	2	1	1	1	1	1	1	1	0	0	2	2	1	2	1.16667	0.166667	1	1	1	1	1	1	0	0	2	2	1	2	1	1	1	1	1	1	0	0	2	2	1
P19623;K7EKM4;K7ESL0	P19623;K7EKM4;K7ESL0	2;1;1	2;1;1	2;1;1	Spermidine synthase	SRM	sp|P19623|SPEE_HUMAN Spermidine synthase OS=Homo sapiens OX=9606 GN=SRM PE=1 SV=1;tr|K7EKM4|K7EKM4_HUMAN Spermidine synthase OS=Homo sapiens OX=9606 GN=SRM PE=1 SV=1;tr|K7ESL0|K7ESL0_HUMAN Spermidine synthase (Fragment) OS=Homo sapiens OX=9606 GN=SRM PE=1	3	2	2	2	1	1	1	1	1	1	1	1	0	2	2	1	1	1.16667	0.166667	1	1	1	1	1	1	1	0	2	2	1	1	1	1	1	1	1	1	1	0	2	2	1
P39748;I3L3E9;F5H1Y3;P39748-2	P39748;I3L3E9;F5H1Y3;P39748-2	2;1;1;1	2;1;1;1	2;1;1;1	Flap endonuclease 1	FEN1	sp|P39748|FEN1_HUMAN Flap endonuclease 1 OS=Homo sapiens OX=9606 GN=FEN1 PE=1 SV=1;tr|I3L3E9|I3L3E9_HUMAN Flap endonuclease 1 (Fragment) OS=Homo sapiens OX=9606 GN=FEN1 PE=1 SV=1;tr|F5H1Y3|F5H1Y3_HUMAN Flap endonuclease 1 (Fragment) OS=Homo sapiens OX=9606	4	2	2	2	1	1	1	1	1	1	1	1	1	1	2	1	1	1.16667	0.166667	1	1	1	1	1	1	1	1	1	2	1	1	1	1	1	1	1	1	1	1	1	2	1
Q15125;C9J719;C9JJ78;A0A494C0F3	Q15125;C9J719;C9JJ78;A0A494C0F3	2;1;1;1	2;1;1;1	2;1;1;1	3-beta-hydroxysteroid-Delta(8),Delta(7)-isomerase	EBP	sp|Q15125|EBP_HUMAN 3-beta-hydroxysteroid-Delta(8),Delta(7)-isomerase OS=Homo sapiens OX=9606 GN=EBP PE=1 SV=3;tr|C9J719|C9J719_HUMAN 3-beta-hydroxysteroid-Delta(8),Delta(7)-isomerase (Fragment) OS=Homo sapiens OX=9606 GN=EBP PE=1 SV=8;tr|C9JJ78|C9JJ78_HUM	4	2	2	2	1	1	1	1	1	1	1	1	1	2	1	1	1	1.16667	0.166667	1	1	1	1	1	1	1	1	2	1	1	1	1	1	1	1	1	1	1	1	2	1	1
Q8TB61-3;Q8TB61-2;Q8TB61;Q8TB61-5;Q8TB61-4	Q8TB61-3;Q8TB61-2;Q8TB61;Q8TB61-5;Q8TB61-4	2;2;2;1;1	2;2;2;1;1	2;2;2;1;1	Adenosine 3-phospho 5-phosphosulfate transporter 1	SLC35B2	sp|Q8TB61-3|S35B2_HUMAN Isoform 3 of Adenosine 3-phospho 5-phosphosulfate transporter 1 OS=Homo sapiens OX=9606 GN=SLC35B2;sp|Q8TB61-2|S35B2_HUMAN Isoform 2 of Adenosine 3-phospho 5-phosphosulfate transporter 1 OS=Homo sapiens OX=9606 GN=SLC35B2;sp|Q8T	5	2	2	2	1	1	1	1	1	1	1	1	2	2	1	1	0	1.16667	0.166667	1	1	1	1	1	1	1	2	2	1	1	0	1	1	1	1	1	1	1	2	2	1	1
Q9UGP8	Q9UGP8	2	2	2	Translocation protein SEC63 homolog	SEC63	sp|Q9UGP8|SEC63_HUMAN Translocation protein SEC63 homolog OS=Homo sapiens OX=9606 GN=SEC63 PE=1 SV=2	1	2	2	2	1	1	1	1	1	1	1	0	0	1	2	2	2	1.16667	0.166667	1	1	1	1	1	1	0	0	1	2	2	2	1	1	1	1	1	1	0	0	1	2	2
A0A3B3ITW3;P28288;P28288-2	A0A3B3ITW3;P28288;P28288-2	2;2;1	2;2;1	2;2;1	ATP-binding cassette sub-family D member 3	ABCD3	tr|A0A3B3ITW3|A0A3B3ITW3_HUMAN ATP-binding cassette sub-family D member 3 OS=Homo sapiens OX=9606 GN=ABCD3 PE=1 SV=2;sp|P28288|ABCD3_HUMAN ATP-binding cassette sub-family D member 3 OS=Homo sapiens OX=9606 GN=ABCD3 PE=1 SV=1;sp|P28288-2|ABCD3_HUMAN Isoform	3	2	2	2	1	1	1	1	1	1	1	1	0	2	1	1	1	1	0	1	1	1	1	1	1	1	0	2	1	1	1	1	1	1	1	1	1	1	0	2	1	1
P25686;C9J1G2;E7ETU0;C9JX00;C9JRD2;C9JXB9;P25686-2	P25686;C9J1G2;E7ETU0;C9JX00;C9JRD2;C9JXB9;P25686-2	2;1;1;1;1;1;1	2;1;1;1;1;1;1	2;1;1;1;1;1;1	DnaJ homolog subfamily B member 2	DNAJB2	sp|P25686|DNJB2_HUMAN DnaJ homolog subfamily B member 2 OS=Homo sapiens OX=9606 GN=DNAJB2 PE=1 SV=3;tr|C9J1G2|C9J1G2_HUMAN DnaJ homolog subfamily B member 2 (Fragment) OS=Homo sapiens OX=9606 GN=DNAJB2 PE=1 SV=1;tr|E7ETU0|E7ETU0_HUMAN DnaJ homolog subfamil	7	2	2	2	1	1	1	1	1	1	1	2	2	0	0	1	1	1	0	1	1	1	1	1	1	2	2	0	0	1	1	1	1	1	1	1	1	2	2	0	0	1
A0A2R8YFH0;E9PHA6;A0A2R8Y6P0;A0A2R8YG02;P43246-2;P43246;A0A2R8Y713;A0A2R8Y7S8	A0A2R8YFH0;E9PHA6;A0A2R8Y6P0;A0A2R8YG02;P43246-2;P43246	4;4;4;4;4;4;1;1	4;4;4;4;4;4;1;1	4;4;4;4;4;4;1;1	DNA mismatch repair protein Msh2	MSH2	tr|A0A2R8YFH0|A0A2R8YFH0_HUMAN DNA mismatch repair protein OS=Homo sapiens OX=9606 GN=MSH2 PE=1 SV=1;tr|E9PHA6|E9PHA6_HUMAN DNA mismatch repair protein OS=Homo sapiens OX=9606 GN=MSH2 PE=1 SV=1;tr|A0A2R8Y6P0|A0A2R8Y6P0_HUMAN DNA mismatch repair protein OS=	8	4	4	4	1	1	1	1	0	2	1	1	1	1	1	1	0	0.833333	-0.166667	1	1	1	1	0	2	1	1	1	1	1	0	1	1	1	1	0	2	1	1	1	1	1
C9JPM4;P18085;F5H0C7;C9J1Z8;C9JAK5;F5H423;P84085;P84077;P61204;F5H1V1;F5H6T5;F8WDB3;P61204-2	C9JPM4;P18085;F5H0C7;C9J1Z8;C9JAK5;F5H423;P84085;P84077;P61204	4;4;2;2;2;2;2;2;2;1;1;1;1	4;4;2;2;2;2;2;2;2;1;1;1;1	4;4;2;2;2;2;2;2;2;1;1;1;1	ADP-ribosylation factor 4;ADP-ribosylation factor 5;ADP-ribosylation factor 1;ADP-ribosylation factor 3	ARF4;ARF3;ARF5;ARF1	tr|C9JPM4|C9JPM4_HUMAN ADP-ribosylation factor 4 (Fragment) OS=Homo sapiens OX=9606 GN=ARF4 PE=1 SV=1;sp|P18085|ARF4_HUMAN ADP-ribosylation factor 4 OS=Homo sapiens OX=9606 GN=ARF4 PE=1 SV=3;tr|F5H0C7|F5H0C7_HUMAN ADP-ribosylation factor 3 (Fragment) OS=Ho	13	4	4	4	1	2	0	1	1	1	1	1	1	2	1	0	0	0.833333	-0.166667	1	2	0	1	1	1	1	1	2	1	0	0	1	2	0	1	1	1	1	1	2	1	0
P0DN76;Q01081-4;Q01081-2;Q01081	P0DN76;Q01081-4;Q01081-2;Q01081	2;2;2;2	2;2;2;2	2;2;2;2	Splicing factor U2AF 35 kDa subunit	U2AF1	sp|P0DN76|U2AF5_HUMAN Splicing factor U2AF 35 kDa subunit-like protein OS=Homo sapiens OX=9606 GN=U2AF1L5 PE=1 SV=1;sp|Q01081-4|U2AF1_HUMAN Isoform 4 of Splicing factor U2AF 35 kDa subunit OS=Homo sapiens OX=9606 GN=U2AF1;sp|Q01081-2|U2AF1_HUMAN Isoform 2	4	2	2	2	1	2	1	1	0	1	1	1	1	1	1	1	0	0.833333	-0.166667	1	2	1	1	0	1	1	1	1	1	1	0	1	2	1	1	0	1	1	1	1	1	1
P84103;P84103-2;A0A087X2D0	P84103;P84103-2;A0A087X2D0	3;3;2	3;3;2	3;3;2	Serine/arginine-rich splicing factor 3	SRSF3	sp|P84103|SRSF3_HUMAN Serine/arginine-rich splicing factor 3 OS=Homo sapiens OX=9606 GN=SRSF3 PE=1 SV=1;sp|P84103-2|SRSF3_HUMAN Isoform 2 of Serine/arginine-rich splicing factor 3 OS=Homo sapiens OX=9606 GN=SRSF3;tr|A0A087X2D0|A0A087X2D0_HUMAN Serine/argin	3	3	3	3	2	2	1	0	1	0	1	1	1	1	1	0	0	0.666667	-0.333333	2	2	1	0	1	0	1	1	1	1	0	0	2	2	1	0	1	0	1	1	1	1	0
Q15628-2;Q15628	Q15628-2;Q15628	2;2	2;2	2;2	Tumor necrosis factor receptor type 1-associated DEATH domain protein	TRADD	sp|Q15628-2|TRADD_HUMAN Isoform 2 of Tumor necrosis factor receptor type 1-associated DEATH domain protein OS=Homo sapiens OX=9606 GN=TRADD;sp|Q15628|TRADD_HUMAN Tumor necrosis factor receptor type 1-associated DEATH domain protein OS=Homo sapiens OX=9606	2	2	2	2	1	1	1	1	1	1	1	0	0	1	1	1	1	0.666667	-0.333333	1	1	1	1	1	1	0	0	1	1	1	1	1	1	1	1	1	1	0	0	1	1	1
A0A2R8YFL3;A0A2R8Y7R1;A0A2R8Y4U4;P15260;Q5TFD1;Q5TFC9;P15260-2	A0A2R8YFL3;A0A2R8Y7R1;A0A2R8Y4U4;P15260;Q5TFD1;Q5TFC9;P15260-2	2;2;2;2;1;1;1	2;2;2;2;1;1;1	2;2;2;2;1;1;1	Interferon gamma receptor 1	IFNGR1	tr|A0A2R8YFL3|A0A2R8YFL3_HUMAN Interferon gamma receptor 1 OS=Homo sapiens OX=9606 GN=IFNGR1 PE=1 SV=1;tr|A0A2R8Y7R1|A0A2R8Y7R1_HUMAN Interferon gamma receptor 1 OS=Homo sapiens OX=9606 GN=IFNGR1 PE=1 SV=1;tr|A0A2R8Y4U4|A0A2R8Y4U4_HUMAN Interferon gamma re	7	2	2	2	1	1	1	1	1	1	1	1	1	0	0	0	1	0.5	-0.5	1	1	1	1	1	1	1	1	0	0	0	1	1	1	1	1	1	1	1	1	0	0	0
B5MCT7;P49593-2;P49593;C9J2F3;A8MX49	B5MCT7;P49593-2;P49593;C9J2F3;A8MX49	2;2;2;1;1	2;2;2;1;1	2;2;2;1;1	Protein phosphatase 1F	PPM1F	tr|B5MCT7|B5MCT7_HUMAN Protein phosphatase 1F OS=Homo sapiens OX=9606 GN=PPM1F PE=1 SV=1;sp|P49593-2|PPM1F_HUMAN Isoform 2 of Protein phosphatase 1F OS=Homo sapiens OX=9606 GN=PPM1F;sp|P49593|PPM1F_HUMAN Protein phosphatase 1F OS=Homo sapiens OX=9606 GN=PP	5	2	2	2	0	0	2	2	1	1	1	0	0	1	1	0	1	0.5	-0.5	0	0	2	2	1	1	0	0	1	1	0	1	0	0	2	2	1	1	0	0	1	1	0
A0A0J9YYL3;A0A0J9YXJ8;A0A0J9YVP6;A0A0J9YXX5;Q9UHX1-4;Q9UHX1-6;Q9UHX1-3;Q9UHX1-5;Q9UHX1-2;Q9UHX1;E9PMU7;E9PN18;A0A0J9YVR6;E9PQ56;A0A0J9YWM1;H0YEM1	A0A0J9YYL3;A0A0J9YXJ8;A0A0J9YVP6;A0A0J9YXX5;Q9UHX1-4;Q9UHX1-6;Q9UHX1-3;Q9UHX1-5;Q9UHX1-2;Q9UHX1;E9PMU7;E9PN18;A0A0J9YVR6;E9PQ56;A0A0J9YWM1;H0YEM1	2;2;2;2;2;2;2;2;2;2;1;1;1;1;1;1	2;2;2;2;2;2;2;2;2;2;1;1;1;1;1;1	2;2;2;2;2;2;2;2;2;2;1;1;1;1;1;1	Poly(U)-binding-splicing factor PUF60	PUF60	tr|A0A0J9YYL3|A0A0J9YYL3_HUMAN Poly(U)-binding-splicing factor PUF60 (Fragment) OS=Homo sapiens OX=9606 GN=PUF60 PE=1 SV=1;tr|A0A0J9YXJ8|A0A0J9YXJ8_HUMAN Poly(U)-binding-splicing factor PUF60 (Fragment) OS=Homo sapiens OX=9606 GN=PUF60 PE=1 SV=1;tr|A0A0J9Y	16	2	2	2	2	2	1	1	0	0	1	0	0	0	0	1	0	0.166667	-0.833333	2	2	1	1	0	0	0	0	0	0	1	0	2	2	1	1	0	0	0	0	0	0	1
P58546	P58546	2	2	2	Myotrophin	MTPN	sp|P58546|MTPN_HUMAN Myotrophin OS=Homo sapiens OX=9606 GN=MTPN PE=1 SV=2	1	2	2	2	2	2	1	1	0	0	1	0	0	0	0	0	0	0	-1	2	2	1	1	0	0	0	0	0	0	0	0	2	2	1	1	0	0	0	0	0	0	0
E9PP50;P23528;E9PQB7;G3V1A4;E9PK25;E9PS23;E9PLJ3;Q9Y281-3;Q9Y281;F6RFD5;P60981-2;P60981	E9PP50;P23528;E9PQB7;G3V1A4;E9PK25;E9PS23;E9PLJ3	7;7;6;6;6;5;4;2;2;1;1;1	7;7;6;6;6;5;4;2;2;1;1;1	7;7;6;6;6;5;4;2;2;1;1;1	Cofilin-1	CFL1	tr|E9PP50|E9PP50_HUMAN Cofilin-1 (Fragment) OS=Homo sapiens OX=9606 GN=CFL1 PE=1 SV=8;sp|P23528|COF1_HUMAN Cofilin-1 OS=Homo sapiens OX=9606 GN=CFL1 PE=1 SV=3;tr|E9PQB7|E9PQB7_HUMAN Cofilin-1 (Fragment) OS=Homo sapiens OX=9606 GN=CFL1 PE=1 SV=1;tr|G3V1A4|G	12	7	7	7	1	2	0	0	2	0	0.833333	4	5	4	4	4	4	4.16667	3.33333	1	2	0	0	2	0	4	5	4	4	4	4	1	2	0	0	2	0	4	5	4	4	4
P40926;G3XAL0;P40926-2	P40926;G3XAL0;P40926-2	6;5;4	6;5;4	6;5;4	Malate dehydrogenase, mitochondrial;Malate dehydrogenase	MDH2	sp|P40926|MDHM_HUMAN Malate dehydrogenase, mitochondrial OS=Homo sapiens OX=9606 GN=MDH2 PE=1 SV=3;tr|G3XAL0|G3XAL0_HUMAN Malate dehydrogenase OS=Homo sapiens OX=9606 GN=MDH2 PE=1 SV=1;sp|P40926-2|MDHM_HUMAN Isoform 2 of Malate dehydrogenase, mitochondrial	3	6	6	6	1	0	1	1	1	1	0.833333	3	4	2	4	6	6	4.16667	3.33333	1	0	1	1	1	1	3	4	2	4	6	6	1	0	1	1	1	1	3	4	2	4	6
Q9BWS9-3;Q9BWS9;Q9BWS9-2;E9PPA0;E9PI70;E9PIP0;E9PRL3;E9PPH0;E9PKF1;H0YDL6;H0YEA3;H0YCC4;H0YC89	Q9BWS9-3;Q9BWS9;Q9BWS9-2;E9PPA0;E9PI70;E9PIP0;E9PRL3;E9PPH0	6;6;5;4;3;3;3;3;2;1;1;1;1	6;6;5;4;3;3;3;3;2;1;1;1;1	6;6;5;4;3;3;3;3;2;1;1;1;1	Chitinase domain-containing protein 1	CHID1	sp|Q9BWS9-3|CHID1_HUMAN Isoform 3 of Chitinase domain-containing protein 1 OS=Homo sapiens OX=9606 GN=CHID1;sp|Q9BWS9|CHID1_HUMAN Chitinase domain-containing protein 1 OS=Homo sapiens OX=9606 GN=CHID1 PE=1 SV=1;sp|Q9BWS9-2|CHID1_HUMAN Isoform 2 of Chitinas	13	6	6	6	1	1	1	1	1	0	0.833333	3	3	6	5	3	4	4	3.16667	1	1	1	1	1	0	3	3	6	5	3	4	1	1	1	1	1	0	3	3	6	5	3
O75787;O75787-2;A0A1C7CYW4;A0A1B0GVW0;A0A1B0GUT7;A0A1B0GVB9;B7Z1I9;A0A1B0GTU8;A0A1B0GTB0;B7Z413;A0A1B0GU12;H7C3E1;A0A1B0GWJ8;A0A1B0GVC7;A0A1B0GVI9;A0A1B0GWD6;A0A1B0GV60;A0A1B0GW13;A0A1B0GVZ1;A0A1B0GV24;H7C240;A0A1B0GUV3	O75787;O75787-2;A0A1C7CYW4;A0A1B0GVW0;A0A1B0GUT7;A0A1B0GVB9;B7Z1I9;A0A1B0GTU8;A0A1B0GTB0;B7Z413;A0A1B0GU12;H7C3E1;A0A1B0GWJ8;A0A1B0GVC7;A0A1B0GVI9;A0A1B0GWD6	5;5;5;5;5;5;4;4;4;4;4;4;4;4;3;3;2;2;1;1;1;1	5;5;5;5;5;5;4;4;4;4;4;4;4;4;3;3;2;2;1;1;1;1	5;5;5;5;5;5;4;4;4;4;4;4;4;4;3;3;2;2;1;1;1;1	Renin receptor	ATP6AP2	sp|O75787|RENR_HUMAN Renin receptor OS=Homo sapiens OX=9606 GN=ATP6AP2 PE=1 SV=2;sp|O75787-2|RENR_HUMAN Isoform 2 of Renin receptor OS=Homo sapiens OX=9606 GN=ATP6AP2;tr|A0A1C7CYW4|A0A1C7CYW4_HUMAN Renin receptor OS=Homo sapiens OX=9606 GN=ATP6AP2 PE=1 SV=	22	5	5	5	1	1	0	1	1	1	0.833333	3	3	4	4	5	3	3.66667	2.83333	1	1	0	1	1	1	3	3	4	4	5	3	1	1	0	1	1	1	3	3	4	4	5
P26010-2;P26010;F5H6T4;F8VNX4;H3BRX4	P26010-2;P26010;F5H6T4	5;5;4;2;1	5;5;4;2;1	5;5;4;2;1	Integrin beta-7;Integrin beta	ITGB7	sp|P26010-2|ITB7_HUMAN Isoform Short of Integrin beta-7 OS=Homo sapiens OX=9606 GN=ITGB7;sp|P26010|ITB7_HUMAN Integrin beta-7 OS=Homo sapiens OX=9606 GN=ITGB7 PE=1 SV=1;tr|F5H6T4|F5H6T4_HUMAN Integrin beta OS=Homo sapiens OX=9606 GN=ITGB7 PE=1 SV=1	5	5	5	5	1	0	1	1	1	1	0.833333	4	3	3	5	4	3	3.66667	2.83333	1	0	1	1	1	1	4	3	3	5	4	3	1	0	1	1	1	1	4	3	3	5	4
J3QLS3;Q9Y2R9;J3QQS1;J3KSI8;J3QKW2	J3QLS3;Q9Y2R9;J3QQS1;J3KSI8;J3QKW2	6;6;5;4;4	6;6;5;4;4	6;6;5;4;4	28S ribosomal protein S7, mitochondrial	MRPS7	tr|J3QLS3|J3QLS3_HUMAN 28S ribosomal protein S7, mitochondrial OS=Homo sapiens OX=9606 GN=MRPS7 PE=1 SV=1;sp|Q9Y2R9|RT07_HUMAN 28S ribosomal protein S7, mitochondrial OS=Homo sapiens OX=9606 GN=MRPS7 PE=1 SV=2;tr|J3QQS1|J3QQS1_HUMAN 28S ribosomal protein S	5	6	6	6	0	1	1	2	1	0	0.833333	1	2	5	5	3	5	3.5	2.66667	0	1	1	2	1	0	1	2	5	5	3	5	0	1	1	2	1	0	1	2	5	5	3
Q13232;H3BPD9;H3BMQ7;H3BPR2;H3BRA8	Q13232	5;2;2;2;2	5;2;2;2;2	5;2;2;2;2	Nucleoside diphosphate kinase 3	NME3	sp|Q13232|NDK3_HUMAN Nucleoside diphosphate kinase 3 OS=Homo sapiens OX=9606 GN=NME3 PE=1 SV=2	5	5	5	5	1	1	0	1	1	1	0.833333	2	2	4	5	3	5	3.5	2.66667	1	1	0	1	1	1	2	2	4	5	3	5	1	1	0	1	1	1	2	2	4	5	3
O00483	O00483	3	3	3	Cytochrome c oxidase subunit NDUFA4	NDUFA4	sp|O00483|NDUA4_HUMAN Cytochrome c oxidase subunit NDUFA4 OS=Homo sapiens OX=9606 GN=NDUFA4 PE=1 SV=1	1	3	3	3	1	1	0	1	1	1	0.833333	3	3	3	3	3	2	2.83333	2	1	1	0	1	1	1	3	3	3	3	3	2	1	1	0	1	1	1	3	3	3	3	3
B4DI03;K7EJQ7;Q9BY50;A0A0A0MR04	B4DI03;K7EJQ7;Q9BY50;A0A0A0MR04	4;4;4;2	4;4;4;2	4;4;4;2	Signal peptidase complex catalytic subunit SEC11;Signal peptidase complex catalytic subunit SEC11C	SEC11L3;SEC11C	tr|B4DI03|B4DI03_HUMAN Signal peptidase complex catalytic subunit SEC11 OS=Homo sapiens OX=9606 GN=SEC11C PE=1 SV=1;tr|K7EJQ7|K7EJQ7_HUMAN Signal peptidase complex catalytic subunit SEC11 OS=Homo sapiens OX=9606 GN=SEC11C PE=1 SV=1;sp|Q9BY50|SC11C_HUMAN Si	4	4	4	4	2	1	0	0	1	1	0.833333	1	1	4	3	2	4	2.5	1.66667	2	1	0	0	1	1	1	1	4	3	2	4	2	1	0	0	1	1	1	1	4	3	2
Q8NBP0;Q8NBP0-2;E5RHB3;E5RG15	Q8NBP0;Q8NBP0-2	4;3;1;1	4;3;1;1	3;2;1;1	Tetratricopeptide repeat protein 13	TTC13	sp|Q8NBP0|TTC13_HUMAN Tetratricopeptide repeat protein 13 OS=Homo sapiens OX=9606 GN=TTC13 PE=2 SV=3;sp|Q8NBP0-2|TTC13_HUMAN Isoform 2 of Tetratricopeptide repeat protein 13 OS=Homo sapiens OX=9606 GN=TTC13	4	4	4	3	1	1	1	1	1	0	0.833333	1	1	3	4	3	3	2.5	1.66667	1	1	1	1	1	0	1	1	3	4	3	3	1	1	1	1	1	0	1	1	3	3	3
Q6DD88;F5H6I7;F5GWF8	Q6DD88;F5H6I7	3;3;1	3;3;1	3;3;1	Atlastin-3	ATL3	sp|Q6DD88|ATLA3_HUMAN Atlastin-3 OS=Homo sapiens OX=9606 GN=ATL3 PE=1 SV=1;tr|F5H6I7|F5H6I7_HUMAN Atlastin-3 OS=Homo sapiens OX=9606 GN=ATL3 PE=1 SV=1	3	3	3	3	1	0	1	1	1	1	0.833333	1	2	3	3	2	3	2.33333	1.5	1	0	1	1	1	1	1	2	3	3	2	3	1	0	1	1	1	1	1	2	3	3	2
B7Z9I1;Q5T4U5;P11310;P11310-2;H0YDT5	B7Z9I1;Q5T4U5;P11310;P11310-2	3;3;3;3;1	3;3;3;3;1	3;3;3;3;1	Medium-chain specific acyl-CoA dehydrogenase, mitochondrial	ACADM	tr|B7Z9I1|B7Z9I1_HUMAN Medium-chain-specific acyl-CoA dehydrogenase, mitochondrial OS=Homo sapiens OX=9606 GN=ACADM PE=1 SV=1;tr|Q5T4U5|Q5T4U5_HUMAN Acyl-Coenzyme A dehydrogenase, C-4 to C-12 straight chain, isoform CRA_a OS=Homo sapiens OX=9606 GN=ACADM P	5	3	3	3	1	1	1	0	1	1	0.833333	2	3	1	2	2	3	2.16667	1.33333	1	1	1	0	1	1	2	3	1	2	2	3	1	1	1	0	1	1	2	3	1	2	2
H0YL72;P50213;H0YLI6;P50213-2;H0YM64;H0YM46;H0YNF5;H0YKD0;H0YMU3	H0YL72;P50213;H0YLI6;P50213-2	3;3;2;2;1;1;1;1;1	3;3;2;2;1;1;1;1;1	3;3;2;2;1;1;1;1;1	Isocitrate dehydrogenase [NAD] subunit alpha, mitochondrial	IDH3A	tr|H0YL72|H0YL72_HUMAN Isocitrate dehydrogenase [NAD] subunit alpha, mitochondrial OS=Homo sapiens OX=9606 GN=IDH3A PE=1 SV=1;sp|P50213|IDH3A_HUMAN Isocitrate dehydrogenase [NAD] subunit alpha, mitochondrial OS=Homo sapiens OX=9606 GN=IDH3A PE=1 SV=1;tr|H0	9	3	3	3	1	0	1	1	1	1	0.833333	1	1	3	3	2	3	2.16667	1.33333	1	0	1	1	1	1	1	1	3	3	2	3	1	0	1	1	1	1	1	1	3	3	2
A0A087WUJ1;Q9H400;X6RKG5;A0A087WT57;Q9H400-2	A0A087WUJ1;Q9H400;X6RKG5;A0A087WT57	3;3;2;2;1	3;3;2;2;1	3;3;2;2;1	Lck-interacting transmembrane adapter 1	LIME1	tr|A0A087WUJ1|A0A087WUJ1_HUMAN Lck-interacting transmembrane adapter 1 (Fragment) OS=Homo sapiens OX=9606 GN=LIME1 PE=1 SV=6;sp|Q9H400|LIME1_HUMAN Lck-interacting transmembrane adapter 1 OS=Homo sapiens OX=9606 GN=LIME1 PE=1 SV=1;tr|X6RKG5|X6RKG5_HUMAN Lck	5	3	3	3	1	1	1	1	0	1	0.833333	2	2	3	3	1	1	2	1.16667	1	1	1	1	0	1	2	2	3	3	1	1	1	1	1	1	0	1	2	2	3	3	1
A6NP52;O60831	A6NP52;O60831	3;3	3;3	3;3	PRA1 family protein 2	PRAF2	tr|A6NP52|A6NP52_HUMAN PRA1 family protein OS=Homo sapiens OX=9606 GN=PRAF2 PE=1 SV=1;sp|O60831|PRAF2_HUMAN PRA1 family protein 2 OS=Homo sapiens OX=9606 GN=PRAF2 PE=1 SV=1	2	3	3	3	1	1	1	0	1	1	0.833333	3	2	3	1	1	2	2	1.16667	1	1	1	0	1	1	3	2	3	1	1	2	1	1	1	0	1	1	3	2	3	1	1
P18077;F8WBS5;F8WB72;C9K025	P18077;F8WBS5;F8WB72;C9K025	2;1;1;1	2;1;1;1	2;1;1;1	60S ribosomal protein L35a	RPL35A	sp|P18077|RL35A_HUMAN 60S ribosomal protein L35a OS=Homo sapiens OX=9606 GN=RPL35A PE=1 SV=2;tr|F8WBS5|F8WBS5_HUMAN 60S ribosomal protein L35a OS=Homo sapiens OX=9606 GN=RPL35A PE=1 SV=1;tr|F8WB72|F8WB72_HUMAN 60S ribosomal protein L35a OS=Homo sapiens OX=	4	2	2	2	1	1	1	0	1	1	0.833333	2	2	1	2	2	2	1.83333	1	1	1	1	0	1	1	2	2	1	2	2	2	1	1	1	0	1	1	2	2	1	2	2
Q5W0C6;Q9H497-2;Q9H497;Q5W0C9	Q5W0C6;Q9H497-2;Q9H497	3;3;3;1	3;3;3;1	3;3;3;1	Torsin-3A	TOR3A	tr|Q5W0C6|Q5W0C6_HUMAN Torsin-3A (Fragment) OS=Homo sapiens OX=9606 GN=TOR3A PE=1 SV=1;sp|Q9H497-2|TOR3A_HUMAN Isoform 2 of Torsin-3A OS=Homo sapiens OX=9606 GN=TOR3A;sp|Q9H497|TOR3A_HUMAN Torsin-3A OS=Homo sapiens OX=9606 GN=TOR3A PE=1 SV=1	4	3	3	3	1	0	1	1	1	1	0.833333	1	1	2	3	2	2	1.83333	1	1	0	1	1	1	1	1	1	2	3	2	2	1	0	1	1	1	1	1	1	2	3	2
I3L397;I3L504;P63241;P63241-2;F8WCJ1;C9J7B5;C9J4W5;Q9GZV4;Q6IS14	I3L397;I3L504;P63241;P63241-2;F8WCJ1;C9J7B5;C9J4W5;Q9GZV4;Q6IS14	5;5;5;5;3;3;3;3;3	5;5;5;5;3;3;3;3;3	5;5;5;5;3;3;3;3;3	Eukaryotic translation initiation factor 5A;Eukaryotic translation initiation factor 5A-1;Eukaryotic translation initiation factor 5A-2;Eukaryotic translation initiation factor 5A-1-like	EIF5A;EIF5A2;EIF5AL1	tr|I3L397|I3L397_HUMAN Eukaryotic translation initiation factor 5A (Fragment) OS=Homo sapiens OX=9606 GN=EIF5A PE=1 SV=8;tr|I3L504|I3L504_HUMAN Eukaryotic translation initiation factor 5A-1 OS=Homo sapiens OX=9606 GN=EIF5A PE=1 SV=1;sp|P63241|IF5A1_HUMAN E	9	5	5	5	2	1	0	1	0	1	0.833333	0	1	3	3	1	2	1.66667	0.833333	2	1	0	1	0	1	0	1	3	3	1	2	2	1	0	1	0	1	0	1	3	3	1
P52209-2;P52209;K7EMN2;K7EM49;K7EPF6	P52209-2;P52209;K7EMN2;K7EM49;K7EPF6	3;3;2;2;2	3;3;2;2;2	3;3;2;2;2	6-phosphogluconate dehydrogenase, decarboxylating	PGD	sp|P52209-2|6PGD_HUMAN Isoform 2 of 6-phosphogluconate dehydrogenase, decarboxylating OS=Homo sapiens OX=9606 GN=PGD;sp|P52209|6PGD_HUMAN 6-phosphogluconate dehydrogenase, decarboxylating OS=Homo sapiens OX=9606 GN=PGD PE=1 SV=3;tr|K7EMN2|K7EMN2_HUMAN 6-ph	5	3	3	3	1	1	0	1	1	1	0.833333	2	3	1	1	1	2	1.66667	0.833333	1	1	0	1	1	1	2	3	1	1	1	2	1	1	0	1	1	1	2	3	1	1	1
Q9UBV2;Q9UBV2-2;G3V3B3	Q9UBV2;Q9UBV2-2;G3V3B3	2;2;1	2;2;1	2;2;1	Protein sel-1 homolog 1	SEL1L	sp|Q9UBV2|SE1L1_HUMAN Protein sel-1 homolog 1 OS=Homo sapiens OX=9606 GN=SEL1L PE=1 SV=3;sp|Q9UBV2-2|SE1L1_HUMAN Isoform 2 of Protein sel-1 homolog 1 OS=Homo sapiens OX=9606 GN=SEL1L;tr|G3V3B3|G3V3B3_HUMAN Protein sel-1 homolog 1 (Fragment) OS=Homo sapiens	3	2	2	2	0	1	1	1	1	1	0.833333	1	1	2	2	2	2	1.66667	0.833333	0	1	1	1	1	1	1	1	2	2	2	2	0	1	1	1	1	1	1	1	2	2	2
M0R026;A1L0T0	M0R026;A1L0T0	2;2	2;2	2;2	Acetolactate synthase-like protein	ILVBL	tr|M0R026|M0R026_HUMAN 2-hydroxyacyl-CoA lyase 2 OS=Homo sapiens OX=9606 GN=ILVBL PE=1 SV=1;sp|A1L0T0|HACL2_HUMAN 2-hydroxyacyl-CoA lyase 2 OS=Homo sapiens OX=9606 GN=ILVBL PE=1 SV=2	2	2	2	2	1	0	1	1	1	1	0.833333	1	1	2	2	1	2	1.5	0.666667	1	0	1	1	1	1	1	1	2	2	1	2	1	0	1	1	1	1	1	1	2	2	1
F5H1M8;Q96MG8-2;Q96MG8	F5H1M8;Q96MG8-2;Q96MG8	2;2;2	2;2;2	2;2;2	Protein-L-isoaspartate O-methyltransferase domain-containing protein 1	PCMTD1	tr|F5H1M8|F5H1M8_HUMAN Protein-L-isoaspartate O-methyltransferase domain-containing protein 1 OS=Homo sapiens OX=9606 GN=PCMTD1 PE=1 SV=1;sp|Q96MG8-2|PCMD1_HUMAN Isoform 2 of Protein-L-isoaspartate O-methyltransferase domain-containing protein 1 OS=Homo sa	3	2	2	2	0	1	1	1	1	1	0.833333	1	2	2	2	1	1	1.5	0.666667	0	1	1	1	1	1	1	2	2	2	1	1	0	1	1	1	1	1	1	2	2	2	1
F8WCD0;Q8NC42	F8WCD0;Q8NC42	2;2	2;2	2;2	E3 ubiquitin-protein ligase RNF149	RNF149	tr|F8WCD0|F8WCD0_HUMAN E3 ubiquitin-protein ligase RNF149 OS=Homo sapiens OX=9606 GN=RNF149 PE=1 SV=1;sp|Q8NC42|RN149_HUMAN E3 ubiquitin-protein ligase RNF149 OS=Homo sapiens OX=9606 GN=RNF149 PE=2 SV=2	2	2	2	2	1	1	1	1	0	1	0.833333	2	2	1	1	2	1	1.5	0.666667	1	1	1	1	0	1	2	2	1	1	2	1	1	1	1	1	0	1	2	2	1	1	2
P09543-2;P09543;K7ERC4;K7EN66;C9K0L8;K7ERZ0	P09543-2;P09543;K7ERC4	3;3;2;1;1;1	3;3;2;1;1;1	3;3;2;1;1;1	2,3-cyclic-nucleotide 3-phosphodiesterase	CNP	sp|P09543-2|CN37_HUMAN Isoform CNPI of 2,3-cyclic-nucleotide 3-phosphodiesterase OS=Homo sapiens OX=9606 GN=CNP;sp|P09543|CN37_HUMAN 2,3-cyclic-nucleotide 3-phosphodiesterase OS=Homo sapiens OX=9606 GN=CNP PE=1 SV=2;tr|K7ERC4|K7ERC4_HUMAN 2,3-cycli	6	3	3	3	1	1	1	1	1	0	0.833333	1	1	2	2	2	1	1.5	0.666667	1	1	1	1	1	0	1	1	2	2	2	1	1	1	1	1	1	0	1	1	2	2	2
P11717	P11717	2	2	2	Cation-independent mannose-6-phosphate receptor	IGF2R	sp|P11717|MPRI_HUMAN Cation-independent mannose-6-phosphate receptor OS=Homo sapiens OX=9606 GN=IGF2R PE=1 SV=3	1	2	2	2	1	1	1	1	0	1	0.833333	0	1	2	2	2	2	1.5	0.666667	1	1	1	1	0	1	0	1	2	2	2	2	1	1	1	1	0	1	0	1	2	2	2
Q92820	Q92820	3	3	3	Gamma-glutamyl hydrolase	GGH	sp|Q92820|GGH_HUMAN Gamma-glutamyl hydrolase OS=Homo sapiens OX=9606 GN=GGH PE=1 SV=2	1	3	3	3	0	0	1	1	1	2	0.833333	1	1	2	1	2	2	1.5	0.666667	0	0	1	1	1	2	1	1	2	1	2	2	0	0	1	1	1	2	1	1	2	1	2
Q96AB3-3;Q96AB3;Q96AB3-2;K7ENV7;K7EKW4	Q96AB3-3;Q96AB3;Q96AB3-2;K7ENV7;K7EKW4	2;2;2;1;1	2;2;2;1;1	2;2;2;1;1	Isochorismatase domain-containing protein 2, mitochondrial	ISOC2	sp|Q96AB3-3|ISOC2_HUMAN Isoform 3 of Isochorismatase domain-containing protein 2 OS=Homo sapiens OX=9606 GN=ISOC2;sp|Q96AB3|ISOC2_HUMAN Isochorismatase domain-containing protein 2 OS=Homo sapiens OX=9606 GN=ISOC2 PE=1 SV=1;sp|Q96AB3-2|ISOC2_HUMAN Isoform 2	5	2	2	2	1	1	1	1	1	0	0.833333	1	1	2	2	1	2	1.5	0.666667	1	1	1	1	1	0	1	1	2	2	1	2	1	1	1	1	1	0	1	1	2	2	1
A0A0B4J1V9;Q9NRZ9-6;Q9NRZ9-5;Q9NRZ9-4;Q9NRZ9-3;Q9NRZ9-2;Q9NRZ9;A0A087WSW7;F6XU50;Q76H82;B1ALG6;Q9NRZ9-9;Q9NRZ9-8;Q9NRZ9-7	A0A0B4J1V9;Q9NRZ9-6;Q9NRZ9-5;Q9NRZ9-4;Q9NRZ9-3;Q9NRZ9-2;Q9NRZ9;A0A087WSW7;F6XU50	4;4;4;4;4;4;4;3;3;1;1;1;1;1	4;4;4;4;4;4;4;3;3;1;1;1;1;1	4;4;4;4;4;4;4;3;3;1;1;1;1;1	Lymphoid-specific helicase	HELLS	tr|A0A0B4J1V9|A0A0B4J1V9_HUMAN Helicase, lymphoid-specific, isoform CRA_b OS=Homo sapiens OX=9606 GN=HELLS PE=1 SV=1;sp|Q9NRZ9-6|HELLS_HUMAN Isoform 6 of Lymphoid-specific helicase OS=Homo sapiens OX=9606 GN=HELLS;sp|Q9NRZ9-5|HELLS_HUMAN Isoform 5 of Lymph	14	4	4	4	0	0	2	1	0	2	0.833333	1	2	2	2	1	0	1.33333	0.5	0	0	2	1	0	2	1	2	2	2	1	0	0	0	2	1	0	2	1	2	2	2	1
A0A1B0GVS3;R4GMT0;P61163;P42025	A0A1B0GVS3;R4GMT0;P61163;P42025	2;2;2;1	2;2;2;1	2;2;2;1	Alpha-centractin;Beta-centractin	ACTR1A;ACTR1B	tr|A0A1B0GVS3|A0A1B0GVS3_HUMAN Alpha-centractin OS=Homo sapiens OX=9606 GN=ACTR1A PE=1 SV=1;tr|R4GMT0|R4GMT0_HUMAN Alpha-centractin OS=Homo sapiens OX=9606 GN=ACTR1A PE=1 SV=1;sp|P61163|ACTZ_HUMAN Alpha-centractin OS=Homo sapiens OX=9606 GN=ACTR1A PE=1 SV=	4	2	2	2	1	1	1	1	1	0	0.833333	1	1	2	1	1	2	1.33333	0.5	1	1	1	1	1	0	1	1	2	1	1	2	1	1	1	1	1	0	1	1	2	1	1
D6RF44;H0YA96;D6RAF8;H0Y8G5;Q14103-4;Q14103-3;Q14103-2;Q14103;D6RD83;D6RBQ9	D6RF44;H0YA96;D6RAF8;H0Y8G5;Q14103-4;Q14103-3;Q14103-2;Q14103;D6RD83;D6RBQ9	2;2;2;2;2;2;2;2;1;1	2;2;2;2;2;2;2;2;1;1	2;2;2;2;2;2;2;2;1;1	Heterogeneous nuclear ribonucleoprotein D0	HNRNPD	tr|D6RF44|D6RF44_HUMAN Heterogeneous nuclear ribonucleoprotein D0 (Fragment) OS=Homo sapiens OX=9606 GN=HNRNPD PE=1 SV=8;tr|H0YA96|H0YA96_HUMAN Heterogeneous nuclear ribonucleoprotein D0 (Fragment) OS=Homo sapiens OX=9606 GN=HNRNPD PE=1 SV=1;tr|D6RAF8|D6RA	10	2	2	2	1	1	0	1	1	1	0.833333	0	0	2	2	2	2	1.33333	0.5	1	1	0	1	1	1	0	0	2	2	2	2	1	1	0	1	1	1	0	0	2	2	2
Q9BSF4	Q9BSF4	2	2	2	Uncharacterized protein C19orf52	C19orf52	sp|Q9BSF4|TIM29_HUMAN Mitochondrial import inner membrane translocase subunit Tim29 OS=Homo sapiens OX=9606 GN=TIMM29 PE=1 SV=2	1	2	2	2	0	1	1	1	1	1	0.833333	1	1	2	2	1	1	1.33333	0.5	0	1	1	1	1	1	1	1	2	2	1	1	0	1	1	1	1	1	1	1	2	2	1
A0A1W2PQD2;Q9UBB4-2;Q9UBB4;B1AHE4	A0A1W2PQD2;Q9UBB4-2;Q9UBB4;B1AHE4	2;2;2;1	2;2;2;1	2;2;2;1	Ataxin-10	ATXN10	tr|A0A1W2PQD2|A0A1W2PQD2_HUMAN Ataxin-10 OS=Homo sapiens OX=9606 GN=ATXN10 PE=1 SV=1;sp|Q9UBB4-2|ATX10_HUMAN Isoform 2 of Ataxin-10 OS=Homo sapiens OX=9606 GN=ATXN10;sp|Q9UBB4|ATX10_HUMAN Ataxin-10 OS=Homo sapiens OX=9606 GN=ATXN10 PE=1 SV=1;tr|B1AHE4|B1AH	4	2	2	2	1	1	1	1	1	0	0.833333	0	0	2	2	1	2	1.16667	0.333333	1	1	1	1	1	0	0	0	2	2	1	2	1	1	1	1	1	0	0	0	2	2	1
[truncated: 302 more rows]
[truncated: 100 more columns]

## Sheet: pG_Avg_Int_TENT5D
Protein IDs	Majority protein IDs	Peptide counts (all)	Peptide counts (razor+unique)	Peptide counts (unique)	Protein names	Gene names	Fasta headers	Number of proteins	Peptides	Razor + unique peptides	Unique peptides	Peptides Mock_1	Peptides Mock_1r	Peptides Mock_2	Peptides Mock_2r	Peptides Mock_3	Peptides Mock_3r		Peptides TENT5D_1	Peptides TENT5D_1r	Peptides TENT5D_2	Peptides TENT5D_2r	Peptides TENT5D_3	Peptides TENT5D_3r			Razor + unique peptides Mock_1	Razor + unique peptides Mock_1r	Razor + unique peptides Mock_2	Razor + unique peptides Mock_2r	Razor + unique peptides Mock_3	Razor + unique peptides Mock_3r	Razor + unique peptides TENT5D_1	Razor + unique peptides TENT5D_1r	Razor + unique peptides TENT5D_2	Razor + unique peptides TENT5D_2r	Razor + unique peptides TENT5D_3	Razor + unique peptides TENT5D_3r	Unique peptides Mock_1	Unique peptides Mock_1r	Unique peptides Mock_2	Unique peptides Mock_2r	Unique peptides Mock_3	Unique peptides Mock_3r	Unique peptides TENT5D_1	Unique peptides TENT5D_1r	Unique peptides TENT5D_2	Unique peptides TENT5D_2r	Unique peptides TENT5D_3
[truncated: 1,258 more rows]
[truncated: 100 more columns]

[truncated: 6 more sheets: Volcano_LFQ_TENT5B_MockFDR 0.05, Volcano_LFQ_TENT5D_MockFDR 0.05, Venn_Diagram_FDR 0.05 , Volcano_LFQ_TENT5B_MockFDR 0.01, Volcano_LFQ_TENT5D_MockFDR 0.01, Venn_Diagram_FDR 0.01]
